# Supplementary material for: A Pareto approach to resolve the conflict between information gain and experimental costs: Multiple-criteria design of carbon labeling experiments
Source: PLoS Comput Biol. 2018 Oct 31;14(10):e1006533. doi: 10.1371/journal.pcbi.1006533 (PMC6209137; doi:10.1371/journal.pcbi.1006533)
Supplement: S2 File — ZIP archive containing Matlab scripts to produce the substrate clusters and replicate evaluations (S4 and S5 Text). (ZIP) [file pcbi.1006533.s008.zip › Cluster/Cluster_3D_LCMS/variables_SMPSO_LCMS_2_iter_5560.txt]

0.0010 0.0010 0.0010 0.0010 0.0010 0.0010 0.0010 4.295669650396989 10.0 0.0010 10.0 10.0 10.0 10.0 10.0 10.0 10.0 10.0 10.0 10.0 10.0 10.0 10.0 10.0 10.0 10.0 10.0 10.0 10.0 10.0 10.0 10.0 10.0 10.0 10.0 10.0 10.0 10.0 10.0 10.0 10.0 10.0 10.0 10.0 10.0 10.0 10.0 10.0 
10.0 0.7357562509432656 0.015111852364451223 0.002911800892646761 0.0012327328438447689 0.001250474423041287 0.0010242961823071547 0.0533208407523631 0.0010 0.0011400544287461045 0.0010 4.594878564012401 4.607563026211725 4.550303939114785 4.641466004170886 4.552230232339122 4.589839530152508 4.569958354551358 4.528290274822364 0.0010 4.558807000845151 4.5978253256715345 4.5860832706260055 4.5563158669430255 4.525402523361507 3.7716470288368096 4.527082541101914 4.564521299645195 4.543509546955127 4.594028612589557 4.522989254041311 4.076394779634727 4.551238161860045 4.599867214505586 4.528370428738795 4.512589063165805 0.0010 4.552146708788019 4.557073948034631 4.530076053542009 3.6475973772244696 4.59500945217871 4.554152766601061 4.562918006463192 4.530171446908637 0.0010 4.590234925539601 4.548049676663103 
0.0010 0.8061734020999615 0.0010 0.0010 0.0010 0.0010 0.0010 0.0010 2.7501481051797865 7.510297718287722 10.0 10.0 10.0 10.0 10.0 10.0 10.0 10.0 10.0 10.0 10.0 10.0 10.0 10.0 10.0 8.561499705282534 10.0 10.0 10.0 10.0 10.0 9.445094213233938 10.0 10.0 10.0 10.0 10.0 10.0 10.0 10.0 10.0 10.0 10.0 10.0 10.0 10.0 10.0 10.0 
0.0010 0.0010 0.0010 0.0010 0.0010000000149783855 0.0010 0.0010 0.0010 0.0010 10.0 10.0 10.0 10.0 10.0 10.0 10.0 10.0 10.0 10.0 10.0 10.0 10.0 10.0 10.0 10.0 10.0 10.0 10.0 10.0 10.0 10.0 10.0 10.0 10.0 10.0 10.0 10.0 10.0 10.0 10.0 10.0 10.0 10.0 10.0 10.0 10.0 10.0 10.0 
10.0 1.1615396806464044 0.0010 0.0010 0.0010980193306770849 0.001033569402266472 0.0010 0.12994908199155264 0.0010 0.0010 0.48693944304750936 4.9220303105872505 4.918852522745787 4.9203798608700495 4.924838333450879 4.9179343451634026 4.922067599770318 4.923932384920812 4.91816417789934 0.47053850287275845 4.919960506564362 4.919533779995595 4.921216041290633 4.920367598564252 4.918790253228213 4.952659398187909 4.918116348878664 4.920039247565128 4.918835164972482 4.919851825994163 4.919930253432533 2.367369726387765 4.919234145040612 4.92074937114133 4.918457220977395 4.925095596107467 0.0010 4.919727511621317 4.921224613034167 4.9176663109572685 3.4980753539127254 4.921981980400778 4.918577136174598 4.920607061972653 4.949454573327592 0.0010 4.920540148592213 4.92098225508561 
10.0 1.372234904474126 0.0010 0.0010 0.0010644052321982485 0.0010 0.001012661985821237 0.5607393395888209 0.0010 0.0010 1.6850369262711888 5.268869378587117 5.259920832811952 5.266783230228571 4.538037703949632 5.259210622326607 5.270235289545592 5.136007422552545 5.259513112210791 1.912314269411092 5.263484364208348 5.257870360678762 5.276501781295575 5.263842278949446 5.259353187944178 3.6171227982277765 5.259318646211614 5.265605889777863 5.2595899731077385 5.261014244041509 5.263477559958977 4.809893349980987 5.2634832527930495 5.273329024551241 5.259507653827047 5.31707922499465 0.0010 5.263228369412905 5.2660119017215035 5.2423832949711535 4.84766645425719 5.266306797067422 5.259654057106242 5.2625744185328625 5.370241209924535 0.0010 5.26380637209797 5.266970538708533 
0.21288966052429903 0.50095 0.001000010085859851 0.0010 0.0010000018685863091 0.0010000056474344867 0.1972733796831761 0.0010 5.0005 10.0 10.0 9.999917452444514 9.99992015133495 9.999921173862287 9.999920239219286 9.99992279229224 9.999919762454219 9.999932130835981 9.999921602481063 10.0 9.99992214270032 9.999921417775504 9.999916668606351 9.99992341806279 9.999921696944067 10.0 9.999921694943655 9.999922336917301 9.999921339096039 9.999920417483555 9.999921306996834 9.999897396773484 9.999923138100847 9.999919919515678 9.999921831776232 9.999879911816699 9.50005 9.999922123746968 9.999921486675323 9.999921723272937 9.99990933033219 9.999918393931463 9.999922949290246 9.999922016599813 9.999924913065076 9.50005 9.999921748081222 9.999921283696136 
10.0 1.4554016476919944 0.0010 0.001002193728600384 0.0010 0.0010 0.0010 0.3493986721839488 0.0010 0.0010 0.1243309031331008 4.476375914714274 4.481500293794974 4.485145944932533 4.48140679949414 4.484754189341014 4.481209191163041 3.973525195291024 4.483282830382532 0.3263480733402595 4.484472872269873 4.482098419607995 4.482839182746576 4.486408587981121 4.482274786748461 3.6898701155184193 4.484615641049949 4.487172464787999 4.481479925923869 4.479228148939393 4.482348719808224 4.473156058829964 4.485910825977408 4.478115453397661 4.483709312592824 4.471661750774358 1.460084653449068 4.483467373236232 4.483231987317069 4.483554352020056 4.496311652094535 4.476598097769196 4.484091936955865 4.480641248178895 3.8463819987131815 1.4587016460258968 4.482752775314878 4.483999191023341 
9.544614501379574 1.2397122792259534 0.003152852865966067 0.001221181051675167 0.0011596221056426493 0.0013807124830044516 0.00103491520682632 0.6530317759848041 0.0010 0.0049647490210600114 0.35539974029061977 5.665470428734178 5.704122907542988 5.7767528754080155 5.82353457999431 5.73412649447607 5.659998600234332 5.155544015931479 5.686507734733907 0.35539974029061977 5.747346813295154 5.725358824062465 5.575360860668332 5.789038934692181 5.69240841378681 5.876496288724732 5.753405856924976 5.781607404763833 5.627770232716991 5.673843185014169 5.745199383663459 4.2929702498467215 5.789052630396752 5.642794966382749 5.741652109749333 5.655390561341155 0.0010 5.740147805235996 5.7672501566687115 5.699999289425133 5.825385977530155 5.651346514227603 5.729053122744338 5.729803126213559 5.522758110499877 0.0010 5.724358351069412 5.756365625185654 
10.0 1.3862634278274872 0.002500051340123932 0.001081335628763896 0.001453943418838857 0.0016031633983932746 0.1057936934977774 1.564161130173975 0.0010 0.0010 0.0010 6.054446515266531 6.080250123448208 6.044866155707268 6.0223969719193065 6.076663711984004 6.028878841174677 6.0784842831853485 6.0734735022791515 0.0010 6.05269739780185 6.067633854618949 5.9143661973317725 6.05410766054643 6.0728389182300155 0.5417809736702544 6.074722218860822 6.041146546711011 6.071944068865815 6.064361803484682 6.058758837322591 2.49893000890289 6.043006662367465 6.053921981255538 6.06448719008513 6.030940364867626 0.0010 6.055482960204366 6.042231033533261 6.08001651717068 5.602712690865574 6.024538073238034 6.068764364858886 6.067612336747404 5.652758780495176 0.0010 6.056956689498037 6.040805756262415 
0.0010 0.0010 0.0013840768174138113 0.0010985909076628448 0.0010 0.0010 0.0010 4.075972440393909 10.0 0.0010 10.0 10.0 10.0 10.0 10.0 10.0 10.0 10.0 10.0 10.0 10.0 10.0 10.0 10.0 10.0 10.0 10.0 10.0 10.0 10.0 10.0 10.0 10.0 10.0 10.0 10.0 10.0 10.0 10.0 10.0 10.0 10.0 10.0 10.0 10.0 10.0 10.0 10.0 
0.0010 4.7937980136760965 0.0012051641655513802 0.0010408728369075513 0.0011267346305929298 0.0010009298843335996 1.6765676908697875 0.0010 1.8879615240086545 7.878159062549598 9.990733631310043 9.99482183544413 9.99494376294286 9.994925213427031 9.972339194363965 9.994979834241173 9.994879351234298 9.991277945599549 9.994943949333866 9.990733429498002 9.994955435129775 9.99494257660147 9.994657781917471 9.994995170340273 9.994948615957668 0.0010 9.994945716547866 9.994952728141802 9.994940247409456 9.994919432419033 9.994942410347107 9.994509258606742 9.994995386698433 9.994918186690558 9.994955102576858 9.994566954225505 10.0 9.994959118380477 9.99494158137456 9.994946718742405 9.994304174327711 9.994843688913784 9.994985583462759 9.994971421391673 9.993045308986844 9.990733192302532 9.994951473208745 9.994927787214706 
0.001000000000000334 0.001000000000000334 0.0010 0.0010 0.0010 0.0010 0.0010 0.0010 10.0 0.0010 10.0 10.0 10.0 10.0 10.0 10.0 10.0 10.0 10.0 10.0 10.0 10.0 10.0 10.0 10.0 10.0 10.0 10.0 10.0 10.0 10.0 10.0 10.0 10.0 10.0 10.0 10.0 10.0 10.0 10.0 10.0 10.0 10.0 10.0 10.0 10.0 10.0 10.0 
1.8347831494668272 0.0010 0.0010 0.0010 0.0010002463489242948 0.0010 1.5411705305416747 0.0010 2.6964546708624737 10.0 10.0 10.0 10.0 10.0 10.0 10.0 10.0 10.0 10.0 10.0 10.0 10.0 10.0 10.0 10.0 0.0010 10.0 10.0 10.0 10.0 10.0 10.0 10.0 10.0 10.0 10.0 10.0 10.0 10.0 10.0 10.0 10.0 10.0 10.0 10.0 10.0 10.0 10.0 
1.428376328372054 0.3866646860665166 0.0010 0.0010 0.0010 0.0010703718171117553 0.5235162218103364 0.001000000000000334 0.9410307898392443 5.000500000000001 10.0 10.0 10.0 10.0 10.0 10.0 10.0 10.0 10.0 10.0 10.0 9.999878680121569 10.0 10.0 10.0 10.0 10.0 10.0 10.0 10.0 10.0 10.0 10.0 10.0 10.0 10.0 10.0 10.0 10.0 10.0 10.0 10.0 10.0 10.0 10.0 10.0 10.0 10.0 
1.8775199075824578 0.10796121951734712 0.0011163458512330573 0.001001746946234243 0.0010019474290468347 0.001000259500597569 0.7249265802412155 0.0010 1.8306321998634152 8.072030413310467 9.85845145036969 9.992750714268634 9.992585835148006 9.99182343063784 9.991656637592028 9.99262175089022 9.99202567878369 9.99553537435915 9.99264104410003 9.85560648929519 9.991975611490226 9.992112262582925 9.993482099386865 9.991648707266151 9.992704702599296 1.244086411551108 9.992717255235947 9.992059972863991 9.992473702824828 9.992135065172148 9.991948545175394 9.990470591383145 9.99245473090874 9.99246591675866 9.991651971466094 9.99465589235393 9.974536994675555 9.992242313000347 9.991654846535637 9.993145606167989 9.993226312971077 9.992087534538973 9.992348274050046 9.991667583663704 9.996990726364071 9.974295332715704 9.99166185980534 9.991833685454468 
0.0010 3.5772826026617293 0.00806366809033803 0.001265535503192112 0.0051148767374319245 0.006627641606562857 5.000500000000001 0.0010 2.9407982376558124 10.0 4.307178834995338 10.0 10.0 10.0 10.0 10.0 10.0 10.0 10.0 4.306830974966988 10.0 10.0 10.0 10.0 10.0 4.4018978603844845 10.0 10.0 10.0 10.0 10.0 4.766349647076594 10.0 10.0 10.0 10.0 3.3771012264243288 10.0 10.0 10.0 10.0 10.0 10.0 10.0 10.0 3.377114118944097 10.0 10.0 
10.0 1.7898930747282729 0.0020107127065799157 0.0010 0.0010 0.0010 0.0010 10.0 0.7573532539041956 0.0010 10.0 10.0 10.0 10.0 10.0 10.0 10.0 10.0 10.0 9.467421721048304 10.0 10.0 10.0 10.0 10.0 10.0 10.0 10.0 10.0 10.0 10.0 10.0 10.0 10.0 10.0 10.0 9.443785520152142 10.0 10.0 10.0 10.0 10.0 10.0 10.0 10.0 10.0 10.0 10.0 
0.4849035692244663 0.0010 0.0010 0.0010 0.0010 0.0010 1.2065919841883077 0.0010 1.8354137564472364 5.008123370404977 10.0 10.0 10.0 10.0 10.0 10.0 10.0 10.0 10.0 10.0 10.0 10.0 9.992140748949971 10.0 10.0 3.967320783558441 10.0 10.0 10.0 10.0 10.0 10.0 10.0 10.0 10.0 10.0 10.0 10.0 10.0 10.0 9.985655349610811 10.0 10.0 10.0 10.0 10.0 10.0 10.0 
0.0010 0.0010 0.0010 0.0010 0.0010 0.0010 0.0010 1.5075116091877012 0.0010 10.0 10.0 10.0 10.0 10.0 10.0 10.0 10.0 10.0 10.0 10.0 10.0 10.0 10.0 10.0 10.0 10.0 10.0 10.0 10.0 10.0 10.0 10.0 10.0 10.0 10.0 10.0 10.0 10.0 10.0 10.0 10.0 10.0 10.0 10.0 10.0 10.0 10.0 10.0 
0.0010 0.0010 0.0010 0.0010175495380114754 0.0010 0.0010 0.8574665283207096 0.0010 0.0010 10.0 10.0 10.0 10.0 10.0 10.0 10.0 10.0 10.0 10.0 10.0 10.0 10.0 10.0 10.0 10.0 1.1837131869949413 10.0 10.0 10.0 10.0 10.0 10.0 10.0 10.0 10.0 10.0 10.0 10.0 10.0 10.0 10.0 10.0 10.0 10.0 10.0 10.0 10.0 10.0 
0.16298727470276342 0.11092761903113768 0.0010193357712235747 0.0010012604035034855 0.0010008741299547008 0.0010017220494064356 0.6026710173105956 0.0010 2.373852716373663 5.000536365638851 9.838182375119636 9.865971862889326 9.865971862889326 9.865971862889326 9.865957966674452 9.865971862889326 9.865965194446792 9.865832395663697 9.865971862889326 9.844235694650475 9.865969135685788 9.865971862889326 9.86595734959485 9.865964233997415 9.865971862889326 3.3388706628103977 9.865971862889326 9.8659623182686 9.865971862889326 9.865971862889326 9.865971862889326 9.865498861696764 9.865971862889326 9.865971862889326 9.865971862889326 9.865964790848391 9.83539810799638 9.865971862889326 9.865964713070912 9.865971862889326 9.865816097835475 9.865971862889326 9.865971862889326 9.865971862889326 9.865858401512572 9.851449906340806 9.865971862889326 9.865966331846133 
0.0010 10.0 0.001045409303826414 0.0010135998975935039 0.0010394273930800885 0.0010 0.0010 7.698332144024535 0.0010 0.0010 10.0 10.0 10.0 10.0 10.0 10.0 10.0 10.0 10.0 10.0 10.0 10.0 10.0 10.0 10.0 10.0 10.0 10.0 10.0 10.0 10.0 10.0 10.0 10.0 10.0 10.0 10.0 10.0 10.0 10.0 10.0 10.0 10.0 10.0 10.0 10.0 10.0 10.0 
7.8274021385499974 0.0010 0.0010142486089438456 0.0010 0.0010 0.0010 0.0010 10.0 6.715578808260387 0.0010 10.0 10.0 10.0 10.0 9.847308234051898 10.0 10.0 10.0 10.0 10.0 10.0 10.0 10.0 10.0 10.0 10.0 10.0 10.0 10.0 10.0 10.0 10.0 10.0 10.0 10.0 10.0 10.0 10.0 10.0 10.0 10.0 10.0 10.0 10.0 10.0 10.0 10.0 10.0 
0.0010 1.1727658221604331 0.005350271216156634 0.0011569647371544064 0.0035429075854470594 0.0044763437294574535 4.357238203526931 0.0010 4.009584488590797 10.0 0.0010 10.0 10.0 10.0 10.0 10.0 10.0 10.0 10.0 0.0010 10.0 10.0 10.0 10.0 10.0 0.0010 10.0 10.0 10.0 10.0 10.0 0.0010 10.0 10.0 10.0 10.0 3.741793358053499 10.0 10.0 10.0 10.0 10.0 10.0 10.0 10.0 3.7965029552756975 10.0 10.0 
0.0010 0.0010 0.0010 0.0010 0.0010 0.0010 0.0010 2.7221964417173328 0.0010 10.0 10.0 10.0 10.0 10.0 10.0 10.0 10.0 10.0 10.0 10.0 10.0 10.0 10.0 10.0 10.0 10.0 10.0 10.0 10.0 10.0 10.0 10.0 10.0 10.0 10.0 10.0 10.0 10.0 10.0 10.0 10.0 10.0 10.0 10.0 10.0 10.0 10.0 10.0 
10.0 2.4606864314725176 0.0025579384448689447 0.001425311185099667 0.0010 0.0018866410999554479 0.0013688494900490952 5.8835117705241595 0.0010 0.0010 5.264666707544478 9.966648715969004 10.0 10.0 9.179401327638052 9.379812313598142 8.89107976150356 4.992914714716945 10.0 0.0010 9.727891876759923 9.71786047515862 7.3548089674764014 10.0 9.761954988843804 10.0 9.970432929328952 10.0 10.0 8.779438858193734 10.0 8.484207548109561 9.359716916077547 9.421309893430386 9.818005395115684 9.765542937783266 0.7546656327651355 10.0 10.0 9.994883833193319 10.0 9.0867630163187 10.0 10.0 7.956375206840351 0.0010 10.0 9.733579466508765 
1.8845533434461839 0.001036995018813325 0.001096013220311829 0.0010 0.0010000153768672559 0.0010000194459512638 0.725775578875966 0.0010 1.8845533434461839 8.116446656553816 9.998173774098397 9.999997832193609 9.999997834896348 9.999997840113274 9.999997825641739 9.999997816929799 9.999997829259508 9.999998133968873 9.999997834919041 9.995322967629109 9.999997821415201 9.999997822781163 9.999997848823034 9.999997834265368 9.999997819909675 0.0010 9.999997819670135 9.999997838284525 9.999997835466377 9.999997822911755 9.999997838446719 9.999996285379787 9.999997817759144 9.99999782411606 9.999997819032044 9.999997859841123 9.91095291408145 9.99999783706707 9.99999784007935 9.999997656778653 9.999997942497219 9.999997830764096 9.999997834136753 9.999997597706301 9.999998009239858 9.910710755591232 9.999997837882768 9.99999782401282 
1.8719559970343491 0.0010765592967393973 0.0010955396325385493 0.0010004453524949612 0.0010000288506532913 0.0010000406498051253 0.7230071211302854 0.0010 1.890692265331722 8.140849867540293 9.997940772682934 9.999917023266985 9.999917545764971 9.999916931896768 9.99991646736957 9.999917478155757 9.999916553793163 9.999917743949917 9.999917441337816 9.995105134932999 9.999917009812881 9.999917321340432 9.999913520861128 9.999916997894069 9.99991737880788 0.017039215027042864 9.999917456727578 9.999916777145815 9.999917408819707 9.999917249032967 9.999917170661849 9.999834079380411 9.999916803085261 9.999917067152213 9.999917267340349 9.999916651516196 9.911223363649205 9.999917074919168 9.999916822084078 9.999917386607505 9.99990879056504 9.9999165314344 9.99991733637274 9.999916891371589 9.999908645218119 9.910943131954218 9.999917104328897 9.999916745189077 
2.1169496693457095 0.07720836874306661 0.001125033150198468 0.0010 0.0010 0.0010 0.03620843499634985 0.0010 1.7321356393270202 8.235653675615866 9.914751086416416 9.991271865990045 9.991061415297612 9.990118802940765 9.989912572460481 9.991102561301153 9.9903716581093 10.0 9.99112857951332 9.911222696533756 9.99030412200617 9.9904740252903 9.992176171692705 9.989897571047576 9.991206717880598 1.3908757436795556 9.991223081323868 9.99041029774303 9.990921687037297 9.990503382855954 9.99027162530157 9.988479256666642 9.990894820787833 9.990914267402085 9.989903160083877 9.993641771080066 10.0 9.990634134920782 9.989908771825377 9.991753122021398 9.991892078630435 9.990448229411063 9.990763748063372 9.989921702425988 10.0 10.0 9.989915755281539 9.990131274724972 
9.979256531126941 1.4164491980441296 0.0018071711897161002 0.0010900430668800577 0.0011043452151864553 0.0015121212681426602 0.0010 0.5275783214090195 0.0010 0.0012802502648035447 1.319885376344184 5.018678948432438 5.019359911657226 5.026102702943946 5.030437182805791 5.021794181119155 5.017608937480201 4.97890309206904 5.019893784069494 1.313778845822 5.0237770934278 5.0220405672688875 5.013692536159731 5.026256533185617 5.018771004235262 4.870409913773627 5.023758290027062 5.026283532435224 5.018650410587842 5.017632372994809 5.023225396644943 4.655892169308759 5.025742400341847 5.0185859317566175 5.022678307148757 5.021788315685514 0.0010 5.022645455135504 5.025166251389072 5.019366578053795 5.044490960671775 5.017235428844915 5.020879512864957 5.02117881914835 4.895074140574098 0.0010 5.023122890414406 5.024576289342805 
10.0 1.5159091702034297 0.0015088782367174694 0.0010338253250148353 0.0011698086985988145 0.001255105599554736 0.0010057299007314325 1.2883558776682227 0.0010 0.0010150788908670993 0.31602542692562086 5.895429559392333 5.908023156558526 5.9017499048698525 5.901170292096468 5.906361144991745 5.900836349887096 5.875748092576937 5.904321339745974 0.3066626500223508 5.9031886571572 5.905506981883574 5.8186976339274885 5.906403583621254 5.903253659167957 2.614068636349662 5.90423307908479 5.905912874023773 5.904495662427867 5.900130194249829 5.902809975290311 3.5436959757706923 5.904075988972699 5.897347908283248 5.900238155934465 5.877017526974285 0.0010 5.905936400932901 5.90483618016335 5.906208243274314 5.757463292630504 5.887473331329408 5.908786548959219 5.901928470143531 5.648809037033293 0.0010 5.906806248521313 5.904575582947388 
10.0 1.325393380945531 0.0010 0.0010 0.0010 0.0010 0.0010 0.3760693910566535 0.0010 0.0010 0.0010 4.712076016418774 4.88659888016781 4.921226162139925 4.74806388563195 4.958018486492659 4.841504348148167 4.6783995113304 4.92414024394278 0.0010 4.918794150020018 4.887167627157728 4.794352988091699 4.949394159499049 4.914482688652829 2.2981008461932024 4.923510084940705 4.963491415305056 4.8789048860254525 4.812571560449049 4.885857411476915 0.2912098746627185 4.965132770005152 4.775444571378232 4.922020948624999 4.525516083101394 0.0010 4.921322608264308 4.887154436224341 4.94120614991017 4.3642183605086 4.722974665568906 4.946865402398075 4.845461878033963 2.817615262344156 0.0010 4.8467521974372545 4.906204941787782 
9.996868741192966 1.731138162914806 0.0010 0.0010152131494684258 0.0010 0.0010001202136516365 0.0010 2.7459134641653953 0.007438215646131659 0.0010 0.004787488751160869 7.214433603363368 7.281969672256737 7.266852897604156 7.253185537852153 7.304023478394207 7.238130699735209 5.179152175790428 7.2849001273994585 0.004787488751160869 7.2867882233233985 7.283359425961001 7.056339928275792 7.303244327505142 7.286594856726597 0.0010 7.2863086014978515 7.280599482644258 7.283386696575367 7.2733620462945625 7.2810286107683675 7.300006102999415 7.30948794704804 7.2649925592925655 7.290847217332628 7.051461758847871 0.0047740624838210274 7.2888165937032445 7.277068800754818 7.28648450105289 6.882348693425042 7.226132327050601 7.307189829846904 7.298512588037811 6.151705752130287 0.004774099328134149 7.284484758735079 7.267119979129136 
9.884499668127315 1.4984681541049871 0.001242910234153129 0.0010390093453263704 0.0011093529911431095 0.001391163679982567 0.0016284199451169906 1.7197306320166492 0.0010 0.0010 0.0010 6.533447236027794 6.622023961077984 6.544158676409384 6.547378761984038 6.5417084131315155 6.541162465489134 6.450443900229968 6.5427808673805385 0.0010 6.5318219939994 6.540675099881229 6.239526830772367 6.5483399303629675 6.540612053192102 1.6160003692626215 6.543563593329997 6.545570212972329 6.534816948432427 6.535710639535049 6.542226106796576 5.0628543800639765 6.544327004564193 6.531083485548861 6.548242954751595 6.5638497204273785 0.0010 6.536091247822318 6.541990249736725 6.542932843699068 6.3608425441126935 6.49141236887414 6.540883114561411 6.534620356342632 6.314129613735196 0.0010 6.540418494696549 6.538567675233458 
10.0 1.7216296445563068 0.0010207972377387587 0.0010 0.0010 0.0010 0.0010 2.586030034371889 0.0010 0.0010 0.0010 7.331006132991096 7.446984811128016 7.430658469159393 7.420985728994559 7.484915023043535 7.387294481612457 3.9792162783611507 7.451220437088441 0.0010 7.461764998889634 7.45076773520044 7.186757280083415 7.499557283443306 7.456145794084796 0.0010 7.45241061089602 7.458091365512342 7.448369768361263 7.42773617962143 7.448328997636681 7.280942100370541 7.499680028717771 7.416173226810166 7.461258544602886 7.081560824730716 0.0010 7.46501598871719 7.447415094928847 7.453681752412464 6.838983851785566 7.356297039173497 7.491424858276985 7.477533635164081 5.6276880878693145 0.0010 7.4572195261367575 7.4340289754196975 
10.0 0.92108188782828 0.0011942565348787362 0.0010531527136387717 0.001071565545095698 0.0010034422373972306 0.0010 0.11278758978428205 0.0010 0.0010 0.0010 4.9856978419497855 4.993968862321057 4.989664285341645 4.985852451247612 4.98549878144345 4.9834959434699 4.988164956485638 4.985387764945327 0.0010 4.987021098433155 4.984542122743275 4.9871975960907395 4.989435247565749 4.985313390248018 4.8727826871507265 4.985511848742383 4.987664655522303 4.985094068324821 4.984382679410151 4.986392981956628 2.8192023589316073 4.986351512040226 4.9868210845324015 4.985759401860887 4.987317500879471 0.0010 4.986178829103851 4.987658995577756 4.9858337454112505 5.01341774644124 4.986204328864111 4.985690540017043 4.9870530626828895 4.985128632279805 0.0010 4.9853144422360955 4.987435648297501 
10.0 1.508400068564277 0.001237791365871866 0.0010183002444763961 0.0010063341908453372 0.0010418847594204873 0.0010 1.5125247748433805 0.0010 0.0010 0.0010 6.330687462732769 6.407903620729435 6.376669900459877 6.287885398456104 6.414987753216038 6.343790543342061 5.889143702109308 6.419099669794319 0.0010 6.391228299063858 6.381757064598439 6.38316651935172 6.388469932641897 6.402732810368263 1.223800687687385 6.4020832426045855 6.39850739891181 6.398901336142132 6.362548571862843 6.384128937895431 5.294949476789702 6.394253976553828 6.353407539781907 6.405959744953504 6.288479220890638 0.0010 6.392509503572036 6.369552404214056 6.4251251238270095 6.374484025308625 6.322678529658717 6.406156195050994 6.369224514016409 5.617804982576064 0.0010 6.361588149323504 6.373284943429568 
9.64367999442969 1.5542275325388073 0.0012131074724786336 0.0010368891259637028 0.0010960625046031948 0.0013861178977417877 0.0014526289415191678 1.918829161878923 0.0010 0.0010 0.35084657448763323 6.74506593925087 6.8293765739016585 6.750283958792379 6.756423953981358 6.74759448328526 6.750471363503778 6.739641537317631 6.748876069457754 0.35084657448763323 6.737668958285586 6.742324497032462 6.465230219161348 6.753149060285004 6.747473364262112 1.3545679116779779 6.749460494912809 6.7507551871319595 6.741151337796602 6.743903146353662 6.748445731715914 5.147883001819942 6.748738513565694 6.746848502587784 6.754333305355357 6.791085111915534 0.35084657448763323 6.742050696401118 6.748382737648051 6.749326597309277 6.57871387968391 6.7023969434355335 6.745411578633682 6.739894615827584 6.598538084911135 0.35084657448763323 6.746830127404728 6.7451205965489285 
10.0 1.1021484579936351 0.0010 0.0010 0.0010 0.0010 0.0010 0.10222391299995293 0.0010 0.0010 0.0010 3.9657225529506146 4.076455375901509 4.02061312416857 3.8700371719061017 4.10186727100624 3.9557746158634117 4.160973429891095 4.095262635222846 0.0010 4.036358236788832 4.046588604124571 4.00683352475591 4.021428293599744 4.072917247241847 0.0010 4.099251613199555 4.032441193675743 4.072882763887423 4.0382128937701856 4.035746684288419 3.530762639040561 4.058002116915129 4.011463623267213 4.088017932929068 3.815648795457153 0.0010 4.04124861876421 3.977237593494962 4.109846152636435 3.5280709991250205 3.9615882516672745 4.079429533238657 4.009579839657608 2.8318329392067865 0.0010 4.0134127443860725 3.9997663241271884 
10.0 1.3966408070760243 0.0014694114814719635 0.0010212748091709993 0.0011445439436540401 0.0011752569909251258 0.0010 0.725559103693763 0.0010 0.0010 0.15719137561888208 5.634189675202357 5.6520758052001465 5.623531737737336 5.602625049707676 5.63762467311642 5.624738251391304 5.550935634640988 5.632836974657315 0.14548859587744345 5.630121620156084 5.631401810869456 5.619252016113835 5.635598705455732 5.633831521098697 2.5487028539704806 5.635476085511439 5.637855180108733 5.6318995788369675 5.629606934570123 5.630432846216088 2.693267275472361 5.63917240513872 5.620886866672859 5.630614012558689 5.533233859957193 0.0010 5.633217695888863 5.632070254270571 5.634659237737942 5.402023236577896 5.594408389911916 5.6385556547385045 5.680107295093235 5.4892212482470075 0.0010 5.630979186559889 5.640392709779332 
10.0 1.5309685864122313 0.0012078409341032663 0.0010 0.0010 0.0010 0.0010 1.5588283879705753 0.0010 0.0010 0.0010 6.12334924710491 6.2368989764036575 6.203984822316291 6.040398485063571 6.279720860651334 6.145203721815397 5.96295403137038 6.269825141751116 0.0010 6.216423492297194 6.220422344069791 6.239920197773786 6.203622323144451 6.24763624400503 0.0010 6.271129949414063 6.21581488562969 6.242305238171375 6.205557549840934 6.210633547110693 3.0227993308595518 6.242953993640039 6.1734610196742405 6.264937016173858 6.000036289184346 0.0010 6.223508425370027 6.173626113149535 6.286129088132802 5.667859432649321 6.1464401010976015 6.25957165706747 6.1858459012400155 4.865121347681992 0.0010 6.188837643265625 6.184081779468559 
10.0 2.058403784737475 0.0010126304336852434 0.0010052138552025154 0.0010 0.0010199455998205125 0.0010670551971121056 3.991652430304079 0.0010 0.0010 0.0010 8.116428861662232 8.178977430048157 8.166145223661392 8.151807273453286 8.197622743731225 8.134495293841304 6.1724429864162 8.176842014639762 0.0010 8.179449205894329 8.17769002452946 7.847410371069715 8.196141339426326 8.17782111020656 0.0010 8.18389452484713 8.180766478401408 8.17646614559857 8.16664267018343 8.17552406026276 8.073285577412058 8.205694210113458 8.163582726081007 8.178800673415317 7.933722176458409 0.0010 8.181987618344428 8.172676267404622 8.180086251177089 7.76450324571366 8.114100339494714 8.20069452288881 8.19020315933729 7.0391367121297055 0.0010 8.17729499961651 8.165434149965979 
10.0 1.3240854939425113 0.0010 0.0010248042995100754 0.0011666335300515008 0.0010 0.001141642790614899 0.5844899800349308 0.0010 0.0012085975540650456 0.24009515366399214 5.432836207769263 5.440321840503334 5.437070793145958 5.432386087907047 5.433195418754075 5.43086677485924 5.435434384300322 5.433397509222422 0.21598574073927534 5.434518802156675 5.431730425443464 5.434334751705873 5.436782486189142 5.433365792216282 5.33903741707797 5.433527618076835 5.435041051398372 5.432932302108313 5.431631401455177 5.434394135357111 3.4364299734477024 5.433996096294687 5.433811300916663 5.433740051589894 5.435381195545866 0.0010 5.433824878546123 5.435130623969947 5.433787127950126 5.470523270289578 5.433302807757983 5.433348056789111 5.434496118070486 5.433133678979743 0.0010 5.432540926530527 5.435039010729687 
9.983787643774283 1.4517762753884431 0.001202669807281269 0.0010069511231611725 0.0011138913639603164 0.0011835038692146137 0.00100629986842523 1.1652983646264892 0.00389198246925745 0.00101629049994192 0.4791812000079047 5.929485069847278 5.9396043489752435 5.929633672501365 5.928547332166055 5.936338699307197 5.9307878724137115 5.909883236736745 5.9354002560025005 0.46906485381525215 5.931700392929039 5.935416066985049 5.847920784666813 5.934448583989864 5.93529619093002 2.9393915004093296 5.935113386809235 5.933620584135872 5.936252470541414 5.93294621118721 5.932334635201871 3.6170623659397916 5.931739776760406 5.930453532849583 5.930566680721687 5.91907308982615 0.0025082597725068025 5.934900052029018 5.932843062540654 5.93709761041734 5.838842652340672 5.920959303320957 5.938541693670576 5.931091232818855 5.721729331244794 0.0026907009792842525 5.936920067011876 5.932912063692608 
10.0 1.6257635362627423 0.0012516235624613578 0.0010123382702441593 0.0012453054087074385 0.0014347622860386975 0.001065998756027844 2.0955958254264315 0.0010 0.0010358091854427436 0.0010 6.857749341700731 6.879499388530811 6.846176728449486 6.806819410449718 6.868866695696752 6.8221135861048 6.747534196025585 6.871155661293785 0.0010 6.841187822004855 6.861561651564682 6.634990271625261 6.835839594810093 6.868121184492469 0.0010 6.87096850432727 6.837261283688713 6.870603474730884 6.8668629916959825 6.852481730721292 2.251968920305477 6.842089483502098 6.861265874200188 6.869582800574101 6.849614673775135 0.0010 6.843919352739227 6.8298446112938365 6.876781014751439 6.64230787999322 6.827760074990035 6.8597611745086775 6.851888823327145 6.441261998227459 0.0010 6.8483656140687215 6.827874718693356 
10.0 1.6083736660539008 0.0010 0.0010 0.0010001183682210105 0.001008952135739647 0.0010 1.6373182784047335 0.0010 0.0010 0.0010 5.999366577589601 6.0655001768770225 6.0334173120223165 5.941163183016496 6.084250261021874 5.998623041379341 5.960217263292277 6.079564328334561 0.0010 6.042059713848218 6.05122597528795 6.011811471867775 6.033937647891576 6.06660869419772 0.8820476124196164 6.080479758676592 6.040593285975149 6.065756187048761 6.044630195839189 6.042908246580862 4.250505312455113 6.057162592594463 6.026046607681592 6.074140201045672 5.935920650439432 0.0010 6.04699444141068 6.016033703205446 6.089913014686314 5.715876679549939 6.000000369220765 6.07090979652646 6.028955404331077 5.227909227942481 0.0010 6.030324052873349 6.021040473115023 
10.0 1.5974925924324541 0.001822047539409194 0.001049339542076967 0.0012313500290175206 0.0014328174217580248 0.0010 2.1419242613914324 0.0010 0.0010024318554357205 0.0010 6.8787210258294955 6.899905156926037 6.87577443822127 6.857371188801865 6.897871463904757 6.861337423743088 6.888490180784354 6.895829250552719 0.0010 6.8796593692085874 6.885852451909496 6.745147694948921 6.878631710329894 6.893716357747534 1.0946032571743252 6.896785944493136 6.870420199826584 6.894310523915617 6.888092849732985 6.885000952517241 3.7590345838488393 6.87194445643998 6.88108282351856 6.889639436581415 6.861505677217254 0.0010 6.88148815942423 6.871561756754785 6.90053374141056 6.562790575132602 6.859697020149944 6.8917731981654065 6.883257905764565 6.543312677694641 0.0010 6.882111483686823 6.869290676347431 
10.0 1.476133385214589 0.0014397105964458865 0.001029447648961997 0.0011444063598352444 0.001221389975864069 0.0010036700485058546 0.9403938863574204 0.0010 0.0010 0.09592828796003428 5.585635895007233 5.612038581789277 5.599006269835353 5.577025237622177 5.614867747110682 5.588969125777134 5.598111855259938 5.612118393725354 0.08772173701052544 5.60267913091479 5.606144210745059 5.527276091601903 5.603469418341322 5.609319482352313 2.3174575590152795 5.612562641094645 5.604460086241114 5.609061791594198 5.600224199768513 5.602161148585737 3.4387291224245873 5.606539180342795 5.593917723202018 5.607461367743869 5.549487518219154 0.0010 5.605807616183028 5.5955722787573 5.615911498210726 5.403538490105081 5.578657554882498 5.613792230672119 5.597681648799417 5.206490964414732 0.0010 5.602555158619097 5.5986011726279905 
10.0 1.617797372587103 0.0012694102915945939 0.0010110564169213472 0.001292282283136507 0.001456000700056224 0.0010007693136249033 1.7408040620666412 0.0010 0.0010 0.0010 6.336598877814368 6.39912550179922 6.360981326028004 6.315212467124814 6.387807918551841 6.33362054272248 6.252201945713095 6.390762510139136 0.0010 6.357975171802527 6.378970593002446 6.154906308660255 6.347293304931488 6.387123182968928 0.0010 6.390377935559092 6.351090693461333 6.390519968288133 6.38629351184023 6.3685685796437275 1.1534609875826898 6.3561782138534095 6.38270054853718 6.388249073339008 6.365720522401304 0.0010 6.358005559556794 6.341847462063039 6.397234718771273 6.149674094753168 6.345741934440069 6.377068931407225 6.379180883395305 5.926772540984896 0.0010 6.363820559192809 6.340217265719655 
7.702898484421306 5.877287049310879 0.0010 0.0010 0.0010 0.0011087811937079408 0.0010 8.86631569843247 0.0010 0.0010 9.6044441243272 10.0 10.0 10.0 10.0 10.0 10.0 10.0 10.0 9.6044441243272 10.0 10.0 10.0 10.0 10.0 9.453198754018127 10.0 10.0 10.0 10.0 10.0 10.0 10.0 10.0 10.0 10.0 0.0010 10.0 10.0 10.0 10.0 10.0 10.0 10.0 10.0 0.0010 10.0 10.0 
10.0 2.504729498824098 0.0012993642967084236 0.0010107666117625017 0.0010739906095104238 0.0011680015536406304 0.0010 5.721798280636301 0.0010 0.0010 1.771000765727509 9.565862008836161 9.564177088758456 9.549754303316558 9.542666069654786 9.55397485493884 9.54759776758516 8.844319289992004 9.55681922349533 1.7700599452886574 9.547339529916275 9.557831963014605 9.485417995086584 9.541732196839156 9.553944965691352 0.0010 9.55779001383971 9.542075312391718 9.557484134543893 9.558654395776397 9.551480316693505 8.743685956480872 9.538250647324086 9.55136344822225 9.553064338844313 9.572787102877609 0.0010 9.547199134030743 9.544803350926042 9.558351074549922 9.415071222152953 9.550478975440774 9.550450851157049 9.548876351096174 9.55757549864954 0.0010 9.550197675095195 9.54472598162219 
10.0 2.1084031276175423 0.0010 0.001020165996496506 0.0011770998511198712 0.0010719358034884147 0.0010 3.9344018405140924 0.0010 0.0010 0.02311170653271244 8.389884503543415 8.401840199075714 8.410686745108832 8.4167461269171 8.40806687121837 8.398455018069516 7.671704544106264 8.40246226366151 0.019784535308005502 8.410204124502755 8.406019353953347 8.147609088213216 8.417927540488654 8.401827903963397 0.6953088819188027 8.407321668059748 8.414116804035658 8.400721970133967 8.397599251108694 8.407323899754692 6.386857562442314 8.41544894577476 8.396948542811495 8.407123094988721 8.366665054532367 0.0010 8.409774252596597 8.412508752291355 8.401857735549218 8.387043235971566 8.390972248611872 8.40953060927854 8.407223379849409 8.15891147947441 0.0010 8.41013259552916 8.410839655810053 
10.0 2.503403823353862 0.0010 0.0010030311916572057 0.0010 0.0010 0.0032926443462562363 5.067746036907094 0.0010 0.0010 0.0010 9.275825926068155 9.293977425333413 9.295642979971454 9.303672139391505 9.319778087719214 9.276691422348442 7.673571211686286 9.305333985980162 0.0010 9.314602772190113 9.310604169100973 9.165456756408762 9.325108539772083 9.310076001929339 0.0010 9.305388466303988 9.301736866598798 9.309610553626491 9.307350293116922 9.311153393305695 9.257460087680585 9.32854952398508 9.305938362787858 9.31060308851973 9.145393746744695 0.0010 9.316886750228708 9.306437726182985 9.304724887532576 9.046669446046447 9.28559009351487 9.325084201127048 9.3312279661229 8.59198879328128 0.0010 9.31704052296298 9.29904925260264 
10.0 1.5719320080071335 0.0033406298182243185 0.0012197286897018267 0.001337833805365704 0.0019390848077187497 0.0014231110268844707 1.7272515686301426 0.0010 0.0010 0.0010 6.199483729737861 6.243848551106535 6.260569902171969 6.249031525706107 6.263396980097229 6.23693443218313 6.281559251871963 6.248025876635226 0.0010 6.258478477161782 6.2555535282090515 6.186716832701114 6.267907675304233 6.297325130702864 1.8386857686628484 6.248631876622374 6.272845541434156 6.240014834648136 6.2267845834772935 6.248484911108111 6.045218501908818 6.2727067424354175 6.2132731473750695 6.250085636846336 6.161012389115799 0.0010 6.259643983543394 6.271352341071725 6.256784023217939 5.819810708742305 6.205434476298777 6.261720342897979 6.260741724441276 5.755630468027373 0.0010 6.2526265879215215 6.253939064550265 
10.0 1.8645083026634204 0.0010 0.0010 0.0010 0.0010 0.0010 3.2555291743274966 0.0010 0.0010 0.0010 7.790142603779062 7.873868532115192 7.868426057051293 7.860744119617633 7.874325776489965 7.824561460023402 5.654244475394211 7.872761618203057 0.0010 7.884419183650217 7.869640505563222 7.591501963956017 7.911615229244017 7.877096004459395 0.0010 7.875854492334306 7.886160795388017 7.873212043450579 7.849932598026061 7.873063220661366 7.81099743566365 7.907091128899032 7.682631574192868 7.880641381891403 7.6266617371046275 0.0010 7.88419623572218 7.878432920763188 7.865437147630069 7.619031932472031 7.810120027893815 7.900604610025514 7.894857635080526 6.831234199812813 0.0010 7.879665222299858 7.870571099308254 
10.0 1.6069532501068153 0.0013835187141425136 0.001005147779849849 0.001148313158542896 0.0013284440846013886 0.0010 1.887537650302857 0.0010 0.0010 0.0010 6.62098814984076 6.636599058953978 6.605809360602253 6.587862288013229 6.630645420632428 6.595805292045381 6.63854951699283 6.631429344538958 0.0010 6.610979049022812 6.624916346174088 6.461019784755028 6.606550311217058 6.627973291860965 1.0679215543981373 6.631998416302193 6.607907752363793 6.631942537239887 6.627283536097856 6.618180831733085 3.2667828897522098 6.613684229368763 6.622862630052947 6.623852363587902 6.6179843297091 0.0010 6.61321294722783 6.601738583006836 6.635499440712315 6.347126680824695 6.599081566486069 6.624358094653864 6.615537385927279 6.3391924498737025 0.0010 6.615208821042601 6.601090594490023 
7.163958404417806 0.0010 0.0010 0.0010 0.0010 0.0010 0.0010 10.0 9.031134500717762 0.0010 10.0 10.0 10.0 10.0 10.0 10.0 10.0 10.0 10.0 10.0 10.0 10.0 10.0 10.0 10.0 10.0 10.0 10.0 10.0 10.0 10.0 10.0 10.0 10.0 10.0 10.0 10.0 10.0 10.0 10.0 10.0 10.0 10.0 10.0 10.0 10.0 10.0 10.0 
9.869657000321919 2.3501518097140672 0.0011473268981332418 0.0010 0.0010640682603883288 0.0010 0.0010 5.190003305892323 0.0010 0.0010 0.0010 9.170262049533399 9.208520046339244 9.190803077497096 9.15151473748412 9.212672539223602 9.176480552865044 8.927846674855896 9.21443700820897 0.0010 9.201574917537393 9.021853726022679 9.200525228980853 9.19951621960824 9.207097949841717 0.0010 9.205978683765975 9.204022119883259 9.204418447261775 9.186418751014907 9.197076099835806 8.04820969247858 9.202596900440625 9.181867569421847 9.208009117583025 9.148513122739887 0.0010 9.201439794892021 9.18961294153983 9.217421586837922 9.194086446795916 9.166778731978335 9.208325552763986 9.189918145918526 8.806439334901986 0.0010 9.186128886599287 9.191488689539188 
0.0010 0.0010 0.0010 0.0010 0.0010 0.0010 0.0010 1.529179828738302 0.0010 10.0 10.0 10.0 10.0 10.0 10.0 10.0 10.0 10.0 10.0 10.0 10.0 10.0 10.0 10.0 10.0 10.0 10.0 10.0 10.0 10.0 10.0 10.0 10.0 10.0 10.0 10.0 10.0 10.0 10.0 10.0 10.0 10.0 10.0 10.0 10.0 10.0 10.0 10.0 
9.957749746008723 2.3778775392342304 0.0013682283616596514 0.0010223288254179311 0.00110412432242911 0.0011936024356684733 0.0010301876728455307 4.700081752375355 0.0010 0.0010 1.5955174128092784 8.946692146455094 8.956155852253264 8.943621414074954 8.938182683254608 8.953631197165143 8.938251184981741 8.169609531071256 8.952029566704434 1.5934058560569602 8.945481842474072 8.952089430304314 8.884226856138218 8.944943042979688 8.951105455933366 0.29737752808926743 8.952518198584142 8.94033234072008 8.951893736865406 8.950778889675743 8.947019651637193 7.835596033597522 8.941791692980685 8.947730804131774 8.94930568303562 8.937296759493721 0.02623748527517744 8.946163955832631 8.941799954004967 8.954226149324944 8.774736386495626 8.93804033505589 8.95088895048794 8.947474414370099 8.7836327251456 0.02623748527517744 8.94777934839777 8.940479771205196 
7.152643758816767 8.574965292087636 0.0010 0.0010 0.0010 0.0010 0.0010 10.0 0.001000000000000334 0.0010 10.0 10.0 10.0 10.0 10.0 10.0 10.0 10.0 10.0 10.0 10.0 10.0 10.0 10.0 10.0 10.0 10.0 10.0 10.0 10.0 10.0 10.0 10.0 10.0 10.0 10.0 0.001000000000000334 10.0 10.0 10.0 10.0 10.0 10.0 10.0 10.0 0.001000000000000334 10.0 10.0 
10.0 1.5590924277659512 0.001838667899473128 0.0010506330052089071 0.0012339296204160715 0.0014463129562016328 0.0010 2.0362458083166723 0.0010 0.0010 0.0010 6.832519813633569 6.852882153293709 6.82861876344643 6.81097543709771 6.850925311345109 6.814226763204835 6.849353630280058 6.8487855235755735 0.0010 6.83239702557565 6.844556531718596 6.694579276308945 6.831424515009347 6.84691787844268 1.2355923542153484 6.849983558654095 6.822621964632043 6.847490500212057 6.841718816212269 6.838039668680299 3.641761776819557 6.824432647960594 6.8345390214837 6.842583975503853 6.816886912273881 0.0010 6.834338184563289 6.824313928444841 6.853584489400877 6.505584087251833 6.813292242817991 6.8446977864101175 6.836474997449567 6.497395809901098 0.0010 6.835460145987387 6.821928032016292 
10.0 1.638897012457638 0.001374748212460284 0.0010177915421334602 0.001119271710521474 0.0012323237865955715 0.0010 1.9280659258983892 0.0010 0.0010 0.0010 6.242649694930481 6.248977490672212 6.219500637243289 6.219982743750855 6.250099990370847 6.20811509422654 6.140732672004102 6.249157041943959 0.0010 6.2231613424437295 6.219695709013088 6.250532244811905 6.222090286754582 6.248397794598937 1.8231429864029813 6.2514207095733845 6.221135134611821 6.248490748243766 6.247085502255324 6.220160986807869 5.983985810209379 6.224073624380202 6.247263973330355 6.250873001885521 6.17751796241914 0.0010 6.2204276881250795 6.205888522234176 6.248366411021323 6.09545145860813 6.237669813312151 6.220398506971772 6.218306689607067 6.073988958863813 0.0010 6.219193422077874 6.219375727629984 
10.0 1.595146175816058 0.001004153036015295 0.0010009922781187908 0.0010020079698408251 0.0010036097774402055 0.0010325152913645333 2.3480108587928328 0.0010 0.0010 0.0010 7.226346899952091 7.327458638662424 7.293826248002333 7.273040833979692 7.331900480667825 7.247303947678262 5.0005 7.328564965712844 0.0010 7.321870075838789 7.345508588941914 7.055722565408262 7.342498110362908 7.337235942139475 0.0010 7.330674886661823 7.310510446099501 7.329663977745564 7.312053132138473 7.315423135304947 7.3400831393035695 7.3531753028087845 7.126521446215627 7.335723286504187 7.05614993763936 0.0010 7.325019917787145 7.310549613535522 7.323177974405661 7.007581737163062 7.260147960627904 7.353043354002323 7.340870645232899 5.942444989423943 0.0010 7.322614674084998 7.294457123151739 
10.0 1.3028948814572905 0.0010619678187625003 0.0010109245014827551 0.001099653304304751 0.0010694607283435816 0.0010 0.18590684485064884 0.0010 0.0010 0.0010 4.579648404183154 4.5765351374761325 4.575818021417777 4.570218273532937 4.575350303606065 4.577704207666314 4.553666542753236 4.575299801676369 0.0010 4.577055697245306 4.577139845865107 4.569150905402497 4.577526034255004 4.595910681531082 4.717692765531661 4.575529842435291 4.5770390932181595 4.58064834717802 4.576110577753332 4.576007228010212 1.9771046017299065 4.575589059499023 4.575640012346883 4.57536233403636 4.575764573927207 0.0010 4.576358648457154 4.577415675013881 4.575015932247891 3.2272154508057174 4.57750306885802 4.575829832908639 4.577325556095259 4.552328680624386 0.0010 4.577326055424828 4.577508246966346 
10.0 1.5913228823941374 0.0010 0.0010079124915273543 0.0010 0.0010309605721407066 0.0010542818629873261 1.9781574078483375 0.0010 0.0010 0.0010 6.671302148209386 6.813202444913453 6.766971202604241 6.73628881718892 6.81743769827876 6.708393713224547 4.005239385506215 6.813183062845666 0.0010 6.801361552420017 6.837265848989189 6.4514888680552565 6.82453549864476 6.823501977183094 0.0010 6.816194168511279 6.786356953835512 6.8145842158402345 6.793765428590484 6.795445657833331 6.746766034072165 6.841636694711096 6.562355093409738 6.822111685769988 6.464773731211272 0.0010 6.8060874166579035 6.78767572733423 6.80675741614444 6.400776384080847 6.726045512149594 6.842800317889878 6.82683602802852 5.047242196202862 0.0010 6.803351444393928 6.766837009491416 
9.030309364795228 1.426896836068497 0.0020220860664137267 0.0010747081125965592 0.0013950718750964201 0.0014082915655596502 0.0010 1.1223271994775477 0.0010 0.0010 0.026531037358772935 5.518737058361706 5.560149627790421 5.541610975319035 5.495143719941179 5.539717650766124 5.5197487982708076 5.313811936930488 5.533870274600233 0.007140791482233566 5.525884830707089 5.535013766975618 5.120151663223871 5.511129305634604 5.518420370456001 2.827289998394995 5.542437885182159 5.532924370842072 5.530551018790103 5.52750644623876 5.538222689873666 5.1674653923319065 5.5403676976593 5.521121756717129 5.539526672361697 5.3353122184710156 0.11919913309322427 5.529578797109949 5.531253288713861 5.533829881650849 5.347778825940207 5.485644084939764 5.540974132721928 5.536903718007827 4.930020186652358 0.0010 5.52436714741266 5.532924703707664 
10.0 1.4449694729290539 0.0019245888774939582 0.0010 0.0010648432056217022 0.0013051473079074072 0.0010 0.8948429995146197 0.0010 0.0010 0.0010 5.890171239461433 5.910147392769758 5.892338051428298 5.880288889885108 5.901938380136199 5.885091012447669 5.886831774764091 5.900101202197494 0.0010 5.876120289736401 5.899480350586813 5.580364535751798 5.900364212924465 5.90088999134403 0.0010 5.903293630946424 5.89035700820261 5.896608041091526 5.894790123199254 5.899058497983793 2.217585587048228 5.897041414821983 5.888145338329311 5.904259468265128 5.910699850614876 0.0010 5.892162841628989 5.892459375622757 5.90245938596104 5.735111792984553 5.849405822599804 5.899517947394666 5.8928394335060466 5.587175068187716 0.0010 5.894027066895759 5.888303010735236 
10.0 2.1588143831115536 0.0010010957886057075 0.001000566203577385 0.001005701318529575 0.0010125280693661447 0.001099484955250504 4.096954337657838 0.0010 0.0010 0.0010 8.118015248838635 8.190736884175703 8.174921677062375 8.161754764657907 8.20661915003721 8.14442191882218 6.016327173091747 8.186295786953892 0.0010 8.190555174673127 8.186866532871047 7.909233190003685 8.209508910670912 8.18745461929276 0.8643943976329351 8.190589052123741 8.190430525929079 8.185312749355004 8.174198778435994 8.18473075933162 7.933088900335691 8.214957387013396 8.166575740287254 8.190476622913968 7.94609999406382 0.0010 8.192415005662546 8.182530962176108 8.188554766214024 7.780507886510318 8.123786275452868 8.210609524666197 8.201181052775873 7.02284034464937 0.0010 8.187971387896836 8.17480496595333 
9.921790745759273 1.6220113236458227 0.0021018198310383818 0.0011524045303114914 0.0010123141031618745 0.001006716397442227 0.00103453605903475 2.313218209698456 0.0010 0.0011267106582970345 0.12012168045286398 7.023102598707176 7.120669019597271 7.089626697223978 7.067433480030429 7.125733177007202 7.04402988571772 4.921228821766721 7.122026195003009 0.12012745774499312 7.116078675124312 7.137218288646981 6.861923937446434 7.135464604057516 7.130329134681644 0.1777180436210446 7.1240252951115295 7.105830283322223 7.121929876219161 7.104009976267104 7.109635118962375 7.093695577138067 7.146584190771096 6.9290485904525365 7.126438803361118 6.864563262265641 0.13562523782678548 7.119518149696434 7.105558916084691 7.117217427351624 6.811926576653329 7.054954446652473 7.146239370309181 7.134007762700437 5.809249080033358 0.13561170422266056 7.115548514394469 7.090143288979116 
5.051210389211509 0.0010 0.0010701226560464491 0.001005491051895556 0.0010161715255641091 0.0010 0.0010 10.0 10.0 0.0010 10.0 9.99780535363154 9.997743076374176 9.997798707110348 9.99779689375784 9.997800116096647 9.997800220887886 9.785722165794315 9.997799114980321 10.0 9.997807316548476 9.997800835549715 9.99801956633103 9.997796013702756 9.997800606887628 10.0 9.997798844957147 9.99779783123106 9.997804662014175 9.997803906980312 9.99779983105223 9.998125818936867 9.997798679042678 9.997807192721133 9.997795482343708 9.997797541316418 10.0 9.997804268900905 9.997800312996873 9.99779896103845 9.99792865124255 9.997835059512608 9.997800773992806 9.997805136326619 9.99847302411186 10.0 9.997801264839365 9.997802668259355 
6.677452344111835 0.0010 0.0010 0.0010 0.0010 0.0010 0.0010 10.0 8.73398699472153 0.0010 10.0 10.0 10.0 10.0 10.0 10.0 10.0 10.0 10.0 10.0 10.0 10.0 10.0 10.0 10.0 10.0 10.0 10.0 10.0 10.0 10.0 10.0 10.0 10.0 10.0 10.0 10.0 10.0 10.0 10.0 10.0 10.0 10.0 10.0 10.0 10.0 10.0 10.0 
9.717422378936961 1.6402885046809872 0.0010813343781057993 0.0010 0.0010 0.0011997719018531712 0.0011075509117987462 2.4789447734199337 0.0010 0.0010 0.0010 7.260477965260325 7.276608131855268 7.245987023437371 7.228128800267512 7.268450489682993 7.236512188216449 7.279584821911143 7.2702613897829025 0.0010 7.250579578642339 7.264870857099208 7.099135497045829 7.245751327473586 7.266495635729345 0.4593395582253035 7.271032619661231 7.249184777764882 7.27128659619166 7.266594451951554 7.257704888962457 4.162853374991464 7.254521533807706 7.256509273779609 7.263091067839733 7.2528961360124065 0.0010 7.252533240607139 7.242215047476018 7.273495627138214 7.015790718152948 7.239082718329394 7.263560819944697 7.255157121510846 6.998680369843455 0.0010 7.254630593572133 7.241707865830967 
10.0 1.8157094755240857 0.0010 0.0010 0.0010290233874772734 0.0010106585200383232 0.0010 3.05349283372753 0.0010 0.0010 0.0010 7.489576959797199 7.575659184050012 7.5721629928764855 7.556140087168841 7.5802829755751295 7.532762099950099 5.493913705394479 7.576582210702908 0.0010 7.58613915420915 7.655198500570587 7.356757427587981 7.614852393863452 7.577821344531775 0.23601429947718877 7.575928065222712 7.59395797317205 7.570927651610792 7.543908948765426 7.571640054700871 7.297211380891678 7.605795081975968 7.420839383244549 7.581113090548012 7.358414574037866 0.0010 7.578528656620929 7.57301098160163 7.571877773565063 7.403503909905918 7.5033586545945 7.597796686717685 7.584899668743378 6.521821610408505 0.0010 7.576074891904943 7.5731106127793595 
9.998858320895728 2.072143065169301 0.0010 0.0010000174678336242 0.0010 0.0010 0.001006721307931195 4.019141538789391 0.002174858205976408 0.0014830070799890344 0.00214207300203884 8.343016545435479 8.425090773702054 8.411815464593555 8.418781122052728 8.471805624306759 8.376469722972823 5.465441027294915 8.443334762370936 0.0021419780981753803 8.449694989520932 8.441299117802187 8.393045547006041 8.479567324127283 8.454431322791788 0.013237202650411506 8.44164434378929 8.430276373961267 8.44084399873597 8.429757674601898 8.436525994831856 8.504543800537974 8.480095407553424 8.41616329890681 8.450751894439005 8.215333429136605 0.002137198915870454 8.453474479305008 8.431433557342604 8.447049163117278 7.9517473770397515 8.38541338982746 8.474253019617324 8.467437667081295 7.138208161043154 0.002137198915870454 8.450206342363199 8.416221298015632 
0.001000000000000334 10.0 0.0010271671070116813 0.001013052344950938 0.0010517331861122905 0.0010 0.001000252074114018 8.045776007299038 0.0010 0.0010000472195459543 10.0 10.0 10.0 10.0 10.0 10.0 10.0 10.0 10.0 10.0 10.0 10.0 10.0 10.0 10.0 10.0 10.0 10.0 10.0 10.0 10.0 10.0 10.0 10.0 10.0 10.0 6.459170675193934 10.0 10.0 10.0 10.0 10.0 10.0 10.0 10.0 6.623556214982871 10.0 10.0 
10.0 2.1456998870587083 0.0010 0.0010 0.0010 0.0010 0.0012693352567593715 4.207808971676128 0.0010 0.0010 0.0010 8.86159258641812 8.917039793620598 8.901480996835497 8.896989633722644 8.897590969997145 8.866389886794522 6.840186653639767 8.916254185548997 0.0010 8.917160061248625 8.905838030440298 8.77486535933486 8.933718668533531 8.913353657819355 0.0010 8.919694020736912 8.915213367449132 8.918837258016584 8.895865895649093 8.910623978955929 8.51885199877525 8.93178707324297 8.651670891965095 8.92122885599534 8.784465751958633 0.0010 8.917253222502017 8.908182522579523 8.905839032514502 8.881651591321534 8.884124042247052 8.930505287561092 8.921880031367941 8.179386928908906 0.0010 8.917281055773984 8.906255369045889 
2.002168131651059 0.0010 0.0010089158028004106 0.00100067027907515 0.0010032451585719577 0.0010 0.0011299091095540493 7.14400544299466 9.801435025669994 0.0026136732205043547 9.685962112715595 10.0 10.0 10.0 10.0 10.0 10.0 10.0 10.0 9.685962112715595 10.0 10.0 10.0 10.0 10.0 9.007844017096724 10.0 10.0 10.0 10.0 10.0 10.0 10.0 10.0 10.0 10.0 10.0 10.0 10.0 10.0 10.0 10.0 10.0 10.0 10.0 9.685962112715595 10.0 10.0 
10.0 2.121809952702126 0.0010377173751490907 0.0010295079967317432 0.0011877996361104005 0.0010768664292095213 0.0010 3.9555845757377632 0.0010 0.0010 0.0010 8.309629689445064 8.326840630774198 8.335108787559923 8.34140285588385 8.334839388332348 8.320975573421455 7.463553862778285 8.328750838592278 0.0010 8.336994517730938 8.33194397389335 8.08984532115942 8.346131288152883 8.328762049241458 0.7466717593400891 8.332675444570944 8.339385808462662 8.3265272430193 8.32240286111127 8.333077387548915 6.304004919719585 8.342766318918125 8.316591426139317 8.334495675508302 8.283825468075905 0.0010 8.336299654166488 8.337888709816403 8.3276726573253 8.291347880011429 8.314398724898252 8.336820297144211 8.334730587716905 8.027847217317799 0.0010 8.336766165955432 8.335297483437001 
10.0 2.180568615808152 0.001158856388181889 0.0010 0.0010722888285762 0.0010 0.0010001716046229142 4.484316978464402 0.0010 0.0010 0.0010 9.203136281315796 9.239825203795684 9.22510633720015 9.183271491932532 9.243835521913889 9.209113889172599 8.967623048889756 9.245511080607427 0.0010 9.233191266875618 9.227813516030375 9.232133203284608 9.23123185155855 9.238484263889493 0.35395619300176584 9.237407467285863 9.235526364856828 9.235910693056889 9.218658949913777 9.228874835905607 8.127704530302804 9.23418900920225 9.214292765210708 9.239356971952253 9.182231320761815 0.0010 9.2330641052284 9.221719814655323 9.24837278073231 9.225746073563677 9.199816681090692 9.239671738424313 9.222030813448935 8.853922701134657 0.0010 9.218392508514597 9.223510216273015 
0.0010 0.0010 0.0010 0.0010 0.0010 0.0010 0.001109321631319242 1.7855486692728475 0.0010 10.0 10.0 10.0 10.0 10.0 10.0 10.0 10.0 10.0 10.0 10.0 10.0 10.0 10.0 10.0 10.0 10.0 10.0 10.0 10.0 10.0 10.0 10.0 10.0 10.0 10.0 10.0 10.0 10.0 10.0 10.0 10.0 10.0 10.0 10.0 10.0 10.0 10.0 10.0 
8.054817907298098 1.4519882951021077 0.0011373664250628685 0.0010921004039347341 0.0010206234448385631 0.0010441944196303823 0.0010 2.3269275612208333 0.0010 0.0010 0.0010 7.081715338211613 7.197494676777289 7.157419597728517 7.133195129796538 7.203148286273406 7.105746933935336 4.561818816372791 7.199133767095338 0.0010 7.190035675557791 7.222326332030008 6.899047244833659 7.212138960702081 7.21043762621075 0.0010 7.201281561768843 7.175962405164849 7.200568348809864 7.181957861959687 7.182896156748923 7.12320395902086 7.225633108329157 6.971753751047577 7.207437622958127 6.8940230889212035 0.0010 7.19346932419089 7.177385586894894 7.193234826411338 6.896864464259787 7.123000107019922 7.225851041185404 7.211974785957568 5.6414347093389035 0.0010 7.191083179618767 7.1579664013951625 
10.0 2.1569814010960076 0.0010 0.001000557328782447 0.0010 0.0010 0.0010008253371125734 4.277244015205488 0.0010 0.0010 0.0010 8.360938623238184 8.436553854447085 8.423524777571354 8.418566663386576 8.455614829595742 8.396274599712786 6.241378920943247 8.434734194550122 0.0010 8.443045787230858 8.434945695869636 8.262659612844848 8.465047323280206 8.43757122648948 1.9084486518426225 8.43569635876904 8.440163908495025 8.43285872161318 8.420986005754102 8.433839765824635 8.382344756486242 8.465358448229898 8.413741977594071 8.441233603803623 8.20740579729469 0.0010 8.444282735364562 8.433737673996175 8.436135155338063 8.060206776039186 8.378049825798964 8.460129420247164 8.451876334405782 7.304830703672617 0.0010 8.43945903597425 8.425534006222252 
10.0 1.5238618010641922 0.0013175377187933672 0.0010369773296109433 0.0011595138346303228 0.0014956638524501306 0.0010 1.652659743937252 0.0010 0.0010 0.0010 6.335044176987649 6.417508886959194 6.331787645538309 6.328236254571626 6.336383648398717 6.3294366246287135 6.55844389158829 6.338915196198526 0.0010 6.319398568867087 6.332487985187414 6.00284414077049 6.331080798212277 6.33458428124619 1.2166584120407906 6.339625446489801 6.33252061081331 6.331330565274003 6.3317717501169195 6.333168350191827 4.40529547627212 6.329412497984045 6.338891450044098 6.3400023648678765 6.382396333651457 0.0010 6.3241338018711835 6.326295513397053 6.341186803816839 6.0869788037126185 6.282378704208491 6.331119123362226 6.321909750450283 6.137645703100028 0.0010 6.329387480001836 6.3243440920461005 
9.916317489348737 1.5406609444611568 0.0021133403560498563 0.001087172255109291 0.0014446291613963227 0.001461427421803697 0.0010 0.7342909907792745 0.0010 0.001147540958808388 0.0010 5.0624773972397925 5.110328562151916 5.089159887905564 5.0317587636131575 5.079664080689819 5.0610011466378255 4.860142069449819 5.0808962905456525 0.0010 5.061959343192884 5.072082927192637 4.6281109392160245 5.055274413067256 5.05342602442879 2.1717442368104813 5.088797541593195 5.0794547359383895 5.077215430576526 5.070297966052779 5.085614085715405 4.696134775374825 5.080533957574795 5.058753909618193 5.077370622410869 4.849119420916824 0.0010 5.075920033801727 5.077643918310461 5.08045201490065 4.883746443781311 5.021701766081733 5.088622161561217 5.084046857247772 4.414313215957188 0.0010 5.0701777080623565 5.069703053272219 
5.2864898492079355 0.0010 0.0010 0.0010 0.0010 0.0010 0.0010 9.320964385666473 10.0 0.0010 10.0 10.0 10.0 10.0 10.0 10.0 10.0 10.0 10.0 10.0 10.0 10.0 10.0 10.0 10.0 10.0 10.0 10.0 10.0 10.0 10.0 10.0 10.0 10.0 10.0 10.0 10.0 10.0 10.0 10.0 10.0 10.0 10.0 10.0 10.0 10.0 10.0 10.0 
0.0010 0.0010 0.0010 0.0010 0.0010 0.0010 0.0010 1.804049229211871 0.0010 10.0 10.0 10.0 10.0 10.0 10.0 10.0 10.0 10.0 10.0 10.0 10.0 10.0 10.0 10.0 10.0 10.0 10.0 10.0 10.0 10.0 10.0 10.0 10.0 10.0 10.0 10.0 10.0 10.0 10.0 10.0 10.0 10.0 10.0 10.0 10.0 10.0 10.0 10.0 
10.0 2.048583102703103 0.0017158612862839978 0.0010568617956981195 0.0011911547952326792 0.0012959401568542668 0.0010 3.721101058892981 0.0010 0.0010 0.0010 8.143758536235602 8.20981577053497 8.204225069394731 8.204500179093012 8.250160272141352 8.177268135666292 6.205112523717757 8.224414039132746 0.0010 8.230157920749773 8.21795420505102 8.214700967410337 8.2541642788048 8.234957476545762 0.6699610662631694 8.222701835464035 8.218128073318884 8.219523318817327 8.20957202182634 8.218786315609059 8.243266207805716 8.252647488015624 8.2310489531653 8.229818421515947 8.055288580519475 0.0010 8.23295497776011 8.215089163395751 8.230093748806704 7.860045664717548 8.174468806677526 8.246774531663283 8.23795192309954 7.248907493177304 0.0010 8.227287671695496 8.205876290691132 
9.957084709433495 1.9124816940233678 0.0010 0.0010 0.0010 0.0010 0.0011225520892940192 3.5102408213618537 0.0010 0.0010 0.0550248047192089 8.336112762951728 8.392623041337126 8.380777457024394 8.372925939150171 8.393782355298994 8.350406981669787 6.447984554187289 8.393242066431036 0.05890929139723544 8.395630248081574 8.388498400636772 8.218916656092658 8.411625377589411 8.392866675438333 0.0010 8.395446027012218 8.392091740677857 8.393989224469262 8.37914981363605 8.389881008737124 8.201685683562577 8.413018171520154 8.264914772028186 8.398580651303039 8.225075317899174 0.07045336255720898 8.39664042971673 8.387027545679908 8.388833411331774 8.190139808827242 8.35123089501308 8.410851313249786 8.403882441851673 7.53531980973915 0.06850106907375196 8.395047481118278 8.381878059237883 
10.0 1.510885683020116 0.0010 0.0010 0.0010 0.0010 0.0015880712915227716 0.8392841287318371 0.0010 0.0010 0.0010 5.206600719277052 5.216535947776306 5.3232655112200185 5.295322258082162 5.229129215986518 5.22932023314332 5.547191693624027 5.215891567375003 0.0010 5.220251342567172 5.258368980381835 5.268310877995132 5.257817911986873 5.207237743294124 0.0010 5.2288292193644335 5.244331969833152 5.190621139515207 5.240922421597418 5.268402531919302 2.6001124458645366 5.292468925438749 5.204152252422041 5.233160104386251 5.39337679764613 0.0010 5.272728876490891 5.284759284201872 5.2238846702628505 5.533072203424361 5.173192025347049 5.260943600928387 5.23276495795465 5.501728983741053 0.0010 5.268769042044038 5.250610565363756 
10.0 2.3947831477160766 0.0010 0.0010623276745345476 0.0010 0.0010 0.0010000010152902946 5.044119071704483 0.0010 0.0010013403945205183 0.0010 10.0 10.0 10.0 10.0 10.0 10.0 10.0 10.0 0.0010 10.0 10.0 10.0 10.0 10.0 0.2576813237410638 10.0 10.0 10.0 10.0 10.0 7.063657320164813 10.0 10.0 10.0 10.0 0.0010 10.0 10.0 10.0 10.0 10.0 10.0 10.0 10.0 0.0010 10.0 10.0 
3.6040758760233684 0.0010 0.0010 0.0010 0.0010 0.0010 0.0010 8.063492595836145 10.0 0.0010 10.0 10.0 10.0 10.0 10.0 10.0 10.0 10.0 10.0 10.0 10.0 10.0 10.0 10.0 10.0 10.0 10.0 10.0 10.0 10.0 10.0 10.0 10.0 10.0 10.0 10.0 10.0 10.0 9.881308209901738 10.0 10.0 10.0 10.0 10.0 10.0 10.0 10.0 10.0 
1.9334391847031915 0.0010 0.0010 0.0010 0.0010 0.0010 0.0010 7.424157165477271 10.0 0.0010 10.0 10.0 10.0 10.0 10.0 10.0 10.0 10.0 10.0 10.0 10.0 10.0 10.0 10.0 10.0 9.994797975215706 10.0 10.0 10.0 10.0 10.0 10.0 10.0 10.0 10.0 10.0 10.0 10.0 10.0 10.0 10.0 10.0 10.0 10.0 10.0 10.0 10.0 10.0 
10.0 2.8988805146613483 0.001004309439880306 0.0010884811709300334 0.0010014432082540358 0.0010362459303216826 0.0015297267071062515 6.224746634581194 0.0010 0.0010 0.0010 10.0 10.0 10.0 10.0 10.0 10.0 10.0 10.0 0.0010 10.0 10.0 10.0 10.0 10.0 0.4171911043310379 10.0 10.0 10.0 10.0 10.0 7.86236484734782 10.0 10.0 10.0 10.0 0.0010 10.0 10.0 10.0 10.0 10.0 10.0 10.0 10.0 0.0010 10.0 10.0 
10.0 1.8731121306641068 0.0010 0.0010142115500669656 0.0010 0.0010 0.0010045225532492035 3.0849336744896467 0.0010 0.0010 0.0010 7.408996445939348 7.479144258605207 7.469252160943077 7.45413156608123 7.502133150283495 7.436979963390641 5.249034063446425 7.48226799704327 0.0010 7.48609784856627 7.481443952913477 7.241229618155348 7.50469180227781 7.48398230924846 0.0010 7.483769195216973 7.480959024528419 7.480704242086968 7.470261630978346 7.479327801082573 7.474189218389351 7.509953608745795 7.461868768453834 7.488839647504671 7.241632855595421 0.0010 7.487953946788397 7.4757199706347945 7.483126655857568 7.068539648296498 7.419704117497333 7.506555738392134 7.498176844839174 6.308996424846587 0.0010 7.483849032639878 7.466533624519421 
9.994600969070992 1.7316151414847576 0.0013715958333768209 0.0010171172695766359 0.001116973219329782 0.00122540864238352 0.001075395519359725 2.0643972889718807 0.0010 0.0018392398848069195 0.008302882668083478 6.283595918328043 6.289810426366063 6.26091787994606 6.26142768772361 6.29058668478012 6.2498282423382525 6.1982911396921025 6.289716437157247 0.00829162965472114 6.2642595584444525 6.260716424720826 6.2885672635739995 6.263237577515133 6.288864271641278 1.9208642045492863 6.292003960040885 6.262647838532421 6.2891068479711425 6.287696470494852 6.261345056080764 6.0525663285730715 6.265247809081232 6.288058656994932 6.291507298185803 6.218030693423689 0.006399030929008116 6.261531978738092 6.247458268761501 6.288833141911079 6.141825003279449 6.278428082328792 6.261403990023961 6.259430130839898 6.117381289373984 0.006399030929008116 6.260302621876383 6.260844071503365 
10.0 2.3216419517938887 0.0010159061066222347 0.0010411730338369999 0.0010731127362891796 0.0010986397133448606 0.0010 4.960921995692788 0.0010 0.0010 0.57989549178569 9.507485095538794 9.51814881666677 9.52957236491515 9.548952416422885 9.526781388297374 9.50901982806458 8.377962356624096 9.520234308090403 0.5799006975098289 9.528699108673313 9.524303040746073 9.152883850702665 9.536000552925527 9.518765285057269 0.9519583496214876 9.528103354978075 9.531860304482372 9.517354229581565 9.514004081950773 9.526293956971054 6.909807884419158 9.53608961673593 9.51386223968466 9.526617075616853 9.497531665199634 0.0010 9.52671394755537 9.528913008899927 9.519486859504369 9.518281159936585 9.507868941903595 9.525222858462822 9.52500560282516 9.22176371213909 0.0010 9.527106212675596 9.526779740342596 
7.384343491323681 0.0010399308629477355 0.0010 0.0010000539778169013 0.0010 0.0010 0.0010020741188311684 10.0 6.849301101084231 0.0010 9.999845436655923 10.0 10.0 10.0 10.0 10.0 10.0 10.0 10.0 9.999845436097683 10.0 10.0 10.0 10.0 10.0 9.999845498429755 10.0 10.0 10.0 10.0 10.0 10.0 10.0 10.0 10.0 10.0 9.999845506975332 10.0 10.0 10.0 10.0 10.0 10.0 10.0 10.0 9.999845506975339 10.0 10.0 
0.0010 0.0010 0.0010 0.0010 0.0010 0.0010 0.0010 1.9836220759143506 0.0010 9.794803260488608 10.0 10.0 10.0 10.0 10.0 10.0 10.0 10.0 10.0 10.0 10.0 10.0 10.0 10.0 10.0 10.0 10.0 10.0 10.0 10.0 10.0 10.0 10.0 10.0 10.0 10.0 10.0 10.0 10.0 10.0 10.0 10.0 10.0 10.0 10.0 10.0 10.0 10.0 
9.916615877852827 2.820721777751663 0.0014505664527292828 0.001008260176767307 0.0012007137520949924 0.0010 0.0012969598582796265 6.306576984065373 0.0010 0.0010 0.0010 10.0 10.0 10.0 10.0 10.0 10.0 10.0 10.0 0.0010 10.0 10.0 10.0 10.0 10.0 0.0010 10.0 10.0 10.0 10.0 10.0 10.0 10.0 10.0 10.0 10.0 0.0010 10.0 10.0 10.0 10.0 10.0 10.0 10.0 10.0 0.0010 10.0 10.0 
0.0010 0.0010 0.0010 0.0010 0.0010 0.0010 0.0010 2.660730687680532 0.0010 10.0 10.0 10.0 10.0 10.0 10.0 10.0 10.0 10.0 10.0 10.0 10.0 10.0 10.0 10.0 10.0 9.98523138546476 10.0 10.0 10.0 10.0 10.0 10.0 10.0 10.0 10.0 10.0 10.0 10.0 10.0 10.0 10.0 10.0 10.0 10.0 10.0 10.0 10.0 10.0 
2.712903163541559 10.0 0.0010 0.0010 0.0010 0.0010 0.0010 10.0 0.0010 0.0010 10.0 10.0 10.0 10.0 10.0 10.0 10.0 10.0 10.0 10.0 10.0 10.0 10.0 10.0 10.0 10.0 10.0 10.0 10.0 10.0 10.0 10.0 10.0 10.0 10.0 10.0 0.0010 10.0 10.0 10.0 10.0 10.0 10.0 10.0 10.0 0.0010 10.0 10.0 
10.0 1.5878703437777095 0.0040456928462299915 0.0012766881943551923 0.0016113583156155647 0.001926720177849844 0.0030643847238446403 1.4655753176245225 0.0010 0.0010 0.0010 6.012897812763519 6.053804488099153 6.054543363513082 6.039424600398023 6.063638892243745 6.027020570140144 5.992634632346482 6.053720077286711 0.0010 6.054032107345569 6.057631714697387 5.996470330181226 6.05480649804053 6.054609316558899 1.7615535688227784 6.054931351992491 6.053956406702037 6.047255801758073 6.036756597570379 6.052296749662268 4.1863826484371796 6.06694782636492 6.025499143521691 6.056033928639518 5.923028307847634 0.0010 6.05639525920946 6.052370057304948 6.060157933658388 5.460262047473608 6.012525940485868 6.061458252772822 6.0558883740748115 5.4171711137706975 0.0010 6.051649544728751 6.047097194178376 
4.204834839879733 0.0010 0.0020542885258637757 0.0011434582557864562 0.0010 0.0010 0.0010 8.330165745473566 10.0 0.0010 10.0 10.0 10.0 10.0 10.0 10.0 10.0 10.0 10.0 10.0 10.0 10.0 10.0 10.0 10.0 10.0 10.0 10.0 10.0 10.0 10.0 10.0 10.0 10.0 10.0 10.0 10.0 10.0 10.0 10.0 10.0 10.0 10.0 10.0 10.0 10.0 10.0 10.0 
5.706215290727577 0.0010 0.0010 0.0010 0.0010 0.0010 0.0010055293827727256 10.0 10.0 0.0010 10.0 10.0 10.0 10.0 10.0 10.0 10.0 10.0 10.0 10.0 10.0 10.0 10.0 10.0 10.0 10.0 10.0 10.0 10.0 10.0 10.0 10.0 10.0 10.0 10.0 10.0 10.0 10.0 10.0 10.0 10.0 10.0 10.0 10.0 10.0 10.0 10.0 10.0 
7.43440138604893 0.0010 0.0010 0.0010 0.0010 0.0010 0.0010 9.861750285816031 7.666158817469933 0.0010 10.0 10.0 10.0 10.0 10.0 10.0 10.0 10.0 10.0 10.0 10.0 10.0 10.0 10.0 10.0 10.0 10.0 10.0 10.0 10.0 10.0 10.0 10.0 10.0 10.0 10.0 10.0 10.0 10.0 10.0 10.0 10.0 10.0 10.0 10.0 10.0 10.0 10.0 
0.0010 0.0010 0.0010 0.0010 0.0010 0.0010000881219911042 0.0010 2.64268126727245 0.0010 10.0 10.0 10.0 10.0 10.0 10.0 10.0 10.0 10.0 10.0 10.0 10.0 10.0 10.0 10.0 10.0 10.0 10.0 10.0 10.0 10.0 10.0 10.0 10.0 10.0 10.0 10.0 10.0 10.0 10.0 10.0 10.0 10.0 10.0 10.0 10.0 10.0 10.0 10.0 
0.0010 0.0010 0.0010 0.0010 0.0010 0.0010 0.8191326023397778 0.0010 0.0010 10.0 10.0 10.0 10.0 10.0 10.0 10.0 10.0 10.0 10.0 10.0 10.0 10.0 10.0 10.0 10.0 0.0010 10.0 10.0 10.0 10.0 10.0 10.0 10.0 10.0 10.0 10.0 10.0 10.0 10.0 10.0 10.0 10.0 10.0 10.0 10.0 10.0 10.0 10.0 
0.0010 0.0010 0.0010 0.0010 0.0010 0.0010 0.0010 3.423654728794316 10.0 0.0010 10.0 10.0 10.0 10.0 10.0 10.0 10.0 10.0 10.0 10.0 10.0 10.0 10.0 10.0 10.0 10.0 10.0 10.0 10.0 10.0 10.0 10.0 10.0 10.0 10.0 10.0 10.0 10.0 10.0 10.0 10.0 10.0 10.0 10.0 10.0 10.0 10.0 10.0 
0.0010 0.0010 0.0010 0.0010 0.0010 0.0010 0.0010 2.438258467632065 0.0010 10.0 10.0 10.0 10.0 10.0 10.0 10.0 10.0 10.0 10.0 10.0 10.0 10.0 10.0 10.0 10.0 10.0 10.0 10.0 10.0 10.0 10.0 10.0 10.0 10.0 10.0 10.0 10.0 10.0 10.0 10.0 10.0 10.0 10.0 10.0 10.0 10.0 10.0 10.0 
0.0010 0.0010 0.0010 0.0010 0.0010 0.0010 0.0010 1.7661021177278684 0.0010 10.0 10.0 10.0 10.0 10.0 10.0 10.0 10.0 10.0 10.0 10.0 10.0 10.0 10.0 10.0 10.0 10.0 10.0 10.0 10.0 10.0 10.0 10.0 10.0 10.0 10.0 10.0 10.0 10.0 10.0 10.0 10.0 10.0 10.0 10.0 10.0 10.0 10.0 10.0 
9.968691331972492 2.0198650206772406 0.00347784397295177 0.0012325009339992873 0.0014881545391891658 0.0016585383913550068 0.0010 4.040233292888099 0.0010 0.002042700653187762 0.0010 8.830371008812351 8.837820466222132 8.86399443766998 8.868229595960553 8.85146969010343 8.846552633811061 8.818983150359069 8.840497535930886 0.0010 8.860465820469456 8.850522751054129 8.756908824636248 8.866841248307582 8.83669389227929 1.7732688389940963 8.84180532367228 8.866393512675186 8.83484837826736 8.824773343862052 8.851024374947627 7.091621789623101 8.864327850932618 8.819489400613842 8.843420033540784 8.736939016265826 0.6479920088795341 8.858710049907348 8.865633758855413 8.843338238826595 8.237287601499226 8.81712160069112 8.854059340463097 8.855005490666652 8.411449194313912 0.0010 8.850295371450173 8.861612337763585 
10.0 1.3397785140713283 0.0010 0.0010 0.0010360003840918864 0.0010917418945964417 0.0010000227057056128 0.5258152698730947 0.0010 0.0010 0.0010 5.487950541238446 5.444854973637674 5.445477107247654 5.4274661252903655 5.4536077503417095 5.441039503123116 5.321863382925941 5.451739223323331 0.0010 5.448983073268613 5.449327833679848 5.339644819556857 5.451467647101898 5.4458328323371585 2.5898463712301862 5.451796882945931 5.451733793467025 5.449786627942177 5.4423453149001535 5.448719490776344 2.474459960818904 5.448402964433571 5.434691277626606 5.445573669108347 5.340757940782857 0.0010 5.452825444942478 5.44971205059776 5.452935223477213 5.324015048593319 5.426882593453456 5.457335801784542 5.447132272861142 5.035306509824578 0.0010 5.450579335866292 5.450721020032088 
0.0010 0.0010 0.0010 0.0010 0.0010 0.0010 0.0010 2.0074003815043655 0.0010 10.0 10.0 10.0 10.0 10.0 10.0 10.0 10.0 10.0 10.0 10.0 10.0 10.0 10.0 10.0 10.0 10.0 10.0 10.0 10.0 10.0 10.0 10.0 10.0 10.0 10.0 10.0 10.0 10.0 10.0 10.0 10.0 10.0 10.0 10.0 10.0 10.0 10.0 10.0 
0.0010 0.0010 0.0010 0.0010 0.0010 0.0010 0.0010 2.51687135681445 0.0010 10.0 10.0 10.0 10.0 10.0 10.0 10.0 10.0 10.0 10.0 10.0 10.0 10.0 10.0 10.0 10.0 10.0 10.0 10.0 10.0 10.0 10.0 10.0 10.0 10.0 10.0 10.0 10.0 10.0 10.0 10.0 10.0 10.0 10.0 10.0 10.0 10.0 10.0 10.0 
9.889626467436162 0.9839425197711931 0.016078828595143924 0.0030837599545506873 0.0010687404679723422 0.0010 0.0010 0.1347249461207949 0.0010 0.0010 0.0010 4.879416621085026 4.856939284037292 4.780151336255211 4.582250397569656 4.769429037076016 4.853693088440279 3.473441225098046 4.768467201968756 0.0010 4.806361969356734 4.828597108282633 4.906146342789949 4.702373170128666 4.752316072515513 3.953718036554185 4.758983811198889 4.80687447698178 4.811001611998127 4.848734908336126 4.757194871700368 4.335277496088624 4.762823863854711 4.855705116260019 4.760423280197478 4.73684549403216 0.0010 4.760721371682829 4.799360332464775 4.764037889232538 3.7028607908613527 4.875273776004981 4.778978364291999 4.825308879310409 4.906745727805285 0.06224438575560942 4.827069815336923 4.775395965384468 
0.0010 0.0010 0.0010 0.0010 0.0010 0.0010 0.16069042327258906 0.0010 0.0010 10.0 10.0 10.0 10.0 10.0 10.0 10.0 10.0 10.0 10.0 10.0 10.0 10.0 10.0 10.0 10.0 10.0 10.0 10.0 10.0 10.0 10.0 10.0 10.0 10.0 10.0 10.0 10.0 10.0 10.0 10.0 10.0 10.0 10.0 10.0 10.0 10.0 10.0 10.0 
5.806422914846665 0.0010 0.0010 0.0010 0.0010 0.0010 0.0010 10.0 10.0 0.0010 10.0 10.0 10.0 10.0 10.0 10.0 10.0 10.0 10.0 10.0 10.0 10.0 10.0 10.0 10.0 10.0 10.0 10.0 10.0 10.0 10.0 10.0 10.0 10.0 10.0 10.0 10.0 10.0 10.0 10.0 10.0 10.0 10.0 10.0 10.0 10.0 10.0 10.0 
0.0010 0.0010 0.0010 0.0010005626018018215 0.0010017646820423436 0.0010 0.0010 2.977883447032582 10.0 0.0010 10.0 10.0 10.0 10.0 10.0 10.0 10.0 10.0 10.0 10.0 10.0 10.0 10.0 10.0 10.0 10.0 10.0 10.0 10.0 10.0 10.0 10.0 10.0 10.0 10.0 10.0 10.0 10.0 10.0 10.0 10.0 10.0 10.0 10.0 10.0 10.0 10.0 10.0 
10.0 2.70170220136721 0.0012404297212699107 0.0010003599773986908 0.0010 0.0010 0.0010 5.815978817206332 0.0010 0.0010 0.0010 9.743473983064174 9.748504421238055 9.750016161683346 9.745237832259486 9.750878091879397 9.74812152618988 9.724711521555673 9.749933562185799 0.0010 9.749354279092548 9.74784450436956 9.744328953501292 9.75128968434152 9.749239491648746 0.0010 9.750325474236552 9.751940460929605 9.748468801512042 9.74640562121093 9.747660509376335 9.73588230452234 9.750378369715815 9.745187529897269 9.749804823025947 9.73829644127332 0.0010 9.748784661865002 9.747953135765922 9.75036881813054 9.742032595765865 9.743140902840334 9.74979943808811 9.746336902677646 9.69869191411427 0.0010 9.748112326865964 9.74916765978807 
0.0010 0.0010 0.0011465435732808855 0.0010256581020406262 0.0010127303959546316 0.0010 0.8059050219877846 0.0010 0.0010 10.0 10.0 10.0 10.0 10.0 10.0 10.0 10.0 10.0 10.0 10.0 10.0 10.0 10.0 10.0 10.0 0.012992828355935515 10.0 10.0 10.0 10.0 10.0 10.0 10.0 10.0 10.0 10.0 10.0 10.0 10.0 10.0 10.0 10.0 10.0 10.0 10.0 10.0 10.0 10.0 
2.763581374490309 0.006973494807063433 0.0010 0.0010 0.0010 0.0010 0.0010 7.481235928541089 10.0 0.0010 10.0 10.0 10.0 10.0 10.0 10.0 10.0 10.0 10.0 10.0 10.0 10.0 10.0 10.0 10.0 10.0 10.0 10.0 10.0 10.0 10.0 10.0 10.0 10.0 10.0 10.0 10.0 10.0 10.0 10.0 10.0 10.0 10.0 10.0 10.0 10.0 10.0 10.0 
0.0010 0.0010 0.0010 0.0010 0.0010 0.0010 0.3051449733965388 0.0010 0.0010 10.0 10.0 10.0 10.0 10.0 10.0 10.0 10.0 10.0 10.0 10.0 10.0 10.0 10.0 10.0 10.0 0.0010 10.0 10.0 10.0 10.0 10.0 10.0 10.0 10.0 10.0 10.0 10.0 10.0 10.0 10.0 10.0 10.0 10.0 10.0 10.0 10.0 10.0 10.0 
10.0 2.5049080518773317 0.0010 0.0010412859647381519 0.001058103023844542 0.0010856241959058942 0.0010 5.291229534265572 0.0010 0.0010 0.03297310883232907 9.710768578319525 9.720136657856095 9.733974252370935 9.75857045088175 9.731358617279234 9.712558967372505 8.463220873675512 9.724001908896232 0.032978907322407824 9.734425274690231 9.7289963263427 9.338560891151023 9.742908250368174 9.723804411330022 0.7302638977243032 9.732353016816532 9.737032156954347 9.720986891986788 9.71761865541596 9.730506529615699 6.837109227676594 9.741686244406937 9.718066421799941 9.73129725985258 9.71085682409906 0.0010 9.731482695613998 9.733843749749042 9.723191678972805 9.732213869692762 9.713334952888959 9.729154729432395 9.729153835434131 9.426517005271707 0.0010 9.732220158456464 9.7318838416867 
0.0010 0.0010 0.0010667329662141516 0.0010 0.0010 0.0010391031430799925 0.0010 4.219122446164416 10.0 0.0010 10.0 10.0 10.0 10.0 10.0 10.0 10.0 10.0 10.0 10.0 10.0 10.0 10.0 10.0 10.0 10.0 10.0 10.0 10.0 10.0 10.0 10.0 10.0 10.0 10.0 10.0 10.0 10.0 10.0 10.0 10.0 10.0 10.0 10.0 10.0 10.0 10.0 10.0 
0.0010 0.0010 0.0010 0.0010 0.0010 0.0010 0.0010 2.0427252922352452 0.0010 10.0 10.0 10.0 10.0 10.0 10.0 10.0 10.0 10.0 10.0 10.0 10.0 10.0 10.0 10.0 10.0 10.0 10.0 10.0 10.0 10.0 10.0 10.0 10.0 10.0 10.0 10.0 10.0 10.0 10.0 10.0 10.0 10.0 10.0 10.0 10.0 10.0 10.0 10.0 
0.0010 0.0010 0.0011924949088992372 0.0010256823484394574 0.0010 0.0010 0.0010 3.3822556509686583 10.0 0.0010 10.0 10.0 10.0 10.0 10.0 10.0 10.0 10.0 10.0 10.0 10.0 10.0 10.0 10.0 10.0 10.0 10.0 10.0 10.0 10.0 10.0 9.983200637990238 10.0 10.0 10.0 10.0 10.0 10.0 10.0 10.0 10.0 10.0 10.0 10.0 10.0 10.0 10.0 10.0 
2.7051186255892965 0.0010 0.0010 0.0010 0.0010 0.0010 0.0013467695555935593 7.497699420639112 10.0 0.0010 10.0 10.0 10.0 10.0 10.0 10.0 10.0 10.0 10.0 10.0 10.0 10.0 10.0 10.0 10.0 9.99881278009134 10.0 10.0 10.0 10.0 10.0 10.0 10.0 10.0 10.0 10.0 10.0 10.0 10.0 10.0 10.0 10.0 10.0 10.0 10.0 10.0 10.0 10.0 
6.4991051853191095 0.0010 0.0010 0.0010 0.0010 0.0010 0.0010111526644206695 8.729280118533659 8.013356811343531 0.00148040720592151 10.0 10.0 10.0 10.0 10.0 10.0 10.0 9.894070890058998 10.0 10.0 10.0 10.0 10.0 10.0 10.0 10.0 10.0 10.0 10.0 10.0 10.0 10.0 10.0 10.0 10.0 10.0 10.0 10.0 10.0 10.0 10.0 10.0 10.0 10.0 9.500047644821867 10.0 10.0 10.0 
0.0010 0.0010 0.0010 0.0010 0.0010 0.0010 0.0010 1.7564729283539773 9.986377577386836 0.0010 10.0 10.0 10.0 10.0 10.0 10.0 10.0 10.0 10.0 10.0 10.0 10.0 10.0 10.0 10.0 10.0 10.0 10.0 10.0 10.0 10.0 10.0 10.0 10.0 10.0 10.0 10.0 10.0 10.0 10.0 10.0 10.0 10.0 10.0 10.0 10.0 10.0 10.0 
0.0010 0.0010 0.0010 0.0010 0.0010 0.001001422972273262 0.0010 1.5864173118072218 0.0010 10.0 10.0 10.0 10.0 10.0 10.0 10.0 10.0 10.0 10.0 10.0 10.0 10.0 10.0 10.0 10.0 10.0 10.0 10.0 10.0 10.0 10.0 10.0 10.0 10.0 10.0 10.0 10.0 10.0 10.0 10.0 10.0 10.0 10.0 10.0 10.0 10.0 10.0 10.0 
10.0 1.837433074057034 0.0010628979001523265 0.0010002232321288103 0.0010027575947414342 0.0010221952807165288 0.0010 3.1779876093421286 0.0010 0.0010 0.0010 7.642189096733267 7.739210497088993 7.723603622908081 7.71604212910651 7.766646561796804 7.68693786810435 4.872187262452975 7.739408468534616 0.0010 7.747680460064548 7.739223891103215 7.4884633965129455 7.778541651828124 7.743332636906816 0.0010 7.74084458125922 7.7450885007744725 7.73666933734223 7.720217855580948 7.737607435615517 7.433428789603331 7.779248427904198 7.711082017177797 7.748135452675539 7.4427805383384555 0.0010 7.750621672270671 7.736721148903213 7.741272601711105 7.241999481989426 7.660706726880555 7.771884851116055 7.760632304946463 6.244665112823241 0.0010 7.744762244669689 7.7255609054310055 
0.0010 0.0010 0.0010210169368697172 0.0010 0.0010 0.0010 0.0010 0.4226178202987907 10.0 0.0010 10.0 10.0 10.0 10.0 10.0 10.0 10.0 9.999787304714403 10.0 10.0 10.0 10.0 10.0 10.0 10.0 10.0 10.0 10.0 10.0 10.0 10.0 10.0 10.0 10.0 10.0 10.0 10.0 10.0 10.0 10.0 10.0 10.0 10.0 10.0 10.0 10.0 10.0 10.0 
5.935110320603509 9.159778522213337 0.0011566063079945996 0.0010380217278342446 0.0010 0.0010365498805244065 0.0010 10.0 0.0010 0.0010 10.0 10.0 10.0 10.0 10.0 10.0 10.0 10.0 10.0 10.0 10.0 10.0 10.0 10.0 10.0 10.0 10.0 10.0 10.0 10.0 10.0 10.0 10.0 10.0 10.0 10.0 0.0010 10.0 10.0 10.0 10.0 10.0 10.0 10.0 10.0 0.0010 10.0 10.0 
0.0010 0.0010 0.0010 0.0010 0.0010023912914853658 0.0010 0.0010 0.7650081167652596 10.0 0.0010 10.0 10.0 10.0 10.0 10.0 10.0 10.0 10.0 10.0 10.0 10.0 10.0 10.0 10.0 10.0 10.0 10.0 10.0 10.0 10.0 10.0 10.0 10.0 10.0 10.0 10.0 10.0 10.0 10.0 10.0 10.0 10.0 10.0 10.0 10.0 10.0 10.0 10.0 
10.0 1.6992295249388403 0.00192635079157867 0.0010559267081184126 0.001251405991256268 0.0014814946131484464 0.0010 2.2262711966454596 0.0010 0.0010 1.4421669467201417 6.5017242172219945 6.524209057462697 6.497406053673755 6.477922644170337 6.5220453110312695 6.481512020517142 6.5204969883237744 6.519683951591699 1.4414738665851887 6.501578527892393 6.5150114039492095 6.34936923016986 6.5005013433670005 6.517619547217219 0.6621256094548427 6.521007266890672 6.4907805562517655 6.518254217443956 6.511881147611501 6.507812649523177 4.915064350253815 6.492780204725456 6.503951024053293 6.512834548799303 6.484470701515944 0.0010 6.503722854400099 6.492649931936173 6.52498472836405 6.1406284374294895 6.480485095593636 6.515165630783423 6.506083536235162 6.131647782015987 0.0010 6.504962212203324 6.490015348835501 
10.0 1.656122278647575 0.0017771071649925175 0.001075068182829712 0.0010693299863151983 0.0010943162052912594 0.0010316330096221229 1.203546844347018 0.0010 0.0010 0.0010 5.216995895489297 5.233000580109339 5.268453478086385 5.290048040858496 5.2495503326697355 5.215010775860885 4.692076075033084 5.236217614380383 0.0010 5.258229551226614 5.247736806927426 5.172375598425002 5.274814407300915 5.229943228075029 3.527721008390799 5.258287941148706 5.2712780768047915 5.229100619550181 5.22179431159859 5.254136578195535 4.78670458810633 5.273394501673712 5.22390511095681 5.25294895495038 5.204033383299294 0.0010 5.25203126068848 5.262878272317746 5.233167724091101 5.2860740862410855 5.210935839861445 5.245278383673448 5.245555862420795 5.121279825215239 0.0010 5.254155066304074 5.259335580113463 
10.0 5.0040394977356435 0.0011399852854455201 0.0010504028736482837 0.0010000441816044431 0.002538826412005456 0.0010 8.85089384597429 0.0010 0.0010 0.0010 10.0 10.0 10.0 10.0 10.0 10.0 10.0 10.0 0.0010 10.0 10.0 10.0 10.0 10.0 0.14202515297433838 10.0 10.0 10.0 10.0 10.0 10.0 10.0 10.0 10.0 10.0 0.0010 10.0 10.0 10.0 10.0 10.0 10.0 10.0 10.0 0.0010 10.0 10.0 
0.0010 0.0010 0.0010 0.0010 0.0011406279246531847 0.0010 0.0010 0.1398225205920346 10.0 0.0010 10.0 10.0 10.0 10.0 10.0 10.0 10.0 10.0 10.0 10.0 10.0 10.0 10.0 10.0 10.0 10.0 10.0 10.0 10.0 10.0 10.0 10.0 10.0 10.0 10.0 10.0 10.0 10.0 10.0 10.0 10.0 10.0 10.0 10.0 10.0 10.0 10.0 10.0 
0.0010 0.0010 0.0010166811463149018 0.0010 0.0010093284137940386 0.0010 0.0010 2.1515776964158753 10.0 0.0010 10.0 10.0 10.0 10.0 10.0 10.0 10.0 10.0 10.0 10.0 10.0 10.0 10.0 10.0 10.0 10.0 10.0 10.0 10.0 10.0 10.0 10.0 10.0 10.0 10.0 10.0 9.607739483181039 10.0 10.0 10.0 10.0 10.0 10.0 10.0 10.0 9.607739483181039 10.0 10.0 
0.18968364638159319 10.0 0.0010 0.0010 0.0010 0.0010 0.0010 8.220121732281582 0.0010 0.0010 10.0 10.0 10.0 10.0 10.0 10.0 10.0 10.0 10.0 10.0 10.0 10.0 10.0 10.0 10.0 9.059311925672976 10.0 10.0 10.0 10.0 10.0 10.0 10.0 10.0 10.0 10.0 0.0010 10.0 10.0 10.0 10.0 10.0 10.0 10.0 10.0 0.0010 10.0 10.0 
10.0 1.8537183362060667 0.0011343839760177994 0.0010232287519194754 0.00107877659419714 0.0012060648465989565 0.0019456312093935337 3.388340831965737 0.0010 0.00665092685720043 0.0010 8.056181796842404 8.1107444659559 8.077790577595309 8.081467102679328 8.086713155974598 8.064649926119955 7.017581863556351 8.079464475010285 0.0010 8.079896177466807 8.081004170340528 7.871634993817162 8.093080679879641 8.081103355840972 0.0010 8.079960952317938 8.082356135386512 8.077237332978079 8.074282656270718 8.082695602196114 7.663298729736739 8.09412727642181 8.075402476978688 8.08430954897769 8.004889148981167 0.0010 8.083202252736747 8.081453590275146 8.07997657488673 7.942796160951625 8.042113616535108 8.089063129293157 8.089090006778557 7.4796868310175615 0.0010 8.084300143701855 8.075715127101368 
10.0 1.5941355857078652 0.0010883542690804733 0.0010 0.0010020926917693929 0.0012126345237535815 0.0011178689479762992 2.2835557222315725 0.0010 0.0011059134308327077 0.0010 7.262880263407925 7.280599927629 7.246961356319241 7.227343349506209 7.271638415714194 7.236552852620502 7.2838699464455985 7.273627765391361 0.0010 7.252006470743186 7.267706039253842 7.085638798198463 7.246702434422065 7.269490926693792 0.011217937182125048 7.274474993744572 7.250474223505794 7.274753997610573 7.26959948045651 7.259833922840491 3.860009852572593 7.256336873748865 7.258520489438983 7.265750866139136 7.254551306130028 0.0010 7.254152650313868 7.242817682595121 7.27718071071341 6.994081064565096 7.23937668771256 7.2662669085196105 7.257035093486175 6.975284629638942 0.0010 7.256456680472144 7.242260522295722 
0.0010 0.0010 0.0010 0.0010070068305139403 0.0010 0.0010 0.0010 5.752984065838455 10.0 0.0010 9.959953116137385 10.0 10.0 10.0 10.0 10.0 10.0 10.0 10.0 9.97851244046671 10.0 10.0 10.0 10.0 10.0 10.0 10.0 10.0 10.0 10.0 10.0 10.0 10.0 10.0 10.0 10.0 10.0 10.0 10.0 10.0 10.0 10.0 10.0 10.0 10.0 10.0 10.0 10.0 
0.0010 0.0010 0.0010 0.0010 0.0010 0.0010 0.1495345497911877 0.0010 0.0010 10.0 10.0 10.0 10.0 10.0 10.0 10.0 10.0 10.0 10.0 10.0 10.0 10.0 10.0 10.0 10.0 10.0 10.0 10.0 10.0 10.0 10.0 10.0 10.0 10.0 10.0 10.0 10.0 10.0 10.0 10.0 10.0 10.0 10.0 10.0 10.0 10.0 10.0 10.0 
0.0010 0.0010 0.0010180669385411805 0.0010000000743533286 0.0010 0.0010 0.0010000005686770128 3.7246819021371764 10.0 0.0010 9.768854422410257 9.999938394335762 9.999939480223631 9.999941752424528 9.999943304438572 9.999940630055718 9.999938102403078 9.999881025235224 9.999939703076969 9.768854422410257 9.999941055736196 9.999940328118965 9.9999353131197 9.999942210659885 9.99993928892257 9.768854422410257 9.999941220349147 9.999941956453215 9.999939222975883 9.999938720387162 9.999940760921815 9.999943210615813 9.999942070427261 9.999938869603792 9.999940856186376 9.999937355113909 9.692098334845593 9.999940627391231 9.999941375670728 9.99993949140261 9.999944176840799 9.999937984444308 9.999940141546984 9.999940159685945 9.999931210903577 9.692098334845593 9.999940776727252 9.99994114771285 
10.0 2.06048244135955 0.0011624360118750478 0.0010 0.0010373084806459191 0.0010599626972412188 0.0010007481984064175 3.9890405199256813 0.0010 0.0010390196056030516 0.0010 8.587999717481015 8.627641794249804 8.615995712131078 8.617735861738124 8.65026033933855 8.602628920992146 5.854483346315311 8.6372303095605 0.0010 8.639313395423319 8.634295135444617 8.66005659895163 8.64832741346641 8.642707724657068 0.0010 8.636305938176651 8.62555392638779 8.63443600500983 8.628047927350657 8.631765223281981 8.219176003535317 8.65557485585856 8.621316489642245 8.639722264036122 8.537915021895987 0.0010 8.640795764306121 8.622065717964597 8.639934417200005 8.392277414757737 8.608655734170641 8.649451178388112 8.642882460216772 7.438783001486765 0.0010 8.63744911809163 8.618148000195028 
10.0 1.4531003888557759 0.0012716097656652924 0.001066738145415095 0.0011799589020053689 0.002320013745914341 0.0011022506822030433 0.8946214427725532 0.0010 0.0010 0.9925744781706904 5.540917366562148 5.590004447961476 5.62365944292514 5.525311319149438 5.627825793862453 5.565732191025303 5.536325392331236 5.6247229335516415 1.1036418340082554 5.633570182740626 5.583797000051372 5.535189706142617 5.631904488921954 5.619300674418288 4.351237704543619 5.615225623706761 5.648095357368282 5.58902716990112 5.539009392305584 5.615793908923945 3.8579819711623276 5.621443066978118 5.547049794662036 5.624751165019346 5.603819269649204 0.0010 5.629805228931519 5.629157848099162 5.630482451158773 5.438563879371621 5.532621180383873 5.637499746255328 5.635550072306866 4.959005085594981 0.0010 5.576869205246881 5.615344682686052 
0.0010 0.0010 0.0010 0.001005724799387665 0.0010 0.0010 0.0010 1.9323356783146548 0.0010 10.0 10.0 10.0 10.0 10.0 10.0 10.0 10.0 10.0 10.0 10.0 10.0 10.0 10.0 10.0 10.0 10.0 10.0 10.0 10.0 10.0 10.0 10.0 10.0 10.0 10.0 10.0 10.0 10.0 10.0 10.0 10.0 10.0 10.0 10.0 10.0 10.0 10.0 10.0 
0.0010 0.0010 0.0010 0.0010 0.0010 0.0010 0.8324026354752021 0.0010 0.0010 10.0 10.0 10.0 10.0 10.0 10.0 10.0 10.0 10.0 10.0 10.0 10.0 10.0 10.0 10.0 10.0 0.0010 10.0 10.0 10.0 10.0 10.0 10.0 10.0 10.0 10.0 10.0 10.0 10.0 10.0 10.0 10.0 10.0 10.0 10.0 10.0 10.0 10.0 10.0 
9.981640466881334 1.9217081706164065 0.0011562196751472903 0.0010 0.0010352954698858775 0.0010523879515160087 0.001001173985094924 3.454720350975858 0.0010 0.0010 0.0010 8.19317554026039 8.242456863976914 8.22478042855765 8.219833484764054 8.265346568577113 8.218035469646237 5.733740401936264 8.250910645366154 0.0010 8.250702288820714 8.249581773465241 8.222337963496782 8.264847137636114 8.256883956037791 0.20168981094698957 8.247389879438472 8.233930594191616 8.253504893718853 8.24201061832499 8.243017858839433 7.86903728961104 8.268643667415233 8.23545986262043 8.252380500425264 8.109561100068916 0.1962462088045962 8.253271071411564 8.232126506690273 8.254729005018971 7.926949720337721 8.214313712210911 8.26613706215893 8.258363619897006 7.056829472240915 0.19625000642497437 8.249028915102397 8.22733651263315 
9.376278805452126 6.841779603954988 0.0010 0.0010 0.0010 0.0010 0.0010 10.0 0.0010 0.0010 8.736361597056987 10.0 10.0 10.0 10.0 10.0 10.0 9.992677755543035 10.0 8.735944830106877 10.0 10.0 10.0 10.0 10.0 8.997370526440625 10.0 10.0 10.0 10.0 10.0 10.0 10.0 10.0 10.0 10.0 0.0010 10.0 10.0 10.0 10.0 10.0 10.0 10.0 10.0 0.0010 10.0 10.0 
9.50005 1.8679399367140412 0.0010 0.0010 0.0010 0.001110552376720679 0.0010 3.4637138421384135 0.0010 0.0010 0.0010 8.1196659219834 8.133701930836498 8.12110722646391 8.124121512619283 8.123889395582072 8.127142727401624 8.080644383640344 8.124721021923328 0.0010 8.113595527921714 8.12687065405791 7.928848584443654 8.132846840653407 8.128020458574248 0.19138911133604836 8.123571094154247 8.124374538615141 8.12567342485956 8.124354505075136 8.12507793717908 4.868408036541093 8.120523997171059 8.12392060127426 8.12766574903974 8.131227710830274 0.0010 8.121597251016347 8.12498427563925 8.125593494287617 7.722891818810755 8.101867365935437 8.124133655989457 8.12495915662813 7.975347250767232 0.0010 8.125421978567163 8.124502781534563 
0.0010 0.0010 0.0010 0.0010001191540178517 0.0010003139886675242 0.0010 0.0010 0.739002555347543 10.0 0.0010 10.0 10.0 10.0 10.0 10.0 10.0 10.0 10.0 10.0 10.0 10.0 10.0 10.0 10.0 10.0 10.0 10.0 10.0 10.0 10.0 10.0 10.0 10.0 10.0 10.0 10.0 10.0 10.0 10.0 10.0 10.0 10.0 10.0 10.0 10.0 10.0 10.0 10.0 
0.0010 0.0010 0.0010 0.0010 0.0010 0.0010 0.0010 1.6053316023871544 0.001000000000000334 10.0 10.0 10.0 10.0 10.0 10.0 10.0 10.0 10.0 10.0 10.0 10.0 10.0 10.0 10.0 10.0 10.0 10.0 10.0 10.0 10.0 10.0 10.0 10.0 10.0 10.0 10.0 10.0 10.0 10.0 10.0 10.0 10.0 10.0 10.0 10.0 10.0 10.0 10.0 
10.0 1.5680439924512761 0.001609283964451605 0.0010274855353847175 0.001179442244470888 0.0013813437483750895 0.0010 0.3673501207582879 0.0010 0.0010 0.0010 4.418080647865531 4.433856812140381 4.430840406172899 4.433396833221596 4.438351902855303 4.423762592485034 4.649517883064105 4.432884749183276 0.0010 4.435938705272016 4.434616704527776 4.345984327732819 4.441340709535324 4.434426749225495 1.0037294607617597 4.4330798249112116 4.432711451083889 4.433751232153292 4.43283920053537 4.435321239610583 4.419637129970009 4.442145870544018 4.43308734824967 4.435535514453957 4.514537917716436 0.8301779115832124 4.4371200871744625 4.434358633571121 4.432672142696188 4.11585659135245 4.4228968016163615 4.440224936872284 4.44218164004011 4.430166063217533 0.8301779115832124 4.4372361058379655 4.431248283738227 
10.0 2.211258476953451 0.0010 0.0010 0.0010 0.0010 0.0010 4.488275039701034 0.0010 0.0010 0.0010 8.944715437743776 8.990322149892084 8.95842325713373 8.903605423275637 9.005555738334639 8.934505820405914 7.795153918341708 9.000352355095922 0.0010 8.971097102743098 8.982336828611901 9.002736310573907 8.964933912773569 8.992346321419063 0.0010 8.999890180414834 8.961376553959836 8.993739895972462 8.985734732116384 8.974281688468485 8.949068228706912 8.988952961550387 8.97300212981532 8.999920676171644 8.881147055626398 0.50095 8.977514696236218 8.951867274854274 9.006138134274948 8.263770065100697 8.959891048052517 8.99776501452348 8.97423741324813 8.403036963940608 0.50095 8.970239874107717 8.950843077540945 
10.0 1.4336880790833721 0.0010 0.0010 0.0013135557224502712 0.0011159636941621047 0.0010 0.9929317825922659 0.0010 0.0010 0.0010 5.784559862353202 5.833312979654367 5.803650151912933 5.804102966221752 5.8012655677412575 5.788430568963713 5.888056853225706 5.802609486332566 0.0010 5.7943544083927705 5.794238681262328 5.676069657583052 5.801377215953123 5.799101475643004 5.056657074754643 5.804912993421075 5.797839748978496 5.796975104563478 5.790890371921578 5.801863281432993 3.94348436652184 5.799390320488818 5.788481508423734 5.8047025528674485 5.796786804572545 0.0010 5.796566621915546 5.79489677651571 5.803443509914141 5.865034508821112 5.77154979679215 5.796806919713637 5.790559461184131 5.720438364568362 0.0010 5.789638467331981 5.7930102714318465 
0.0010 0.0010 0.0011047692939337769 0.0010 0.0010604916582220303 0.0010 0.0010 2.1194382038488677 10.0 0.0010 9.866740803805135 10.0 10.0 10.0 10.0 10.0 10.0 10.0 10.0 9.866740803805135 10.0 10.0 10.0 10.0 10.0 9.77498048141789 10.0 10.0 10.0 10.0 10.0 10.0 10.0 10.0 10.0 10.0 10.0 10.0 10.0 10.0 10.0 10.0 10.0 10.0 10.0 10.0 10.0 10.0 
9.848765464210253 5.025329243165432 0.001016442810962274 0.0010107872058502643 0.001002735858302392 0.0010029708583250147 0.001002181659931583 8.897004028918506 0.0010 0.00131931991080689 0.7407189261210743 10.0 10.0 10.0 10.0 10.0 10.0 10.0 10.0 0.7407197659350717 10.0 10.0 10.0 10.0 10.0 0.7365845357087566 10.0 10.0 10.0 10.0 10.0 10.0 10.0 10.0 10.0 10.0 0.0010 10.0 10.0 10.0 10.0 10.0 10.0 10.0 10.0 0.0010 10.0 10.0 
0.0010 0.0010 0.0010 0.0010 0.0010 0.0010 0.0010 1.5512319580310987 0.0010 10.0 10.0 10.0 10.0 10.0 10.0 10.0 10.0 10.0 10.0 10.0 10.0 10.0 10.0 10.0 10.0 10.0 10.0 10.0 10.0 10.0 10.0 10.0 10.0 10.0 10.0 10.0 10.0 10.0 10.0 10.0 10.0 10.0 10.0 10.0 10.0 10.0 10.0 10.0 
0.0010 0.0010 0.0010 0.0010 0.0010 0.0010 0.0010 5.7068760198959 10.0 0.0010 10.0 10.0 10.0 10.0 10.0 10.0 10.0 10.0 10.0 10.0 10.0 10.0 10.0 10.0 10.0 10.0 10.0 10.0 10.0 10.0 10.0 10.0 10.0 10.0 10.0 10.0 10.0 10.0 10.0 10.0 10.0 10.0 10.0 10.0 10.0 10.0 10.0 10.0 
0.0010 0.0010 0.0010 0.0010 0.0010 0.0010 0.530060744540968 0.0010 0.0010 10.0 10.0 10.0 10.0 10.0 10.0 10.0 10.0 10.0 10.0 10.0 10.0 10.0 10.0 10.0 10.0 10.0 10.0 10.0 10.0 10.0 10.0 10.0 10.0 10.0 10.0 10.0 10.0 10.0 10.0 10.0 10.0 10.0 10.0 10.0 10.0 10.0 10.0 10.0 
4.254879268916768 0.0010 0.0010 0.0010 0.0010 0.0011465124970308199 0.0010 8.376501404978494 10.0 0.0010 10.0 10.0 10.0 10.0 10.0 10.0 10.0 10.0 10.0 10.0 10.0 10.0 10.0 10.0 10.0 10.0 10.0 10.0 10.0 10.0 10.0 10.0 10.0 10.0 10.0 10.0 10.0 10.0 10.0 10.0 10.0 10.0 10.0 10.0 10.0 10.0 10.0 10.0 
10.0 7.3154033460407675 0.0010 0.0010 0.0010 0.0010004902165275298 0.0010 10.0 0.0010 0.0010 9.999962077353365 10.0 10.0 10.0 10.0 10.0 10.0 10.0 10.0 9.999962078046913 10.0 10.0 10.0 10.0 10.0 10.0 10.0 10.0 10.0 10.0 10.0 10.0 10.0 10.0 10.0 10.0 0.0010 10.0 10.0 10.0 10.0 10.0 10.0 10.0 10.0 0.0010 10.0 10.0 
9.850913849767176 2.156828491623479 0.0010050771494654349 0.0010290190797407062 0.0011915628217592455 0.001077729961528076 0.0010010630667356781 4.195410482517737 0.0010 0.0010 0.19833182246000458 8.57708721639931 8.582334517278849 8.593362454765987 8.601194700806188 8.586491789129063 8.583303419203173 8.03674885577105 8.582667329711231 0.1947330145021704 8.590615669349077 8.586598616864453 8.333434925713156 8.596908978535172 8.581738177573284 0.925408483273026 8.587756527313244 8.59541737240113 8.580956564673162 8.578721473522815 8.58824512152112 6.403753705478297 8.593682608270989 8.578954586600757 8.586525644987448 8.57051934631152 0.0010 8.589956160314099 8.594252915684045 8.581858983531387 8.61091914263731 8.576907431310458 8.587651180347368 8.586087695364535 8.448526389365137 0.0010 8.590782926463914 8.593454338508455 
6.219570673164489 8.097169437888606 0.0010 0.0010213569125566478 0.0010 0.0010 0.0010016399013437008 10.0 0.0010 0.0010457486274029083 10.0 10.0 10.0 10.0 10.0 10.0 10.0 10.0 10.0 10.0 10.0 10.0 10.0 10.0 10.0 10.0 10.0 10.0 10.0 10.0 10.0 10.0 10.0 10.0 10.0 10.0 0.7505125860598871 10.0 10.0 10.0 10.0 10.0 10.0 10.0 10.0 0.9201537086163343 10.0 10.0 
10.0 1.7342826078245748 0.0010769128659346913 0.0010006937820607894 0.0010085316984917358 0.0010219118681606485 0.0010 2.889238307637395 0.0010 0.0010 0.0010 7.480953990209363 7.579059197504267 7.563321691384273 7.555716144579793 7.6068031404817 7.526195875146982 4.681037848380191 7.579237881888904 0.0010 7.587626225669483 7.579098328756837 7.32558011300372 7.618880798896085 7.583233328671151 0.07215249640215227 7.580707234133781 7.585000287196946 7.576458753918493 7.559838217625834 7.577459380829507 7.2120182664835175 7.619317318602879 7.550579015610511 7.5880675430344935 7.279294999739427 0.0010 7.590603509380468 7.576579060141939 7.58112364499482 7.0752872701650205 7.499640358307853 7.612095452938513 7.600770902498469 6.067994359536666 0.0010 7.584718487856643 7.565240579766432 
7.398246113499492 0.0010 0.0010566591826893603 0.001004905987124016 0.0010095242543355345 0.001009435731086879 0.0010 10.0 6.938503644282395 0.0010 10.0 10.0 10.0 10.0 10.0 10.0 10.0 10.0 10.0 10.0 10.0 10.0 10.0 10.0 10.0 10.0 10.0 10.0 10.0 10.0 10.0 10.0 10.0 10.0 10.0 10.0 10.0 10.0 10.0 10.0 10.0 10.0 10.0 10.0 10.0 10.0 10.0 10.0 
0.0010 0.0010 0.0010 0.0010 0.0010 0.0010 0.0010 2.5345251069496757 0.0010 10.0 10.0 10.0 10.0 10.0 10.0 10.0 10.0 10.0 10.0 10.0 10.0 10.0 10.0 10.0 10.0 10.0 10.0 10.0 10.0 10.0 10.0 10.0 10.0 10.0 10.0 10.0 10.0 10.0 10.0 10.0 10.0 10.0 10.0 10.0 10.0 10.0 10.0 10.0 
0.0010 0.0010 0.0010 0.001032570526614849 0.0010 0.0010 0.0010 3.0167758431347975 10.0 0.0010 10.0 10.0 10.0 10.0 10.0 10.0 10.0 10.0 10.0 10.0 10.0 10.0 10.0 10.0 10.0 10.0 10.0 10.0 10.0 10.0 10.0 10.0 10.0 10.0 10.0 10.0 10.0 10.0 10.0 10.0 10.0 10.0 10.0 10.0 10.0 10.0 10.0 10.0 
0.0010 0.0010 0.0010 0.0010 0.0010 0.0010022679469002974 0.0010 1.8231718822806091 0.0010 10.0 10.0 10.0 10.0 10.0 10.0 10.0 10.0 10.0 10.0 10.0 10.0 10.0 10.0 10.0 10.0 10.0 10.0 10.0 10.0 10.0 10.0 10.0 10.0 10.0 10.0 10.0 10.0 10.0 10.0 10.0 10.0 10.0 10.0 10.0 10.0 10.0 10.0 10.0 
0.0010 0.0010 0.0010 0.0010 0.0010 0.0010 0.0010212738061906568 2.09042780126714 10.0 0.0010 10.0 10.0 10.0 10.0 10.0 10.0 10.0 10.0 10.0 10.0 10.0 10.0 10.0 10.0 10.0 10.0 10.0 10.0 10.0 10.0 10.0 10.0 10.0 10.0 10.0 10.0 10.0 10.0 10.0 10.0 10.0 10.0 10.0 10.0 10.0 10.0 10.0 10.0 
10.0 1.5823834649633925 0.0018335222177788854 0.0010616874004590621 0.0013233636712923669 0.0013361846376758824 0.0019328010095830863 1.5154487127699623 0.0010 0.0026280636245036397 0.0010 6.060314395557986 6.1012018821852685 6.085082166541506 6.047316151735843 6.08614012751824 6.064703469884413 5.500756454830906 6.0792274412006355 0.0010 6.074097685373967 6.080429710141901 5.7224567924262475 6.064819408063695 6.067044836210145 1.268888432226257 6.086360740558085 6.079471589554178 6.076434642226836 6.072997891417894 6.083499874802444 5.7720000517838415 6.0882277356863135 6.067316546192954 6.084645102754294 5.895934023927534 0.0010 6.077398076830484 6.0778352209958495 6.079328017797248 5.891865229918791 6.03476105745722 6.08765791380058 6.084304761171726 5.483414645873184 0.0010 6.073238641786322 6.078231889001027 
0.0010 0.0010 0.0010 0.0010 0.0010 0.0010 0.0010 6.7857879758149675 9.905249394797321 0.0010092426307664242 10.0 10.0 10.0 10.0 10.0 10.0 10.0 10.0 10.0 10.0 10.0 10.0 10.0 10.0 10.0 10.0 10.0 10.0 10.0 10.0 10.0 10.0 10.0 10.0 10.0 10.0 8.782214776982652 10.0 10.0 10.0 10.0 10.0 10.0 10.0 10.0 8.782214776982652 10.0 10.0 
0.0010 0.0010 0.0010 0.0010 0.0010 0.0010 0.0010 5.658986337491839 10.0 0.0010 10.0 10.0 10.0 10.0 10.0 10.0 10.0 10.0 10.0 10.0 10.0 10.0 10.0 10.0 10.0 10.0 10.0 10.0 10.0 10.0 10.0 10.0 10.0 10.0 10.0 10.0 10.0 10.0 10.0 10.0 10.0 10.0 10.0 10.0 10.0 10.0 10.0 10.0 
10.0 1.5576764480790695 0.0010013229993269441 0.001000014659190813 0.0010915047771635487 0.00103150290708355 0.0010061007561069835 0.9587934287546815 0.0010 0.0013545110689205755 0.29177725369659946 5.230911701482961 5.2281038406554226 5.229546149421991 5.233328320190682 5.227282761397244 5.2305435350140455 5.230680100441818 5.227456763766267 0.2764838220143959 5.228735792614452 5.228701027822087 5.230348019141256 5.229180153807259 5.227931670366046 4.4559399369394015 5.227471347041695 5.2287906528537125 5.227942115493516 5.229071286446655 5.229045571271437 4.694921678464962 5.22847988731528 5.229823725032972 5.227788234511296 5.234258432929775 0.0010 5.2288259235850365 5.230062172632723 5.226986636965247 4.794265171668116 5.230704251577257 5.227835772701323 5.229515534521605 5.255654299314178 0.0010 5.229603880636238 5.22969292947192 
2.5291751213401072 10.0 0.0010 0.0010 0.0010 0.0010 0.0010 9.625959305185887 0.0010 0.0010 10.0 10.0 10.0 10.0 10.0 10.0 10.0 10.0 10.0 10.0 10.0 10.0 10.0 10.0 10.0 10.0 10.0 10.0 10.0 10.0 10.0 10.0 10.0 10.0 10.0 10.0 0.0010 10.0 10.0 10.0 10.0 10.0 10.0 10.0 10.0 0.6522704526757042 10.0 10.0 
0.0010 0.0010 0.0010 0.0010 0.0010016879880487817 0.0010024518994183214 0.0010 2.0757057613211964 0.0010 10.0 10.0 10.0 10.0 10.0 10.0 10.0 10.0 10.0 10.0 10.0 10.0 10.0 10.0 10.0 10.0 10.0 10.0 10.0 10.0 10.0 10.0 10.0 10.0 10.0 10.0 10.0 10.0 10.0 10.0 10.0 10.0 10.0 10.0 10.0 10.0 10.0 10.0 10.0 
1.8513771434071602 0.0010 0.0010 0.0010001201392261655 0.0010 0.0010 0.0010 7.408956352042111 10.0 0.0010 10.0 10.0 10.0 10.0 10.0 10.0 10.0 10.0 10.0 10.0 10.0 10.0 10.0 10.0 10.0 10.0 10.0 10.0 10.0 10.0 10.0 10.0 10.0 10.0 10.0 10.0 10.0 10.0 10.0 10.0 10.0 10.0 10.0 10.0 10.0 10.0 10.0 10.0 
10.0 1.5076111169074016 0.0012267972231623646 0.0010080213155507882 0.0011340244403521445 0.0012089954576277322 0.0010076308201626227 0.6731708674374772 0.0010 0.0010198507296189816 0.0010 5.223746397416866 5.234801757046464 5.219628999102896 5.216419007764072 5.2294256172953695 5.225397894693306 5.269151649983835 5.229406625738015 0.0010 5.223026588279565 5.228410374339785 5.128187671443006 5.224956748047578 5.229778470164332 2.098152894443794 5.227224427162713 5.224254827007538 5.231026313885968 5.227599944200071 5.224132598643183 4.449510415989493 5.221846179051877 5.224384956083117 5.222125663900801 5.2117551995700175 0.0010 5.2274243339981075 5.223882757799731 5.231724636166557 5.105056386452857 5.213816257930029 5.2324517613855095 5.223335026512003 4.977960989614324 0.0010 5.229692680290734 5.224363252312501 
10.0 4.51252957720619 0.0010 0.0010 0.0010 0.0010 0.0010 8.43048253853858 0.0010 0.0010 0.0010 10.0 10.0 10.0 10.0 10.0 10.0 10.0 10.0 0.0010 10.0 10.0 10.0 10.0 10.0 0.0010 10.0 10.0 10.0 10.0 10.0 10.0 10.0 10.0 10.0 10.0 0.0010 10.0 10.0 10.0 10.0 10.0 10.0 10.0 10.0 0.0010 10.0 10.0 
0.0010 0.0010 0.0010 0.0010 0.0010 0.0010 0.5532628678418077 0.0010 0.0010 10.0 10.0 10.0 10.0 10.0 10.0 10.0 10.0 10.0 10.0 10.0 10.0 10.0 10.0 10.0 10.0 10.0 10.0 10.0 10.0 10.0 10.0 10.0 10.0 10.0 10.0 10.0 10.0 10.0 10.0 10.0 10.0 10.0 10.0 10.0 10.0 10.0 10.0 10.0 
0.0010 0.0010 0.0010 0.001001048509252801 0.0010 0.0010 0.001094156835843341 1.7889596356422506 10.0 0.0010 10.0 10.0 10.0 10.0 10.0 10.0 10.0 10.0 10.0 10.0 10.0 10.0 10.0 10.0 10.0 10.0 10.0 10.0 10.0 10.0 10.0 9.940777626006572 10.0 10.0 10.0 10.0 10.0 10.0 10.0 10.0 10.0 10.0 10.0 10.0 10.0 10.0 10.0 10.0 
0.0010 0.0010 0.0010 0.0010 0.0010 0.0010 0.0010 7.232841467149226 10.0 0.0010 10.0 10.0 10.0 10.0 10.0 10.0 10.0 10.0 10.0 10.0 10.0 10.0 10.0 10.0 10.0 10.0 10.0 10.0 10.0 10.0 10.0 10.0 10.0 10.0 10.0 10.0 10.0 10.0 10.0 10.0 10.0 10.0 10.0 10.0 10.0 10.0 10.0 10.0 
10.0 1.363385462764442 0.0011506076813980687 0.0010371584968556376 0.0010 0.0015998636613172783 0.010435503725583255 0.2768751438260324 0.0010 0.0010 0.0010 4.557624759152525 4.580308019395786 4.57648691447391 4.576021806003012 4.58593302606032 4.5684292614009 3.9019450485193454 4.5795286986024655 0.0010 4.582453362432708 4.5236917929423806 4.526404217199807 4.589353555220751 4.580552919618802 0.0010 4.579818248125728 4.581564500441048 4.579127821071604 4.5756900708247725 4.579639114024938 4.584537444256623 4.589192445221303 4.573655902288091 4.581574308933459 4.736877690753608 0.0010 4.582790201913505 4.57984976885388 4.5798559954625455 4.467435862088906 4.722862244854487 4.587463624620438 4.582893077047566 4.238430955653565 0.0010 4.581522738596703 4.577239705127407 
0.0010 0.0010 0.0012151110844113699 0.0012764277978972712 0.0012825067767731114 0.001031763111352566 0.0010 0.7116166668216063 10.0 0.0010 10.0 10.0 10.0 10.0 10.0 10.0 10.0 10.0 10.0 10.0 10.0 10.0 10.0 10.0 10.0 10.0 10.0 10.0 10.0 10.0 10.0 10.0 10.0 10.0 10.0 10.0 10.0 10.0 10.0 10.0 10.0 10.0 10.0 10.0 10.0 10.0 10.0 10.0 
10.0 3.3243472457880228 0.0010 0.0010 0.0010 0.0010 0.0010 7.153370256976721 0.0010 0.0010 0.0010 10.0 10.0 10.0 10.0 10.0 10.0 10.0 10.0 0.0010 10.0 10.0 10.0 10.0 10.0 0.2408728202833954 10.0 10.0 10.0 10.0 10.0 8.795574391561873 10.0 10.0 10.0 10.0 0.0010 10.0 10.0 10.0 10.0 10.0 10.0 10.0 10.0 0.0010 10.0 10.0 
8.42821505325552 7.08460827988041 0.0010 0.0010 0.0010 0.0010 0.0010 10.0 0.0010 0.0010 10.0 10.0 10.0 10.0 10.0 10.0 10.0 10.0 10.0 10.0 10.0 10.0 10.0 10.0 10.0 10.0 10.0 10.0 10.0 10.0 10.0 10.0 10.0 10.0 10.0 10.0 0.0010 10.0 10.0 10.0 10.0 10.0 10.0 10.0 10.0 0.0010 10.0 10.0 
10.0 1.6076901621533517 0.00119726731577775 0.0010052840108268392 0.001021222341068774 0.0010596464903102677 0.006074718140909647 1.2624107537467015 0.0033955872882803113 0.0010 0.0010 5.352024393016811 5.415689644328005 5.433945227605252 5.376725585424026 5.442364707697822 5.410257516755493 5.131245462719496 5.430918265214631 0.0010 5.424586512108756 5.4053271835460865 5.366220320554543 5.449155503832607 5.42291735885179 0.14874380576275836 5.435839479983505 5.456231537853519 5.412720866097101 5.387753740353185 5.404767387982241 4.602103308707507 5.437750804910102 5.373016464245386 5.4297439188710435 5.294521734162787 0.0010 5.418369032360353 5.4089838023125125 5.435994392012711 5.343691416421913 5.348285253291792 5.429863578086058 5.388077932662048 4.819593653009536 0.0010 5.409537781321672 5.4232401580711045 
0.0010 0.0010 0.0010 0.0010 0.0010 0.0010 0.0010 1.8457242946096981 0.0010 9.950005 10.0 10.0 10.0 10.0 10.0 10.0 10.0 10.0 10.0 10.0 10.0 10.0 10.0 10.0 10.0 10.0 10.0 10.0 10.0 10.0 10.0 10.0 10.0 10.0 10.0 10.0 10.0 10.0 10.0 10.0 10.0 10.0 10.0 10.0 10.0 10.0 10.0 10.0 
0.0010 0.0010 0.0010 0.0010 0.0010 0.0010 0.0010 2.056582168606532 10.0 0.0010 10.0 10.0 10.0 10.0 10.0 10.0 10.0 10.0 10.0 10.0 10.0 10.0 10.0 10.0 10.0 10.0 10.0 10.0 10.0 10.0 10.0 10.0 10.0 10.0 10.0 10.0 10.0 10.0 10.0 10.0 10.0 10.0 10.0 10.0 10.0 10.0 10.0 10.0 
4.4370829438671 0.0010 0.0010 0.0010 0.0010 0.0010 0.0010 8.82292133640812 10.0 0.0010 10.0 10.0 10.0 10.0 10.0 10.0 10.0 10.0 10.0 10.0 10.0 10.0 10.0 10.0 10.0 10.0 10.0 10.0 10.0 10.0 10.0 10.0 10.0 10.0 10.0 10.0 10.0 10.0 10.0 10.0 10.0 10.0 10.0 10.0 10.0 10.0 10.0 10.0 
9.872088471157763 1.7918572688364167 0.001478160893256417 0.0010 0.0011570655013433454 0.0013253652203512364 0.0010 3.0866013523338247 0.011638028220614549 0.0010 0.0010 7.401013389873729 7.42627975451458 7.393793230725944 7.377485564711806 7.4222245436369105 7.380979634976249 7.007983765171853 7.420774259544002 0.0010 7.404894347547186 7.415879479139085 7.235849328470978 7.403832186320209 7.418090792964445 0.23163398670143293 7.420973014589546 7.400280171426139 7.42189782704074 7.415102752050487 7.408128318308004 4.3148851725699355 7.409617185952822 7.399267543172794 7.414832891974603 7.348965188309244 0.0010 7.405745066805631 7.390185053427368 7.423959083658342 7.115531528270122 7.381509970756693 7.41883896819169 7.409871740525537 6.920353366956609 0.0010 7.406410497092081 7.392020860351321 
2.13799484664525 0.0010 0.0010 0.0010 0.0010008422623140562 0.0010 0.0010 6.979024426915139 10.0 0.0010 10.0 10.0 10.0 10.0 10.0 10.0 10.0 10.0 10.0 10.0 10.0 10.0 10.0 10.0 10.0 10.0 10.0 10.0 10.0 10.0 10.0 10.0 10.0 10.0 10.0 10.0 10.0 10.0 10.0 10.0 10.0 10.0 10.0 10.0 10.0 10.0 10.0 10.0 
0.0010 0.0010 0.0010 0.0010 0.0010 0.0010 0.3165957891328009 0.0010 0.0010 10.0 10.0 10.0 10.0 10.0 10.0 10.0 10.0 10.0 10.0 10.0 10.0 10.0 10.0 10.0 10.0 0.0010 10.0 10.0 10.0 10.0 10.0 10.0 10.0 10.0 10.0 10.0 10.0 10.0 10.0 10.0 10.0 10.0 10.0 10.0 10.0 10.0 10.0 10.0 
0.0010 0.0010 0.0010 0.0010205245050687246 0.0010 0.0010942282422503208 0.4922745719639403 0.0010 0.0010 10.0 10.0 10.0 10.0 10.0 10.0 10.0 10.0 10.0 10.0 10.0 10.0 10.0 10.0 10.0 10.0 0.0010 10.0 10.0 10.0 10.0 10.0 10.0 10.0 10.0 10.0 10.0 10.0 10.0 10.0 10.0 10.0 10.0 10.0 10.0 10.0 10.0 10.0 10.0 
6.566131624454951 7.7329488817281185 0.0010090381567071545 0.0010001117807232711 0.0010002923893158262 0.0010005362926977961 0.001053684860508446 10.0 0.0010 0.0010096969781509247 10.0 10.0 10.0 10.0 10.0 10.0 10.0 10.0 10.0 10.0 10.0 10.0 10.0 10.0 10.0 10.0 10.0 10.0 10.0 10.0 10.0 9.50005 10.0 10.0 10.0 10.0 0.0010 10.0 10.0 10.0 10.0 10.0 10.0 10.0 9.729915355505483 0.0010 10.0 10.0 
0.0010 0.0010 0.0010 0.0010 0.0010 0.0010 0.0010 0.7922201729556807 10.0 0.0010 10.0 10.0 10.0 10.0 10.0 10.0 10.0 10.0 10.0 10.0 10.0 10.0 10.0 10.0 10.0 10.0 10.0 10.0 10.0 10.0 10.0 10.0 10.0 10.0 10.0 10.0 10.0 10.0 10.0 10.0 10.0 10.0 10.0 10.0 10.0 10.0 10.0 10.0 
0.0010 0.0010 0.0010 0.0010 0.0010 0.0010 0.7931866230326545 0.0010 0.0010 10.0 10.0 10.0 10.0 10.0 10.0 10.0 10.0 10.0 10.0 10.0 10.0 10.0 10.0 10.0 10.0 0.0010 10.0 10.0 10.0 10.0 10.0 10.0 10.0 10.0 10.0 10.0 10.0 10.0 10.0 10.0 10.0 10.0 10.0 10.0 10.0 10.0 10.0 10.0 
0.0010 0.0010 0.0010007075133160353 0.0010 0.0010 0.0010 0.0010 6.241764406913717 10.0 0.0010000025377355935 10.0 10.0 10.0 10.0 10.0 10.0 10.0 10.0 10.0 10.0 10.0 10.0 10.0 10.0 10.0 10.0 10.0 10.0 10.0 10.0 10.0 10.0 10.0 10.0 10.0 10.0 10.0 10.0 10.0 10.0 10.0 10.0 10.0 10.0 10.0 10.0 10.0 10.0 
0.0010 10.0 0.001007746268553742 0.00100037546592685 0.0010011792632155419 0.001002173395885846 0.0010 8.253649250570062 0.0010 0.0010 10.0 10.0 10.0 10.0 10.0 10.0 10.0 9.99999644066519 10.0 10.0 10.0 10.0 10.0 10.0 10.0 9.995390589518037 10.0 10.0 10.0 10.0 10.0 7.517271520611292 10.0 10.0 10.0 10.0 0.0010 10.0 10.0 10.0 10.0 10.0 10.0 10.0 9.999986568985134 0.0010 10.0 10.0 
4.018955569285923 0.0010 0.0010 0.0010 0.0010 0.0010 0.0010 8.564994757564314 10.0 0.0010 10.0 10.0 10.0 10.0 10.0 10.0 10.0 10.0 10.0 10.0 10.0 10.0 10.0 10.0 10.0 10.0 10.0 10.0 10.0 10.0 10.0 10.0 10.0 10.0 10.0 10.0 10.0 10.0 10.0 10.0 10.0 10.0 10.0 10.0 10.0 10.0 10.0 10.0 
3.4924290504105273 10.0 0.0010 0.0010 0.0010 0.0010 0.0010 10.0 0.0010 0.0010 10.0 10.0 10.0 10.0 10.0 10.0 10.0 10.0 10.0 10.0 10.0 10.0 10.0 10.0 10.0 10.0 10.0 10.0 10.0 10.0 10.0 10.0 10.0 10.0 10.0 10.0 0.0010 10.0 10.0 10.0 10.0 10.0 10.0 10.0 10.0 0.0010 10.0 10.0 
0.0010 0.0010 0.001051273170572815 0.001000476100039033 0.0010053422332128728 0.0010014141159379437 0.0010 6.928977852282353 10.0 0.0010 10.0 10.0 10.0 10.0 10.0 10.0 10.0 10.0 10.0 10.0 10.0 10.0 10.0 10.0 10.0 10.0 10.0 10.0 10.0 10.0 10.0 10.0 10.0 10.0 10.0 10.0 10.0 10.0 10.0 10.0 10.0 10.0 10.0 10.0 10.0 10.0 10.0 10.0 
7.228258210120526 0.0010 0.0010 0.0010 0.0010 0.001000530483332419 0.0010004106626680183 10.0 8.170335726186341 0.0010 10.0 10.0 10.0 10.0 10.0 10.0 10.0 10.0 10.0 10.0 10.0 10.0 10.0 10.0 10.0 10.0 10.0 10.0 10.0 10.0 10.0 9.96913473095751 10.0 10.0 10.0 10.0 10.0 10.0 10.0 10.0 10.0 10.0 10.0 10.0 10.0 10.0 10.0 10.0 
0.0010 0.0010 0.0010 0.0010 0.0010 0.0010 0.0010 4.475587622605816 10.0 0.0010 10.0 10.0 10.0 10.0 10.0 10.0 10.0 10.0 10.0 10.0 10.0 10.0 10.0 10.0 10.0 10.0 10.0 10.0 10.0 10.0 10.0 10.0 10.0 10.0 10.0 10.0 10.0 10.0 10.0 10.0 10.0 10.0 10.0 10.0 10.0 10.0 10.0 10.0 
7.061787165349669 0.0010 0.0010 0.0010 0.0010 0.0010 0.0010 10.0 8.129296689092495 0.0010 10.0 10.0 10.0 10.0 10.0 10.0 10.0 10.0 10.0 10.0 10.0 10.0 10.0 10.0 10.0 10.0 10.0 10.0 10.0 10.0 10.0 10.0 10.0 10.0 10.0 10.0 10.0 10.0 10.0 10.0 10.0 10.0 10.0 10.0 10.0 10.0 10.0 10.0 
0.0010 0.0010 0.0010 0.0010 0.0010 0.0010 0.3881546039062211 0.0010 0.0010 10.0 10.0 10.0 10.0 10.0 10.0 10.0 10.0 10.0 10.0 10.0 10.0 10.0 10.0 10.0 10.0 0.0010 10.0 10.0 10.0 10.0 10.0 10.0 10.0 10.0 10.0 10.0 10.0 10.0 10.0 10.0 10.0 10.0 10.0 10.0 10.0 10.0 10.0 10.0 
10.0 1.8094075029970544 0.001191706276959256 0.0010 0.0010893430407777726 0.0010727053807594504 0.0010002326530271178 3.238915642411115 0.0010 0.0010 0.0010 8.03932480850699 8.082956991177197 8.065437557074775 8.016577652031899 8.087134090335802 8.046860050071974 7.755683207129942 8.089214364929578 0.0010 8.074086103286312 8.068433007868201 8.068849561267083 8.072913791279412 8.08021540692291 1.2582758107584855 8.079524144588245 8.077950429564675 8.07793481009555 8.057484977579094 8.069875247276887 7.515302567656114 8.075958291814704 8.052465791184973 8.081935259326826 8.0143832602802 0.0010 8.074748580164822 8.030293314862874 8.092497855723622 8.063283648166557 8.034910529578774 8.082355325898947 8.061966129971452 7.625832416279181 0.0010 8.057410212927246 8.063741290851107 
7.372473457147848 6.0940561745607145 0.0010 0.0010 0.0010015159266967503 0.0011018337047612944 0.0010 8.543891284214812 0.0010 0.0010 10.0 10.0 10.0 10.0 10.0 10.0 10.0 10.0 10.0 10.0 10.0 10.0 10.0 10.0 10.0 9.063471691236206 10.0 10.0 10.0 10.0 10.0 10.0 10.0 10.0 10.0 10.0 0.0010 10.0 10.0 10.0 10.0 10.0 10.0 10.0 10.0 0.0010 10.0 10.0 
6.5048913671271436 7.92062224558034 0.0010 0.0010 0.0010 0.0010 0.0010 10.0 0.0010 0.0010 10.0 10.0 10.0 10.0 10.0 10.0 10.0 10.0 10.0 10.0 10.0 10.0 10.0 10.0 10.0 10.0 10.0 10.0 10.0 10.0 10.0 10.0 10.0 10.0 10.0 10.0 0.3906481145995693 10.0 10.0 10.0 10.0 10.0 10.0 10.0 10.0 0.3906481145995693 10.0 10.0 
0.0010 0.0010 0.0010 0.0010 0.0010 0.0010 0.0010 6.402577399388745 9.41765620653787 0.0010 10.0 10.0 10.0 10.0 10.0 10.0 10.0 10.0 10.0 10.0 10.0 10.0 10.0 10.0 10.0 7.76748350225508 10.0 10.0 10.0 10.0 10.0 10.0 10.0 10.0 10.0 10.0 10.0 10.0 10.0 10.0 10.0 10.0 10.0 10.0 10.0 10.0 10.0 10.0 
0.0010 0.0010 0.0010 0.0010 0.0010 0.0010 0.8448120492996747 0.0010 0.0010 10.0 10.0 10.0 10.0 10.0 10.0 10.0 10.0 10.0 10.0 10.0 10.0 10.0 10.0 10.0 10.0 0.0010 10.0 10.0 10.0 10.0 10.0 10.0 10.0 10.0 10.0 10.0 10.0 10.0 10.0 10.0 10.0 10.0 10.0 10.0 10.0 10.0 10.0 10.0 
0.0010 0.0010 0.0010 0.0010 0.0010 0.0010 0.0010 2.059890537304124 0.0010 10.0 10.0 10.0 10.0 10.0 10.0 10.0 10.0 10.0 10.0 10.0 10.0 10.0 10.0 10.0 10.0 10.0 10.0 10.0 10.0 10.0 10.0 10.0 10.0 10.0 10.0 10.0 10.0 10.0 10.0 10.0 10.0 10.0 10.0 10.0 10.0 10.0 10.0 10.0 
9.921609345015654 1.4470026378186156 0.0018141051309313971 0.001091119257546947 0.0011199050721327276 0.0015756546533999922 0.0014803890032505024 0.40685955856362277 0.0010 0.0013357350931163595 1.728708204416984 4.925634161845078 4.925856969258612 4.92568911871137 4.923795744246362 4.925778427422674 4.925602671389403 4.920997038428805 4.925768998469541 1.8118284210874722 4.9256260276127755 4.925789899467379 4.923739289549884 4.942574579170335 4.925926290290222 5.000500000000001 4.924807854776766 4.925694469226052 4.9257558870442635 4.925730968747819 4.9257402125086465 4.4691457205675 4.925760310137969 4.925540558318022 4.925928239535458 4.925510738140861 0.22602829267944471 4.925716205898085 4.92569478325825 4.925777511040026 4.915402204500375 4.925420852239137 4.925782186196752 4.925738671896304 4.7658185306495575 0.0010 4.925735977439145 4.925662285272656 
0.0010 0.0010 0.0010 0.0010032737779872435 0.0010 0.0010 0.0010 2.5953290776899163 0.001000000000000334 10.0 10.0 10.0 10.0 10.0 10.0 10.0 10.0 10.0 10.0 10.0 10.0 10.0 10.0 10.0 10.0 10.0 10.0 10.0 10.0 10.0 10.0 10.0 10.0 10.0 10.0 10.0 10.0 10.0 10.0 10.0 10.0 10.0 10.0 10.0 10.0 10.0 10.0 10.0 
0.0010 0.0010 0.0010 0.0010 0.0010 0.0010648740768717622 0.0010 4.96480045635597 10.0 0.0010 10.0 10.0 10.0 10.0 10.0 10.0 10.0 10.0 10.0 10.0 10.0 10.0 10.0 10.0 10.0 10.0 10.0 10.0 10.0 10.0 10.0 10.0 10.0 10.0 10.0 10.0 10.0 10.0 10.0 10.0 10.0 10.0 10.0 10.0 10.0 10.0 10.0 10.0 
5.305927654114306 9.334014226536919 0.0019448732242427027 0.0011126030195430252 0.0010484205111544347 0.0010177297585597666 0.0010 10.0 0.0010 0.0010 9.996269731001346 9.999915907474076 9.999915752605911 9.999917255580067 9.999918227932941 9.999916019761924 9.999917479879143 9.999917969985571 9.999915838663302 9.996268495893068 9.999917071124306 9.999916297350577 9.999915880239868 9.999917640948672 9.999916105408166 10.0 9.999915868857686 9.999917579442801 9.999915798856227 9.999915610075178 9.999916558313943 9.996714261886371 9.999916880147227 9.999915804179246 9.99991597763074 9.999915901353637 0.6669857734630824 9.999916801666794 9.999917466372036 9.999915729700744 9.999331054848502 9.999915894086033 9.99991631084308 9.999916572769049 9.99941632082523 0.6669857734630824 9.999878106529131 9.999917518785848 
10.0 1.625914859968713 0.001000006437756952 0.0010 0.001196219922890162 0.0014386870109094343 0.0010 2.29529423190745 0.0010 0.0010 0.0010 6.992583107956547 7.023464155979779 6.9787003983745315 6.9263822566183375 7.009535765572489 6.946067948035521 6.802404533589448 7.012508273413676 0.0010 6.9728405382989465 7.000258061639974 6.694941267807968 6.966236792426406 7.008703978956559 0.0010 7.012299471127008 6.967373687487354 7.011834916139445 7.006500272206948 6.987565465173606 0.8791447974577107 6.97494041024324 6.994789340501098 7.010604623742195 6.959151903058315 0.0010 6.976513233687566 6.957606043027305 7.019780042462347 6.70364921034305 6.953914160464937 6.998061075597142 6.987394941248745 6.398866898998295 0.0010 6.982315871710389 6.954654575696347 
10.0 3.374572061478945 0.0010 0.0010 0.0010 0.0010 0.0010 7.2558549125187835 0.0010 0.0011748163958169536 0.0010 10.0 10.0 10.0 10.0 10.0 10.0 9.40872582015107 10.0 0.0010 10.0 10.0 10.0 10.0 10.0 0.0010 10.0 10.0 10.0 10.0 10.0 9.766096647576523 10.0 10.0 10.0 10.0 0.0010 10.0 10.0 10.0 10.0 10.0 10.0 10.0 10.0 0.0010 10.0 10.0 
0.001000000000000334 0.0010 0.0010 0.0010603493245180523 0.0010 0.0010030546695877034 0.14788999472517442 0.0010 0.0010 10.0 10.0 10.0 10.0 10.0 10.0 10.0 10.0 10.0 10.0 10.0 10.0 10.0 10.0 10.0 10.0 0.346928447326472 10.0 10.0 10.0 10.0 10.0 10.0 10.0 10.0 10.0 10.0 10.0 10.0 10.0 10.0 10.0 10.0 10.0 10.0 10.0 10.0 10.0 10.0 
0.0010 0.0010 0.0010 0.0010 0.0010017341948639388 0.0010 0.0010 0.39907619022837126 10.0 0.0010 10.0 10.0 10.0 10.0 10.0 10.0 10.0 10.0 10.0 10.0 10.0 10.0 10.0 10.0 10.0 10.0 10.0 10.0 10.0 10.0 10.0 10.0 10.0 10.0 10.0 10.0 10.0 10.0 10.0 10.0 10.0 10.0 10.0 10.0 10.0 10.0 10.0 10.0 
0.0010 0.0010 0.0012696654192800797 0.0013339763340199401 0.0013541515092377833 0.0010 0.0010 4.176863435773979 10.0 0.0010 10.0 10.0 10.0 10.0 10.0 10.0 10.0 10.0 10.0 10.0 10.0 10.0 10.0 10.0 10.0 10.0 10.0 10.0 10.0 10.0 10.0 10.0 10.0 10.0 10.0 10.0 10.0 10.0 10.0 10.0 10.0 10.0 10.0 10.0 10.0 10.0 10.0 10.0 
10.0 2.58987952839551 0.001005007351048264 0.0010007293490353695 0.001000670506390594 0.0010232359981320613 0.0012105730958290324 5.676660724444046 0.0010 0.0010592319224556898 0.0010 9.935447988505036 9.972935171522574 9.972730946268362 9.972761325476686 9.97333144224842 9.962577735420393 6.7837752748724505 9.97310313222674 0.0010 9.97313955231354 9.973051746970453 9.699781993057162 9.973297533018643 9.973199107351425 0.0010 9.97308694794978 9.972898441203954 9.973054170185646 9.97294218574075 9.973007313882333 9.965770229692565 9.973424503773478 9.832549898035863 9.973146771883016 9.81788634605958 0.0010 9.973165550663193 9.972837331469716 9.97315052203595 9.841426139241932 9.972602172572234 9.973317304334737 9.973202136100026 8.694873680073828 0.0010 9.973106918126325 9.972768646797384 
0.0010 0.0010 0.0010 0.001000000468122884 0.0010000039039657939 0.0010 0.5158370615824192 0.0010 0.0010 10.0 10.0 9.999925214460207 9.999927794348562 9.999927129792164 9.99992742750315 9.999928456042014 9.999925968848524 9.999845460244632 9.999927619264794 10.0 9.99992799232869 9.999927848807218 9.999918246691282 9.9999288237037 9.999927843232175 0.0010 9.999927649685288 9.999927484933792 9.999927752956738 9.999927548762843 9.999927897728028 9.999918763052245 9.999928948306527 9.99992740598868 9.999927970013388 9.999918474558791 10.0 9.99992816394603 9.999927640361511 9.999927611267806 9.999911163382695 9.999925801225313 9.999928720499167 9.999928939539176 9.999882868621919 10.0 9.999928289288396 9.999927190403906 
10.0 1.7426336880207152 0.0011936393488577053 0.0010382045435939243 0.0010089283407919854 0.0010220490238528684 0.0010495961678639533 2.808813480082211 0.0010 0.0020294615686529396 0.0010 7.06222876049041 7.136308593526977 7.118852010142499 7.104895215851053 7.15607919117946 7.087380591786269 4.948271352703602 7.138795567753311 0.0010 7.140165966233538 7.140349526646265 6.891530773072733 7.1585765051080665 7.14181237058279 0.0010 7.140338362171771 7.13409725595586 7.13755215217933 7.125828889633348 7.133763586901936 6.975897615009898 7.164692183935066 7.089862258877602 7.144431893426737 6.896313911226306 0.0010 7.142240000385615 7.129265305316464 7.139333077823827 6.739981735818267 7.076484823692874 7.162375099705397 7.152994098915536 5.9429416271882545 0.0010 7.1383595553157315 7.119401864736285 
10.0 4.895516847702559 0.0010 0.0010 0.0010 0.0010 0.0010 8.701902579251499 0.001000000000000334 0.0010 0.001000000000000334 10.0 10.0 10.0 10.0 10.0 10.0 10.0 10.0 0.001000000000000334 10.0 10.0 10.0 10.0 10.0 0.001000000000000334 10.0 10.0 10.0 10.0 10.0 10.0 10.0 10.0 10.0 10.0 0.001000000000000334 10.0 10.0 10.0 10.0 10.0 10.0 10.0 10.0 0.001000000000000334 10.0 10.0 
1.0450425349621266 0.0010 0.0010 0.0010227120147265718 0.001005171965256063 0.0010 0.0010 7.211104588384186 10.0 0.0010 10.0 10.0 10.0 10.0 10.0 10.0 10.0 10.0 10.0 10.0 10.0 10.0 10.0 10.0 10.0 8.92579482212191 10.0 10.0 10.0 10.0 10.0 10.0 10.0 10.0 10.0 10.0 10.0 10.0 10.0 10.0 10.0 10.0 10.0 10.0 10.0 10.0 10.0 10.0 
0.0010 0.0010 0.0010135487684805166 0.0010 0.0010 0.0010 0.0010 6.430876659723956 10.0 0.0010 10.0 10.0 10.0 10.0 10.0 10.0 10.0 10.0 10.0 10.0 10.0 10.0 10.0 10.0 10.0 10.0 10.0 10.0 10.0 10.0 10.0 10.0 10.0 10.0 10.0 10.0 10.0 10.0 10.0 10.0 10.0 10.0 10.0 10.0 10.0 10.0 10.0 10.0 
0.0010 0.0010 0.0010 0.0010 0.0010 0.0010389818074566508 0.0010 0.688085107495203 10.0 0.0010 10.0 10.0 10.0 10.0 10.0 10.0 10.0 10.0 10.0 10.0 10.0 10.0 10.0 10.0 10.0 10.0 10.0 10.0 10.0 10.0 10.0 10.0 10.0 10.0 10.0 10.0 10.0 10.0 10.0 10.0 10.0 10.0 10.0 10.0 10.0 10.0 10.0 10.0 
0.0010 0.0010 0.0010 0.0010 0.0010 0.0010 0.11531363508791476 0.0010 0.0010 10.0 10.0 10.0 10.0 10.0 10.0 10.0 10.0 10.0 10.0 10.0 10.0 10.0 10.0 10.0 10.0 0.0010 10.0 10.0 10.0 10.0 10.0 10.0 10.0 10.0 10.0 10.0 10.0 10.0 10.0 10.0 10.0 10.0 10.0 10.0 10.0 10.0 10.0 10.0 
0.0010 0.0010 0.0010 0.0010 0.0010 0.0010 0.0010 0.12189666895338469 10.0 0.0010 10.0 10.0 10.0 10.0 10.0 10.0 10.0 10.0 10.0 10.0 10.0 10.0 10.0 10.0 10.0 10.0 10.0 10.0 10.0 10.0 10.0 10.0 10.0 10.0 10.0 10.0 10.0 10.0 10.0 10.0 10.0 10.0 10.0 10.0 10.0 10.0 10.0 10.0 
9.646358395894769 3.127016725026138 0.0010 0.00104962669288411 0.0010 0.0010 0.001000210826109407 6.8704108052950446 0.0010 0.0010 0.3546416041052316 10.0 10.0 10.0 10.0 10.0 10.0 10.0 10.0 0.3546416041052316 10.0 10.0 10.0 10.0 10.0 0.3546416041052316 10.0 10.0 10.0 10.0 10.0 7.998170527856178 10.0 10.0 10.0 10.0 0.3546416041052316 10.0 10.0 10.0 10.0 10.0 10.0 10.0 10.0 0.3546416041052316 10.0 10.0 
0.0010 0.0010 0.0010 0.0010 0.0010 0.0010 0.0010 7.180600227571333 10.0 0.0010 10.0 10.0 10.0 10.0 10.0 10.0 10.0 10.0 10.0 10.0 10.0 10.0 10.0 10.0 10.0 10.0 10.0 10.0 10.0 10.0 10.0 10.0 10.0 10.0 10.0 10.0 10.0 10.0 10.0 10.0 10.0 10.0 10.0 10.0 10.0 10.0 10.0 10.0 
10.0 2.7865792465648407 0.0010 0.0010392692809093045 0.0010 0.0010 0.0010 5.992377719991501 0.0010 0.0010 0.0010 10.0 10.0 10.0 10.0 10.0 10.0 10.0 10.0 0.0010 10.0 10.0 10.0 10.0 10.0 0.0010 10.0 10.0 10.0 10.0 10.0 7.950347260371612 10.0 10.0 10.0 10.0 0.0010 10.0 10.0 10.0 10.0 10.0 10.0 10.0 10.0 0.0010 10.0 10.0 
4.054054740945175 0.0010 0.0010 0.0010 0.0010 0.0010011265220789037 0.001000111291282595 8.103229075016865 10.0 0.0010 9.883115172207061 10.0 10.0 10.0 10.0 10.0 10.0 9.93801694731259 10.0 9.883115172207061 10.0 10.0 10.0 10.0 10.0 10.0 10.0 10.0 10.0 10.0 10.0 10.0 10.0 10.0 10.0 10.0 9.885293090480948 10.0 10.0 10.0 10.0 10.0 10.0 10.0 10.0 9.88635818828182 10.0 10.0 
6.132111379475997 8.049686619804238 0.0010 0.0010000000685737647 0.0010 0.001425275742686864 0.001000575516509421 9.308842344746122 0.0010 0.0010 9.572347204682927 10.0 10.0 10.0 10.0 10.0 10.0 10.0 10.0 9.572347204682927 10.0 10.0 10.0 10.0 10.0 9.994711445368692 10.0 10.0 10.0 10.0 10.0 10.0 10.0 10.0 10.0 10.0 0.0010 10.0 10.0 10.0 10.0 10.0 10.0 10.0 10.0 0.0010 10.0 10.0 
10.0 1.4643534654066386 0.001242810489848863 0.0010064605165205156 0.0010259486588892921 0.0010731327057293975 0.0072040545985730675 0.44260867418000327 0.0010 0.0010 0.0010 4.9339539133689 4.969660210217461 4.969613416066033 4.969608965005443 4.969647896864411 4.960005706721064 4.639207518668226 4.969632541109497 0.0010 4.9696241166573705 4.969641448320105 4.70405450068649 4.969648303860514 4.96962460883369 0.0010 4.969631915955586 4.969644500890397 4.969633778849727 4.969601100228876 4.969621282421547 4.961769939661779 4.969630406755424 4.833806744793981 4.969602054524549 4.820875701040069 0.0010 4.9696446602231665 4.969636440887489 4.969646661434118 4.845235917651576 4.969506297870521 4.969666003146 4.9696147480100565 3.865648638356701 0.0010 4.969651156553877 4.96963439393079 
4.354953668315957 0.0010 0.001000636200195913 0.0010 0.0010 0.0010 0.0010 8.57242926677134 10.0 0.0014547393873697073 10.0 10.0 10.0 10.0 10.0 10.0 10.0 10.0 10.0 10.0 10.0 10.0 10.0 10.0 10.0 10.0 10.0 10.0 10.0 10.0 10.0 10.0 10.0 10.0 10.0 10.0 10.0 10.0 10.0 10.0 10.0 10.0 10.0 10.0 10.0 10.0 10.0 10.0 
10.0 2.535033843985131 0.0016011400301309555 0.001056765593910206 0.0010947576185864622 0.001200978870262102 0.0026084043422986668 5.002132208686749 0.0010 0.0010 0.0010 9.198426600120278 9.20977824091412 9.222273258859104 9.213774787498116 9.210941672575998 9.201926894337102 6.451731215829541 9.211599951021167 0.0010 9.216289519822885 9.213454402617787 9.125274974652054 9.220603705366418 9.222896668001365 1.3670459905248755 9.213056754638211 9.22455884294735 9.207167002732923 9.193286237422251 9.214973824959108 8.761248615913821 9.21715572557715 9.196861433918514 9.21184314402157 9.193041124751733 0.0010 9.218701795105645 9.223629189824235 9.213794482150007 9.116894278679885 9.19099968528082 9.216800763576593 9.215211100054962 7.96896372086346 0.0010 9.215574455783827 9.217004171850157 
6.860623296460144 0.0010 0.0010096027820083828 0.0010001699550017064 0.0010246913482698384 0.0010080507317866594 0.0010 10.0 7.812641484509847 0.0010 10.0 10.0 10.0 10.0 10.0 10.0 10.0 10.0 10.0 10.0 10.0 10.0 10.0 10.0 10.0 10.0 10.0 10.0 10.0 10.0 10.0 10.0 10.0 10.0 10.0 10.0 10.0 10.0 10.0 10.0 10.0 10.0 10.0 10.0 10.0 10.0 10.0 10.0 
0.0010 0.0010 0.0010186062637774795 0.0010 0.0010 0.0010291679119275108 0.0010 1.229762031845759 10.0 0.0010 10.0 10.0 10.0 10.0 10.0 10.0 10.0 10.0 10.0 10.0 10.0 10.0 10.0 10.0 10.0 10.0 10.0 10.0 10.0 10.0 10.0 10.0 10.0 10.0 10.0 10.0 10.0 10.0 10.0 10.0 10.0 10.0 10.0 10.0 10.0 10.0 10.0 10.0 
3.4027785239149426 0.0010 0.0010 0.0010028574225682454 0.0010 0.001020299509318719 0.0010 8.006309552919888 10.0 0.0010 10.0 10.0 10.0 10.0 10.0 10.0 10.0 10.0 10.0 10.0 10.0 10.0 10.0 10.0 10.0 10.0 10.0 10.0 10.0 10.0 10.0 10.0 10.0 10.0 10.0 10.0 10.0 10.0 10.0 10.0 10.0 10.0 10.0 10.0 10.0 10.0 10.0 10.0 
10.0 2.303888001346464 0.0010000358948117837 0.0010000009262536244 0.0010130126637276564 0.0010 0.0010 5.040525070709808 0.0010 0.0010 0.17276359138052608 9.50005 9.50005 9.50005 9.50005 9.50005 9.50005 9.50005 9.50005 0.17599609454069853 9.50005 9.50005 9.50005 9.50005 9.50005 0.0010 9.50005 9.50005 9.50005 9.50005 9.50005 7.7736047697427635 9.50005 9.50005 9.50005 9.50005 0.0010 9.50005 9.50005 9.50005 9.50005 9.50005 9.50005 9.50005 9.50005 0.0010 9.50005 9.50005 
0.0010 0.0010 0.0010 0.0010 0.0010 0.0010001369821118912 0.0010556972005741408 2.3090454900907287 0.0010 10.0 10.0 10.0 10.0 10.0 9.998662723184928 10.0 9.99849056916772 10.0 10.0 10.0 10.0 9.998498057660221 9.998622284467727 10.0 10.0 10.0 10.0 9.998490631467066 10.0 9.998742234466297 10.0 10.0 10.0 10.0 9.998786727592394 10.0 10.0 9.998718106002322 10.0 10.0 10.0 10.0 9.998742048447156 10.0 10.0 10.0 10.0 10.0 
10.0 1.3996267539110563 0.0010 0.0010 0.0010291110723839396 0.0010808014844711493 0.0010 0.6107859695762494 0.0010 0.0010 0.0010 5.2635646501792035 5.252864619047329 5.24139389882353 5.240674260333194 5.248592524770485 5.242863862279336 5.21822086203064 5.247404899703654 0.0010 5.244012665821989 5.247639064449855 5.148238210428897 5.247345899766933 5.2474651985918195 2.647866857445654 5.24708588360015 5.246322887566537 5.248350344850448 5.244507102043147 5.244182597406658 2.7225208989507115 5.243773578189581 5.241623132656365 5.241791372882638 5.228106627025853 0.0010 5.247451584375497 5.245332520026119 5.249349124049823 5.186334780190556 5.231054262111508 5.251475641833935 5.242840570455632 5.001364165487223 0.0010 5.249624315214721 5.245433901016968 
0.0010 0.0010 0.0010 0.0010 0.0010 0.0010 0.0010 0.21361891173565395 10.0 0.0010 10.0 10.0 10.0 10.0 10.0 10.0 10.0 10.0 10.0 10.0 10.0 10.0 10.0 10.0 10.0 10.0 10.0 10.0 10.0 10.0 10.0 10.0 10.0 10.0 10.0 10.0 10.0 10.0 10.0 10.0 10.0 10.0 10.0 10.0 10.0 10.0 10.0 10.0 
0.7610711516196211 0.0010 0.0013618424589953671 0.0010211276659663109 0.0010570791154506645 0.0011036995901293812 0.0010 6.847164538670755 9.666786624794861 0.0010 9.978484430922055 10.0 10.0 10.0 10.0 10.0 10.0 9.99980495694873 10.0 9.978482541017751 10.0 10.0 9.999970494633828 10.0 10.0 10.0 10.0 10.0 10.0 10.0 10.0 9.999941108392376 10.0 10.0 10.0 9.999979876020836 10.0 10.0 10.0 10.0 10.0 10.0 10.0 10.0 9.999244267679469 10.0 10.0 10.0 
0.0010 0.0010 0.0010 0.0010 0.0010 0.0010 0.0010 2.78645295827996 10.0 0.0010 10.0 10.0 10.0 10.0 10.0 10.0 10.0 10.0 10.0 10.0 10.0 10.0 10.0 10.0 10.0 10.0 10.0 10.0 10.0 10.0 10.0 10.0 10.0 10.0 10.0 10.0 10.0 10.0 10.0 10.0 10.0 10.0 10.0 10.0 10.0 10.0 10.0 10.0 
10.0 2.318935849644476 0.0010 0.0010000826467947287 0.0010006624590179027 0.0010008608297065536 0.0010 4.942256810113353 0.0010 0.0010 0.0010 9.681698425616837 9.693296617692729 9.689438757746668 9.687054531866602 9.693806126651891 9.684102339029582 5.7023548922593905 9.693423520798078 0.0010 9.692655572193132 9.695367067602621 9.662126674303865 9.69502174559308 9.69441813973515 0.0010 9.693665542829775 9.69135254675506 9.693549584822016 9.69152950315222 9.691916065034349 7.337615110070513 9.696246490913435 9.67024777902262 9.69424462802596 9.575668326733158 0.0010 9.693016880112387 9.691357039521694 9.692805596898353 9.656604599618946 9.685575633140783 9.696231355503631 9.69483506446767 8.324715692702389 0.0010 9.692740982587503 9.68951112334192 
0.0010 0.0010 0.0012454285632329028 0.0011235483333898275 0.0011320195814179437 0.0010517359794097539 0.0010 0.4877835953116021 10.0 0.0010 10.0 10.0 10.0 10.0 10.0 10.0 10.0 10.0 10.0 10.0 10.0 10.0 10.0 10.0 10.0 10.0 10.0 10.0 10.0 10.0 10.0 10.0 10.0 10.0 10.0 10.0 10.0 10.0 10.0 10.0 10.0 10.0 10.0 10.0 10.0 10.0 10.0 10.0 
0.0010 0.0010 0.0010 0.0010 0.0010 0.0010 0.0010 0.15955863804107473 10.0 0.0010 10.0 10.0 10.0 10.0 10.0 10.0 10.0 10.0 10.0 10.0 10.0 10.0 10.0 10.0 10.0 10.0 10.0 10.0 10.0 10.0 10.0 10.0 10.0 10.0 10.0 10.0 10.0 10.0 10.0 10.0 10.0 10.0 10.0 10.0 10.0 10.0 10.0 10.0 
9.935395744876214 2.0394391493695396 0.0011568688082058336 0.0010354725917271603 0.001093877255999152 0.001683332125885537 0.0011423145606339474 3.655787496765062 0.001000000000000334 0.0010 0.001000000000000334 8.25757951772957 8.32136422987567 8.307993792128443 8.299131567120318 8.322672779694694 8.273713797804305 6.469271441715373 8.322062940647152 0.001000000000000334 8.324758547406004 8.31670863409259 8.12529703524127 8.342812692184314 8.321639226526564 0.001000000000000334 8.324550611813674 8.320764536720512 8.322906278481096 8.30615662549016 8.318269222114031 8.15062525192772 8.344384776876536 8.17721637908441 8.328088748847541 8.138267383537118 0.001000000000000334 8.325898767375728 8.315048439818032 8.31708676986824 8.128776095808224 8.274643770910044 8.341938983995576 8.334073026339535 7.511867944584235 0.001000000000000334 8.324100762186712 8.309236072293853 
6.885388088572297 0.0010 0.0010 0.0010 0.0010 0.0010 0.0010 10.0 9.462060232541905 0.0010072427941639772 10.0 10.0 10.0 10.0 10.0 10.0 10.0 10.0 10.0 10.0 10.0 10.0 10.0 10.0 10.0 10.0 10.0 10.0 10.0 10.0 10.0 10.0 10.0 10.0 10.0 10.0 10.0 10.0 10.0 10.0 10.0 10.0 10.0 10.0 10.0 10.0 10.0 10.0 
0.9388511949094087 0.0010 0.0010 0.0010 0.0010 0.0010 0.0010 7.335609862085441 9.997695877875607 0.0010 10.0 10.0 10.0 10.0 10.0 10.0 10.0 10.0 10.0 10.0 10.0 10.0 10.0 10.0 10.0 10.0 10.0 10.0 10.0 10.0 10.0 10.0 10.0 10.0 10.0 10.0 10.0 10.0 10.0 10.0 10.0 10.0 10.0 10.0 10.0 10.0 10.0 10.0 
0.0010 0.0010 0.0010 0.0010019767835382325 0.0010 0.0010 0.05179358225537028 0.0010 0.0010 10.0 10.0 10.0 10.0 10.0 10.0 10.0 10.0 10.0 10.0 10.0 10.0 10.0 10.0 10.0 10.0 10.0 10.0 10.0 10.0 10.0 10.0 10.0 10.0 10.0 10.0 10.0 10.0 10.0 10.0 10.0 10.0 10.0 10.0 10.0 10.0 10.0 10.0 10.0 
0.0010 0.0010 0.0010437459426051057 0.0010 0.001013813407443329 0.001038465011776879 0.0010000002083661874 2.1920342071058934 10.0 0.0011719367114506089 10.0 10.0 10.0 10.0 10.0 10.0 10.0 10.0 10.0 10.0 10.0 10.0 10.0 10.0 10.0 10.0 10.0 10.0 10.0 10.0 10.0 10.0 10.0 10.0 10.0 10.0 10.0 10.0 10.0 10.0 10.0 10.0 10.0 10.0 10.0 10.0 10.0 10.0 
2.177037645761074 0.0010 0.0012973824271016227 0.0010168078632464763 0.0011801791936476077 0.0010 0.0010 7.358693135038802 10.0 0.0010 10.0 10.0 10.0 10.0 10.0 10.0 10.0 10.0 10.0 10.0 10.0 10.0 10.0 10.0 10.0 10.0 10.0 10.0 10.0 10.0 10.0 10.0 10.0 10.0 10.0 10.0 10.0 10.0 10.0 10.0 10.0 10.0 10.0 10.0 10.0 10.0 10.0 10.0 
0.0010 0.0010 0.0010 0.0010 0.0010 0.0010 0.0010 2.4553033275459644 0.0010 10.0 10.0 10.0 10.0 10.0 10.0 10.0 10.0 10.0 10.0 10.0 10.0 10.0 10.0 10.0 10.0 10.0 10.0 10.0 10.0 10.0 10.0 10.0 10.0 10.0 10.0 10.0 10.0 10.0 10.0 10.0 10.0 10.0 10.0 10.0 10.0 10.0 10.0 10.0 
0.0010 0.0010 0.0010 0.0010 0.0010 0.0010 0.0010 1.6237996514514457 0.0010 10.0 10.0 10.0 10.0 10.0 10.0 10.0 10.0 10.0 10.0 10.0 10.0 10.0 10.0 10.0 10.0 10.0 10.0 10.0 10.0 10.0 10.0 10.0 10.0 10.0 10.0 10.0 10.0 10.0 10.0 10.0 10.0 10.0 10.0 10.0 10.0 10.0 10.0 10.0 
0.0010 0.0010 0.0010 0.0010 0.0010 0.0010 0.0010 2.3781071313519297 0.0010 10.0 10.0 10.0 10.0 10.0 10.0 10.0 10.0 10.0 10.0 10.0 10.0 10.0 10.0 10.0 10.0 10.0 10.0 10.0 10.0 10.0 10.0 10.0 10.0 10.0 10.0 10.0 10.0 10.0 10.0 10.0 10.0 10.0 10.0 10.0 10.0 10.0 10.0 10.0 
1.0137298334786684 0.0026976669735883324 0.0010131110696877425 0.0010 0.0010 0.0010 0.0010 7.082082206436411 10.0 0.0010 9.957215514574894 10.0 10.0 10.0 10.0 10.0 10.0 9.999305923559834 10.0 9.956967969469929 10.0 10.0 10.0 10.0 10.0 10.0 10.0 10.0 10.0 10.0 10.0 10.0 10.0 10.0 10.0 10.0 9.956566218619798 10.0 10.0 10.0 10.0 10.0 10.0 10.0 10.0 9.956598042010233 10.0 10.0 
0.0010 0.0010 0.0010 0.0010 0.0010 0.0010 0.0012587400927572302 2.610903381496428 0.0010 10.0 10.0 10.0 10.0 10.0 10.0 10.0 10.0 10.0 10.0 10.0 10.0 10.0 10.0 10.0 10.0 10.0 10.0 10.0 10.0 10.0 10.0 10.0 10.0 10.0 10.0 10.0 10.0 10.0 10.0 10.0 10.0 10.0 10.0 10.0 10.0 10.0 10.0 10.0 
0.0010 0.0010 0.0010 0.0010 0.0010 0.0010 0.0010 6.378051543497749 10.0 0.0010 10.0 10.0 10.0 10.0 10.0 10.0 10.0 10.0 10.0 10.0 10.0 10.0 10.0 10.0 10.0 10.0 10.0 10.0 10.0 10.0 10.0 10.0 10.0 10.0 10.0 10.0 10.0 10.0 10.0 10.0 10.0 10.0 10.0 10.0 10.0 10.0 10.0 10.0 
2.853955910399698 10.0 0.0010 0.0010 0.0010 0.0010 0.0010 9.62529535285303 0.0010 0.0010 10.0 10.0 10.0 10.0 10.0 10.0 10.0 10.0 10.0 10.0 10.0 10.0 10.0 10.0 10.0 10.0 10.0 10.0 10.0 10.0 10.0 10.0 10.0 10.0 10.0 10.0 0.5118810067737383 10.0 10.0 10.0 10.0 10.0 10.0 10.0 10.0 0.5120454813268802 10.0 10.0 
10.0 6.66504019065155 0.002274759733564057 0.0010 0.0016844434132103547 0.0010 0.0010 10.0 0.0010 0.0010 10.0 10.0 10.0 10.0 10.0 10.0 10.0 10.0 10.0 10.0 10.0 10.0 10.0 10.0 10.0 0.0010 10.0 10.0 10.0 10.0 10.0 10.0 10.0 10.0 10.0 10.0 0.0010 10.0 10.0 10.0 10.0 10.0 10.0 10.0 10.0 0.0010 10.0 10.0 
0.0010 0.0010 0.0010 0.0010 0.0010 0.0010 0.0010 2.705034967579101 0.0010 10.0 10.0 10.0 10.0 10.0 10.0 10.0 10.0 10.0 10.0 10.0 10.0 10.0 10.0 10.0 10.0 10.0 10.0 10.0 10.0 10.0 10.0 10.0 10.0 10.0 10.0 10.0 10.0 10.0 10.0 10.0 10.0 10.0 10.0 10.0 10.0 10.0 10.0 10.0 
6.278665813805626 5.0194889744911295 0.0010074346811778621 0.0010 0.0010 0.0010 0.0010718836244844026 7.201193574329865 0.0010 0.0010 10.0 10.0 10.0 10.0 10.0 10.0 10.0 10.0 10.0 10.0 10.0 10.0 10.0 10.0 10.0 10.0 10.0 10.0 10.0 10.0 10.0 9.518513543258775 10.0 10.0 10.0 10.0 0.0010 10.0 10.0 10.0 10.0 10.0 10.0 10.0 9.625981731187316 0.0010 10.0 10.0 
9.770264226599418 1.5137640129913832 0.0012858143128031286 0.0010325735077797292 0.0011396913528960466 0.0014324258974413363 0.0015264402891617106 1.6943507258390214 0.0010 0.0010000029778415023 0.024235738765861048 6.462188535840977 6.539587359118912 6.464496914759723 6.460721162771824 6.470001982559303 6.45942128642124 6.469269752052124 6.471800555024972 0.024235738765861048 6.455304285808658 6.467599387583811 6.167150836326458 6.466943213468252 6.468608954013828 1.4780726418971706 6.472636055504686 6.466153557161386 6.465201737599162 6.46447081522512 6.466527928765494 4.86352082266782 6.4659456162185185 6.459203767080654 6.473474603241096 6.491708029155582 0.0010 6.459496509210051 6.460877004821173 6.473345337249209 6.235151275326954 6.419084266121833 6.466921742871731 6.458429404227005 6.214205244490672 0.0010 6.463766709512577 6.4581503907654065 
1.1730096816670335 0.0010 0.0010908983858590117 0.0010 0.0010 0.0011095464454350657 0.0010 7.073971518160388 10.0 0.0010 10.0 10.0 10.0 10.0 10.0 10.0 10.0 10.0 10.0 10.0 10.0 10.0 10.0 10.0 10.0 10.0 10.0 10.0 10.0 10.0 10.0 10.0 10.0 10.0 10.0 10.0 10.0 10.0 10.0 10.0 10.0 10.0 10.0 10.0 10.0 10.0 10.0 10.0 
0.843340257349533 0.0010 0.0010 0.0010 0.0010 0.0010016028124673528 0.0010 6.931152247581932 10.0 0.0010 10.0 9.999948303799036 9.999948303799036 9.999948303799036 9.999948303799036 9.999948303799036 9.999948303799036 9.999948303799036 9.999948303799036 10.0 9.999948303799036 9.999948303799036 9.999948303799036 9.999948303799036 9.999948303799036 10.0 9.999948303799036 9.999948303799036 9.999948303799036 9.999948303799036 9.999948303799036 9.99831864631338 9.999948303799036 9.999948303799036 9.999948303799036 9.999948303799036 10.0 9.999948303799036 9.999948303799036 9.999948303799036 9.999948303799036 9.999948303799036 9.999948303799036 9.999948303799036 9.999948303799036 10.0 9.999948303799036 9.999948303799036 
3.8722177254794703 0.0010 0.0010 0.0010 0.0010 0.0010 0.0010 8.125085550416788 10.0 0.0010 10.0 10.0 10.0 10.0 10.0 10.0 10.0 10.0 10.0 10.0 10.0 10.0 10.0 10.0 10.0 10.0 10.0 10.0 10.0 10.0 10.0 10.0 10.0 10.0 10.0 10.0 10.0 10.0 10.0 10.0 10.0 10.0 10.0 10.0 10.0 10.0 10.0 10.0 
0.0010 0.0010 0.0010 0.0010 0.0010 0.0010 0.0010 2.6269382305664046 0.0010 10.0 10.0 10.0 10.0 10.0 10.0 10.0 10.0 10.0 10.0 10.0 10.0 10.0 10.0 10.0 10.0 10.0 10.0 10.0 10.0 10.0 10.0 10.0 10.0 10.0 10.0 10.0 10.0 10.0 10.0 10.0 10.0 10.0 10.0 10.0 10.0 10.0 10.0 10.0 
3.5447139902333746 0.0010 0.0010 0.0010 0.0010 0.00100523199137195 0.0010 8.407330861905683 10.0 0.0010 10.0 10.0 10.0 10.0 10.0 10.0 10.0 10.0 10.0 10.0 10.0 10.0 10.0 10.0 10.0 10.0 10.0 10.0 10.0 10.0 10.0 10.0 10.0 10.0 10.0 10.0 10.0 10.0 10.0 10.0 10.0 10.0 10.0 10.0 10.0 10.0 10.0 10.0 
10.0 1.6500104745270083 0.002582587033016923 0.001211116457116374 0.0010167002548066408 0.0010080383373903433 0.0010 2.0195123469315477 0.0010 0.0010 0.0010 6.16555219120907 6.273554874406923 6.229606479268348 6.200978751226373 6.279396993746481 6.1801306228358275 4.09824576464952 6.274471642187965 0.0010 6.260971374563157 6.297952999038121 5.990343822247956 6.2786435912607 6.284602023436772 0.23286456270335149 6.27625502813259 6.245596170978121 6.274665362176057 6.25803521302676 6.2568543887689 6.258096718281839 6.295847437980461 6.071903743716742 6.277912811404988 5.993293349816989 0.0010 6.266207816044804 6.24908139048982 6.27026065284459 5.910439752297961 6.20124358255924 6.298710431892626 6.284090527148627 4.906617062239656 0.0010 6.262481475481766 6.229456657291566 
10.0 2.0045503367067563 0.0010499691368489748 0.0010035874345496534 0.0010094620753506574 0.00103956424302185 0.0010 3.7209811405895583 0.0010 0.0010 0.0010 7.245898505587977 7.319479227375535 7.323217397321919 7.3172934211977 7.328007763050949 7.292115009904435 5.186128851541326 7.323628961789531 0.0010 7.337213385695667 7.317445166492776 7.146214505313733 7.367375311188238 7.327512414306726 0.2375245884447028 7.323669552956378 7.3441975534538395 7.320528409058416 7.296404222641181 7.32135933717834 7.274519850545225 7.355694274969489 7.1757638030662125 7.328681638888814 7.126179274763504 0.0010 7.334687863541852 7.33819311020151 7.318592971704664 7.1647277092882895 7.263198257972665 7.34609753171175 7.336626780526492 6.323805781868509 0.0010 7.330349048546509 7.325923113348959 
2.7425159419719045 0.0010 0.0010015002086495633 0.0010 0.0010002555648030002 0.0010010582526005154 0.0010 7.950101040656401 10.0 0.0010 10.0 10.0 10.0 10.0 10.0 10.0 10.0 10.0 10.0 10.0 10.0 10.0 10.0 10.0 10.0 9.870055269012514 10.0 10.0 10.0 10.0 10.0 10.0 10.0 10.0 10.0 10.0 10.0 10.0 10.0 10.0 10.0 10.0 10.0 10.0 10.0 10.0 10.0 10.0 
6.194147195993766 0.0010 0.0010269474403728405 0.001001390074519001 0.0010068523379066611 0.0010037895498620892 0.0010000083738364285 9.949027017435998 8.963178990008558 0.0010049646476777874 9.942401201226984 9.98914190291564 9.98958691069762 9.989235099152847 9.988687900181702 9.98973938169774 9.988994769083638 9.976127127876724 9.98969042686866 9.942401201226984 9.989376341963508 9.989503751139798 9.989834751927472 9.989303216444592 9.98960695524757 9.942401201226984 9.989685096202937 9.989253110006928 9.989630302415373 9.989563279743606 9.989417886200032 9.991326535059713 9.989556974439717 9.98942703309777 9.989690453772855 9.98894938645426 9.942401201226984 9.989446700273522 9.989175884306576 9.989747701446747 9.982168470820639 9.98931484047226 9.989660108556528 9.989433854542463 9.983857611704922 9.942401201226984 9.989388428346647 9.989157458597061 
10.0 1.6525329359103722 0.0033138033605300985 0.0012135763589396693 0.0013283175386044049 0.0019441282426192062 0.0010 2.030389394740563 0.0010 0.001455015280827924 0.0010 6.191359389932563 6.23619879324958 6.252106695730033 6.238530211589005 6.2563051196417385 6.226258381167339 6.281970039316848 6.240855587591943 0.0010 6.250033597965219 6.247825264604271 6.177893277445852 6.258549784580861 6.290819255350563 1.7475441077093612 6.241654729227996 6.264002307734408 6.232554480819644 6.219150372112217 6.240526651366288 6.170475506519614 6.264963896013281 6.205414479346106 6.243060489395647 6.154441934901742 0.0010 6.250709091065007 6.261854461440407 6.249886502594437 5.797845177488295 6.196727557014425 6.253265924417132 6.252964643686061 5.753612437621937 0.0010 6.243323769648466 6.243938610336256 
0.0010 0.0010 0.0010 0.0010 0.0010 0.0010002568339897823 0.0010135274627702422 0.1950340621466653 10.0 0.0010 10.0 10.0 10.0 10.0 10.0 10.0 10.0 10.0 10.0 10.0 10.0 10.0 10.0 10.0 10.0 10.0 10.0 10.0 10.0 10.0 10.0 10.0 10.0 10.0 10.0 10.0 10.0 10.0 10.0 10.0 10.0 10.0 10.0 10.0 10.0 10.0 10.0 10.0 
9.359667810856394 1.8012773080911098 0.0011502005917863934 0.0010145062021018826 0.001027209402605698 0.0012926814059295085 0.0010000103272682485 3.334272635928375 0.00887699558009579 0.0010 0.676534977132544 7.872446916951926 7.887531599303641 7.871769174431517 7.865752455401019 7.878453279556169 7.86717868990106 7.8454943499208945 7.8777679373199625 0.6755438420333189 7.86156051322614 7.87825170811875 7.673099507783675 7.878111217723173 7.877449257138418 1.213474616833861 7.878409066003766 7.870605993454219 7.876081886979984 7.874855020562201 7.875472374776031 5.119071414719537 7.8738011926721665 7.871728802504995 7.880240152181939 7.880415334689925 0.4368472711607847 7.871785383099077 7.8717078084115535 7.87944872389869 7.726043633932315 7.844947915593366 7.876727780241584 7.872757056593521 7.6346452547808 0.4368472711607847 7.874220873743678 7.868499902168505 
0.0010 0.0010 0.0010 0.0010277175335667496 0.0010 0.0010 0.7812257451807643 0.0010 0.0010 10.0 10.0 10.0 10.0 10.0 10.0 10.0 10.0 10.0 10.0 10.0 10.0 10.0 10.0 10.0 10.0 0.0010 10.0 10.0 10.0 10.0 10.0 10.0 10.0 10.0 10.0 10.0 10.0 10.0 10.0 10.0 10.0 10.0 10.0 10.0 10.0 10.0 10.0 10.0 
3.3856009585835625 0.0010 0.0010 0.0010 0.0010 0.0010 0.0010 8.33858250305541 10.0 0.0010 10.0 10.0 10.0 10.0 10.0 10.0 10.0 9.800739106812497 10.0 10.0 10.0 10.0 10.0 10.0 10.0 10.0 10.0 10.0 10.0 10.0 10.0 10.0 10.0 10.0 10.0 10.0 10.0 10.0 10.0 10.0 10.0 10.0 10.0 10.0 10.0 10.0 10.0 10.0 
0.2578893149087449 0.0010 0.0010 0.0010 0.0010 0.0010 0.0010 7.06769184310268 10.0 0.0010 10.0 10.0 10.0 10.0 10.0 10.0 10.0 10.0 10.0 10.0 10.0 10.0 10.0 10.0 10.0 10.0 10.0 10.0 10.0 10.0 10.0 10.0 10.0 10.0 10.0 10.0 10.0 10.0 10.0 10.0 10.0 10.0 10.0 10.0 10.0 10.0 10.0 10.0 
6.809509279049459 0.0010 0.0010 0.0010 0.0010 0.0010107747007691472 0.0010 10.0 8.019876320279481 0.0010 10.0 10.0 10.0 10.0 10.0 10.0 10.0 10.0 10.0 10.0 10.0 10.0 10.0 10.0 10.0 10.0 10.0 10.0 10.0 10.0 10.0 10.0 10.0 10.0 10.0 10.0 10.0 10.0 10.0 10.0 10.0 10.0 10.0 10.0 10.0 10.0 10.0 10.0 
10.0 1.5355870219986834 0.0010 0.0010 0.0010556943774988478 0.0010 0.001241901074406736 1.047070149716025 0.0010 0.0010 0.1791114753462586 5.52584065851895 5.532448175096546 5.533639384055762 5.536196965574742 5.532509589169516 5.530007171069899 5.249875159021399 5.532160809178043 0.16520828276185595 5.534783402429822 5.5332945953908705 5.508196078155731 5.5379873600341725 5.5333941939673235 3.9099650975311957 5.53242296694253 5.534827600387372 5.532521201212383 5.531237071695797 5.533856324398347 5.130185920679892 5.539223903641892 5.5154996354526 5.533310429325012 5.5161796398793825 0.0010 5.535007784021118 5.535358641889552 5.531126778530874 5.131593074798714 5.528429113355089 5.535880370365845 5.5366939682433305 5.4309152144229005 0.0010 5.535158980315654 5.533897207118048 
2.2711134037868765 0.0010 0.0010 0.0010 0.0010 0.0010094990830814212 0.0010 7.272118454267973 10.0 0.0010 10.0 10.0 10.0 10.0 10.0 10.0 10.0 10.0 10.0 10.0 10.0 10.0 10.0 10.0 10.0 10.0 10.0 10.0 10.0 10.0 10.0 10.0 10.0 10.0 10.0 10.0 10.0 10.0 10.0 10.0 10.0 10.0 10.0 10.0 10.0 10.0 10.0 10.0 
9.950005 2.243675233382219 0.001104080233091978 0.001014107968376399 0.0010140728971593182 0.0010459662646599786 0.0026129033131888713 4.467000330461766 0.0010 0.0013917287162636504 0.02101103619288587 8.807571197162277 8.841296736343136 8.83359363526021 8.836686060338359 8.84953886119636 8.81643060248794 7.286687337341665 8.839081201819708 0.024335842123034752 8.844288494423738 8.842383389664207 8.712102886678316 8.855156299761369 8.843742807305151 0.17537208571814134 8.839377007100566 8.83802241453461 8.840609342082034 8.836586185251559 8.843227340576897 8.728735517756329 8.856562272099225 8.83508416777424 8.843526757098493 8.720459045643313 0.03019887655380883 8.846997803335597 8.840504505417485 8.839213967563692 8.608965318219878 8.8140454490073 8.853906408632444 8.857270727883792 8.107521755620036 0.030703561528893045 8.847035684729958 8.833744183483345 
1.6498155555252514 0.0010 0.0011546799511458997 0.0010 0.0010 0.0010 0.0010127353543927552 7.079349645446991 10.0 0.0010 10.0 9.999917521090268 9.999921113230174 9.99992124512927 9.999920406812745 9.9999220050941 9.999920790397688 10.0 9.999921206650662 10.0 9.999921931656976 9.999921072566144 10.0 9.999922882703022 9.999921412363072 10.0 9.999921054047547 9.999922245414773 9.999920825913948 9.999920104894793 9.999921212596599 9.997015422905509 9.999922975170472 9.999919255481212 9.999921304595844 9.999911625922378 10.0 9.999922017630912 9.999921752148566 9.99992122846332 9.99990824276935 9.999918786941883 9.999922424311395 9.999921552888683 9.999879540413994 10.0 9.999921158335537 9.999921649533196 
9.930325635996661 2.4084158143957723 0.0011105162682766131 0.0010593984576461907 0.0010989436629277648 0.0010790799020339483 0.0010181911478338726 5.447949161131011 0.0010 0.0013519398447801824 0.34309102180401535 10.0 10.0 10.0 10.0 10.0 10.0 9.699651319035691 10.0 0.3183053721482564 10.0 10.0 10.0 10.0 10.0 0.5531155044598224 10.0 10.0 10.0 10.0 10.0 7.284847675463487 10.0 10.0 10.0 10.0 0.18990167079333845 10.0 10.0 10.0 10.0 10.0 10.0 10.0 9.724593346017281 0.1906272842890063 10.0 10.0 
10.0 2.477251737010615 0.0010 0.001048363005789292 0.0010 0.0010 0.0010 5.2204395204587755 0.001000000000000334 0.0010 0.001000000000000334 10.0 10.0 10.0 10.0 10.0 10.0 10.0 10.0 0.001000000000000334 10.0 10.0 10.0 10.0 10.0 0.001000000000000334 10.0 10.0 10.0 10.0 10.0 7.716298287899474 10.0 10.0 10.0 10.0 0.001000000000000334 10.0 9.717966088934507 10.0 10.0 10.0 10.0 10.0 10.0 0.001000000000000334 10.0 10.0 
0.001000000000000334 0.0010 0.0010 0.0010 0.0010 0.0010 0.5500503462457192 0.0010 0.0010 10.0 10.0 10.0 10.0 10.0 10.0 10.0 10.0 10.0 10.0 10.0 10.0 10.0 10.0 10.0 10.0 0.0010 10.0 10.0 10.0 10.0 10.0 10.0 10.0 10.0 10.0 10.0 10.0 10.0 10.0 10.0 10.0 10.0 10.0 10.0 10.0 10.0 10.0 10.0 
0.001000000000000334 0.0010 0.0010 0.0010 0.0010 0.0010 0.0010 5.758053742230354 10.0 0.0010 8.203247438705834 10.0 10.0 10.0 10.0 10.0 10.0 10.0 10.0 8.10140971922973 10.0 10.0 10.0 10.0 10.0 10.0 10.0 10.0 10.0 10.0 10.0 10.0 10.0 10.0 10.0 10.0 10.0 10.0 10.0 10.0 10.0 10.0 10.0 10.0 10.0 10.0 10.0 10.0 
0.0010 0.0010 0.0010 0.0010 0.0010 0.0010 0.5622100650353963 0.0010 0.0010 10.0 10.0 10.0 10.0 10.0 10.0 10.0 10.0 10.0 10.0 10.0 10.0 10.0 10.0 10.0 10.0 0.0010 10.0 10.0 10.0 10.0 10.0 10.0 10.0 10.0 10.0 10.0 10.0 10.0 10.0 10.0 10.0 10.0 10.0 10.0 10.0 10.0 10.0 10.0 
7.0137519638819725 0.0010 0.0010 0.0010 0.0010 0.0010 0.0010 10.0 8.257609184525508 0.0012963679561108072 10.0 10.0 10.0 10.0 10.0 10.0 10.0 10.0 10.0 10.0 10.0 10.0 10.0 10.0 10.0 10.0 10.0 10.0 10.0 10.0 10.0 10.0 10.0 10.0 10.0 10.0 10.0 10.0 10.0 10.0 10.0 10.0 10.0 10.0 10.0 10.0 10.0 10.0 
0.0010 0.0010 0.0010 0.0010 0.0010 0.0010 0.0010 2.503449084254988 10.0 0.0010 10.0 10.0 10.0 10.0 10.0 10.0 10.0 10.0 10.0 10.0 10.0 10.0 10.0 10.0 10.0 10.0 10.0 10.0 10.0 10.0 10.0 10.0 10.0 10.0 10.0 10.0 10.0 10.0 10.0 10.0 10.0 10.0 10.0 10.0 10.0 10.0 10.0 10.0 
0.0010 0.0010 0.0010 0.0012246816963154587 0.0010 0.0010 0.0010 7.079260707949619 10.0 0.0010 10.0 10.0 10.0 10.0 10.0 10.0 10.0 10.0 10.0 10.0 10.0 10.0 10.0 10.0 10.0 10.0 10.0 10.0 10.0 10.0 10.0 9.894906931787299 10.0 10.0 10.0 10.0 10.0 10.0 10.0 10.0 10.0 10.0 10.0 10.0 10.0 10.0 10.0 10.0 
0.0010 0.0010 0.0010 0.0010 0.0010 0.0010 0.0010 1.9501608700447206 0.0010 10.0 10.0 10.0 10.0 10.0 10.0 10.0 10.0 10.0 10.0 10.0 10.0 10.0 10.0 10.0 10.0 10.0 10.0 10.0 10.0 10.0 10.0 10.0 10.0 10.0 10.0 10.0 10.0 10.0 10.0 10.0 10.0 10.0 10.0 10.0 10.0 10.0 10.0 10.0 
9.66124831698703 6.6244579040371026 0.0010 0.0010 0.0010 0.0010032135529145477 0.0010 10.0 0.0010 0.0010 1.1971160216527355 10.0 10.0 10.0 10.0 10.0 10.0 10.0 10.0 1.198299729505301 10.0 10.0 10.0 10.0 10.0 0.0010 10.0 10.0 10.0 10.0 10.0 9.780004059381364 10.0 10.0 10.0 10.0 0.0010 10.0 10.0 10.0 10.0 10.0 10.0 10.0 10.0 0.0010 10.0 10.0 
3.373416906890662 0.0010 0.0010 0.0010 0.0010 0.0010 0.0010 8.148657614950084 9.986292564454931 0.0010 9.986292564454931 10.0 10.0 10.0 10.0 10.0 10.0 10.0 10.0 9.986292564454931 10.0 10.0 10.0 10.0 10.0 9.986292564454931 10.0 10.0 10.0 10.0 10.0 10.0 10.0 10.0 10.0 10.0 9.986292564454931 10.0 10.0 10.0 10.0 10.0 10.0 10.0 10.0 9.986292564454931 10.0 10.0 
1.0638271057996027 0.0010 0.0010 0.0010 0.0010 0.0010 0.0010 6.672738381651799 10.0 0.0010 10.0 10.0 10.0 10.0 10.0 10.0 10.0 10.0 10.0 10.0 10.0 10.0 10.0 10.0 10.0 10.0 10.0 10.0 10.0 10.0 10.0 10.0 10.0 10.0 10.0 10.0 9.787650904692974 10.0 10.0 10.0 10.0 10.0 10.0 10.0 10.0 9.787650904692974 10.0 10.0 
0.0010 0.0010 0.0010 0.0010 0.0010 0.0010 0.0010 3.46243910037873 10.0 0.0010 10.0 10.0 10.0 10.0 10.0 10.0 10.0 10.0 10.0 10.0 10.0 10.0 10.0 10.0 10.0 10.0 10.0 10.0 10.0 10.0 10.0 10.0 10.0 10.0 10.0 10.0 10.0 10.0 10.0 10.0 10.0 10.0 10.0 10.0 10.0 10.0 10.0 10.0 
0.0010 0.0010 0.0010 0.0010 0.0010 0.0010 0.6503831975452381 0.0010 0.0010 10.0 9.941522608200026 10.0 10.0 10.0 10.0 10.0 10.0 10.0 10.0 9.934324085554165 10.0 10.0 10.0 10.0 10.0 0.0010 10.0 10.0 10.0 10.0 10.0 10.0 10.0 10.0 10.0 10.0 10.0 10.0 10.0 10.0 10.0 10.0 10.0 10.0 10.0 10.0 10.0 10.0 
4.776217959856261 0.0010 0.0010001536395768795 0.0010001185167296633 0.0010 0.0010 0.0010 8.66276426991217 8.978194625749458 0.0010 10.0 10.0 10.0 10.0 10.0 10.0 10.0 10.0 10.0 10.0 10.0 10.0 10.0 10.0 10.0 9.935597811567218 10.0 10.0 10.0 10.0 10.0 10.0 10.0 10.0 10.0 10.0 10.0 10.0 10.0 10.0 10.0 10.0 10.0 10.0 10.0 10.0 10.0 10.0 
2.4431466608852537 0.0010 0.0010 0.0010 0.0010 0.0010 0.0010 7.04069668504158 10.0 0.0010 10.0 10.0 10.0 10.0 10.0 10.0 10.0 10.0 10.0 10.0 10.0 10.0 10.0 10.0 10.0 10.0 10.0 10.0 10.0 10.0 10.0 10.0 10.0 10.0 10.0 10.0 10.0 10.0 10.0 10.0 10.0 10.0 10.0 10.0 10.0 10.0 10.0 10.0 
2.3245431637218275 0.0010 0.0010 0.0010002508644445282 0.0010 0.0010 0.0010 7.5022837843756 10.0 0.0010 10.0 10.0 10.0 10.0 10.0 10.0 10.0 10.0 10.0 10.0 10.0 10.0 10.0 10.0 10.0 10.0 10.0 10.0 10.0 10.0 10.0 10.0 10.0 10.0 10.0 10.0 10.0 10.0 10.0 10.0 10.0 10.0 10.0 10.0 10.0 10.0 10.0 10.0 
0.0010 10.0 0.0010003124004628208 0.0010000005088151214 0.0010001391734796362 0.0015851543040056857 0.0010 7.838022707379859 0.0010 0.0010 10.0 10.0 10.0 10.0 10.0 10.0 10.0 10.0 10.0 10.0 10.0 10.0 10.0 10.0 10.0 9.995959009286395 10.0 10.0 10.0 10.0 10.0 9.999999195548943 10.0 10.0 10.0 10.0 0.1513033946865514 10.0 10.0 10.0 10.0 10.0 10.0 10.0 10.0 5.899212995008896 10.0 10.0 
1.519882601285004 0.0010 0.0010 0.0010 0.0010 0.0010 0.0010 7.0988774533270576 10.0 0.0010 10.0 10.0 10.0 10.0 10.0 10.0 10.0 10.0 10.0 10.0 10.0 10.0 10.0 10.0 10.0 10.0 10.0 10.0 10.0 10.0 10.0 10.0 10.0 10.0 10.0 10.0 10.0 10.0 10.0 10.0 10.0 10.0 10.0 10.0 10.0 10.0 10.0 10.0 
10.0 5.491617090022419 0.0010282841980431487 0.0010063336587217112 0.0010206282064309888 0.0010 0.0010 8.90551561696284 0.0010 0.0010 0.0010 10.0 10.0 10.0 10.0 10.0 10.0 9.758507039681975 10.0 0.0010 10.0 10.0 10.0 10.0 10.0 0.25321202143951105 10.0 10.0 10.0 10.0 10.0 10.0 10.0 10.0 10.0 10.0 0.0010 10.0 10.0 10.0 10.0 10.0 10.0 10.0 9.59583937373347 0.0010 10.0 10.0 
2.3670128800055816 0.0010 0.0010 0.0010 0.0010 0.0010047960324502938 0.0010 7.841085820306962 10.0 0.0010 10.0 10.0 10.0 10.0 10.0 10.0 10.0 10.0 10.0 10.0 10.0 10.0 10.0 10.0 10.0 10.0 10.0 10.0 10.0 10.0 10.0 10.0 10.0 10.0 10.0 10.0 10.0 10.0 10.0 10.0 10.0 10.0 10.0 10.0 10.0 10.0 10.0 10.0 
0.0010 0.0010 0.0010 0.0010 0.0010 0.0010 0.0010 1.3117275346248078 10.0 0.0010 10.0 10.0 10.0 10.0 10.0 10.0 10.0 10.0 10.0 10.0 10.0 10.0 10.0 10.0 10.0 10.0 10.0 10.0 10.0 10.0 10.0 10.0 10.0 10.0 10.0 10.0 10.0 10.0 10.0 10.0 10.0 10.0 10.0 10.0 10.0 10.0 10.0 10.0 
0.001000000000000334 0.0010 0.0010 0.0010 0.0010 0.0010 0.0010 1.8731429966310986 0.0010 10.0 10.0 10.0 10.0 10.0 10.0 10.0 10.0 10.0 10.0 10.0 10.0 10.0 10.0 10.0 10.0 10.0 10.0 10.0 10.0 10.0 10.0 10.0 10.0 10.0 10.0 10.0 10.0 10.0 10.0 10.0 10.0 10.0 10.0 10.0 10.0 10.0 10.0 10.0 
0.0010 0.0010 0.0010 0.0010 0.0010 0.0010 0.0010 2.3947711098476474 0.0010 10.0 10.0 10.0 10.0 10.0 10.0 10.0 10.0 10.0 10.0 10.0 10.0 10.0 10.0 10.0 10.0 10.0 10.0 10.0 10.0 10.0 10.0 10.0 10.0 10.0 10.0 10.0 10.0 10.0 10.0 10.0 10.0 10.0 10.0 10.0 10.0 10.0 10.0 10.0 
0.0010 0.0010 0.0010 0.0010 0.0010 0.0010 0.31804844863862863 0.0010 0.0010 10.0 10.0 10.0 10.0 10.0 10.0 10.0 10.0 10.0 10.0 10.0 10.0 10.0 10.0 10.0 10.0 10.0 10.0 10.0 10.0 10.0 10.0 10.0 10.0 10.0 10.0 10.0 10.0 10.0 10.0 10.0 10.0 10.0 10.0 10.0 10.0 10.0 10.0 10.0 
5.423068770822438 8.320378124890528 0.0011242338518226498 0.0010258467137331765 0.0010 0.0010248482818862633 0.0010 9.871296527160087 0.0010 0.0010 9.99794973798993 10.0 10.0 10.0 10.0 10.0 10.0 10.0 10.0 9.998129893228878 10.0 10.0 10.0 10.0 10.0 10.0 10.0 10.0 10.0 10.0 10.0 10.0 10.0 10.0 10.0 10.0 0.0010 10.0 10.0 10.0 10.0 10.0 10.0 10.0 10.0 0.0010 10.0 10.0 
10.0 1.642466669910874 0.0010 0.0010 0.0010004714421956674 0.0010 0.0010 1.4979721064526128 0.0010 0.0010 0.0010 5.567920148432332 5.63428689845775 5.658738203335815 5.600470086774809 5.663598376190779 5.639509473389072 5.52887134452327 5.6514859521683976 0.0010 5.651485838311378 5.631667713528923 5.581464702022343 5.678024246015996 5.643257735966101 0.6686556838825455 5.656120519206603 5.685820719295375 5.632051788712352 5.605258413487798 5.630792544708918 4.850612490099437 5.665505080004528 5.5892746673238785 5.649502049605353 5.515042579525013 0.0010 5.645459422987072 5.639020263820888 5.657219493051838 5.569282267126608 5.5652649338237055 5.657939300731329 5.613350779546092 4.999940397331687 0.0010 5.63620946521019 5.6507074497598735 
0.0010 0.0010 0.0010276228414340409 0.0010 0.0010 0.0010433261096196688 0.0010 0.4644097193112837 10.0 0.0010 10.0 10.0 10.0 10.0 10.0 10.0 10.0 10.0 10.0 10.0 10.0 10.0 10.0 10.0 10.0 10.0 10.0 10.0 10.0 10.0 10.0 10.0 10.0 10.0 10.0 10.0 10.0 10.0 10.0 10.0 10.0 10.0 10.0 10.0 10.0 10.0 10.0 10.0 
3.105537111531155 0.0010 0.0010 0.0010 0.0010 0.0010 0.0010 8.360855459965038 9.941814302160777 0.0010 9.946962986182966 10.0 10.0 10.0 10.0 10.0 10.0 10.0 10.0 9.946962986182966 10.0 10.0 10.0 10.0 10.0 10.0 10.0 10.0 10.0 10.0 10.0 9.999926471887493 10.0 10.0 10.0 10.0 9.94236355235498 10.0 10.0 10.0 10.0 10.0 10.0 10.0 10.0 9.975766339300781 10.0 10.0 
9.842571795662048 2.0828776787655503 0.0010436338242696228 0.001031178402054504 0.0011941349596880657 0.0010785257239086263 0.0010047332426882227 4.064977270938321 0.0071122928157430765 0.0010 0.3262440028320155 8.568301522605656 8.575361223377836 8.585415664901753 8.592427486351237 8.57944309176892 8.574860948081197 8.008500116119833 8.57566000036759 0.32311663872444907 8.583275126836877 8.579332792949184 8.336833521521104 8.58972181746374 8.575321591601112 1.1176192567943568 8.580489535773074 8.587815760160648 8.574005838361467 8.57137589814501 8.580754055634333 6.530978997432707 8.586798081296617 8.568059016662923 8.579441410886957 8.558389490718831 0.03261634915221778 8.582693066372507 8.586542584047582 8.574876402169973 8.590168115319386 8.568588638946215 8.581036046856521 8.579498145317725 8.419328200294451 0.03247001348108114 8.583375823972963 8.585438634921104 
0.26478724631230577 0.0010 0.0010282034498036135 0.0010 0.0010 0.0010329979265070327 0.0010 7.110249440324129 10.0 0.0010 10.0 10.0 10.0 10.0 10.0 10.0 10.0 10.0 10.0 10.0 10.0 10.0 10.0 10.0 10.0 10.0 10.0 10.0 10.0 10.0 10.0 10.0 10.0 10.0 10.0 10.0 10.0 10.0 10.0 10.0 10.0 10.0 10.0 10.0 10.0 10.0 10.0 10.0 
10.0 1.0464291383605349 0.0010280627204434444 0.001008862490084488 0.0011091339883521024 0.0010408573336221636 0.0010 0.16761064397095815 0.0010 0.0010 0.0010 4.9616010095270715 4.964257206792696 4.9598113594326465 4.961006465847679 4.9642809743565985 4.960419930432139 4.935856805446165 4.963789639844111 0.0010 4.963616994391816 4.962898710581645 4.945272380108359 4.963433325105108 4.963800296606688 5.000500000000001 4.963731729713907 4.962129536975062 4.964580157221234 4.962559099203609 4.962307196620819 5.0005 4.961479596251162 4.9630910481416874 4.9633864964166845 4.951004222724003 0.0010 4.962049071836771 4.961284511140321 4.963805884181226 4.926292405866362 4.9615799063005666 4.963242670702928 4.9639523564751515 4.910566448212889 0.0010 4.96255884723394 4.961736138485366 
10.0 2.1836148230043504 0.0010912154981601214 0.0010 0.0010 0.0010 0.0010 4.377983809619878 0.0010 0.0010 0.0010 9.151293650874408 9.190377608862015 9.175305414986395 9.133944282721888 9.220971121442636 9.158450796099089 8.902285925322603 9.194259238351556 0.0010 9.184131202549887 9.179393014171671 9.174067577345507 9.207308869920274 9.189567850718888 0.16822886807348425 9.18594357463903 9.185263047572285 9.186820813482381 9.16905409932642 9.179526852486502 7.988570849987562 9.185729423566588 9.163540562502446 9.190190272326895 9.12841764507263 0.0010 9.184166471405572 9.17209543885716 9.199358533012681 9.16380052144526 9.149060433880571 9.191370258683538 9.172035190003541 8.777396852129506 0.0010 9.169635368008379 9.173501165848295 
2.539298129196455 0.0010 0.0010188376536298322 0.0010 0.0010 0.0010 0.0010 7.601143852930774 10.0 0.0010 9.761407175307797 10.0 10.0 10.0 10.0 10.0 10.0 10.0 10.0 9.761407175307797 10.0 10.0 10.0 10.0 10.0 9.786552475112979 10.0 10.0 10.0 10.0 10.0 10.0 10.0 10.0 10.0 10.0 9.761407175307797 10.0 10.0 10.0 10.0 10.0 10.0 10.0 10.0 9.761407175307797 10.0 10.0 
0.0010 0.0010 0.0010 0.0010 0.0010 0.0010 0.0010 6.831661898170047 9.723167990672776 0.0010 10.0 10.0 10.0 10.0 10.0 10.0 10.0 10.0 10.0 10.0 10.0 10.0 10.0 10.0 10.0 10.0 10.0 10.0 10.0 10.0 10.0 10.0 10.0 10.0 10.0 10.0 10.0 10.0 10.0 10.0 10.0 10.0 10.0 10.0 10.0 10.0 10.0 10.0 
9.816004393832902 6.703152734178981 0.0010 0.0010 0.0010 0.0010 0.0010 10.0 0.0010 0.0010 7.131282298193794 10.0 10.0 10.0 10.0 10.0 10.0 10.0 10.0 7.131282298193794 10.0 10.0 10.0 10.0 10.0 6.3233130731465375 10.0 10.0 10.0 10.0 10.0 10.0 10.0 10.0 10.0 10.0 0.0010 10.0 10.0 10.0 10.0 10.0 10.0 10.0 10.0 0.0010 10.0 10.0 
0.4563568241302409 0.0010 0.0010362322284562485 0.0010 0.0010 0.0010 0.0010 6.8493554032395725 10.0 0.001000000000000334 10.0 10.0 10.0 10.0 10.0 10.0 10.0 10.0 10.0 10.0 10.0 10.0 10.0 10.0 10.0 10.0 10.0 10.0 10.0 10.0 10.0 10.0 10.0 10.0 10.0 10.0 10.0 10.0 10.0 10.0 10.0 10.0 10.0 10.0 10.0 10.0 10.0 10.0 
5.613623138922529 0.0010 0.0010 0.0010 0.0010 0.0010 0.0010 10.0 10.0 0.0010076472144096016 10.0 10.0 10.0 10.0 10.0 10.0 10.0 10.0 10.0 10.0 10.0 10.0 10.0 10.0 10.0 10.0 10.0 10.0 10.0 10.0 10.0 10.0 10.0 10.0 10.0 10.0 10.0 10.0 10.0 10.0 10.0 10.0 10.0 10.0 10.0 10.0 10.0 10.0 
0.0010 0.0010 0.0010 0.0010 0.0010 0.0010 0.27999350355533326 0.0010 0.0010 10.0 10.0 10.0 10.0 10.0 10.0 10.0 10.0 10.0 10.0 10.0 10.0 10.0 10.0 10.0 10.0 10.0 10.0 10.0 10.0 10.0 10.0 10.0 10.0 10.0 10.0 10.0 10.0 10.0 10.0 10.0 10.0 10.0 10.0 10.0 10.0 10.0 10.0 10.0 
0.0010 0.0010 0.0010 0.0010 0.0010 0.0010 0.7689904344989968 0.0010 0.0010 10.0 10.0 10.0 10.0 10.0 10.0 10.0 10.0 10.0 10.0 10.0 10.0 10.0 10.0 10.0 10.0 0.0010 10.0 10.0 10.0 10.0 10.0 10.0 10.0 10.0 10.0 10.0 10.0 10.0 10.0 10.0 10.0 10.0 10.0 10.0 10.0 10.0 10.0 10.0 
8.056425922861013 0.0010 0.0010 0.0010 0.0010 0.0010 0.0010 10.0 7.200660768622218 0.0010 10.0 10.0 10.0 10.0 10.0 10.0 10.0 10.0 10.0 10.0 10.0 10.0 10.0 10.0 10.0 10.0 10.0 10.0 10.0 10.0 10.0 10.0 10.0 10.0 10.0 10.0 10.0 10.0 10.0 10.0 10.0 10.0 10.0 10.0 10.0 10.0 10.0 10.0 
0.0010 0.0010 0.0010 0.0010 0.0010 0.0010 0.0010 1.5603884716025078 10.0 0.0010 10.0 10.0 10.0 10.0 10.0 10.0 10.0 10.0 10.0 10.0 10.0 10.0 10.0 10.0 10.0 10.0 10.0 10.0 10.0 10.0 10.0 10.0 10.0 10.0 10.0 10.0 10.0 10.0 10.0 10.0 10.0 10.0 10.0 10.0 10.0 10.0 10.0 10.0 
0.0010 0.0010 0.001044740369176983 0.0010087230687588834 0.0010 0.0010126367772392915 0.0010 0.23098461741451437 10.0 0.0010 10.0 10.0 10.0 10.0 10.0 10.0 10.0 9.82613070244955 10.0 10.0 10.0 10.0 10.0 10.0 10.0 10.0 10.0 10.0 10.0 10.0 10.0 10.0 10.0 10.0 10.0 10.0 10.0 10.0 10.0 10.0 10.0 10.0 10.0 10.0 9.935316115639365 10.0 10.0 10.0 
5.078478514705078 9.183909610527905 0.0010 0.0010 0.0010 0.0010 0.0010 10.0 0.0010 0.0010 10.0 10.0 10.0 10.0 10.0 10.0 10.0 10.0 10.0 10.0 10.0 10.0 10.0 10.0 10.0 10.0 10.0 10.0 10.0 10.0 10.0 10.0 10.0 10.0 10.0 10.0 0.0010 10.0 10.0 10.0 10.0 10.0 10.0 10.0 10.0 0.0010 10.0 10.0 
10.0 1.0032279539450943 0.0010 0.0010 0.0010 0.0010 0.0010 0.09695789466050186 0.0010 0.0010 0.0010 4.52007057731934 4.620681725774501 4.569983389971876 4.433287702266219 4.64376248330718 4.5110802486951735 4.694575565417381 4.637756120006596 0.0010 4.584297021485735 4.593567993424379 4.557226296844788 4.570778454661101 4.6174768022205885 0.0010 4.641379896026343 4.58074025815062 4.617440084050211 4.585944120105322 4.583729012591729 3.909200695320128 4.603977461569169 4.561499083828717 4.6311880834146955 4.383672567897504 0.0010 4.588736535849796 4.530619582740687 4.650988005483075 4.1225983042786725 4.516345296528249 4.623413622398102 4.559998969598375 3.489392858371004 0.0010 4.563462640131466 4.551062013141609 
1.1277124271283006 0.0010 0.0010 0.0010 0.0010 0.0010 0.0010 6.957043575548226 10.0 0.0010 10.0 10.0 10.0 10.0 10.0 10.0 10.0 10.0 10.0 10.0 10.0 10.0 10.0 10.0 10.0 10.0 10.0 10.0 10.0 10.0 10.0 10.0 10.0 10.0 10.0 10.0 10.0 10.0 10.0 10.0 10.0 10.0 10.0 10.0 10.0 10.0 10.0 10.0 
0.0010 0.0010 0.0010 0.0010 0.0010072019563939036 0.0010 0.35633232169143797 0.0010 0.0010 10.0 10.0 10.0 10.0 10.0 10.0 10.0 10.0 10.0 10.0 10.0 10.0 10.0 10.0 10.0 10.0 0.0010 10.0 10.0 10.0 10.0 10.0 10.0 10.0 10.0 10.0 10.0 10.0 10.0 10.0 10.0 10.0 10.0 10.0 10.0 10.0 10.0 10.0 10.0 
0.0010 0.0010 0.0010 0.0010 0.0010 0.0010 0.0010 2.4850610099110333 0.0010 10.0 10.0 10.0 10.0 10.0 10.0 10.0 10.0 10.0 10.0 10.0 10.0 10.0 10.0 10.0 10.0 9.70832801557948 10.0 10.0 10.0 10.0 10.0 10.0 10.0 10.0 10.0 10.0 10.0 10.0 10.0 10.0 10.0 10.0 10.0 10.0 10.0 10.0 10.0 10.0 
10.0 2.2752247251468605 0.0010036884668048333 0.0010002587981244996 0.0010006924410839398 0.0010070645347939051 0.004044406979670661 4.521391706776997 0.0010 0.0010 0.0010 9.252713479573458 9.273400637528889 9.269395807316855 9.272204259077055 9.277758161438564 9.26185648671236 8.56679237723827 9.271214005494489 0.0010 9.275790143361293 9.272792047746817 9.213298743189808 9.283965119700278 9.272985314884158 0.0010 9.271466544484454 9.273318708314667 9.271638414918783 9.26947247660517 9.274272034541141 8.956489276750071 9.282788236436252 9.268452529842245 9.273876926880039 9.207465287953866 0.0010 9.276920602454195 9.274281459729794 9.271453184767962 9.158307210475717 9.257768308427472 9.279566856993421 9.281056992461016 8.957439336948331 0.0010 9.277574127311707 9.270497734900795 
0.0010 0.0010 0.0010 0.0010 0.0010 0.0010191691234482437 0.0010 1.530885321733557 10.0 0.0010 10.0 10.0 10.0 10.0 10.0 10.0 10.0 10.0 10.0 10.0 10.0 10.0 10.0 10.0 10.0 10.0 10.0 10.0 10.0 10.0 10.0 10.0 10.0 10.0 10.0 10.0 10.0 10.0 10.0 10.0 10.0 10.0 10.0 10.0 10.0 10.0 10.0 10.0 
1.861263604220813 10.0 0.0010005209533973198 0.0010001285924266694 0.0010000000222457261 0.0010048973234973975 0.0010001795488958395 9.382991799524028 0.0010 0.0010006868419442211 10.0 9.999999997837957 9.999999999096064 9.999999999143274 9.999999999178018 9.999999999070257 9.999999999927773 9.999999992805348 9.999999999086672 10.0 9.999999999075024 9.99999999910072 9.999999991491318 9.999999999014447 9.999999999070052 10.0 9.999999999089864 9.999999999099012 9.999999999082302 9.999999999139792 9.999999999103942 9.999999997081064 9.999999999009916 9.999999993663037 9.991833643647508 9.99999998635469 0.0010 9.999999999070754 9.99999999911759 9.999999999093951 9.999999979560043 9.999999999703471 9.999999999019323 9.999999999042132 9.999999995814662 0.0010 9.99999999908762 9.99999999913644 
0.0010 0.0010 0.0010 0.0010 0.0010154360420300986 0.0010 0.0010 4.812122799474863 10.0 0.0010 10.0 10.0 10.0 10.0 10.0 10.0 10.0 10.0 10.0 10.0 10.0 10.0 10.0 10.0 10.0 9.494458548396008 10.0 10.0 10.0 10.0 10.0 10.0 10.0 10.0 10.0 10.0 10.0 10.0 10.0 10.0 10.0 10.0 10.0 10.0 10.0 10.0 10.0 10.0 
5.758904502872795 8.238229872352377 0.0010 0.0010 0.0010 0.0010 0.0010 10.0 0.0010 0.0010 9.626680563190586 10.0 10.0 10.0 10.0 10.0 10.0 10.0 10.0 9.626680563190586 10.0 10.0 10.0 10.0 10.0 10.0 10.0 10.0 10.0 10.0 10.0 10.0 10.0 10.0 10.0 10.0 0.0010 10.0 10.0 10.0 10.0 10.0 10.0 10.0 10.0 0.0010 10.0 10.0 
0.0010 0.0010 0.0010 0.0010 0.0010 0.0010 0.0010 2.4983765277245245 0.0010 10.0 10.0 10.0 10.0 10.0 10.0 10.0 10.0 10.0 10.0 10.0 10.0 10.0 10.0 10.0 10.0 9.170305451828813 10.0 10.0 10.0 10.0 10.0 10.0 10.0 10.0 10.0 10.0 10.0 10.0 10.0 10.0 10.0 10.0 10.0 10.0 10.0 10.0 10.0 10.0 
0.0010 0.0010 0.0010107489713982603 0.0010018894869240067 0.0010062181099239195 0.0010 0.0010179212204987245 2.859238383738096 9.738350979549923 0.0010071784069215263 10.0 10.0 10.0 10.0 10.0 10.0 10.0 10.0 10.0 10.0 10.0 10.0 10.0 10.0 10.0 10.0 10.0 10.0 10.0 10.0 10.0 10.0 10.0 10.0 10.0 10.0 9.738350979549923 10.0 10.0 10.0 10.0 10.0 10.0 10.0 10.0 9.738350979549923 10.0 10.0 
0.0010 0.0010 0.0010010467834665226 0.0010 0.0010 0.0010 0.0010 1.4226013963348265 10.0 0.0010 10.0 10.0 10.0 10.0 10.0 10.0 10.0 10.0 10.0 10.0 10.0 10.0 10.0 10.0 10.0 10.0 10.0 10.0 10.0 10.0 10.0 10.0 10.0 10.0 10.0 10.0 10.0 10.0 10.0 10.0 10.0 10.0 10.0 10.0 10.0 10.0 10.0 10.0 
0.0010 0.0010 0.0010 0.0010 0.0010 0.0010 0.6385537658828397 0.0010 0.0010 10.0 10.0 10.0 10.0 10.0 10.0 10.0 10.0 10.0 10.0 10.0 10.0 10.0 10.0 10.0 10.0 0.10462095150693873 10.0 10.0 10.0 10.0 10.0 10.0 10.0 10.0 10.0 10.0 10.0 10.0 10.0 10.0 10.0 10.0 10.0 10.0 10.0 10.0 10.0 10.0 
0.0010 0.0010 0.0010 0.0010 0.0010 0.0010008830657042514 0.0010 1.3928185821101868 10.0 0.0010 10.0 10.0 10.0 10.0 10.0 10.0 10.0 10.0 10.0 10.0 10.0 10.0 10.0 10.0 10.0 10.0 10.0 10.0 10.0 10.0 10.0 10.0 10.0 10.0 10.0 10.0 10.0 10.0 10.0 10.0 10.0 10.0 10.0 10.0 10.0 10.0 10.0 10.0 
4.266292667264993 10.0 0.0010 0.0010 0.0010 0.0010 0.0010 10.0 0.0010 0.0010 10.0 10.0 10.0 10.0 10.0 10.0 10.0 10.0 10.0 10.0 10.0 10.0 10.0 10.0 10.0 10.0 10.0 10.0 10.0 10.0 10.0 10.0 10.0 10.0 10.0 10.0 0.0010 10.0 10.0 10.0 10.0 10.0 10.0 10.0 10.0 0.0010 10.0 10.0 
2.763802761946093 0.0010 0.0010149884145187929 0.0010 0.0010 0.0010 0.0010 7.822231015666859 10.0 0.0010 10.0 10.0 10.0 10.0 10.0 10.0 10.0 10.0 10.0 10.0 10.0 10.0 10.0 10.0 10.0 10.0 10.0 10.0 10.0 10.0 10.0 10.0 10.0 10.0 10.0 10.0 10.0 10.0 10.0 10.0 10.0 10.0 10.0 10.0 10.0 10.0 10.0 10.0 
0.0010 0.0010 0.0010 0.0010 0.0010 0.0010 0.5516285125643012 0.0010 0.0010 9.456705738968838 10.0 10.0 10.0 10.0 10.0 10.0 10.0 10.0 10.0 10.0 10.0 10.0 10.0 10.0 10.0 0.0010 10.0 10.0 10.0 10.0 10.0 10.0 10.0 10.0 10.0 10.0 10.0 10.0 10.0 10.0 10.0 10.0 10.0 10.0 10.0 10.0 10.0 10.0 
2.5395908214927516 0.0010 0.0010 0.0010 0.0010 0.0010 0.0010 7.194008793691249 10.0 0.0010 10.0 10.0 10.0 10.0 10.0 10.0 10.0 10.0 10.0 10.0 10.0 10.0 10.0 10.0 10.0 10.0 10.0 10.0 10.0 10.0 10.0 10.0 10.0 10.0 10.0 10.0 10.0 10.0 10.0 10.0 10.0 10.0 10.0 10.0 10.0 10.0 10.0 10.0 
10.0 2.437956633556412 0.0010 0.0010 0.0010 0.0010 0.0010 5.53275347903732 0.0010 0.0010 0.0010 9.510513791549844 9.524939978261218 9.559107017398016 9.580429604137603 9.540727912884588 9.509791578152985 8.727183274688269 9.528014531259014 0.0010 9.54916950495361 9.539494705798298 9.467142758426595 9.565208886489955 9.522377325119795 0.019272927745380475 9.548731765015468 9.561737314873882 9.521444580015736 9.514631459282892 9.545403734457944 9.591762465807683 9.563056266131387 9.516636682382313 9.543736091637781 9.502634722031054 0.0010 9.543532956433225 9.55523225940049 9.525192948635118 9.6035745272529 9.505319645260563 9.53686681341608 9.537290857611975 9.426990680708316 0.0010 9.54571782152031 9.550750963864145 
2.690282790883252 0.0010 0.0010942535624257085 0.0010 0.0010 0.0010 0.0010056744262941224 7.433304118447871 10.0 0.0010207673278412092 10.0 10.0 10.0 10.0 10.0 10.0 10.0 10.0 10.0 10.0 10.0 10.0 10.0 10.0 10.0 10.0 10.0 10.0 10.0 10.0 10.0 10.0 10.0 10.0 10.0 10.0 10.0 10.0 10.0 10.0 10.0 10.0 10.0 10.0 10.0 10.0 10.0 10.0 
3.6509418804055493 0.0010 0.0010 0.0010 0.0010 0.0010 0.0010 8.088819645445774 10.0 0.0010 10.0 10.0 10.0 10.0 10.0 10.0 10.0 10.0 10.0 10.0 10.0 10.0 10.0 10.0 10.0 10.0 10.0 10.0 10.0 10.0 10.0 10.0 10.0 10.0 10.0 10.0 10.0 10.0 10.0 10.0 10.0 10.0 10.0 10.0 9.995536047634603 10.0 10.0 10.0 
10.0 2.155960116760053 0.0016260949869525364 0.0010536174383563442 0.0010619932897148422 0.0011954577869203922 0.0010 4.48060635247771 0.0010 0.0010 0.09846041618711676 9.436497262944233 9.447329808906652 9.45824197194293 9.44786790764535 9.447743555824099 9.438951432055639 6.674894910309219 9.449166559730005 0.04906660506503191 9.452528215677983 9.450343750192953 9.407082558461846 9.45581728858953 9.461131463669226 1.7393612358436126 9.44970689023881 9.460231357426352 9.444870729949884 9.430818702798279 9.4516117303511 9.398660038413318 9.45284225525623 9.434503404080049 9.448676024342518 9.432146278267929 0.19787338988701303 9.455172265618858 9.459485200364917 9.451612507924715 9.344925243284926 9.42878254874816 9.453632703633236 9.452274116256575 8.178479263970068 0.19037571487704713 9.451749448863179 9.452727165942141 
0.0010 0.0010 0.0010 0.0010 0.0010 0.0010 0.0010 0.817116776114823 10.0 0.0010 10.0 10.0 10.0 10.0 10.0 10.0 10.0 10.0 10.0 10.0 10.0 10.0 10.0 10.0 10.0 10.0 10.0 10.0 10.0 10.0 10.0 10.0 10.0 10.0 10.0 10.0 10.0 10.0 10.0 10.0 10.0 10.0 10.0 10.0 10.0 10.0 10.0 10.0 
0.0010 0.0010 0.0010 0.0010 0.0010 0.0010 0.0010 3.9533050472099727 10.0 0.0010 10.0 10.0 10.0 10.0 10.0 10.0 10.0 10.0 10.0 10.0 10.0 10.0 10.0 10.0 10.0 10.0 10.0 10.0 10.0 10.0 10.0 10.0 10.0 10.0 10.0 10.0 10.0 10.0 10.0 10.0 10.0 10.0 10.0 10.0 10.0 10.0 10.0 10.0 
2.90917667630135 0.0010 0.0010 0.0010 0.0010 0.0010 0.0010 7.899847583896194 10.0 0.0010 10.0 10.0 10.0 10.0 10.0 10.0 10.0 10.0 10.0 10.0 10.0 10.0 10.0 10.0 10.0 10.0 10.0 10.0 10.0 10.0 10.0 10.0 10.0 10.0 10.0 10.0 10.0 10.0 10.0 10.0 10.0 10.0 10.0 10.0 10.0 10.0 10.0 10.0 
0.0010 0.0010 0.0010 0.0010 0.0010 0.0010 0.0010 2.189908234751865 0.0010 9.551745377150672 10.0 10.0 10.0 10.0 10.0 10.0 10.0 10.0 10.0 10.0 10.0 10.0 10.0 10.0 10.0 10.0 10.0 10.0 10.0 10.0 10.0 10.0 10.0 10.0 10.0 10.0 10.0 10.0 10.0 10.0 10.0 10.0 10.0 10.0 10.0 10.0 10.0 10.0 
0.0010 0.0010 0.0010 0.0010 0.0010 0.0010 0.0010 3.683503733613235 10.0 0.0010 10.0 10.0 10.0 10.0 10.0 10.0 10.0 10.0 10.0 10.0 10.0 10.0 10.0 10.0 10.0 8.727629729189442 10.0 10.0 10.0 10.0 10.0 10.0 10.0 10.0 10.0 10.0 10.0 10.0 10.0 10.0 10.0 10.0 10.0 10.0 10.0 10.0 10.0 10.0 
3.326791735135415 10.0 0.0010000037573660073 0.0010 0.0010 0.0010 0.0010 10.0 0.0010 0.0010 10.0 10.0 10.0 10.0 10.0 10.0 10.0 10.0 10.0 10.0 10.0 10.0 10.0 10.0 10.0 10.0 10.0 10.0 10.0 10.0 10.0 10.0 10.0 10.0 10.0 10.0 0.0010 10.0 10.0 10.0 10.0 10.0 10.0 10.0 10.0 0.0010 10.0 10.0 
6.975850279547099 0.0010 0.0010 0.0010 0.0010 0.0010 0.001003222777644451 9.901778909652391 8.282735643343306 0.0013623977181643646 10.0 9.999999574729225 9.999999575444152 9.999999572163995 9.999999572230708 9.999999575539238 9.999999570878334 9.999999564772404 9.999999575434714 10.0 9.99999957254094 9.999999572132788 9.999999575273318 9.99999957243101 9.999999575335059 10.0 9.999999575704308 9.999999572362363 9.99999957536238 9.999999575198668 9.999999572207008 10.0 9.999999572659647 9.999999575240803 9.999999575645557 9.999999567248494 10.0 9.999999572227482 9.999999570627148 9.99999957533279 9.99999955859234 9.999999574137593 9.999999572210205 9.999999571985262 9.999999555154815 10.0 9.999999572088159 9.999999572151953 
0.0010 0.0010 0.0010 0.0010 0.0010 0.0010 0.16823760397797638 0.0010 0.0010 10.0 10.0 10.0 10.0 10.0 10.0 10.0 10.0 10.0 10.0 10.0 10.0 10.0 10.0 10.0 10.0 0.0010 10.0 10.0 10.0 10.0 10.0 10.0 10.0 10.0 10.0 10.0 10.0 10.0 10.0 10.0 10.0 10.0 10.0 10.0 10.0 10.0 10.0 10.0 
6.633141489853594 6.159319670595554 0.0010 0.0010234342801374629 0.0010 0.0010 0.0010 8.472405376090169 0.0010 0.0010 9.921775437096494 10.0 10.0 10.0 10.0 10.0 10.0 10.0 10.0 9.920065677690173 10.0 10.0 10.0 10.0 10.0 8.147244542694855 10.0 10.0 10.0 10.0 10.0 10.0 10.0 10.0 10.0 10.0 0.0010 10.0 10.0 10.0 10.0 10.0 10.0 10.0 10.0 0.0010 10.0 10.0 
0.0010 0.0010 0.0010 0.0010021375772448487 0.0010 0.001293614674900046 0.5392794210209504 0.0010 0.0010 10.0 10.0 10.0 10.0 10.0 10.0 10.0 10.0 10.0 10.0 10.0 10.0 10.0 10.0 10.0 10.0 0.0010 10.0 10.0 10.0 10.0 10.0 10.0 10.0 10.0 10.0 10.0 10.0 10.0 10.0 10.0 10.0 10.0 10.0 10.0 10.0 10.0 10.0 10.0 
0.0010 0.0010 0.0010 0.0010 0.0010 0.0010 0.0010 1.672929742066473 0.0010 9.810503744672905 10.0 10.0 10.0 10.0 10.0 10.0 10.0 10.0 10.0 10.0 10.0 10.0 10.0 10.0 10.0 10.0 10.0 10.0 10.0 10.0 10.0 10.0 10.0 10.0 10.0 10.0 9.999574752650062 10.0 10.0 10.0 10.0 10.0 10.0 10.0 10.0 10.0 10.0 10.0 
6.504582460057903 0.0010 0.0010 0.0010 0.0010 0.0010 0.0010 10.0 10.0 0.0010 10.0 10.0 10.0 10.0 10.0 10.0 10.0 10.0 10.0 10.0 10.0 10.0 10.0 10.0 10.0 10.0 10.0 10.0 10.0 10.0 10.0 10.0 10.0 10.0 10.0 10.0 10.0 10.0 10.0 10.0 10.0 10.0 10.0 10.0 10.0 10.0 10.0 10.0 
10.0 6.829948419938029 0.0010 0.0010 0.0010 0.0010 0.0010 10.0 0.0010 0.0010 0.0010 10.0 10.0 10.0 10.0 10.0 10.0 10.0 10.0 0.0010 10.0 10.0 10.0 10.0 10.0 0.0010 10.0 10.0 10.0 10.0 10.0 10.0 10.0 10.0 10.0 10.0 0.0010 10.0 10.0 10.0 10.0 10.0 10.0 10.0 10.0 0.0010 10.0 10.0 
0.0010 0.0010 0.0010 0.0010 0.0010 0.0010 0.459889921256468 0.0010 0.0010 10.0 10.0 10.0 10.0 10.0 10.0 10.0 10.0 10.0 10.0 10.0 10.0 10.0 10.0 10.0 10.0 0.0010 10.0 10.0 10.0 10.0 10.0 10.0 10.0 10.0 10.0 10.0 10.0 10.0 10.0 10.0 10.0 10.0 10.0 10.0 10.0 10.0 10.0 10.0 
0.0010 0.0010 0.0010232466309112295 0.00100120866110406 0.0010105693077101753 0.0010 0.0010 1.964608095861515 10.0 0.0010 10.0 10.0 10.0 10.0 10.0 10.0 10.0 10.0 10.0 10.0 10.0 10.0 10.0 10.0 10.0 10.0 10.0 10.0 10.0 10.0 10.0 10.0 10.0 10.0 10.0 10.0 10.0 10.0 10.0 10.0 10.0 10.0 10.0 10.0 10.0 10.0 10.0 10.0 
4.421944469213954 0.0010 0.0010 0.0010 0.0010 0.0010002950540510859 0.0010 8.708150149194248 10.0 0.0010 10.0 10.0 10.0 10.0 10.0 10.0 10.0 10.0 10.0 10.0 10.0 10.0 10.0 10.0 10.0 10.0 10.0 10.0 10.0 10.0 10.0 10.0 10.0 10.0 10.0 10.0 10.0 10.0 10.0 10.0 10.0 10.0 10.0 10.0 10.0 10.0 10.0 10.0 
0.0010 0.0010 0.0010754362156180635 0.001013838941233229 0.0010165695282181406 0.0010389900533478073 0.3991902604258498 0.0010 0.0010 10.0 10.0 10.0 10.0 10.0 10.0 10.0 10.0 10.0 10.0 10.0 10.0 10.0 10.0 10.0 10.0 0.0010 10.0 10.0 10.0 10.0 10.0 10.0 10.0 10.0 10.0 10.0 10.0 10.0 10.0 10.0 10.0 10.0 10.0 10.0 10.0 10.0 10.0 10.0 
4.577084046365584 0.0010 0.0010005232248966292 0.0010 0.0010 0.0010 0.0010166979584202403 8.677400701125393 10.0 0.0010 10.0 10.0 10.0 10.0 10.0 10.0 10.0 9.862694415144773 10.0 10.0 10.0 10.0 10.0 10.0 10.0 10.0 10.0 10.0 10.0 10.0 10.0 10.0 10.0 10.0 10.0 10.0 9.963330282724916 10.0 10.0 10.0 10.0 10.0 10.0 10.0 10.0 9.963330282724916 10.0 10.0 
0.0010 0.0010 0.0010 0.0010 0.0010 0.001003811516186744 0.0010 2.579064742409896 0.0010 10.0 10.0 10.0 10.0 10.0 10.0 10.0 10.0 10.0 10.0 10.0 10.0 10.0 10.0 10.0 10.0 10.0 10.0 10.0 10.0 10.0 10.0 10.0 10.0 10.0 10.0 10.0 10.0 10.0 10.0 10.0 10.0 10.0 10.0 10.0 10.0 10.0 10.0 10.0 
4.266156179824335 0.0010 0.0010105537313952083 0.001008616917029468 0.0010 0.0010106543796201933 0.0010 8.613716833014992 10.0 0.0010 10.0 10.0 10.0 10.0 10.0 10.0 10.0 10.0 10.0 10.0 10.0 10.0 10.0 10.0 10.0 10.0 10.0 10.0 10.0 10.0 10.0 10.0 10.0 10.0 10.0 10.0 10.0 10.0 10.0 10.0 10.0 10.0 10.0 10.0 10.0 10.0 10.0 10.0 
0.780011049225029 0.0010 0.0010 0.0010 0.0010 0.0010 0.0010 6.82001041173402 10.0 0.0010 10.0 10.0 10.0 10.0 10.0 10.0 10.0 10.0 10.0 10.0 10.0 10.0 10.0 10.0 10.0 10.0 10.0 10.0 10.0 10.0 10.0 10.0 10.0 10.0 10.0 10.0 10.0 10.0 10.0 10.0 10.0 10.0 10.0 10.0 10.0 10.0 10.0 10.0 
0.0010 0.0010 0.0010 0.0014568754759494082 0.0010 0.001315956649027033 0.0010 0.07292926544388245 10.0 0.0010 10.0 10.0 10.0 10.0 10.0 10.0 10.0 10.0 10.0 10.0 10.0 10.0 10.0 10.0 10.0 10.0 10.0 10.0 10.0 10.0 10.0 10.0 10.0 10.0 10.0 10.0 10.0 10.0 10.0 10.0 10.0 10.0 10.0 10.0 10.0 10.0 10.0 10.0 
10.0 2.5056911091991942 0.0010 0.0010 0.0010 0.0010 0.0010 5.470077350917276 0.0010 0.0010 0.0010 10.0 10.0 10.0 10.0 10.0 10.0 6.040999834653976 10.0 0.0010 10.0 10.0 10.0 10.0 10.0 0.0010 10.0 10.0 10.0 10.0 10.0 7.494141683078123 10.0 10.0 10.0 9.90803424190123 0.006791617866691169 10.0 10.0 10.0 10.0 10.0 10.0 10.0 8.713959830268061 0.006791617866691169 10.0 10.0 
4.084180257169281 0.0010 0.0010 0.0010 0.0010 0.0010 0.0010 8.194387739733326 10.0 0.0010 10.0 10.0 10.0 10.0 10.0 10.0 10.0 10.0 10.0 10.0 10.0 10.0 10.0 10.0 10.0 10.0 10.0 10.0 10.0 10.0 10.0 10.0 10.0 10.0 10.0 10.0 10.0 10.0 10.0 10.0 10.0 10.0 10.0 10.0 10.0 10.0 10.0 10.0 
3.6002799822641824 0.0010 0.0010111356696493304 0.0010 0.0010 0.0010107456706821252 0.00102012980497205 8.529501110795449 10.0 0.0010 10.0 10.0 10.0 10.0 10.0 10.0 10.0 10.0 10.0 10.0 10.0 10.0 10.0 10.0 10.0 10.0 10.0 10.0 10.0 10.0 10.0 10.0 10.0 10.0 10.0 10.0 10.0 10.0 10.0 10.0 10.0 10.0 10.0 10.0 10.0 10.0 10.0 10.0 
10.0 7.193921728973429 0.0010 0.0010 0.0010 0.0010 0.0010 10.0 0.0010 0.0010 8.799619826836064 10.0 10.0 10.0 10.0 10.0 10.0 10.0 10.0 8.799140229245657 10.0 10.0 10.0 10.0 10.0 9.048244684162967 10.0 10.0 10.0 10.0 10.0 10.0 10.0 10.0 10.0 10.0 0.0010 10.0 10.0 10.0 10.0 10.0 10.0 10.0 10.0 0.0010 10.0 10.0 
0.0010 0.0010 0.0010 0.0010 0.0010 0.0010 0.0010 5.977330388105163 10.0 0.001068326391506559 10.0 10.0 10.0 10.0 10.0 10.0 10.0 10.0 10.0 10.0 10.0 10.0 10.0 10.0 10.0 10.0 10.0 10.0 10.0 10.0 10.0 10.0 10.0 10.0 10.0 10.0 10.0 10.0 10.0 10.0 10.0 10.0 10.0 10.0 10.0 10.0 10.0 10.0 
6.406934857553407 0.0010 0.0010 0.0010 0.0010 0.0010 0.0010 10.0 10.0 0.0010 10.0 10.0 10.0 10.0 10.0 10.0 10.0 10.0 10.0 10.0 10.0 10.0 10.0 10.0 10.0 10.0 10.0 10.0 10.0 10.0 10.0 10.0 10.0 10.0 10.0 10.0 10.0 10.0 10.0 10.0 10.0 10.0 10.0 10.0 10.0 10.0 10.0 10.0 
1.4623496663263185 0.0010 0.0010 0.0010118936804814423 0.0010705388841617685 0.0010 0.0010 7.331463748481348 10.0 0.0010 10.0 10.0 10.0 10.0 10.0 10.0 10.0 10.0 10.0 10.0 10.0 10.0 10.0 10.0 10.0 10.0 10.0 10.0 10.0 10.0 10.0 10.0 10.0 10.0 10.0 10.0 10.0 10.0 10.0 10.0 10.0 10.0 10.0 10.0 10.0 10.0 10.0 10.0 
10.0 2.3913178136418933 0.0011701637609030557 0.0010 0.0010771459286920888 0.0010 0.0010 4.7660521406461385 0.0010 0.0010 0.0010 9.149184401762636 9.18888147105645 9.172955795738794 9.127690886353816 9.193220597568432 9.15565211728175 8.883008027490138 9.195033536326711 0.0010 9.181703613659547 9.175884937789043 9.18021139055525 9.179583544702501 9.187430586681089 0.0010 9.186265502876484 9.18423016772825 9.184646007228517 9.165979783292217 9.177033275918982 7.984655429458954 9.182783161479447 9.161255612480105 9.188374848602642 9.126565430923392 0.0010 9.181566025952415 9.169291610174316 9.198129868965477 9.173006072290956 9.145592625519113 9.188715422967006 9.169628107946009 8.771338590172217 0.0010 9.165691496202516 9.17122880789715 
2.7665918159185523 0.0010 0.0010 0.0010 0.0010 0.0010 0.0010 7.721142817596116 10.0 0.0010 9.997467914104195 10.0 10.0 10.0 10.0 10.0 10.0 10.0 10.0 9.997467914104195 10.0 10.0 10.0 10.0 10.0 10.0 10.0 10.0 10.0 10.0 10.0 10.0 10.0 10.0 10.0 10.0 9.968908152839015 10.0 10.0 10.0 10.0 10.0 10.0 10.0 10.0 9.968910683298265 10.0 10.0 
4.1019247163782815 10.0 0.0010 0.0010473238612713177 0.0010 0.0010 0.0010 10.0 0.0010 0.0010 10.0 10.0 10.0 10.0 10.0 10.0 10.0 10.0 10.0 10.0 10.0 10.0 10.0 10.0 10.0 10.0 10.0 10.0 10.0 10.0 10.0 10.0 10.0 10.0 10.0 10.0 0.0010 10.0 10.0 10.0 10.0 10.0 10.0 10.0 10.0 0.32463081161760216 10.0 10.0 
3.7445998299177723 0.0010 0.0010 0.0010003879404905259 0.0010 0.0010 0.0010005033631818058 8.113162544293376 9.984719646869024 0.0010 10.0 10.0 10.0 10.0 10.0 9.998576924811939 10.0 10.0 10.0 10.0 10.0 10.0 10.0 10.0 10.0 9.986338020484933 10.0 10.0 10.0 10.0 10.0 10.0 10.0 10.0 10.0 10.0 10.0 10.0 9.876824756140028 10.0 10.0 10.0 10.0 10.0 10.0 10.0 10.0 10.0 
7.721503536116796 7.266695394664308 0.0010 0.001030748399407037 0.0013865759629385617 0.001001655786136512 0.0010 10.0 0.0010 0.0010 10.0 10.0 10.0 10.0 10.0 10.0 10.0 10.0 10.0 10.0 10.0 10.0 10.0 10.0 10.0 10.0 10.0 10.0 10.0 10.0 10.0 9.992772365147786 10.0 10.0 10.0 10.0 0.0010 10.0 10.0 10.0 10.0 10.0 10.0 10.0 10.0 0.0010 10.0 10.0 
0.0010 0.0010 0.0010 0.0010 0.0010 0.0010 0.0010 2.469898776931457 0.0010 10.0 10.0 10.0 10.0 10.0 10.0 10.0 10.0 10.0 10.0 10.0 10.0 10.0 10.0 10.0 10.0 10.0 10.0 10.0 10.0 10.0 10.0 10.0 10.0 10.0 10.0 10.0 10.0 10.0 10.0 10.0 10.0 10.0 10.0 10.0 10.0 10.0 10.0 10.0 
0.0010 0.0010 0.0010 0.0010 0.0010 0.0010 0.0010 5.4952488264270025 10.0 0.0010 10.0 10.0 10.0 10.0 10.0 10.0 10.0 10.0 10.0 10.0 10.0 10.0 10.0 10.0 10.0 10.0 10.0 10.0 10.0 10.0 10.0 10.0 10.0 10.0 10.0 10.0 10.0 10.0 10.0 10.0 10.0 10.0 10.0 10.0 10.0 10.0 10.0 10.0 
0.0010 0.0010 0.0010 0.0010 0.0010 0.0010 0.1581426809947436 0.0010 0.0010 10.0 10.0 10.0 10.0 10.0 10.0 10.0 10.0 10.0 10.0 10.0 10.0 10.0 10.0 10.0 10.0 0.0010 10.0 10.0 10.0 10.0 10.0 10.0 10.0 10.0 10.0 10.0 10.0 10.0 10.0 10.0 10.0 10.0 10.0 10.0 10.0 10.0 10.0 10.0 
10.0 1.798647559502291 0.0010 0.001019319054591057 0.0010 0.0010237336582693544 0.0011641592831658526 3.0221070022505856 0.0010 0.0010 0.0010 7.7538613203916436 7.863505454498522 7.831638791884049 7.798425013273804 7.8881266311712475 7.808064329756031 4.991030967569971 7.866324163407003 0.0010 7.862308721808829 7.85968660739663 7.5969237102342655 7.884493295937249 7.872095701839901 0.3986308375157483 7.858150401166743 7.849313510730144 7.867935456390663 7.8540664604661865 7.854364367753881 7.88874413793142 7.892001384410037 7.82116055419434 7.868659528769131 7.504976139015547 0.0010 7.868741883960225 7.845294791568222 7.8677343832195845 7.244134747718055 7.782281792977627 7.900988582385531 7.88829294330834 6.1785987133830025 0.0010 7.861216554856399 7.832612886289422 
10.0 1.5297463296473632 0.0010 0.0010 0.0010 0.0010781233890657202 0.0010 0.23770783880756863 0.0010 0.0010 0.0010 4.377766655001647 4.361269219307005 4.34527115879159 4.344283367094022 4.355253431782362 4.347467876804943 4.314089585412109 4.353715724166671 0.0010 4.348922957638086 4.353952050068278 4.218088303198993 4.353452971939705 4.353893759355223 1.0729827313717997 4.353263439217495 4.3520203213529225 4.355063575028688 4.349896647915467 4.349200209684039 1.2561391222708194 4.3485026152673125 4.345977262161061 4.345973085069351 4.32823020940844 0.0010 4.35364517406232 4.350684735168745 4.356357014810211 4.278225378625607 4.331586453516695 4.359202047614556 4.347341096353476 4.020889017346372 0.0010 4.35670262730838 4.350853102899707 
10.0 1.5723136321254565 0.0015918660453515246 0.001040592960760816 0.001212538942628271 0.0010049538020596733 0.0011409468796891606 1.2790801414735766 0.0010 0.0011693440097465346 0.2507785919040604 5.661530798002866 5.6605256361932605 5.661015556445366 5.660939727228917 5.6596393217807535 5.661282390002006 5.661974838518508 5.660093699488575 0.24286360329879964 5.659960004251992 5.659895441523287 5.661531847102237 5.660621954923741 5.660006308094998 5.1280868109766455 5.660120640895742 5.6605316827699355 5.660309239018356 5.660741930408925 5.660173840930106 3.913695053300118 5.661796469451344 5.661186929870571 5.660081087296913 5.664508355508039 0.0010 5.660025454339159 5.660508357251414 5.659560800435218 5.685376729393511 5.660665583332969 5.6598869805946315 5.660319758825704 5.682441540787041 0.0010 5.660351450126456 5.660444560515259 
0.2408282088581961 0.0010 0.0010 0.0015726730039633428 0.0010 0.0010 0.0010 6.899469148601604 10.0 0.0010 10.0 10.0 10.0 10.0 10.0 10.0 10.0 10.0 10.0 10.0 10.0 10.0 10.0 10.0 10.0 10.0 10.0 10.0 10.0 10.0 10.0 10.0 10.0 10.0 10.0 10.0 10.0 10.0 10.0 10.0 10.0 10.0 10.0 10.0 10.0 10.0 10.0 10.0 
0.0010 0.0010 0.0011953070869791839 0.0010 0.0010471490181365678 0.0010 0.0010 2.287365235326012 10.0 0.0010 10.0 10.0 10.0 10.0 10.0 10.0 10.0 10.0 10.0 10.0 10.0 10.0 10.0 10.0 10.0 10.0 10.0 10.0 10.0 10.0 10.0 10.0 10.0 10.0 10.0 10.0 10.0 10.0 10.0 10.0 10.0 10.0 10.0 10.0 10.0 10.0 10.0 10.0 
2.00572353421379 0.0010 0.0010 0.0010 0.0010 0.0010 0.0010 7.576920733173622 10.0 0.0010 9.942428791881834 10.0 10.0 10.0 10.0 10.0 10.0 10.0 10.0 9.941960483985676 10.0 10.0 10.0 10.0 10.0 9.934163305510033 10.0 10.0 10.0 10.0 10.0 10.0 10.0 10.0 10.0 10.0 10.0 10.0 10.0 10.0 10.0 10.0 10.0 10.0 10.0 10.0 10.0 10.0 
0.0010 0.0010 0.0010 0.0010177138438963785 0.0010 0.0010 0.0010 2.5370155278395456 10.0 0.0010 10.0 10.0 10.0 10.0 10.0 10.0 10.0 10.0 10.0 10.0 10.0 10.0 10.0 10.0 10.0 10.0 10.0 10.0 10.0 10.0 10.0 10.0 10.0 10.0 10.0 10.0 10.0 10.0 10.0 10.0 10.0 10.0 10.0 10.0 10.0 10.0 10.0 10.0 
0.0010 0.0010 0.0010 0.0010 0.0010 0.0010 0.6618992041171152 0.0010 0.0010 10.0 10.0 10.0 10.0 10.0 10.0 10.0 10.0 10.0 10.0 10.0 10.0 10.0 10.0 10.0 10.0 0.0010 10.0 10.0 10.0 10.0 10.0 10.0 10.0 10.0 10.0 10.0 10.0 10.0 10.0 10.0 10.0 10.0 10.0 10.0 10.0 10.0 10.0 10.0 
4.372148029950046 0.0010 0.001067354089314478 0.0010030736708549572 0.001034086843418818 0.001073911252648258 0.0010075471401434128 8.678443313637697 10.0 0.0010234183744145804 10.0 10.0 10.0 10.0 10.0 10.0 10.0 10.0 10.0 10.0 10.0 10.0 10.0 10.0 10.0 10.0 10.0 10.0 10.0 10.0 10.0 10.0 10.0 10.0 10.0 10.0 10.0 10.0 10.0 10.0 10.0 10.0 10.0 10.0 10.0 10.0 10.0 10.0 
0.0010 0.0010 0.0010 0.0010 0.0010 0.0010 0.0010 1.5671787867492475 0.0010 10.0 10.0 10.0 10.0 10.0 10.0 10.0 10.0 10.0 10.0 10.0 10.0 10.0 10.0 10.0 10.0 10.0 10.0 10.0 10.0 10.0 10.0 10.0 10.0 10.0 10.0 10.0 10.0 10.0 10.0 10.0 10.0 10.0 10.0 10.0 10.0 10.0 10.0 10.0 
0.0010 0.0010 0.0010 0.0010 0.0010 0.0010 0.0010 2.2047794438513035 0.001000000000000334 10.0 10.0 10.0 10.0 10.0 10.0 10.0 10.0 10.0 10.0 10.0 10.0 10.0 10.0 10.0 10.0 10.0 10.0 10.0 10.0 10.0 10.0 10.0 10.0 10.0 10.0 10.0 10.0 10.0 10.0 10.0 10.0 10.0 10.0 10.0 10.0 10.0 10.0 10.0 
10.0 2.5022841667178666 0.0010 0.0010 0.0011806085922871582 0.0010 0.0010 5.591226739592758 0.0010 0.0010 0.0010 9.414463389996687 9.519872080477253 9.49978344539338 9.511758592051713 9.550008211561796 9.485843202016966 6.163306378549946 9.520513877202106 0.0010 9.549892847670986 9.522218136694864 9.245330910813536 9.581318298701483 9.51718531179879 0.0010 9.519666552064963 9.543872142268386 9.524579300953711 9.497945696271282 9.521772818095842 8.845465895529564 9.564956918706702 9.49188252295265 9.528245125479323 9.150082973949932 0.0010 9.538659991050256 9.528497999073156 9.522116965420217 9.060627991020814 9.446177526107443 9.55978471806518 9.556034355226704 7.759639632893567 0.0010 9.531338267265431 9.523300813999793 
0.0010 0.0010 0.0010 0.001104863886956077 0.0010 0.0010 0.0010 4.515981750858723 10.0 0.0010 10.0 10.0 10.0 10.0 10.0 10.0 10.0 10.0 10.0 10.0 10.0 10.0 10.0 10.0 10.0 10.0 10.0 10.0 10.0 10.0 10.0 9.976501542247352 10.0 10.0 10.0 10.0 10.0 10.0 10.0 10.0 10.0 10.0 10.0 10.0 10.0 10.0 10.0 10.0 
1.740268175859705 0.0010 0.0010049141733915149 0.0010002834648701513 0.001002044958468767 0.0010023560785485993 0.0010 7.178531278442904 10.0 0.0010 10.0 10.0 10.0 10.0 10.0 10.0 10.0 10.0 10.0 10.0 10.0 10.0 10.0 10.0 10.0 10.0 10.0 10.0 10.0 10.0 10.0 10.0 10.0 10.0 10.0 10.0 9.696428228838489 10.0 10.0 10.0 10.0 10.0 10.0 10.0 10.0 9.696428228838489 10.0 10.0 
3.657510480287927 10.0 0.0021203256486126945 0.0013620148630869794 0.0010 0.0010 0.0010 10.0 0.0010 0.0011085411460697039 10.0 10.0 10.0 10.0 10.0 10.0 10.0 10.0 10.0 10.0 10.0 10.0 10.0 10.0 10.0 10.0 10.0 10.0 10.0 10.0 10.0 10.0 10.0 10.0 10.0 10.0 0.0010 10.0 10.0 10.0 10.0 10.0 10.0 10.0 10.0 0.0010 10.0 10.0 
0.0010 0.0010 0.0010 0.0010 0.0010 0.0010 0.10508241075297303 0.0010 0.0010 10.0 10.0 10.0 10.0 10.0 10.0 10.0 10.0 10.0 10.0 10.0 10.0 10.0 10.0 10.0 10.0 0.0010 10.0 10.0 10.0 10.0 10.0 10.0 10.0 10.0 10.0 10.0 10.0 10.0 10.0 10.0 10.0 10.0 10.0 10.0 10.0 10.0 10.0 10.0 
6.673213167539338 0.0010 0.0010225711513758842 0.0010003071649424653 0.0010205234661678603 0.0010014979642797323 0.0010 10.0 8.816522303616471 0.0010 10.0 10.0 10.0 10.0 10.0 10.0 10.0 10.0 10.0 10.0 10.0 10.0 10.0 10.0 10.0 10.0 10.0 10.0 10.0 10.0 10.0 10.0 10.0 10.0 10.0 10.0 10.0 10.0 10.0 10.0 10.0 10.0 10.0 10.0 10.0 10.0 10.0 10.0 
0.0010 0.0010 0.0010 0.0010 0.0010 0.0010 0.0010 2.3252476453163857 0.0010 10.0 10.0 10.0 10.0 10.0 10.0 10.0 10.0 10.0 10.0 10.0 10.0 10.0 10.0 10.0 10.0 10.0 10.0 10.0 10.0 10.0 10.0 10.0 10.0 10.0 10.0 10.0 10.0 10.0 10.0 10.0 10.0 10.0 10.0 10.0 10.0 10.0 10.0 10.0 
10.0 1.4117417836807973 0.0025996797455898743 0.001159282275326291 0.001207059676110069 0.001692346961549282 0.0010 0.38962343723198356 0.0010 0.0010 0.0010 4.787162669852655 4.776236448481131 4.7642474997720425 4.762903233173921 4.772054303311196 4.765266117478614 4.662580376271563 4.770537128738237 0.0010 4.767008339970106 4.770616231433511 4.662120769664591 4.770939115435597 4.77045258339997 1.803737461799052 4.770387462323134 4.769935357579932 4.771301084370673 4.766765904807121 4.766877025378409 2.010321638219767 4.766961694190573 4.763448816264696 4.76446739675221 4.7477175235569415 0.07620721629309601 4.770615675659153 4.768265246335705 4.772701919223105 4.7057557927137115 4.751674769319325 4.7751055887568326 4.765155915716109 4.406668053755109 0.07600083292861748 4.772882977187861 4.7684905040874765 
0.0010 0.0010 0.0011532583809490764 0.0012392730938443491 0.0012453326288220461 0.001017280373436294 0.0010000088597160856 1.0773372794055147 10.0 0.0012548518543138262 10.0 10.0 10.0 10.0 10.0 10.0 10.0 10.0 10.0 10.0 10.0 10.0 10.0 10.0 10.0 10.0 10.0 10.0 10.0 10.0 10.0 10.0 10.0 10.0 10.0 10.0 10.0 10.0 10.0 10.0 10.0 10.0 10.0 10.0 10.0 10.0 10.0 10.0 
6.73246467784723 0.0010 0.0010191181718403458 0.0010001310848711759 0.0010176051953580336 0.0010056591756985225 0.0010 9.873274952523746 8.456008057831523 0.0016176884148297321 10.0 10.0 10.0 10.0 10.0 10.0 10.0 10.0 10.0 10.0 10.0 10.0 10.0 10.0 10.0 10.0 10.0 10.0 10.0 10.0 10.0 10.0 10.0 10.0 10.0 10.0 10.0 10.0 10.0 10.0 10.0 10.0 10.0 10.0 10.0 10.0 10.0 10.0 
0.0010 0.0010 0.001045165042600988 0.0010 0.001003537042927891 0.0010105827989048517 0.0015097179002723873 0.1706418452248688 10.0 0.0010034262647561473 10.0 10.0 10.0 10.0 10.0 10.0 10.0 10.0 10.0 10.0 10.0 10.0 10.0 10.0 10.0 10.0 10.0 10.0 10.0 10.0 10.0 9.61262820916794 10.0 10.0 10.0 10.0 10.0 10.0 10.0 10.0 10.0 10.0 10.0 10.0 10.0 10.0 10.0 10.0 
5.461095887261397 9.285764076012626 0.0026810046490582965 0.0015434070097818295 0.0010 0.0010 0.0010 10.0 0.0010 0.0010 10.0 10.0 10.0 10.0 10.0 10.0 10.0 10.0 10.0 10.0 10.0 10.0 10.0 10.0 10.0 10.0 10.0 10.0 10.0 10.0 10.0 10.0 10.0 10.0 10.0 10.0 0.0010 10.0 10.0 10.0 10.0 10.0 10.0 10.0 10.0 0.0010 10.0 10.0 
0.0010 0.0010 0.0010 0.0010 0.0010 0.0010 0.0010 6.73022668064287 10.0 0.001000000000000334 10.0 10.0 10.0 10.0 10.0 10.0 10.0 10.0 10.0 10.0 10.0 10.0 10.0 10.0 10.0 10.0 10.0 10.0 10.0 10.0 10.0 10.0 10.0 10.0 10.0 10.0 10.0 10.0 10.0 10.0 10.0 10.0 10.0 10.0 10.0 10.0 10.0 10.0 
10.0 1.6334643876128043 0.0010852857126215903 0.0010079579449989201 0.0010180425117894574 0.001023164267245092 0.0010505486666061502 2.397617338352169 0.0010 0.0010 0.0010 7.034310181084544 7.157448573871678 7.120157756092818 7.096808115113943 7.162577425234929 7.068614771398149 4.5829595687681 7.158899171494356 0.0010 7.151164900392496 7.177933914126541 6.856077853033076 7.1739420197297195 7.1686433641300376 0.0010 7.161221094079315 7.138515988340827 7.160162321878938 7.14067233526912 7.144290215742374 7.168011818345903 7.185996557575475 6.934947475170079 7.166781579759716 6.856946619717164 0.0010 7.154827635092175 7.138204004708385 7.1529654281617425 6.799881830434855 7.0830368403333495 7.186023958913872 7.172477254015892 5.621270295376242 0.0010 7.1522664254523525 7.120775791788891 
0.0010 0.0010 0.0010832405027343533 0.001018746392004522 0.0010202283804415743 0.0010091352415107463 0.0010 2.5692973882311976 10.0 0.0010 10.0 10.0 10.0 10.0 10.0 10.0 10.0 10.0 10.0 10.0 10.0 10.0 10.0 10.0 10.0 10.0 10.0 10.0 10.0 10.0 10.0 10.0 10.0 10.0 10.0 10.0 10.0 10.0 10.0 10.0 10.0 10.0 10.0 10.0 10.0 10.0 10.0 10.0 
7.364542637208406 0.0010 0.0010 0.0010 0.0010 0.0010 0.0010 10.0 7.420664714048359 0.0010 10.0 10.0 10.0 10.0 10.0 10.0 10.0 10.0 10.0 10.0 10.0 10.0 10.0 10.0 10.0 10.0 10.0 10.0 10.0 10.0 10.0 10.0 10.0 10.0 10.0 10.0 10.0 10.0 10.0 10.0 10.0 10.0 10.0 10.0 10.0 10.0 10.0 10.0 
0.0010 0.0010 0.001218923010755771 0.0010 0.0010 0.0010 0.19811797154032176 0.0010 0.0010 10.0 10.0 10.0 10.0 10.0 10.0 10.0 10.0 10.0 10.0 10.0 10.0 10.0 10.0 10.0 10.0 0.0010 10.0 10.0 10.0 10.0 10.0 10.0 10.0 10.0 10.0 10.0 10.0 10.0 10.0 10.0 10.0 10.0 10.0 10.0 10.0 10.0 10.0 10.0 
0.0010 0.0010 0.0010 0.0010 0.0010 0.00136723543742302 0.0010 5.286726376998401 10.0 0.0010 10.0 10.0 10.0 10.0 10.0 10.0 10.0 10.0 10.0 10.0 10.0 10.0 10.0 10.0 10.0 10.0 10.0 10.0 10.0 10.0 10.0 10.0 10.0 10.0 10.0 10.0 10.0 10.0 10.0 10.0 10.0 10.0 10.0 10.0 10.0 10.0 10.0 10.0 
0.0010 0.0010 0.0010 0.0010 0.0010 0.0010 0.0010 2.278287062491528 0.0010 10.0 10.0 10.0 10.0 10.0 10.0 10.0 10.0 10.0 10.0 10.0 10.0 10.0 10.0 10.0 10.0 10.0 10.0 10.0 10.0 10.0 10.0 10.0 10.0 10.0 10.0 10.0 10.0 10.0 10.0 10.0 10.0 10.0 10.0 10.0 10.0 10.0 10.0 10.0 
1.118330160581383 0.0010 0.0010 0.0010 0.0010 0.0010 0.0010 7.4175441141948895 10.0 0.0010 10.0 10.0 10.0 10.0 10.0 10.0 10.0 10.0 10.0 10.0 10.0 10.0 10.0 10.0 10.0 10.0 10.0 10.0 10.0 10.0 10.0 10.0 10.0 10.0 10.0 10.0 10.0 10.0 10.0 10.0 10.0 10.0 10.0 10.0 10.0 10.0 10.0 10.0 
2.4230765992107655 0.0010 0.0010 0.0010 0.0010 0.0010883030625872165 0.0010 7.657153512723081 10.0 0.0010 10.0 10.0 10.0 10.0 10.0 10.0 10.0 10.0 10.0 10.0 10.0 10.0 10.0 10.0 10.0 10.0 10.0 10.0 10.0 10.0 10.0 10.0 10.0 10.0 10.0 10.0 10.0 10.0 10.0 10.0 10.0 10.0 10.0 10.0 10.0 10.0 10.0 10.0 
9.10104278341641 6.5814958576007045 0.0013310221453129995 0.0010076012476389026 0.0010 0.0010003935925484736 0.0010006196471375227 9.724971434042333 0.0010 0.0010072174383712784 0.9461051894122973 10.0 10.0 10.0 10.0 10.0 10.0 10.0 10.0 0.9446388729485083 10.0 10.0 10.0 10.0 10.0 1.237431080734662 10.0 10.0 10.0 10.0 10.0 9.671038479656499 10.0 10.0 10.0 10.0 0.0010 10.0 10.0 10.0 10.0 10.0 10.0 10.0 10.0 0.1307227260220565 10.0 10.0 
0.0010 0.0010 0.0010 0.0010 0.0010 0.0010 0.0010 2.0241152501948547 10.0 0.0010 10.0 10.0 10.0 10.0 10.0 10.0 10.0 10.0 10.0 10.0 10.0 10.0 10.0 10.0 10.0 10.0 10.0 10.0 10.0 10.0 10.0 10.0 10.0 10.0 10.0 10.0 10.0 10.0 10.0 10.0 10.0 10.0 10.0 10.0 10.0 10.0 10.0 10.0 
2.994987925295031 0.0010 0.0010 0.0010 0.0010 0.001108584302284786 0.0010 7.930604204725304 10.0 0.0010 10.0 10.0 10.0 10.0 10.0 10.0 10.0 10.0 10.0 10.0 10.0 10.0 10.0 10.0 10.0 10.0 10.0 10.0 10.0 10.0 10.0 10.0 10.0 10.0 10.0 10.0 10.0 10.0 10.0 10.0 10.0 10.0 10.0 10.0 10.0 10.0 10.0 10.0 
0.0010 0.0010 0.0010 0.0010 0.0010 0.0010 0.26881269034420385 0.0010 0.0010 10.0 10.0 10.0 10.0 10.0 10.0 10.0 10.0 10.0 10.0 10.0 10.0 10.0 10.0 10.0 10.0 10.0 10.0 10.0 10.0 10.0 10.0 10.0 10.0 10.0 10.0 10.0 10.0 10.0 10.0 10.0 10.0 10.0 10.0 10.0 10.0 10.0 10.0 10.0 
0.0010 0.0010 0.0010 0.0010 0.0010 0.0010 0.0010 0.2340874185856514 9.3455857845539 0.0010 10.0 10.0 10.0 10.0 10.0 10.0 10.0 10.0 10.0 10.0 10.0 10.0 10.0 10.0 10.0 10.0 10.0 10.0 10.0 10.0 10.0 10.0 10.0 10.0 10.0 10.0 10.0 10.0 10.0 10.0 10.0 10.0 10.0 10.0 10.0 10.0 10.0 10.0 
0.0010 0.0010 0.0010045243269099567 0.0010099424790486235 0.0010 0.0010123497477894864 0.0010 5.083827532510503 10.0 0.0010 10.0 10.0 10.0 10.0 10.0 10.0 10.0 10.0 10.0 10.0 10.0 10.0 10.0 10.0 10.0 10.0 10.0 10.0 10.0 10.0 10.0 10.0 10.0 10.0 10.0 10.0 10.0 10.0 10.0 10.0 10.0 10.0 10.0 10.0 10.0 10.0 10.0 10.0 
0.0010 0.0010 0.0010 0.0010 0.0010 0.0010 0.0010 2.7530534619764913 10.0 0.0010 10.0 10.0 10.0 10.0 10.0 10.0 10.0 10.0 10.0 10.0 10.0 10.0 10.0 10.0 10.0 10.0 10.0 10.0 10.0 10.0 10.0 10.0 10.0 10.0 10.0 10.0 10.0 10.0 10.0 10.0 10.0 10.0 10.0 10.0 10.0 10.0 10.0 10.0 
0.5661083180919375 0.0010 0.0010 0.0010 0.0010 0.0010 0.0010 6.865099197424556 10.0 0.0010 10.0 10.0 10.0 10.0 10.0 10.0 10.0 10.0 10.0 10.0 10.0 10.0 10.0 10.0 10.0 10.0 10.0 10.0 10.0 10.0 10.0 10.0 10.0 10.0 10.0 10.0 10.0 10.0 10.0 10.0 10.0 10.0 10.0 10.0 10.0 10.0 10.0 10.0 
0.0010 0.0010 0.001017476200306308 0.0010 0.0010 0.0010 0.0010 1.82322120875046 10.0 0.0010 10.0 10.0 10.0 10.0 10.0 10.0 10.0 10.0 10.0 10.0 10.0 10.0 10.0 10.0 10.0 10.0 10.0 10.0 10.0 10.0 10.0 10.0 10.0 10.0 10.0 10.0 10.0 10.0 10.0 10.0 10.0 10.0 10.0 10.0 10.0 10.0 10.0 10.0 
0.0010 0.0010 0.0010 0.0010 0.0010 0.0010 0.0010 6.291457034395304 10.0 0.0010 10.0 10.0 10.0 10.0 10.0 10.0 10.0 10.0 10.0 10.0 10.0 10.0 10.0 10.0 10.0 10.0 10.0 10.0 10.0 10.0 10.0 10.0 10.0 10.0 10.0 10.0 10.0 10.0 10.0 10.0 10.0 10.0 10.0 10.0 10.0 10.0 10.0 10.0 
10.0 5.4323408350621785 0.0010702109765474747 0.00100924263948515 0.0010007798104875922 0.0010 0.001002114995379637 9.212194598707425 0.0010 0.0010 0.8790278722277671 10.0 10.0 10.0 10.0 10.0 10.0 10.0 10.0 0.8790241890130881 10.0 10.0 10.0 10.0 10.0 0.8423082870820684 10.0 10.0 10.0 10.0 10.0 10.0 10.0 10.0 10.0 10.0 0.8691438419915061 10.0 10.0 10.0 10.0 10.0 10.0 10.0 10.0 0.8691524701114375 10.0 10.0 
10.0 1.7364723620143003 0.001351562886938469 0.0010243234469457377 0.0010823033103706911 0.0015033603467276605 0.0377643698524704 1.3882501369278255 0.0010 0.001000000000000334 0.001000000000000334 5.0005 5.0005 5.0005 5.0005 5.0005 5.0005 5.0005 5.0005 0.001000000000000334 5.0005 5.0005 5.0005 5.0005 5.0005 0.0010 5.0005 5.0005 5.0005 5.0005 5.0005 4.6310704245144745 5.0005 5.0005 5.0005 5.0005 0.001000000000000334 5.0005 5.0005 5.0005 5.0005 5.0005 5.0005 5.0005 4.649411380019328 0.001000000000000334 5.0005 5.0005 
5.455862443850519 0.0010 0.0010 0.0010 0.0010 0.0012268768494301545 0.0010 9.525437068955974 10.0 0.0010 10.0 10.0 10.0 10.0 10.0 10.0 10.0 10.0 10.0 10.0 10.0 10.0 10.0 10.0 10.0 10.0 10.0 10.0 10.0 10.0 10.0 10.0 10.0 10.0 10.0 10.0 10.0 10.0 10.0 10.0 10.0 10.0 10.0 10.0 10.0 10.0 10.0 10.0 
9.657265322216295 6.923346997328937 0.0010 0.0010 0.0010 0.0010 0.001004729952542017 10.0 0.0010 0.001692302224545985 1.613391426808457 10.0 10.0 10.0 10.0 10.0 10.0 10.0 10.0 1.6133932475690136 10.0 10.0 10.0 10.0 10.0 1.0513426324184383 10.0 10.0 10.0 10.0 10.0 10.0 10.0 10.0 10.0 10.0 0.0010 10.0 10.0 10.0 10.0 10.0 10.0 10.0 10.0 0.0010 10.0 10.0 
10.0 1.49694447010071 0.0017382587725362662 0.0010469857964379606 0.0012411020480653104 0.0010 0.005662478669314274 1.4088670689294869 0.0010 0.0010 0.0010 6.095068053084132 6.092652286720966 6.0894719661618195 6.083728927640605 6.0917811155984065 6.085231130807175 6.113036802851504 6.093138858688224 0.0010 6.088341445535082 6.090657886969879 6.093166910970785 6.086007686885413 6.091940814567309 4.5175656004614755 6.093631866305628 6.086964519487703 6.093086422330185 6.093955664491138 6.090783772669705 4.06802279246275 6.091871902122332 6.094713910695446 6.0933417159975125 6.105198456790126 0.0010 6.087151176218933 6.085188172466753 6.092772170897534 6.083314536990471 6.092009528758712 6.088397700011061 6.090822769096633 6.1711417034539195 0.0010 6.086756607370922 6.0848055427443715 
6.592980404067465 0.0010 0.0010 0.0010 0.0010 0.0010 0.0010 10.0 10.0 0.0010 10.0 10.0 10.0 10.0 10.0 10.0 10.0 10.0 10.0 10.0 10.0 10.0 10.0 10.0 10.0 10.0 10.0 10.0 10.0 10.0 10.0 10.0 10.0 10.0 10.0 10.0 10.0 10.0 10.0 10.0 10.0 10.0 10.0 10.0 10.0 10.0 10.0 10.0 
0.0010 0.0010 0.0010 0.0010 0.0010 0.0010 0.0010 2.254101256468239 10.0 0.0010500460039197697 10.0 10.0 10.0 10.0 10.0 10.0 10.0 10.0 10.0 10.0 10.0 10.0 10.0 10.0 10.0 10.0 10.0 10.0 10.0 10.0 10.0 10.0 10.0 10.0 10.0 10.0 10.0 10.0 10.0 10.0 10.0 10.0 10.0 10.0 10.0 10.0 10.0 10.0 
0.0010 0.0010 0.0010 0.0010 0.0010 0.0010720321420250088 0.0010 5.540909430677033 10.0 0.0010 10.0 10.0 10.0 10.0 10.0 10.0 10.0 10.0 10.0 10.0 10.0 10.0 10.0 10.0 10.0 10.0 10.0 10.0 10.0 10.0 10.0 10.0 10.0 10.0 10.0 10.0 10.0 10.0 10.0 10.0 10.0 10.0 10.0 10.0 10.0 10.0 10.0 10.0 
0.0010 0.0010 0.0010 0.0010 0.0010 0.0010 0.0010 2.4695570346556446 10.0 0.0010 10.0 10.0 10.0 10.0 10.0 10.0 10.0 10.0 10.0 10.0 10.0 10.0 10.0 10.0 10.0 10.0 10.0 10.0 10.0 10.0 10.0 10.0 10.0 10.0 10.0 10.0 10.0 10.0 10.0 10.0 10.0 10.0 10.0 10.0 10.0 10.0 10.0 10.0 
0.0010 0.0010 0.0010 0.0010 0.0024106638386534045 0.0010 0.4003609798252584 0.0010 0.0010 10.0 10.0 10.0 10.0 10.0 10.0 10.0 10.0 10.0 10.0 10.0 10.0 10.0 10.0 10.0 10.0 10.0 10.0 10.0 10.0 10.0 10.0 10.0 10.0 10.0 10.0 10.0 10.0 10.0 10.0 10.0 10.0 10.0 10.0 10.0 10.0 10.0 10.0 10.0 
10.0 2.5152859458423786 0.0010 0.0010064754754528938 0.0010027951640404478 0.001011642240135162 0.003071059279254205 5.819698854769667 0.0010 0.0010 0.0010 9.624850904603063 9.627073349360458 9.617817312999952 9.626126891586951 9.624572547508349 9.615624969083104 7.637637162664224 9.622617695343177 0.0010 9.624444669190066 9.626853800394063 9.557901929143462 9.624610096151132 9.626374590368805 0.0010 9.621015831782847 9.61397790843634 9.627747580727974 9.632127114595793 9.628029587288982 9.43845342949762 9.627220124120708 9.632703068533438 9.624183457238136 9.59108335388994 0.0010 9.626976835601742 9.622073835838085 9.621538028720543 9.490131539108182 9.62680250643691 9.62841010836636 9.639007027416987 9.484601843135621 0.0010 9.630465363631165 9.618704881427577 
3.8989684824080006 0.0010 0.0010 0.0010020526605341283 0.0010 0.0010 0.0010 8.193336321737714 10.0 0.0010 10.0 10.0 10.0 10.0 10.0 10.0 10.0 10.0 10.0 10.0 10.0 10.0 10.0 10.0 10.0 10.0 10.0 10.0 10.0 10.0 10.0 10.0 10.0 10.0 10.0 10.0 10.0 10.0 10.0 10.0 10.0 10.0 10.0 10.0 10.0 10.0 10.0 10.0 
10.0 3.1049164477785975 0.0015601835084006204 0.0010 0.0010886324590760332 0.0011151064817485 0.0010 6.518355944790542 0.0010 0.0010 0.0010 10.0 10.0 10.0 10.0 10.0 10.0 9.154494934714505 10.0 0.0010 10.0 10.0 10.0 10.0 10.0 0.18956578738206487 10.0 10.0 10.0 10.0 10.0 10.0 10.0 10.0 10.0 10.0 0.0010 10.0 10.0 10.0 10.0 10.0 10.0 10.0 10.0 0.0010 10.0 10.0 
4.382263931689269 0.0010 0.0010101203261339744 0.001007672285978759 0.0010 0.0010097640607284603 0.0010259802921234835 8.23766474631616 10.0 0.0010 9.977492349414591 10.0 10.0 10.0 10.0 10.0 10.0 10.0 10.0 10.0 10.0 10.0 10.0 10.0 10.0 9.704460858864472 10.0 10.0 10.0 10.0 10.0 10.0 10.0 10.0 10.0 10.0 10.0 10.0 10.0 10.0 10.0 10.0 10.0 10.0 10.0 10.0 10.0 10.0 
10.0 1.6584080955139353 0.0010 0.0010 0.00100181005295935 0.001003063445242237 0.001045430312503475 2.2274741046739575 0.0010 0.0011289147322216544 0.0010 6.727522713427567 6.858794094751179 6.816320360863161 6.790126132896195 6.863977043307209 6.762408839873892 4.236988599813774 6.860309968261621 0.0010 6.849638706058547 6.882932402602948 6.543697941349427 6.872333043844634 6.870933691901247 0.0010 6.862646671170704 6.835091423935531 6.861823812075148 6.842387480113469 6.843344887613316 6.8980271906698665 6.886737769525004 6.624740877372227 6.868391710375773 6.54365342431363 0.0010 6.853875452925291 6.836431438349846 6.85425851211668 6.482631633085347 6.781030145494536 6.887798654975319 6.872995792034628 5.242835884442482 0.0010 6.851602048271837 6.816701019570436 
0.0010 0.0010 0.0010 0.0010 0.0010 0.0010 0.3629636381629124 0.0010 0.0010 8.897050597793143 10.0 10.0 10.0 10.0 10.0 10.0 10.0 10.0 10.0 10.0 10.0 10.0 10.0 10.0 10.0 1.357116858075888 10.0 10.0 10.0 10.0 10.0 10.0 10.0 10.0 10.0 10.0 10.0 10.0 10.0 10.0 10.0 10.0 10.0 10.0 10.0 10.0 10.0 10.0 
0.0010 0.0010 0.0010 0.001000220560008481 0.0010 0.0010 0.0010 6.981405515402642 10.0 0.0010 10.0 10.0 10.0 10.0 10.0 10.0 10.0 10.0 10.0 10.0 10.0 10.0 10.0 10.0 10.0 10.0 10.0 10.0 10.0 10.0 10.0 10.0 10.0 10.0 10.0 10.0 10.0 10.0 10.0 10.0 10.0 10.0 10.0 10.0 10.0 10.0 10.0 10.0 
1.7551187157926487 0.009795275850480876 0.0010 0.0010002217862918378 0.0010 0.0010 0.0010 7.223298091815391 10.0 0.0010 10.0 10.0 10.0 10.0 10.0 10.0 10.0 10.0 10.0 10.0 10.0 10.0 10.0 10.0 10.0 10.0 10.0 10.0 10.0 10.0 10.0 10.0 10.0 10.0 10.0 10.0 10.0 10.0 10.0 10.0 10.0 10.0 10.0 10.0 10.0 10.0 10.0 10.0 
0.0010 0.0010 0.0010 0.0010 0.0010 0.0010 0.0010 1.6874978857928493 0.0010 10.0 10.0 10.0 10.0 10.0 10.0 10.0 10.0 10.0 10.0 10.0 10.0 10.0 10.0 10.0 10.0 10.0 10.0 10.0 10.0 10.0 10.0 10.0 10.0 10.0 10.0 10.0 10.0 10.0 10.0 10.0 10.0 10.0 10.0 10.0 10.0 10.0 10.0 10.0 
1.361060463821173 10.0 0.0010 0.0010 0.0010 0.0010 0.0010 8.32275235333611 0.0010 0.0010 10.0 10.0 10.0 10.0 10.0 10.0 10.0 10.0 10.0 10.0 10.0 10.0 10.0 10.0 10.0 10.0 10.0 10.0 10.0 10.0 10.0 10.0 10.0 10.0 10.0 10.0 0.0010 10.0 10.0 10.0 10.0 10.0 10.0 10.0 10.0 0.0010 10.0 10.0 
10.0 1.7527422238656627 0.0010 0.0010155158588306807 0.0010 0.0010005319385988846 0.0010082569453825766 2.7924928831918114 0.0010 0.0010 0.0010 7.272457879222397 7.3382333964589055 7.325743847651503 7.314803407875427 7.360297738809502 7.298598932417626 5.2483441016880565 7.341143933661842 0.0010 7.344786726372536 7.34042674038767 7.114937722638114 7.362425040924823 7.34322391866653 0.0010 7.342572840775148 7.339911392120543 7.339675029826434 7.3298951347819195 7.338411379808385 7.330452136094641 7.367093524706005 7.321875334447803 7.347185680539014 7.113702376332127 0.0010 7.346451910703694 7.334990681939143 7.342466065717219 6.956567752283894 7.284067466430431 7.363925685488367 7.355947250622375 6.234451257210116 0.0010 7.342692842192714 7.326373069033123 
0.0010 0.0010 0.0012216752287403183 0.0010 0.0010757459277162258 0.0010 0.0010 1.0811011730274738 9.389326651460946 0.0010 10.0 10.0 10.0 10.0 10.0 10.0 10.0 10.0 10.0 10.0 10.0 10.0 10.0 10.0 10.0 10.0 10.0 10.0 10.0 10.0 10.0 10.0 10.0 10.0 10.0 10.0 10.0 10.0 10.0 10.0 10.0 10.0 10.0 10.0 10.0 10.0 10.0 10.0 
1.0111600827256249 0.0010 0.0010002028798848175 0.0010 0.0010 0.0010 0.0010 7.4112294198633535 10.0 0.0010 10.0 10.0 10.0 10.0 10.0 10.0 10.0 10.0 10.0 10.0 10.0 10.0 10.0 10.0 10.0 10.0 10.0 10.0 10.0 10.0 10.0 10.0 10.0 10.0 10.0 10.0 10.0 10.0 10.0 10.0 10.0 10.0 10.0 10.0 10.0 10.0 10.0 10.0 
4.953491756062703 0.0010 0.0010 0.0010 0.0010 0.0010 0.0010 8.83546835019067 10.0 0.0010 10.0 10.0 10.0 10.0 10.0 10.0 10.0 10.0 10.0 10.0 10.0 10.0 10.0 10.0 10.0 10.0 10.0 10.0 10.0 10.0 10.0 10.0 10.0 10.0 10.0 10.0 10.0 10.0 10.0 10.0 10.0 10.0 10.0 10.0 10.0 10.0 10.0 10.0 
0.001000000000000334 0.0010 0.0012794096339899686 0.0010052882234000084 0.0010511002069706157 0.001007285984189295 0.0010 5.329576970036374 10.0 0.0010 10.0 10.0 10.0 10.0 10.0 10.0 10.0 10.0 10.0 10.0 10.0 10.0 10.0 10.0 10.0 10.0 10.0 10.0 10.0 10.0 10.0 10.0 10.0 10.0 10.0 10.0 10.0 10.0 10.0 10.0 10.0 10.0 10.0 10.0 10.0 10.0 10.0 10.0 
10.0 2.2851440945688872 0.0011013639454084602 0.001055385688431954 0.0010623961194370325 0.0014028030556745177 0.0010862936737669716 4.609608490139886 0.0010 0.0023348538730369912 0.0010 8.887622119922852 8.928199911508434 8.919286241491484 8.913423982829045 8.928284414493143 8.898444561082373 7.796371034528241 8.927357369000982 0.0010 8.929459765906834 8.923296035669672 8.80842913170528 8.939776225266062 8.926792386867731 0.020183138495997288 8.929037518798646 8.927074168372558 8.92799066342999 8.920081288587777 8.925338623982018 7.967430019478186 8.941114295022045 8.83960330262981 8.931016352046248 8.812765181422128 0.0010 8.929935280434421 8.923581069301896 8.924210053291457 8.81477379884211 8.899203910345125 8.939729442975809 8.934997152107472 8.435106880297107 0.0010 8.928556153703365 8.920048173429219 
0.0010 0.0010 0.0010 0.0010 0.0010 0.0010 0.0010 3.3452504626960353 10.0 0.0010 10.0 10.0 10.0 10.0 10.0 10.0 10.0 10.0 10.0 10.0 10.0 10.0 10.0 10.0 10.0 10.0 10.0 10.0 10.0 10.0 10.0 10.0 10.0 10.0 10.0 10.0 10.0 10.0 10.0 10.0 10.0 10.0 10.0 10.0 10.0 10.0 10.0 10.0 
10.0 4.44421989295072 0.0010213714108746788 0.0010048521798850817 0.001015386253294277 0.0010 0.0010 8.939587355266228 0.0010 0.0010 0.1453989715974533 10.0 10.0 10.0 10.0 10.0 10.0 9.051520860311525 10.0 0.1535620550866592 10.0 10.0 10.0 10.0 10.0 1.8196252858144506 10.0 10.0 10.0 10.0 10.0 10.0 10.0 10.0 10.0 10.0 0.11751430551738684 10.0 10.0 10.0 10.0 10.0 10.0 10.0 9.051866018625171 0.14217375936417076 10.0 10.0 
0.0010 0.0010 0.0010 0.0010 0.0010 0.0010 0.5956297186540784 0.0010 0.0010 10.0 10.0 10.0 10.0 10.0 10.0 10.0 10.0 10.0 10.0 10.0 10.0 10.0 10.0 10.0 10.0 0.043577875242237774 10.0 10.0 10.0 10.0 10.0 10.0 10.0 10.0 10.0 10.0 10.0 10.0 10.0 10.0 10.0 10.0 10.0 10.0 10.0 10.0 10.0 10.0 
0.0010 0.0010 0.0010 0.0010 0.0010 0.0010 0.0010 0.44480823889834475 10.0 0.0010 10.0 10.0 10.0 10.0 10.0 10.0 10.0 10.0 10.0 10.0 10.0 10.0 10.0 10.0 10.0 10.0 10.0 10.0 10.0 10.0 10.0 10.0 10.0 10.0 10.0 10.0 10.0 10.0 10.0 10.0 10.0 10.0 10.0 10.0 10.0 10.0 10.0 10.0 
6.922753036381785 0.0010 0.0012674549811259924 0.0010551737623701609 0.0010000001628336535 0.0010000640927944982 0.0015173205533489352 10.0 7.63438178102699 0.002539336107131838 10.0 10.0 10.0 10.0 10.0 10.0 10.0 10.0 10.0 10.0 10.0 10.0 10.0 10.0 10.0 10.0 10.0 10.0 10.0 10.0 10.0 10.0 10.0 10.0 10.0 10.0 9.880261565277129 10.0 10.0 10.0 10.0 10.0 10.0 10.0 10.0 10.0 10.0 10.0 
0.0010 0.0010 0.0010 0.0010095437181315073 0.0010 0.0010014304261852303 0.0010004614099471706 3.8418499929811203 10.0 0.0010 10.0 10.0 10.0 10.0 10.0 10.0 10.0 10.0 10.0 10.0 10.0 10.0 10.0 10.0 10.0 10.0 10.0 10.0 10.0 10.0 10.0 10.0 10.0 10.0 10.0 10.0 10.0 10.0 10.0 10.0 10.0 10.0 10.0 10.0 10.0 10.0 10.0 10.0 
1.186451852653259 0.0010 0.0010 0.0010225595537574476 0.0010051766670722067 0.0010 0.0010 7.224024042026384 10.0 0.0010 10.0 10.0 10.0 10.0 10.0 10.0 10.0 10.0 10.0 10.0 10.0 10.0 10.0 10.0 10.0 8.92140906029031 10.0 10.0 10.0 10.0 10.0 10.0 10.0 10.0 10.0 10.0 10.0 10.0 10.0 10.0 10.0 10.0 10.0 10.0 10.0 10.0 10.0 10.0 
0.001000000000000334 0.0010 0.0010 0.0010 0.0010 0.0010 0.0010 7.128411437910048 10.0 0.0010 10.0 10.0 10.0 10.0 10.0 10.0 10.0 10.0 10.0 10.0 10.0 10.0 10.0 10.0 10.0 10.0 10.0 10.0 10.0 10.0 10.0 10.0 10.0 10.0 10.0 10.0 10.0 10.0 10.0 10.0 10.0 10.0 10.0 10.0 10.0 10.0 10.0 10.0 
4.750111369385846 9.6100295762907 0.0010 0.0010 0.0010 0.0017659933471027116 0.0010 10.0 0.0010 0.0010 10.0 10.0 10.0 10.0 10.0 10.0 10.0 10.0 10.0 10.0 10.0 10.0 10.0 10.0 10.0 10.0 10.0 10.0 10.0 10.0 10.0 10.0 10.0 10.0 10.0 10.0 0.0473330436126336 10.0 10.0 10.0 10.0 10.0 10.0 10.0 10.0 0.04743597906929879 10.0 10.0 
0.0010 0.0010 0.0010 0.0010046740321147099 0.0010 0.0011406044922938395 0.4711791547892314 0.0010 0.0010 10.0 10.0 10.0 10.0 10.0 10.0 10.0 10.0 10.0 10.0 10.0 10.0 10.0 10.0 10.0 10.0 0.9105783440229036 10.0 10.0 10.0 10.0 10.0 10.0 10.0 10.0 10.0 10.0 10.0 10.0 10.0 10.0 10.0 10.0 10.0 10.0 10.0 10.0 10.0 10.0 
0.0010 0.0010 0.0010 0.0010 0.0010 0.0010 0.0010 5.899020931313285 10.0 0.0010 9.02541647726677 10.0 10.0 10.0 10.0 10.0 10.0 10.0 10.0 9.025209069563664 10.0 10.0 10.0 10.0 10.0 9.150105166735218 10.0 10.0 10.0 10.0 10.0 10.0 10.0 10.0 10.0 10.0 10.0 10.0 10.0 10.0 10.0 10.0 10.0 10.0 10.0 10.0 10.0 10.0 
0.0010 0.0010 0.0010 0.0010 0.0010 0.0010 0.0010 2.549370480592143 0.0010 10.0 10.0 10.0 10.0 10.0 10.0 10.0 10.0 10.0 10.0 10.0 10.0 10.0 10.0 10.0 10.0 9.966600712832793 10.0 10.0 10.0 10.0 10.0 10.0 10.0 10.0 10.0 10.0 10.0 10.0 10.0 10.0 10.0 10.0 10.0 10.0 10.0 10.0 10.0 10.0 
10.0 6.512805190717119 0.001552530490944127 0.0010397355388249334 0.0012346516189870658 0.001938299094538799 0.0010 10.0 0.0010 0.0010 0.0010 10.0 10.0 10.0 10.0 10.0 10.0 10.0 10.0 0.0010 10.0 10.0 10.0 10.0 10.0 0.0010 10.0 10.0 10.0 10.0 10.0 10.0 10.0 10.0 10.0 10.0 0.0010 10.0 10.0 10.0 10.0 10.0 10.0 10.0 10.0 0.0010 10.0 10.0 
0.0010 0.0010 0.0012070760645279293 0.0010 0.0010 0.0010 0.2654094396867797 0.0010 0.0010 10.0 10.0 10.0 10.0 10.0 10.0 10.0 10.0 10.0 10.0 10.0 10.0 10.0 10.0 10.0 10.0 1.992087687905384 10.0 10.0 10.0 10.0 10.0 10.0 10.0 10.0 10.0 10.0 10.0 10.0 10.0 10.0 10.0 10.0 10.0 10.0 10.0 10.0 10.0 10.0 
6.138201513856174 0.0010 0.0015953481032622472 0.0010 0.0012713340841907182 0.0010 0.0010 10.0 10.0 0.0010 10.0 10.0 10.0 10.0 10.0 10.0 10.0 9.79906344464495 10.0 10.0 10.0 10.0 10.0 10.0 10.0 10.0 10.0 10.0 10.0 10.0 10.0 10.0 10.0 10.0 10.0 10.0 10.0 10.0 10.0 10.0 9.962149658225917 10.0 10.0 10.0 9.794102521252864 10.0 10.0 10.0 
3.0347580644657404 0.0010 0.0010 0.0010 0.0010 0.001007494168530675 0.0010 7.963850813681429 10.0 0.0010 10.0 10.0 10.0 10.0 10.0 10.0 10.0 10.0 10.0 10.0 10.0 10.0 10.0 10.0 10.0 10.0 10.0 10.0 10.0 10.0 10.0 10.0 10.0 10.0 10.0 10.0 10.0 10.0 10.0 10.0 10.0 10.0 10.0 10.0 10.0 10.0 10.0 10.0 
7.364407562161033 0.0010 0.0010 0.0010 0.0010 0.0010 0.0010 10.0 7.733764671571038 0.0010 10.0 10.0 10.0 10.0 10.0 10.0 10.0 10.0 10.0 10.0 10.0 10.0 10.0 10.0 10.0 10.0 10.0 10.0 10.0 10.0 10.0 10.0 10.0 10.0 10.0 10.0 10.0 10.0 10.0 10.0 10.0 10.0 10.0 10.0 10.0 10.0 10.0 10.0 
5.517086072331669 8.956068419164705 0.0010 0.0010 0.0010 0.0013168009356719626 0.0010 10.0 0.0010 0.0010 9.950005 10.0 10.0 10.0 10.0 10.0 10.0 10.0 10.0 9.950005 10.0 10.0 10.0 10.0 10.0 9.950005 10.0 10.0 10.0 10.0 10.0 10.0 10.0 10.0 10.0 10.0 0.0010 10.0 10.0 10.0 10.0 10.0 10.0 10.0 10.0 0.0010 10.0 10.0 
0.0010 0.0010 0.0011888030497094388 0.001022544712773466 0.0010 0.0010 0.0010 4.2625272876037705 10.0 0.0010 10.0 10.0 10.0 10.0 10.0 10.0 10.0 10.0 10.0 10.0 10.0 10.0 10.0 10.0 10.0 10.0 10.0 10.0 10.0 10.0 10.0 10.0 10.0 10.0 10.0 10.0 10.0 10.0 10.0 10.0 10.0 10.0 10.0 10.0 10.0 10.0 10.0 10.0 
10.0 1.860863191942799 0.0010181916769776973 0.0010131137831126957 0.0010076586560310546 0.0010051519627805054 0.0010 3.213625598967603 0.0010 0.0010 0.0010 7.891936271039053 7.981050985206684 7.977515152377423 7.972629029756491 7.987849671309856 7.932890263814491 5.395687936234284 7.983030974865286 0.0010 7.998004395007001 7.980660908071289 7.733647618601894 8.02737409657552 7.989058003853462 1.524386390810662 7.985687870077434 7.996679973998413 7.982692908293859 7.959036433859357 7.984295155489082 7.137936095501053 8.023529922324006 7.795039943282996 7.992184429688864 7.722715073592684 0.0010 7.997966302390639 7.989528339420509 7.97612253225862 7.712651169188907 7.919158884265709 8.014684338974709 8.008600114917344 6.949878677525311 0.0010 7.992505893554987 7.9806510029062725 
10.0 4.186957513484377 0.0010 0.0010 0.0010051080342554127 0.0010 0.0010 8.157012974599425 0.0010 0.0010 0.0010 10.0 10.0 10.0 10.0 10.0 10.0 10.0 10.0 0.0010 10.0 10.0 10.0 10.0 10.0 0.11472661844665932 10.0 10.0 10.0 10.0 10.0 10.0 10.0 10.0 10.0 10.0 0.0010 10.0 10.0 10.0 10.0 10.0 10.0 10.0 10.0 0.0010 10.0 10.0 
6.995744873286216 7.738717974105683 0.0010038792288118348 0.0010003715463422237 0.0010009897159140274 0.0010014142225614208 0.0010 10.0 0.0010 0.0010 9.65055563173523 9.997920127143272 9.997939877562976 9.997933536222614 9.997905983514022 9.997943170446327 9.99792261686082 9.997945993989944 9.997942184379793 9.65055563173523 9.997933981645781 9.997933699798937 9.997944747250429 9.997932392679493 9.997938577065332 9.964153196132322 9.997942422429697 9.997934291489678 9.997937636520755 9.997931537658868 9.997933214182426 9.98265761989797 9.99793744587282 9.997927384221141 9.997938034746774 9.997906639836735 0.0010 9.9979348085077 9.99792772520174 9.997944909000951 9.997871349060407 9.99792398051689 9.99793990931743 9.99792880274909 9.997747812528763 0.0010 9.997928897580001 9.997929587442862 
0.0010 0.0010 0.0010 0.0010 0.0010 0.0010 0.0010 2.339945960771303 0.0010 10.0 10.0 10.0 10.0 10.0 10.0 10.0 10.0 10.0 10.0 10.0 10.0 10.0 10.0 10.0 10.0 10.0 10.0 10.0 10.0 10.0 10.0 10.0 10.0 10.0 10.0 10.0 10.0 10.0 10.0 10.0 10.0 10.0 10.0 10.0 10.0 10.0 10.0 10.0 
0.0010 0.0010 0.0010 0.0010 0.0010 0.0010 0.0010 1.8388288171595695 0.0010 10.0 10.0 10.0 10.0 10.0 10.0 10.0 10.0 10.0 10.0 10.0 10.0 10.0 10.0 10.0 10.0 10.0 10.0 10.0 10.0 10.0 10.0 10.0 10.0 10.0 10.0 10.0 10.0 10.0 10.0 10.0 10.0 10.0 10.0 10.0 10.0 10.0 10.0 10.0 
10.0 2.8981451249498127 0.0010 0.0010 0.0010 0.0010 0.0010 6.573555085819699 0.0010 0.0010 0.0010 10.0 10.0 10.0 10.0 10.0 10.0 10.0 10.0 0.0010 10.0 10.0 10.0 10.0 10.0 0.0010 10.0 10.0 10.0 10.0 10.0 10.0 10.0 10.0 10.0 10.0 0.0010 10.0 10.0 10.0 10.0 10.0 10.0 10.0 10.0 0.0010 10.0 10.0 
10.0 2.152033151965594 0.0010088493488954813 0.00104804960723961 0.0010544793041791182 0.0010144310373312758 0.0010514396758744304 4.499219028380605 0.0010 0.0010 0.0010 9.610883799492278 9.619672825787417 9.61541999764189 9.611653316113866 9.613771697910716 9.610278933512847 9.14529267875301 9.613290672095886 0.0010 9.614143417359223 9.61208829820634 9.607664209647282 9.616516213665983 9.613322500810021 0.4693522397860761 9.613454238087893 9.614600693903718 9.612881091472177 9.61158884182253 9.61392322052857 6.804756917942668 9.614598510821248 9.612807098236201 9.61365498082297 9.607404260029716 0.0010 9.613834915928827 9.614425718293546 9.613634224588896 9.62588457266081 9.610976182864396 9.613991503288743 9.615068707545145 9.17001037746973 0.0010 9.612750752095476 9.614222415278784 
0.0010 0.0030728266968094295 0.0010000079616702265 0.0010000128818960319 0.0010 0.0010 0.0010 3.864548011662067 9.97600273009987 0.0010000835517052203 9.990516466946012 9.9989056788645 9.998998828102604 9.999017658754106 9.999012112627758 9.999002584546865 9.998971422555867 9.996041873982499 9.999004646125371 9.990516466946012 9.999023223911326 9.999006079428115 9.998931046650716 9.99906083341086 9.998982409476163 9.990516242458297 9.998979755268083 9.99902549461465 9.998995398981283 9.99898435967375 9.999014471528163 9.99838703485585 9.998989571689314 9.998952015068353 9.999069035895866 9.99871814123739 9.990422043726273 9.999004843720053 9.999025629651335 9.998974990562457 9.998874964951739 9.99894640316668 9.999012753062646 9.9990344589191 9.997803677205056 9.990422043726273 9.999021193937864 9.999012991330273 
0.0010 0.0010 0.0010 0.0010015749517442852 0.0010 0.0010 0.0010 2.4054933729837717 10.0 0.0010 10.0 10.0 10.0 10.0 10.0 10.0 10.0 10.0 10.0 10.0 10.0 10.0 10.0 10.0 10.0 10.0 10.0 10.0 10.0 10.0 10.0 10.0 10.0 10.0 10.0 10.0 10.0 10.0 10.0 10.0 10.0 10.0 10.0 10.0 10.0 10.0 10.0 10.0 
0.0010 0.0010 0.0010 0.0010 0.0010 0.0010 0.0010 2.438524269967677 10.0 0.0010 10.0 10.0 10.0 10.0 10.0 10.0 10.0 10.0 10.0 10.0 10.0 10.0 10.0 10.0 10.0 10.0 10.0 10.0 10.0 10.0 10.0 10.0 10.0 10.0 10.0 10.0 10.0 10.0 10.0 10.0 10.0 10.0 10.0 10.0 10.0 10.0 10.0 10.0 
0.0010 0.0010 0.0010 0.0012951115027793319 0.001021484588246982 0.0010 0.5723526027135325 0.0010 0.0010 10.0 10.0 10.0 10.0 10.0 10.0 10.0 10.0 10.0 10.0 10.0 10.0 10.0 10.0 10.0 10.0 1.4683643815920617 10.0 10.0 10.0 10.0 10.0 10.0 10.0 10.0 10.0 10.0 10.0 10.0 10.0 10.0 10.0 10.0 10.0 10.0 10.0 10.0 10.0 10.0 
9.64187046602256 6.71882811275301 0.0022213633415929385 0.0010 0.0017702208718913797 0.0010 0.0010 10.0 0.0010 0.0010 10.0 10.0 10.0 10.0 10.0 10.0 10.0 10.0 10.0 10.0 10.0 10.0 10.0 10.0 10.0 1.08256633733611 10.0 10.0 10.0 10.0 10.0 10.0 10.0 10.0 10.0 10.0 0.006528135129430623 10.0 10.0 10.0 10.0 10.0 10.0 10.0 10.0 0.026263318320323137 10.0 10.0 
0.0010 0.0010 0.0012156299030248376 0.00103046709732916 0.0010249680078418962 0.0010240051329272202 0.0010 1.9065871063982576 10.0 0.0010 10.0 10.0 10.0 10.0 10.0 10.0 10.0 10.0 10.0 10.0 10.0 10.0 10.0 10.0 10.0 10.0 10.0 10.0 10.0 10.0 10.0 10.0 10.0 10.0 10.0 10.0 10.0 10.0 10.0 10.0 10.0 10.0 10.0 10.0 10.0 10.0 10.0 10.0 
6.4790960381272225 0.0010 0.0010 0.0010 0.0010 0.0010 0.0010 10.0 8.217437514440936 0.0010 10.0 10.0 10.0 10.0 10.0 10.0 10.0 10.0 10.0 10.0 10.0 10.0 10.0 10.0 10.0 10.0 10.0 10.0 10.0 10.0 10.0 10.0 10.0 10.0 10.0 10.0 10.0 10.0 10.0 10.0 10.0 10.0 10.0 10.0 10.0 10.0 10.0 10.0 
10.0 2.6198817383081474 0.0010 0.0010 0.0010 0.0010 0.0010 6.03791343073957 0.0010 0.0010 0.0010 10.0 10.0 10.0 10.0 10.0 10.0 8.769432142161786 10.0 0.0010 10.0 10.0 10.0 10.0 10.0 0.0010 10.0 10.0 10.0 10.0 10.0 9.324232145005634 10.0 10.0 10.0 10.0 0.0010 10.0 10.0 10.0 10.0 10.0 10.0 10.0 9.982881825568246 0.0010 10.0 10.0 
1.4176006045865348 0.0010 0.0010 0.0010013134966841211 0.0010002121135737 0.0010 0.0010 7.3429053624568965 10.0 0.0010 10.0 10.0 10.0 10.0 10.0 10.0 10.0 10.0 10.0 10.0 10.0 10.0 10.0 10.0 10.0 10.0 10.0 10.0 10.0 10.0 10.0 10.0 10.0 10.0 10.0 10.0 10.0 10.0 10.0 10.0 10.0 10.0 10.0 10.0 10.0 10.0 10.0 10.0 
9.363534489514148 1.410389120042005 0.0020535603005115604 0.0010798828346817238 0.0014247451654375094 0.0014068855417926729 0.0010 0.7784175672410774 0.0010 0.0010 1.769419297853898 5.255372623656829 5.300578592787202 5.280341796015082 5.229618130684431 5.278275042551741 5.2564770391454045 5.031676319823184 5.271892045551181 1.769419297853898 5.263175133388868 5.273140282058492 4.820276726034862 5.247067999247448 5.255026927075168 2.373513212636534 5.281244450988238 5.270859496818233 5.268268745240225 5.2649452892298925 5.276643142940394 4.8719244022598875 5.278984633871275 5.257975760861973 5.278066570486999 5.0551460314837575 0.0010 5.267207467858328 5.269035343230462 5.271847952599497 5.068754582708352 5.219248327203315 5.2796466185077975 5.275203352985956 4.612729167910046 0.0010 5.261518429998953 5.270859860174381 
2.8604970765284783 0.0010 0.0010 0.001001090704259858 0.0010 0.0010 0.0010 8.090075103708678 10.0 0.0010 10.0 10.0 10.0 10.0 10.0 10.0 10.0 10.0 10.0 10.0 10.0 10.0 10.0 10.0 10.0 10.0 10.0 10.0 10.0 10.0 10.0 10.0 10.0 10.0 10.0 10.0 10.0 10.0 10.0 10.0 10.0 10.0 10.0 10.0 10.0 10.0 10.0 10.0 
10.0 5.789526067914678 0.0013443350063302142 0.0010 0.0010 0.0010 0.0010 9.091287534689531 0.0010 0.0010 0.0010 10.0 10.0 10.0 10.0 10.0 10.0 10.0 10.0 0.0010 10.0 10.0 10.0 10.0 10.0 0.0010 10.0 10.0 10.0 10.0 10.0 10.0 10.0 10.0 10.0 10.0 0.0010 10.0 10.0 10.0 10.0 10.0 10.0 10.0 10.0 0.0010 10.0 10.0 
2.5110698234580724 0.0010 0.0010 0.0010 0.0010070003869737955 0.0010505478731352347 0.0019377723873980487 7.315436486148657 9.989795001998557 0.0010000038485384745 10.0 10.0 10.0 10.0 10.0 10.0 10.0 9.86999802433807 10.0 10.0 10.0 10.0 10.0 10.0 10.0 10.0 10.0 10.0 10.0 10.0 10.0 10.0 10.0 10.0 10.0 10.0 10.0 10.0 10.0 10.0 10.0 10.0 10.0 10.0 10.0 10.0 10.0 10.0 
2.2908449146491088 0.0010 0.0010062901011869863 0.0010019727197616785 0.0010000000786552089 0.0010002862471489733 0.0010000242360214122 7.476851497662187 10.0 0.001000000000000334 10.0 10.0 10.0 10.0 10.0 10.0 10.0 10.0 10.0 10.0 10.0 10.0 10.0 10.0 10.0 10.0 10.0 10.0 10.0 10.0 10.0 10.0 10.0 10.0 10.0 10.0 10.0 10.0 10.0 10.0 10.0 10.0 10.0 10.0 10.0 10.0 10.0 10.0 
10.0 3.084765667983304 0.0010 0.0010 0.0010 0.0010 0.0010 6.802874572840737 0.0010 0.0010 0.13409043240258445 10.0 10.0 10.0 10.0 10.0 10.0 10.0 10.0 0.13409043240258445 10.0 10.0 10.0 10.0 10.0 0.13409043240258445 10.0 10.0 10.0 10.0 10.0 10.0 10.0 10.0 10.0 10.0 0.13409043240258445 10.0 10.0 10.0 10.0 10.0 10.0 10.0 10.0 0.13409043240258445 10.0 10.0 
0.0010 0.0010 0.001042929715325745 0.0010 0.0010 0.0010484161574777818 0.0010 1.589644891711436 10.0 0.001000000000000334 10.0 9.999960008273575 9.999960733755 9.99996225007858 9.999963285132598 9.99996150144779 9.999959813499517 9.99992171517822 9.999960882660002 10.0 9.999961785239966 9.999961299572933 9.999957951739738 9.999962556031676 9.999960606104798 10.0 9.999961895416387 9.99996238644407 9.99996056208371 9.999960226344736 9.99996158838174 9.99996328968751 9.999962462593995 9.999960325766805 9.99996165226737 9.999959313822698 9.959024573337 9.999961499303831 9.99996199848267 9.999960741481402 9.999963971425775 9.999959734734299 9.999961175243488 9.999961186953248 9.99995520756797 9.959024573337 9.9999615987995 9.999961846406494 
9.468735463717032 1.0168871109737678 0.0011355212676274038 0.0010128253293640386 0.0010001063567556478 0.0013694222688347072 0.0013727694952707578 0.12086287967549714 0.001532294640861194 0.0010 0.0010 4.316737446492278 4.40466418099663 4.37132130728544 4.288024163797566 4.370567517910836 4.347788550600621 4.065268867780844 4.371428557902011 0.0010 4.2773097020231985 4.366946237328574 3.662762573519535 4.310785866111557 4.349056591871369 1.5902614065862801 4.377609474965047 4.352137000843152 4.3704919917891045 4.366171132327695 4.372323020870488 4.333261276727335 4.329570448043496 4.366521287090034 4.37566389607784 4.09800110468893 0.0010 4.356432859522926 4.357995157232854 4.3745425800704325 4.080510466899161 4.310104531096017 4.386524702359393 4.36849465106358 3.6296362961962165 0.0010 4.3483638937600535 4.359597088588122 
2.004153903883064 10.0 0.001000477657368265 0.0010 0.001010144501002419 0.0010006008213037285 0.0010 9.630965432759092 0.0010 0.0010 9.996756987169615 9.999014648151238 9.999008116973652 9.999007018656927 9.99900296472617 9.999010572486148 9.999004701894046 9.999160569173977 9.999009557935764 9.996780197385322 9.99900858096451 9.999009017233432 9.998974881029808 9.999009678677206 9.999008611630758 9.99829640092277 9.999009570382347 9.999008279621265 9.999009148344731 9.999007266678287 9.999008654669238 9.998278331625551 9.99900887057033 9.99900526276303 9.999008293790824 9.998980546949342 0.0010 9.999009633550605 9.999008146329412 9.999010023355117 9.99895816514193 9.999002077862295 9.99901127687114 9.99900904942099 9.998898406946976 0.0010 9.999009206791483 9.999007886690915 
7.6158581428554575 0.0010 0.0010126143734139996 0.0010000002013365124 0.001003941047637273 0.0010000070615107976 0.0011249881478100196 9.986488294772402 7.1647854046533 0.001423192113352429 10.0 10.0 9.99993433332538 9.999934232922937 10.0 9.999934339046394 9.999934353044278 10.0 9.99993433809824 10.0 10.0 9.999934353390186 10.0 10.0 10.0 9.50005 9.999934334161209 10.0 9.9999343496812 10.0 9.99993434973987 10.0 10.0 10.0 9.999931492771838 10.0 10.0 10.0 10.0 9.999934348221739 10.0 10.0 9.999934352994519 9.999934352585463 9.999934352973423 10.0 10.0 9.999934351259474 
10.0 3.148338556306702 0.0010 0.001046072804234899 0.0011188707936395238 0.0010 0.0010000005414990403 6.609301443412836 0.0010 0.0010001189921720055 0.001000000000000334 10.0 10.0 10.0 10.0 10.0 10.0 10.0 10.0 0.001000000000000334 10.0 10.0 10.0 10.0 10.0 0.001000000000000334 10.0 10.0 10.0 10.0 10.0 9.172646631891315 10.0 10.0 10.0 10.0 0.001000000000000334 10.0 10.0 10.0 10.0 10.0 10.0 10.0 10.0 0.001000000000000334 10.0 10.0 
0.03389800185041025 0.0010 0.0011448675499718833 0.001027764471354662 0.0010100174037497697 0.0010 0.0010029209006886322 6.693489184581539 10.0 0.0010 9.967101998149591 10.0 10.0 10.0 10.0 10.0 10.0 10.0 10.0 9.967101998149591 10.0 10.0 10.0 10.0 10.0 7.646929212596948 10.0 10.0 10.0 10.0 10.0 10.0 10.0 10.0 10.0 10.0 10.0 10.0 10.0 10.0 10.0 10.0 10.0 10.0 10.0 10.0 10.0 10.0 
6.198835992390806 0.0010 0.0014900897409888228 0.001088513143156208 0.0010000002989845288 0.0010 0.0010282336011720231 10.0 9.547194434705128 0.0010 10.0 10.0 10.0 10.0 10.0 10.0 10.0 10.0 10.0 10.0 10.0 10.0 10.0 10.0 10.0 10.0 10.0 10.0 10.0 10.0 10.0 10.0 10.0 10.0 10.0 10.0 10.0 10.0 10.0 10.0 10.0 10.0 10.0 10.0 10.0 10.0 10.0 10.0 
0.0010 10.0 0.0010 0.0010 0.0010 0.0010 0.0010 7.9742324117827925 0.0010 0.0010 10.0 10.0 10.0 10.0 10.0 10.0 10.0 10.0 10.0 10.0 10.0 10.0 10.0 10.0 10.0 10.0 10.0 10.0 10.0 10.0 10.0 10.0 10.0 10.0 10.0 10.0 0.0010 10.0 10.0 10.0 10.0 10.0 10.0 10.0 10.0 0.0010 10.0 10.0 
5.997755992328582 0.0010 0.0010 0.0010 0.0010 0.0010 0.0010 9.774817260765538 10.0 0.0010 10.0 10.0 10.0 10.0 10.0 10.0 10.0 10.0 10.0 10.0 10.0 10.0 10.0 10.0 10.0 10.0 10.0 10.0 10.0 10.0 10.0 10.0 10.0 10.0 10.0 10.0 10.0 10.0 10.0 10.0 10.0 10.0 10.0 10.0 10.0 10.0 10.0 10.0 
0.0010 0.0010 0.0010 0.0010 0.0010 0.0010 0.0010 1.9156127498343094 0.0010 10.0 10.0 10.0 10.0 10.0 10.0 10.0 10.0 10.0 10.0 10.0 10.0 10.0 10.0 10.0 10.0 10.0 10.0 10.0 10.0 10.0 10.0 10.0 10.0 10.0 10.0 10.0 10.0 10.0 10.0 10.0 10.0 10.0 10.0 10.0 10.0 10.0 10.0 10.0 
0.0010 0.0010 0.0010 0.0010 0.0010 0.0010 0.0010 3.1753950634203525 10.0 0.0010 10.0 10.0 10.0 10.0 10.0 10.0 10.0 10.0 10.0 10.0 10.0 10.0 10.0 10.0 10.0 10.0 10.0 10.0 10.0 10.0 10.0 10.0 10.0 10.0 10.0 10.0 10.0 10.0 10.0 10.0 10.0 10.0 10.0 10.0 10.0 10.0 10.0 10.0 
7.515979184487602 0.0010 0.0010046965943567299 0.0010 0.0010 0.0010 0.0010 10.0 7.667634065647226 0.0010 10.0 10.0 10.0 10.0 10.0 10.0 10.0 10.0 10.0 10.0 10.0 10.0 10.0 10.0 10.0 10.0 10.0 10.0 10.0 10.0 10.0 10.0 10.0 10.0 10.0 10.0 10.0 10.0 10.0 10.0 10.0 10.0 10.0 10.0 10.0 10.0 10.0 10.0 
0.0010 0.0010 0.0010 0.0010 0.0010 0.0010 0.0010 2.2627841562733666 0.0010 10.0 10.0 10.0 10.0 10.0 10.0 10.0 10.0 10.0 10.0 10.0 10.0 10.0 10.0 10.0 10.0 10.0 10.0 10.0 10.0 10.0 10.0 10.0 10.0 10.0 10.0 10.0 10.0 10.0 10.0 10.0 10.0 10.0 10.0 10.0 10.0 10.0 10.0 10.0 
0.0010 0.0010 0.0010000009205046072 0.0010000754596519827 0.0010000002623868861 0.0010000009592090941 0.0010001132058968345 6.45907493743924 10.0 0.0010 10.0 9.999994606945542 9.99999372551376 9.999993692761839 9.999993624057645 9.999993121593459 9.999994041827845 9.997080574400588 9.999993494551072 10.0 9.99999334080275 9.999993567000065 9.999993011924039 9.999992981358698 9.999993330871394 10.0 9.999993521676535 9.99999350642357 9.999993568077906 9.999993692077817 9.999993528849945 9.999981871091032 9.999993035188012 9.999993350701326 9.99999339146159 10.0 9.191473406078385 9.999993308233933 9.999993524675196 9.999993425534244 10.0 9.999994091906986 9.999993151891568 9.999993249937548 10.0 9.191473406078385 9.999993396654315 9.999993653720809 
10.0 4.536852628540612 0.0010 0.0010024869792485843 0.0010 0.0010082011933479269 0.0010 8.151055619338953 0.0010 0.0010 0.0010 10.0 10.0 10.0 10.0 10.0 10.0 10.0 10.0 0.0010 10.0 10.0 10.0 10.0 10.0 0.8784416094705341 10.0 10.0 10.0 10.0 10.0 10.0 10.0 10.0 10.0 10.0 0.0010 10.0 10.0 10.0 10.0 10.0 10.0 10.0 10.0 0.0010 10.0 10.0 
10.0 1.7202648566930596 0.001907616202838001 0.0010534270322033348 0.001221366922072658 0.0015354014289728761 0.0035781750972515786 2.44464606048654 0.0010 0.0010 0.2771775216432575 6.891087916180336 6.910480971559991 6.8819291273341925 6.863841010564505 6.918240890988191 6.864156375080075 6.765611271968309 6.915212110219918 0.27654025513880764 6.891759522820167 6.907728391961461 6.739297951976109 6.892480182647743 6.915918583895019 0.2403760369899759 6.914717364036478 6.873272265131393 6.912255941288632 6.907280625406323 6.898146631656106 2.703846355672173 6.884240077361508 6.895170892362043 6.907420703381077 6.910552679873219 0.07975766399598383 6.896052695229985 6.87851933280734 6.922453318380593 6.460487407314863 6.878102506161529 6.908487333984476 6.8979974991122965 6.39210409043691 0.07975766399598383 6.897174387151685 6.874499455672029 
0.0010 0.0010 0.0010 0.0010 0.0010 0.0010 0.0010 3.239637710544281 10.0 0.0011120256470364498 10.0 10.0 10.0 10.0 10.0 10.0 10.0 10.0 10.0 10.0 10.0 10.0 10.0 10.0 10.0 10.0 10.0 10.0 10.0 10.0 10.0 10.0 10.0 10.0 10.0 10.0 10.0 10.0 10.0 10.0 10.0 10.0 10.0 10.0 10.0 10.0 10.0 10.0 
3.0300805748259823 10.0 0.0010 0.0010 0.0010 0.0010 0.0010 10.0 0.0010 0.0010 10.0 10.0 10.0 10.0 10.0 10.0 10.0 10.0 10.0 10.0 10.0 10.0 10.0 10.0 10.0 10.0 10.0 10.0 10.0 10.0 10.0 10.0 10.0 10.0 10.0 10.0 0.0010 10.0 10.0 10.0 10.0 10.0 10.0 10.0 10.0 0.0010 10.0 10.0 
0.0010 0.0010 0.0010 0.0010087256240152306 0.0011305007867078581 0.0010 0.0010 6.109589747799255 10.0 0.0010 10.0 10.0 10.0 10.0 10.0 10.0 10.0 10.0 10.0 10.0 10.0 10.0 10.0 10.0 10.0 10.0 10.0 10.0 10.0 10.0 10.0 10.0 10.0 10.0 10.0 10.0 10.0 10.0 10.0 10.0 10.0 10.0 10.0 10.0 10.0 10.0 10.0 10.0 
0.0010 0.0010 0.0010 0.0010 0.0010 0.0010 0.0010 2.6768581670512486 0.0010 10.0 10.0 10.0 10.0 10.0 10.0 10.0 10.0 10.0 10.0 10.0 10.0 10.0 10.0 10.0 10.0 10.0 10.0 10.0 10.0 10.0 10.0 10.0 10.0 10.0 10.0 10.0 10.0 10.0 10.0 10.0 10.0 10.0 10.0 10.0 10.0 10.0 10.0 10.0 
0.0010 0.0010 0.0012427405833766723 0.0010 0.0010 0.0010 0.18743646839604797 0.0010 0.0010 10.0 10.0 10.0 10.0 10.0 10.0 10.0 10.0 10.0 10.0 10.0 10.0 10.0 10.0 10.0 10.0 0.526990072834316 10.0 10.0 10.0 10.0 10.0 10.0 10.0 10.0 10.0 10.0 10.0 10.0 10.0 10.0 10.0 10.0 10.0 10.0 10.0 10.0 10.0 10.0 
0.50095 0.0010 0.0010 0.0010 0.0010 0.0010 0.0010 7.335639900940373 10.0 0.0010 9.805145079257914 10.0 10.0 10.0 10.0 10.0 10.0 10.0 10.0 9.806442143021856 10.0 10.0 10.0 10.0 10.0 10.0 10.0 10.0 10.0 10.0 10.0 10.0 10.0 10.0 10.0 10.0 10.0 10.0 10.0 10.0 10.0 10.0 10.0 10.0 10.0 10.0 10.0 10.0 
0.0010 0.0010 0.0010 0.0010 0.0010 0.0010 0.0010 0.27051934626002705 10.0 0.0010 10.0 10.0 10.0 10.0 10.0 10.0 10.0 10.0 10.0 10.0 10.0 10.0 10.0 10.0 10.0 10.0 10.0 10.0 10.0 10.0 10.0 10.0 10.0 10.0 10.0 10.0 10.0 10.0 10.0 10.0 10.0 10.0 10.0 10.0 10.0 10.0 10.0 10.0 
0.775303131720291 0.0010 0.0010 0.0010 0.0010 0.0010 0.0010 6.56683633486579 10.0 0.0010 10.0 10.0 10.0 10.0 10.0 10.0 10.0 10.0 10.0 10.0 10.0 10.0 10.0 10.0 10.0 10.0 10.0 10.0 10.0 10.0 10.0 10.0 10.0 10.0 10.0 10.0 10.0 10.0 10.0 10.0 10.0 10.0 10.0 10.0 10.0 10.0 10.0 10.0 
5.026080405015647 0.001000000000000334 0.0010 0.0010 0.0010 0.0010 0.0010000555320183846 9.132915314301949 10.0 0.0010 10.0 10.0 10.0 10.0 10.0 10.0 10.0 10.0 10.0 10.0 10.0 10.0 10.0 10.0 10.0 10.0 10.0 10.0 10.0 10.0 10.0 10.0 10.0 10.0 10.0 10.0 10.0 10.0 10.0 10.0 10.0 10.0 10.0 10.0 10.0 10.0 10.0 10.0 
10.0 2.561182726934642 0.0010 0.0010005726094649739 0.0010 0.0010 0.0012250677293957541 5.75167924963298 0.0010 0.0010 0.0010 10.0 10.0 10.0 10.0 10.0 10.0 6.75297693119908 10.0 0.0010 10.0 10.0 9.776364493573443 10.0 10.0 0.0010 10.0 10.0 10.0 10.0 10.0 10.0 10.0 9.915938160893466 10.0 9.902560452194438 0.0010 10.0 10.0 10.0 9.912102478131079 10.0 10.0 10.0 8.73282576834992 0.0010 10.0 10.0 
0.0010 0.0010 0.0010 0.0010 0.0010 0.0010 0.7842069694146978 0.0010 0.0010 10.0 10.0 10.0 10.0 10.0 10.0 10.0 10.0 10.0 10.0 10.0 10.0 10.0 10.0 10.0 10.0 10.0 10.0 10.0 10.0 10.0 10.0 10.0 10.0 10.0 10.0 10.0 10.0 10.0 10.0 10.0 10.0 10.0 10.0 10.0 10.0 10.0 10.0 10.0 
0.0010 0.0010 0.0010 0.0010 0.0010 0.0010 0.0010 3.597112945241741 10.0 0.0010 10.0 10.0 10.0 10.0 10.0 10.0 10.0 10.0 10.0 10.0 10.0 10.0 10.0 10.0 10.0 10.0 10.0 10.0 10.0 10.0 10.0 10.0 10.0 10.0 10.0 10.0 10.0 10.0 10.0 10.0 10.0 10.0 10.0 10.0 10.0 10.0 10.0 10.0 
0.0010 0.0010 0.0010 0.0011660351867328284 0.0010 0.0010 0.0021762460923760085 3.5580240159123173 10.0 0.0010 10.0 10.0 10.0 10.0 10.0 10.0 10.0 10.0 10.0 10.0 10.0 10.0 10.0 10.0 10.0 9.5497373020053 10.0 10.0 10.0 10.0 10.0 10.0 10.0 10.0 10.0 10.0 10.0 10.0 10.0 10.0 10.0 10.0 10.0 10.0 10.0 10.0 10.0 10.0 
0.0010 0.0010 0.0010 0.0010 0.0010 0.0010 0.0010 3.9154698463467588 10.0 0.0010 10.0 10.0 10.0 10.0 10.0 10.0 10.0 10.0 10.0 10.0 10.0 10.0 10.0 10.0 10.0 10.0 10.0 10.0 10.0 10.0 10.0 10.0 10.0 10.0 10.0 10.0 10.0 10.0 10.0 10.0 10.0 10.0 10.0 10.0 10.0 10.0 10.0 10.0 
7.430714221481373 0.0010 0.0010 0.0010 0.0010 0.001000267218070365 0.0010 10.0 7.3887715640184854 0.0010 9.995625782928876 10.0 10.0 10.0 10.0 10.0 10.0 10.0 10.0 9.995625782928876 10.0 10.0 10.0 10.0 10.0 10.0 10.0 10.0 10.0 10.0 10.0 10.0 10.0 10.0 10.0 10.0 9.996084655904129 10.0 10.0 10.0 10.0 10.0 10.0 10.0 10.0 9.995625782928876 10.0 10.0 
10.0 4.200117078066884 0.0010 0.0010734713928872669 0.0011205062193096063 0.0010 0.0010 7.916063170054303 0.0010 0.0010 0.0010 10.0 10.0 10.0 10.0 10.0 10.0 10.0 10.0 0.0010 10.0 10.0 10.0 10.0 10.0 0.0010 10.0 10.0 10.0 10.0 10.0 10.0 10.0 10.0 10.0 10.0 0.0010 10.0 10.0 10.0 10.0 10.0 10.0 10.0 10.0 0.0010 10.0 10.0 
0.0010 0.0010 0.0010 0.0010 0.0010015408029206054 0.0010 0.0010 0.6633031725826299 10.0 0.0010 10.0 10.0 10.0 10.0 10.0 10.0 10.0 10.0 10.0 10.0 10.0 10.0 10.0 10.0 10.0 10.0 10.0 10.0 10.0 10.0 10.0 10.0 10.0 10.0 10.0 10.0 10.0 10.0 10.0 10.0 10.0 10.0 10.0 10.0 10.0 10.0 10.0 10.0 
10.0 1.7001355292111424 0.001056995145289979 0.0010 0.0010 0.0010 0.0013088173060286624 2.603926992857289 0.0010 0.0010071897010495842 0.0010 7.088962948067056 7.098400865553345 7.10138608692289 7.064770364286868 7.10054614923055 7.049543087298698 7.101489894945541 7.098841952826273 0.0010 7.062734345716315 7.0944056355283935 7.1177216510580585 7.065853991043467 7.088539155204585 1.1232393318626674 7.104011799737128 7.061338316635284 7.085332891884433 7.101216954623652 7.093162647024593 5.509725276004137 7.098101744962322 7.092774698972653 7.103532170802056 7.1443884867423435 0.0010 7.089874720952494 7.075263452388051 7.098335761260315 7.039724331941672 7.072811894627628 7.096254719628697 7.077590569383473 7.093288290976717 0.0010 7.0904564382862185 7.0636699507060605 
0.0010 0.0010 0.0010 0.0010 0.0010 0.0010 0.0010 0.0010 9.376617595526248 0.0010 10.0 10.0 10.0 10.0 9.98709937469346 9.991786836480678 9.980174107427557 10.0 10.0 10.0 10.0 10.0 9.943460508227838 10.0 10.0 0.0010 10.0 10.0 10.0 9.97750539166942 10.0 10.0 9.99133112066284 9.992791229011276 10.0 10.0 10.0 10.0 10.0 10.0 10.0 9.984823099398524 10.0 10.0 9.95791696721176 10.0 10.0 10.0 
0.0010 0.0010 0.0010 0.0010 0.0010 0.0010 0.0010 2.823242287927102 10.0 0.0010 10.0 10.0 10.0 10.0 10.0 10.0 10.0 10.0 10.0 10.0 10.0 10.0 10.0 10.0 10.0 10.0 10.0 10.0 10.0 10.0 10.0 10.0 10.0 10.0 10.0 10.0 10.0 10.0 10.0 10.0 10.0 10.0 10.0 10.0 10.0 10.0 10.0 10.0 
0.0010 0.0010 0.0010 0.0012482740536897139 0.0010 0.0011526171831867129 0.0010 0.8418454950535326 10.0 0.0010 10.0 10.0 10.0 10.0 10.0 10.0 10.0 10.0 10.0 10.0 10.0 10.0 10.0 10.0 10.0 10.0 10.0 10.0 10.0 10.0 10.0 10.0 10.0 10.0 10.0 10.0 10.0 10.0 10.0 10.0 10.0 10.0 10.0 10.0 10.0 10.0 10.0 10.0 
9.398708912957941 1.602346242382684 0.0021304254980358895 0.0011800870650433026 0.0010 0.0010 0.0010 2.4935943544106505 0.0010 0.0010 0.6553041196571535 7.121376428860987 7.247799871662537 7.207576218984446 7.178818959159525 7.2543618321096 7.148493333220764 4.3978362032478 7.249558458518473 0.655311605690235 7.241851847566662 7.2692438940263795 6.912526417229939 7.26697150981834 7.260317145309123 0.7299356720200844 7.252148823715599 7.2285723033569065 7.249433651978821 7.226213618305325 7.233502493734239 6.331249683012682 7.281379912114948 6.999504170597822 7.2552761757844255 6.915946301080609 0.0010 7.2463086082683255 7.228220680810592 7.243327406300168 6.847741479990674 7.162649051573862 7.280933108685986 7.265083785518435 5.548504166110818 0.0010 7.241164883748867 7.208245602878758 
0.0010 0.0010 0.0010 0.0010 0.0010 0.0010 0.0010 4.776212669490318 10.0 0.0010 10.0 10.0 10.0 10.0 10.0 10.0 10.0 10.0 10.0 10.0 10.0 10.0 10.0 10.0 10.0 10.0 10.0 10.0 10.0 10.0 10.0 10.0 10.0 10.0 10.0 10.0 10.0 10.0 10.0 10.0 10.0 10.0 10.0 10.0 10.0 10.0 10.0 10.0 
10.0 1.9515563508958724 0.0010 0.0010 0.0010 0.0010 0.0010 3.601516199251564 0.0010 0.0010 0.0010 7.98539567044887 8.06217264490102 8.055979485092829 8.049988242767613 8.067044692451958 8.017386131074755 5.681700580296788 8.063174743312738 0.0010 8.073724820624644 8.060612025493716 7.835094287585494 8.097963598512019 8.067857584388651 0.0010 8.065494250243013 8.072462506257093 8.062997505270799 8.042573160821224 8.062921930596964 7.9355872419799915 8.09564600759942 7.903338808633684 8.07013441157924 7.842023512098663 0.0010 8.073897761007931 8.065705324490843 8.057693487302735 7.808665599978003 8.006086507761905 8.089141100678436 8.083132747718597 6.968687347479692 0.0010 8.069517238130462 8.058172457546561 
0.0010 0.0010 0.0010 0.0010028237173317378 0.0010 0.0010 0.0010 5.103270580067582 10.0 0.0010 10.0 10.0 10.0 10.0 10.0 10.0 10.0 10.0 10.0 10.0 10.0 10.0 10.0 10.0 10.0 8.448172632234838 10.0 10.0 10.0 10.0 10.0 10.0 10.0 10.0 10.0 10.0 9.593767127195187 10.0 10.0 10.0 10.0 10.0 10.0 10.0 10.0 9.594100884988764 10.0 10.0 
0.0010 0.0010 0.0010 0.0010 0.0010 0.0010 0.0010 4.569215696656273 9.958009207048237 0.0010 10.0 10.0 10.0 10.0 10.0 10.0 10.0 10.0 10.0 10.0 10.0 10.0 10.0 10.0 10.0 10.0 10.0 10.0 10.0 10.0 10.0 10.0 10.0 10.0 10.0 10.0 10.0 10.0 10.0 10.0 10.0 10.0 10.0 10.0 10.0 10.0 10.0 10.0 
3.9550472551234215 0.0010 0.0010 0.0010 0.0010 0.0010 0.0010 8.19772837246374 10.0 0.0010 10.0 10.0 10.0 10.0 10.0 10.0 10.0 10.0 10.0 10.0 10.0 10.0 10.0 10.0 10.0 10.0 10.0 10.0 10.0 10.0 10.0 10.0 10.0 10.0 10.0 10.0 10.0 10.0 10.0 10.0 10.0 10.0 10.0 10.0 10.0 10.0 10.0 10.0 
0.0010 0.0010 0.0010 0.0010 0.0010 0.0010 0.6934518263332242 0.0010 0.0010 10.0 10.0 10.0 10.0 10.0 10.0 10.0 10.0 10.0 10.0 10.0 10.0 10.0 10.0 10.0 10.0 0.0010 10.0 10.0 10.0 10.0 10.0 10.0 10.0 10.0 10.0 10.0 10.0 10.0 10.0 10.0 10.0 10.0 10.0 10.0 10.0 10.0 10.0 10.0 
1.6506608569787828 0.0011810518333672778 0.0011351973809317945 0.0010000002179371909 0.0010000007289708863 0.00100001564366544 0.001009275074074322 7.675213393718339 9.999694090632538 0.0010335386575429824 9.999694090632538 9.999823698176542 9.999846368324244 9.999838534735138 9.999834487316816 9.99984631395256 9.999829728865537 9.997790381965363 9.999845444499773 9.999694090632538 9.9998435980644 9.999849758246127 9.999775547927584 9.999847593859085 9.999847421656074 9.999694090632538 9.999845784098609 9.99984143007671 9.999845517362791 9.999842584378925 9.999842890307107 9.9998985272856 9.999850133271336 9.999809110568249 9.99984688886392 9.999794582231601 9.999694090632538 9.999844542630855 9.99984186549661 9.999844580812427 9.999783698065103 9.99983184282459 9.999850023191314 9.999847666628234 9.999714412379054 9.999694090632538 9.999844222199023 9.999838363022711 
0.0010 0.0010 0.0010 0.0010 0.0010 0.0010 0.0010 2.564611981852691 0.0010 10.0 10.0 10.0 10.0 10.0 10.0 10.0 10.0 10.0 10.0 10.0 10.0 10.0 10.0 10.0 10.0 10.0 10.0 10.0 10.0 10.0 10.0 10.0 10.0 10.0 10.0 10.0 10.0 10.0 10.0 10.0 10.0 10.0 10.0 10.0 10.0 10.0 10.0 10.0 
0.7989634440861736 0.0010 0.0010 0.0010 0.0010 0.0010 0.0010 6.731397685299574 10.0 0.0010 10.0 10.0 10.0 10.0 10.0 10.0 10.0 10.0 10.0 10.0 10.0 10.0 10.0 10.0 10.0 10.0 10.0 10.0 10.0 10.0 10.0 10.0 10.0 10.0 10.0 10.0 9.952416326814966 10.0 10.0 10.0 10.0 10.0 10.0 10.0 10.0 9.972544866296404 10.0 10.0 
10.0 1.559829689644772 0.0013539539795280893 0.0010007917103035332 0.0012464296786191507 0.0010894169991928241 0.0010067378630659134 1.0383726196761813 0.0010 0.0010 0.0010 5.463759462559019 5.496556199441139 5.47556579380904 5.470929599100154 5.471295779482228 5.468610487131045 5.454488441757544 5.471291340949132 0.0010 5.470377389056409 5.468836561359436 5.411024335535442 5.473844218156267 5.469689263665979 4.51129336314188 5.472238699279808 5.473651376188533 5.468816806526876 5.465431831383038 5.471631835118907 3.8690662701394882 5.471754571890287 5.463952635379696 5.472640251694447 5.472030355273693 0.0010 5.469857963650468 5.471592439020426 5.471837804942087 5.4083741262674145 5.4551482471274975 5.469692065416197 5.466827458837209 5.396214642996062 0.0010 5.469016853406987 5.47211555361584 
2.595038091000796 0.0010 0.0010 0.001000527230329039 0.0010 0.0010 0.0010 7.25831855174636 10.0 0.0010 10.0 10.0 10.0 10.0 10.0 10.0 10.0 10.0 10.0 10.0 10.0 10.0 10.0 10.0 10.0 10.0 10.0 10.0 10.0 10.0 10.0 10.0 10.0 10.0 10.0 10.0 10.0 10.0 10.0 10.0 10.0 10.0 10.0 10.0 10.0 10.0 10.0 10.0 
10.0 1.5385791977170462 0.0016979108844845995 0.0010674928958478006 0.00106138682071759 0.00108284188934644 0.001031581911902502 1.1228356077334114 0.0010 0.0033950227856151573 0.11714515303097656 5.634859938264501 5.649030904713515 5.680421828038797 5.6995422188362195 5.663684488576029 5.633102261414296 5.170082197202837 5.651879351015494 0.11645865894522223 5.67136929573675 5.662078745441515 5.595351959965988 5.686053961168791 5.646323845241267 4.139131761386999 5.671420995701265 5.682922801636261 5.645577777610524 5.639108581415398 5.667745270341866 5.253868758182728 5.68479673958139 5.640977538386189 5.666693717652095 5.623382590869013 0.0010 5.665881167145504 5.675485395002509 5.649178898367495 5.696023575458349 5.629494206479078 5.659901993179495 5.660147680121307 5.550110425688253 0.0010 5.6677616401968205 5.67234860264715 
10.0 5.755505672866791 0.0010 0.0010 0.0010 0.0010 0.0010 9.486063309582939 0.0010 0.0010 0.7494512441655381 10.0 10.0 10.0 10.0 10.0 10.0 9.139239980671485 10.0 0.7558164910522018 10.0 10.0 10.0 10.0 10.0 1.5862405589823334 10.0 10.0 10.0 10.0 10.0 9.882001710043099 10.0 10.0 10.0 10.0 0.0010 10.0 10.0 10.0 10.0 10.0 10.0 10.0 10.0 0.0010 10.0 10.0 
10.0 2.9194504093562976 0.0010 0.0010 0.0010 0.0010 0.0010 6.535565962444831 0.0010 0.0010 0.6847017258783303 10.0 10.0 10.0 10.0 10.0 10.0 10.0 10.0 0.6846033004510685 10.0 10.0 10.0 10.0 10.0 0.0010 10.0 10.0 10.0 10.0 10.0 7.410491434609782 10.0 10.0 10.0 10.0 0.0010 10.0 10.0 10.0 10.0 10.0 10.0 10.0 10.0 0.0010 10.0 10.0 
0.0010 0.0010 0.0010002049979268904 0.0010 0.0010000006542360098 0.0010 0.0010 1.2005121827543195 10.0 0.0010 10.0 9.999997608738433 9.999997538761246 9.99999750173633 9.99999748719422 9.999997502380777 9.999997527413939 9.99999867082619 9.999997545647679 10.0 9.999997501862547 9.999997552742057 9.999997607628277 9.999997474907925 9.999997526474546 10.0 9.99999754401765 9.999997483507686 9.999997561216519 9.999997577090967 9.999997526439579 9.999986488715207 9.999997486760567 9.999997443168425 9.999997533350422 9.999997782555788 10.0 9.999997505986519 9.999997497343678 9.99999753854676 9.99999871121608 9.999997605305596 9.999997514222375 9.999997502362618 9.999998612473568 10.0 9.999997523239388 9.999997502206737 
0.3755227898658413 0.0010 0.0010 0.0010259838712709018 0.0010059339588133968 0.001046468152920873 0.0010170667460612363 6.720927312861674 10.0 0.0010 10.0 10.0 10.0 10.0 10.0 10.0 10.0 10.0 10.0 10.0 10.0 10.0 10.0 10.0 10.0 9.638911639266064 10.0 10.0 10.0 10.0 10.0 10.0 10.0 10.0 10.0 10.0 10.0 10.0 10.0 10.0 10.0 10.0 10.0 10.0 10.0 10.0 10.0 10.0 
10.0 6.237115581843394 0.0010 0.0010 0.0010 0.0010 0.0010 10.0 0.0010 0.0010 0.2042084797041625 10.0 10.0 10.0 10.0 10.0 10.0 10.0 10.0 0.2042084797041625 10.0 10.0 10.0 10.0 10.0 0.27474675021141987 10.0 10.0 10.0 10.0 10.0 10.0 10.0 10.0 10.0 10.0 0.21677134389205335 10.0 10.0 10.0 10.0 10.0 10.0 10.0 10.0 0.2165395055986115 10.0 10.0 
10.0 2.5084041770449828 0.0010 0.0010050269466552954 0.0010207620569221327 0.0010440121287339497 0.0010 4.7360837969408776 0.0010 0.0015151460528048466 0.0010 9.183559369998495 9.211319642502623 9.192281131158111 9.158723996832354 9.220655110750377 9.177718915003794 8.779932856543459 9.217500875483232 0.0010 9.199862184360217 9.206510020759055 9.21865524695153 9.196137961524306 9.212617611694629 0.0010 9.21723849081359 9.194113582412033 9.213396981504 9.208394557869628 9.201691772436844 7.859499656370622 9.21059719155003 9.200641705408719 9.217045641040169 9.145076264958071 0.0010 9.203701315084379 9.188192074027617 9.221035935308805 9.040409505581131 9.192705182017418 9.215913587405547 9.201491565979435 8.854165239101768 0.0010 9.19914506417314 9.187665571453676 
2.4007204429174855 0.0010 0.0017306722590907236 0.0013674921611115463 0.0010 0.0010 0.0010 7.201716529766718 10.0 0.0010031375841817475 10.0 10.0 10.0 10.0 10.0 10.0 10.0 10.0 10.0 10.0 10.0 10.0 10.0 10.0 10.0 10.0 10.0 10.0 10.0 10.0 10.0 10.0 10.0 10.0 10.0 10.0 10.0 10.0 10.0 10.0 10.0 10.0 10.0 10.0 10.0 10.0 10.0 10.0 
7.540568487053819 0.0010 0.0010046870327520073 0.0010 0.0010000202886582237 0.0010001165564567601 0.0010029817184668732 9.99125107486453 8.23938674156811 0.0010 10.0 9.998319155105431 9.998364225121266 9.998353930878498 9.9983580635225 9.998375239702698 9.998330994605942 10.0 9.998361264333136 10.0 9.998368223236264 9.998365677299157 9.99819157350497 9.998382746715222 9.998367493992859 10.0 9.998361659640343 9.998359849394758 9.998363306503773 9.998357930051789 9.99836680513527 9.998213800961201 9.998384625623524 9.998355922791026 9.998367205268453 9.998202740478902 10.0 9.998371843892851 9.998363166402525 9.99836144175815 9.998053742888873 9.998327807143035 9.99838107639017 9.998385572387141 10.0 10.0 9.998371894516653 9.998354132067597 
0.0010 0.0010 0.0010 0.0010086117936745178 0.0010 0.0010 0.34549478033868014 0.0010 0.0010 10.0 10.0 10.0 10.0 10.0 10.0 10.0 10.0 10.0 10.0 10.0 10.0 10.0 10.0 10.0 10.0 1.5942818937790149 10.0 10.0 10.0 10.0 10.0 10.0 10.0 10.0 10.0 10.0 10.0 10.0 10.0 10.0 10.0 10.0 10.0 10.0 10.0 10.0 10.0 10.0 
0.0010 0.0010 0.0010 0.0010 0.0010 0.0010050099176476162 0.7462207323635905 0.0010 0.0010 10.0 10.0 10.0 10.0 10.0 10.0 10.0 10.0 10.0 10.0 10.0 10.0 10.0 10.0 10.0 10.0 0.0010 10.0 10.0 10.0 10.0 10.0 10.0 10.0 10.0 10.0 10.0 10.0 10.0 10.0 10.0 10.0 10.0 10.0 10.0 10.0 10.0 10.0 10.0 
0.0010 0.0010 0.0010 0.0010 0.0010 0.0010 0.0010 2.2242468652685026 10.0 0.0010 10.0 10.0 10.0 10.0 10.0 10.0 10.0 10.0 10.0 10.0 10.0 10.0 10.0 10.0 10.0 10.0 10.0 10.0 10.0 10.0 10.0 10.0 10.0 10.0 10.0 10.0 10.0 10.0 10.0 10.0 10.0 10.0 10.0 10.0 10.0 10.0 10.0 10.0 
0.0010 0.0010 0.0010 0.0010 0.0010 0.0010 0.0010 4.1385060463228065 10.0 0.0010 10.0 10.0 10.0 10.0 10.0 10.0 10.0 10.0 10.0 10.0 10.0 10.0 10.0 10.0 10.0 10.0 10.0 10.0 10.0 10.0 10.0 10.0 10.0 10.0 10.0 10.0 10.0 10.0 10.0 10.0 10.0 10.0 10.0 10.0 10.0 10.0 10.0 10.0 
10.0 1.521229914807613 0.0013571473771944627 0.0010069345085290246 0.0011272034722198494 0.0012340023762723818 0.001006598125399795 0.7226884242846494 0.0010 0.0010169693618096048 0.0010 5.246902973426451 5.260171105193537 5.244007199950268 5.238918274832193 5.25419252137682 5.247646888132878 5.284760373736673 5.253813938792114 0.0010 5.244083602802137 5.252752740784114 5.110204226800764 5.250071452006431 5.254242885583121 1.5000791241627787 5.252501741511872 5.247745179287666 5.254540319971462 5.2511699137593 5.248972123235648 4.155677096910695 5.246761636435768 5.2471762030499844 5.2482388809392075 5.239893488946529 0.0010 5.250663210825952 5.2476163282378705 5.256249162054649 5.117129800892445 5.231182244693084 5.256339268013121 5.247138437936767 4.979500953201039 0.0010 5.25292079822126 5.247358975560826 
0.0010 0.0010 0.0010 0.0010 0.0010 0.0010 0.0010 5.37163068649988 10.0 0.0010 10.0 10.0 10.0 10.0 10.0 10.0 10.0 10.0 10.0 10.0 10.0 10.0 10.0 10.0 10.0 10.0 10.0 10.0 10.0 10.0 10.0 10.0 10.0 10.0 10.0 10.0 10.0 10.0 10.0 10.0 10.0 10.0 10.0 10.0 10.0 10.0 10.0 10.0 
5.83309531724057 7.886160803659606 0.0012243362682228891 0.001054559232167341 0.0010000000000000811 0.0010523574300257022 0.001000004060221694 9.628080203784531 0.0010 0.0011132053137127684 9.974059355798838 9.998689955065933 9.998721547202473 9.998715548442627 9.998710293723512 9.998732144758304 9.998702510675619 9.98056159168737 9.998722945140377 9.974059355798838 9.998724694782329 9.998722600670748 9.998614297762028 9.998733166506536 9.998723944162093 9.974059355798838 9.998723631447845 9.998722353147752 9.99872223962239 9.998717542315662 9.998721632688294 10.0 9.998735408790338 9.99871369038659 9.998725847005694 10.0 0.0010 9.998725494574304 9.99871998971901 9.998723580163533 9.998538232290556 9.998695531178127 9.998733887269674 9.99873005520853 10.0 0.0010 9.998723689084805 9.998715850659144 
0.0010 0.0010 0.0010 0.0010 0.0010 0.0010 0.481394280149681 0.0010 0.0010 10.0 10.0 10.0 10.0 10.0 10.0 10.0 10.0 10.0 10.0 10.0 10.0 10.0 10.0 10.0 10.0 0.0010 10.0 10.0 10.0 10.0 10.0 10.0 10.0 10.0 10.0 10.0 10.0 10.0 10.0 10.0 10.0 10.0 10.0 10.0 10.0 10.0 10.0 10.0 
10.0 1.730168669672664 0.0012135187491614818 0.0010274028870318173 0.001026615982510281 0.0012477427414213827 0.0010 2.8024315150553862 0.0010 0.0010 0.0010 7.637531591699308 7.677715318256815 7.639518458062985 7.638583496132284 7.643140642004649 7.628366651644914 7.156166679651689 7.642174984253465 0.0010 7.632950580050588 7.641936479023709 7.458970353118106 7.639750118520986 7.644426688326575 0.7897565729377212 7.642894230807244 7.6348511592557795 7.639396229493095 7.641589944485297 7.642973593580209 6.961279197078917 7.643257803716794 7.6435117747803245 7.644615370797342 7.641838880371374 0.0010 7.6388166604791365 7.637089963104592 7.64278099409198 7.466592748737106 7.614385169773914 7.64266341784897 7.6423841117530955 7.33600753683677 0.0010 7.642432989370043 7.6321808919845795 
10.0 2.087356723298835 0.0010058544466480814 0.0010003140235786776 0.001000020790140442 0.0010162381222718461 0.0010 4.1500360238164635 0.0010 0.0010 0.0010 8.846942579781869 8.94515505535243 8.965009057217074 8.95916147708327 8.949115511344901 8.916259708955685 5.827219810093312 8.951289137995694 0.0010 8.970876680838451 8.952800347651486 8.873688522558409 9.010530443591737 8.927843839170862 0.0010 8.925045369153803 8.973270828811426 8.941539364883093 8.92990002514801 8.961648599311081 8.538860429642526 8.935395367512402 8.895797357603179 9.019178760085575 8.649211507002276 0.0010 8.951497468174987 8.973413201740748 8.920021679191656 8.81455880209777 8.88988030951953 8.959836731888224 8.982722384033904 7.701856361971412 0.0010 8.968736394764589 8.960087923786134 
0.0010 0.0010 0.0010 0.0010 0.0010 0.0010 0.0010 5.45085945509262 8.994437014417404 0.0010 10.0 10.0 10.0 10.0 10.0 10.0 10.0 10.0 10.0 10.0 10.0 10.0 10.0 10.0 10.0 9.691998157661422 10.0 10.0 10.0 10.0 10.0 10.0 10.0 10.0 10.0 10.0 10.0 10.0 10.0 10.0 10.0 10.0 10.0 10.0 10.0 10.0 10.0 10.0 
10.0 2.543393220081895 0.0010 0.0010565376593451102 0.0011432192014043281 0.0010 0.0010 5.933232340245827 0.0010 0.0010 0.0010 10.0 10.0 10.0 10.0 10.0 10.0 10.0 10.0 0.0010 10.0 10.0 10.0 10.0 10.0 0.0010 10.0 10.0 10.0 10.0 10.0 7.589891330974334 10.0 10.0 10.0 10.0 0.0010 10.0 9.749696455131726 10.0 10.0 10.0 10.0 10.0 10.0 0.0010 10.0 10.0 
10.0 1.8932462433751387 0.0010 0.0010 0.0010011907077229106 0.0011731935645244898 0.0010 3.260831585275576 0.0010 0.0010 0.0010 8.00771082878369 8.023199603515879 8.014356003587494 8.017451841287185 8.015496170904001 8.018105728722176 7.971168263156463 8.015236657371858 0.0010 8.007149744960035 8.01819348288808 7.833979448947279 8.025148981923486 8.017382352605232 0.5886105335190721 8.014349280051531 8.017720972729295 8.01556775950934 8.01324701090157 8.01670514721777 4.883050031256749 8.014153966664253 8.012443713338337 8.018238419225973 8.010590137294727 0.0010 8.01420535203092 8.01796421790955 8.016299001331749 7.601965732285582 7.991549725959596 8.016050904104622 8.016830265816152 7.830228282577964 0.0010 8.016802523077525 8.017248490456453 
4.076827368297197 0.0010 0.0010 0.0010024780077433598 0.0010 0.0010160380765524498 0.0010 8.32204216943853 10.0 0.0010 10.0 10.0 10.0 10.0 10.0 10.0 10.0 10.0 10.0 10.0 10.0 10.0 10.0 10.0 10.0 10.0 10.0 10.0 10.0 10.0 10.0 10.0 10.0 10.0 10.0 10.0 10.0 10.0 10.0 10.0 10.0 10.0 10.0 10.0 10.0 10.0 10.0 10.0 
0.0010 0.0010 0.0010 0.0010 0.0010 0.0010 0.20802948146867534 0.0010 0.0010 10.0 10.0 10.0 10.0 10.0 10.0 10.0 10.0 10.0 10.0 10.0 10.0 10.0 10.0 10.0 10.0 0.0010 10.0 10.0 10.0 10.0 10.0 10.0 10.0 10.0 10.0 10.0 10.0 10.0 10.0 10.0 10.0 10.0 10.0 10.0 10.0 10.0 10.0 10.0 
10.0 1.75857781476013 0.001024647309331311 0.0010148291780522555 0.0010085834986799972 0.001017703185220331 0.001047715975791485 2.8319818693752765 0.0010 0.0025644735514681535 0.0010 7.26736736137104 7.331110583354553 7.3175752099906655 7.306280477843086 7.3518416070841255 7.291147623416189 5.327904138513331 7.333593619433689 0.0010 7.336203110720241 7.332633868614703 7.109236445632395 7.352897269591186 7.335415198236941 0.0010 7.334963830694663 7.331376741310425 7.332240175848353 7.322581135877163 7.330312157277605 7.1571541144093676 7.357613861614013 7.314137696281028 7.339000401510271 7.114074506811628 0.0010 7.337825303380861 7.326134707395773 7.335023539578346 6.952770040043087 7.277314051679571 7.355096521408526 7.347006343286309 6.257285990305358 0.0010 7.33429006506434 7.3180702539888225 
10.0 1.6005731496864284 0.0010 0.0010000834727420871 0.0010 0.0010 0.0010 2.1820916491983926 0.0010 0.0010 0.0010 6.982075331364242 7.052417786679452 7.042345563784272 7.035116240491853 7.072751563300265 7.0158901578075445 5.039846242910835 7.053225512720093 0.0010 7.05888231339659 7.052538623111756 6.8737186131697925 7.081220577545415 7.055680026396409 0.0010 7.054386211605768 7.058362858342932 7.05064916181645 7.0381533467593815 7.051037438609232 6.861569460824226 7.0815293233369205 7.031276219039349 7.059263233241869 6.839843132835243 0.0010 7.060673040621442 7.051251426513616 7.054662707552883 6.700805782409305 6.994846505795263 7.076310093294795 7.066636944037188 5.980622000848331 0.0010 7.055978460035827 7.043427716891631 
0.0010 0.0010 0.001488062687650464 0.0010 0.0010 0.0010 0.36638571201059816 0.0010 0.0010 10.0 10.0 10.0 10.0 10.0 10.0 10.0 10.0 10.0 10.0 10.0 10.0 10.0 10.0 10.0 10.0 0.9592243576142074 10.0 10.0 10.0 10.0 10.0 10.0 10.0 10.0 10.0 10.0 10.0 10.0 10.0 10.0 10.0 10.0 10.0 10.0 10.0 10.0 10.0 10.0 
0.0010 0.0010 0.001109846634714505 0.0010 0.00102106458392465 0.0010556949321471614 0.6276172885549822 0.0010 0.0010 10.0 10.0 10.0 10.0 10.0 10.0 10.0 10.0 10.0 10.0 10.0 10.0 10.0 10.0 10.0 10.0 0.0010 10.0 10.0 10.0 10.0 10.0 10.0 10.0 10.0 10.0 10.0 10.0 10.0 10.0 10.0 10.0 10.0 10.0 10.0 10.0 10.0 10.0 10.0 
0.0010 0.0010 0.0010 0.0010 0.0010 0.0010 0.178571642962484 0.0010 0.0010 10.0 10.0 10.0 10.0 10.0 10.0 10.0 10.0 10.0 10.0 10.0 10.0 10.0 10.0 10.0 10.0 0.0010 10.0 10.0 10.0 10.0 10.0 10.0 10.0 10.0 10.0 10.0 10.0 10.0 10.0 10.0 10.0 10.0 10.0 10.0 10.0 10.0 10.0 10.0 
0.0010 0.0010 0.0010 0.001080175958030726 0.0010000061205685548 0.0010 0.0010 5.244595969806603 10.0 0.001000000000000334 10.0 10.0 10.0 10.0 10.0 10.0 10.0 9.956670174856264 10.0 10.0 10.0 10.0 10.0 10.0 10.0 10.0 10.0 10.0 10.0 10.0 10.0 10.0 10.0 10.0 10.0 10.0 10.0 10.0 10.0 10.0 10.0 10.0 10.0 10.0 10.0 10.0 10.0 10.0 
0.0010 0.0010 0.0010 0.0010 0.0010 0.0010 0.0010 1.6410262365345538 0.0010 10.0 10.0 10.0 10.0 10.0 10.0 10.0 10.0 10.0 10.0 10.0 10.0 10.0 10.0 10.0 10.0 10.0 10.0 10.0 10.0 10.0 10.0 10.0 10.0 10.0 10.0 10.0 10.0 10.0 10.0 10.0 10.0 10.0 10.0 10.0 10.0 10.0 10.0 10.0 
0.0010 0.0010 0.0010 0.0010 0.0010 0.0010 0.0010 6.021810815024797 10.0 0.0010 10.0 10.0 10.0 10.0 10.0 10.0 10.0 10.0 10.0 10.0 10.0 10.0 10.0 10.0 10.0 10.0 10.0 10.0 10.0 10.0 10.0 10.0 10.0 10.0 10.0 10.0 10.0 10.0 10.0 10.0 10.0 10.0 10.0 10.0 10.0 10.0 10.0 10.0 
0.0010 0.0010 0.0010 0.0010 0.0010 0.0010 0.0010 2.6028997854722276 10.0 0.0010 10.0 10.0 10.0 10.0 10.0 10.0 10.0 10.0 10.0 10.0 10.0 10.0 10.0 10.0 10.0 10.0 10.0 10.0 10.0 10.0 10.0 10.0 10.0 10.0 10.0 10.0 10.0 10.0 10.0 10.0 10.0 10.0 10.0 10.0 10.0 10.0 10.0 10.0 
1.273338669117966 0.0010 0.0010 0.0010 0.0010 0.0010 0.0010 7.028524379793378 10.0 0.0010 10.0 10.0 10.0 10.0 10.0 10.0 10.0 10.0 10.0 10.0 10.0 10.0 10.0 10.0 10.0 10.0 10.0 10.0 10.0 10.0 10.0 10.0 10.0 10.0 10.0 10.0 10.0 10.0 10.0 10.0 10.0 10.0 10.0 10.0 10.0 10.0 10.0 10.0 
0.0010 0.0010 0.0010 0.0010000023696759407 0.0010025016599715475 0.001003830386705631 0.0010040546546394133 1.9649836945746464 0.0010 10.0 10.0 10.0 10.0 10.0 10.0 10.0 10.0 10.0 10.0 10.0 10.0 10.0 10.0 10.0 10.0 10.0 10.0 10.0 10.0 10.0 10.0 10.0 10.0 10.0 10.0 10.0 10.0 10.0 10.0 10.0 10.0 10.0 10.0 10.0 10.0 10.0 10.0 10.0 
0.0010 0.0010 0.0014167023837967005 0.0010 0.0010 0.0010 0.0010 1.2816013827639932 10.0 0.0010 10.0 10.0 10.0 10.0 10.0 10.0 10.0 10.0 10.0 10.0 10.0 10.0 10.0 10.0 10.0 10.0 10.0 10.0 10.0 10.0 10.0 10.0 10.0 10.0 10.0 10.0 10.0 10.0 10.0 10.0 10.0 10.0 10.0 10.0 10.0 10.0 10.0 10.0 
9.977352846932385 1.7157292624845066 0.0010639075457735932 0.0010041685012183287 0.001050139056555506 0.0012988109837335324 0.0010005588017124943 2.6040855105328204 0.0010 0.0010199335340837653 0.0010 6.9682204642926795 6.982722797570695 6.967703282254956 6.962886801388818 6.973754467945032 6.962776192247636 6.943022119754925 6.9730479507998275 0.0010 6.958140835057484 6.973689654565875 6.778569202136188 6.973956789341134 6.972768281993858 0.9690456536710479 6.973855029854587 6.966679261014602 6.971516074342237 6.970498707047228 6.971181875644174 4.061538940448398 6.969736658132149 6.967650738280923 6.975625307736205 6.971176582598474 0.0010 6.96764635944062 6.96673567273128 6.9744918098518 6.548068706953202 6.941643279080941 6.972126010705219 6.968564838185949 6.735931971889109 0.0010 6.970028846831159 6.964724457516449 
9.933625978672454 1.5212150602832568 0.0015355498838204552 0.0010345988271388727 0.0012150435810484386 0.001027038898420262 0.0011270935586799365 1.1331684588823365 0.0010 0.001378076111133946 0.1942297907042521 5.597238510290841 5.6001260506850565 5.587810766953328 5.574059601817494 5.594816034376927 5.5845326490622025 5.567743845994561 5.596742384931737 0.18723528369141312 5.586614272660341 5.592862570035817 5.5413552069978795 5.5813083320724 5.593033693755246 4.792440334980452 5.596827278504053 5.584231551292503 5.5974382582966555 5.598092771511593 5.591893912756048 3.9547598610136276 5.589927513452762 5.597391228194912 5.595986347680651 5.579325670628602 0.0010 5.588535807937518 5.585312850108737 5.596927131765271 5.511816893853939 5.591484449041845 5.593361834772235 5.592079917442202 5.541176216364832 0.0010 5.589437469387858 5.584550128350296 
0.0010 0.0010 0.0010 0.0010 0.0010 0.0010 0.0010 4.024776397627904 10.0 0.0010 10.0 10.0 10.0 10.0 10.0 10.0 10.0 10.0 10.0 10.0 10.0 10.0 10.0 10.0 10.0 10.0 10.0 10.0 10.0 10.0 10.0 10.0 10.0 10.0 10.0 10.0 10.0 10.0 10.0 10.0 10.0 10.0 10.0 10.0 10.0 10.0 10.0 10.0 
10.0 1.6355847060149455 0.0012496541003674782 0.0010233294894472248 0.001049230947482307 0.0010772148025438011 0.0010 1.4881096607253577 0.0022917087201368425 0.0010 0.0010 5.528746775797803 5.595006652668255 5.620950545647851 5.560178771417542 5.625241661988925 5.602473049672279 5.530592088318265 5.613034827930032 0.0010 5.612889409090553 5.592065132232696 5.545170644433517 5.640397375452048 5.604231612972592 0.6252626359239761 5.617841989291751 5.649179670567772 5.592828879465991 5.565355577037714 5.5913452188164605 4.847243662405208 5.62668983291326 5.551042326114819 5.610725519834618 5.478520332041313 0.0010 5.606416871312194 5.600068430938632 5.618883314103957 5.555792706560068 5.524913762536982 5.619050699691334 5.572419917955431 4.97500428064256 0.0010 5.596943409945032 5.612758974441123 
3.3349969906426145 0.0010 0.0010 0.0010 0.0010 0.0010 0.0010 7.92029325636582 10.0 0.0010 10.0 10.0 10.0 10.0 10.0 10.0 10.0 10.0 10.0 10.0 10.0 10.0 10.0 10.0 10.0 10.0 10.0 10.0 10.0 10.0 10.0 10.0 10.0 10.0 10.0 10.0 10.0 10.0 10.0 10.0 10.0 10.0 10.0 10.0 10.0 10.0 10.0 10.0 
0.0010 0.0010 0.0010 0.0010 0.0010 0.0010 0.0010 2.2482419013064785 0.0010 10.0 10.0 10.0 10.0 10.0 10.0 10.0 10.0 10.0 10.0 10.0 10.0 10.0 10.0 10.0 10.0 10.0 10.0 10.0 10.0 10.0 10.0 10.0 10.0 10.0 10.0 10.0 10.0 10.0 10.0 10.0 10.0 10.0 10.0 10.0 10.0 10.0 10.0 10.0 
0.7970230369303963 8.59238893215305 0.0010 0.0010 0.0010 0.0010 0.0010 7.0475176442052065 0.0010 0.0010 10.0 10.0 10.0 10.0 10.0 10.0 10.0 10.0 10.0 9.894445216623357 10.0 10.0 10.0 10.0 10.0 10.0 10.0 10.0 10.0 10.0 10.0 10.0 10.0 10.0 10.0 10.0 0.0010 10.0 10.0 10.0 10.0 10.0 10.0 10.0 10.0 0.0010 10.0 10.0 
3.1781285928592036 10.0 0.0010 0.0010 0.0010 0.0010 0.0010 10.0 0.0010 0.0010 10.0 10.0 10.0 10.0 10.0 10.0 10.0 10.0 10.0 10.0 10.0 10.0 10.0 10.0 10.0 10.0 10.0 10.0 10.0 10.0 10.0 10.0 10.0 10.0 10.0 10.0 0.0010 10.0 10.0 10.0 10.0 10.0 10.0 10.0 10.0 0.0010 10.0 10.0 
0.0010 0.0010 0.0010 0.0010 0.0010 0.0010 0.0010 1.7213927686293913 0.0010 10.0 10.0 10.0 10.0 10.0 10.0 10.0 10.0 10.0 10.0 10.0 10.0 10.0 10.0 10.0 10.0 10.0 10.0 10.0 10.0 10.0 10.0 10.0 10.0 10.0 10.0 10.0 10.0 10.0 10.0 10.0 10.0 10.0 10.0 10.0 10.0 10.0 10.0 10.0 
1.7716090773964184 0.0010 0.0010 0.0010033371801533599 0.0010002632586453327 0.0010002076495858473 0.0010 6.933405346833862 10.0 0.0010 9.973998440010101 9.999999899890774 9.999999899903235 9.999999899931337 9.999999899948454 9.99999989991631 9.999999899889167 9.999998963620325 9.999999899905776 9.973998443642841 9.999999899923196 9.999999899914835 9.999999899855755 9.999999899936276 9.999999899900795 9.919999365547136 9.999999899923221 9.999999899933535 9.999999899900146 9.9999998998944 9.99999989991997 10.0 9.999999899935114 9.999999899896414 9.999999899918993 9.999999899880843 10.0 9.999999899918288 9.99999989992689 9.999999899903372 9.9999998999457 9.999999899885905 9.99999989991289 9.999999899913128 10.0 10.0 9.999999899919974 9.999999899924124 
0.0010 0.0010 0.0010128122098467896 0.0010 0.0010 0.0010 0.0010 5.412814092722936 10.0 0.0010 10.0 10.0 10.0 10.0 10.0 10.0 10.0 10.0 10.0 10.0 10.0 10.0 10.0 10.0 10.0 10.0 10.0 10.0 10.0 10.0 10.0 10.0 10.0 10.0 10.0 10.0 10.0 10.0 10.0 10.0 10.0 10.0 10.0 10.0 10.0 10.0 10.0 10.0 
0.0010 0.0010 0.0010 0.0010 0.0010 0.0010 0.0010 1.9945706373267642 10.0 0.0010 10.0 10.0 10.0 10.0 10.0 10.0 10.0 10.0 10.0 10.0 10.0 10.0 10.0 10.0 10.0 10.0 10.0 10.0 10.0 10.0 10.0 10.0 10.0 10.0 10.0 10.0 10.0 10.0 10.0 10.0 10.0 10.0 10.0 10.0 10.0 10.0 10.0 10.0 
1.207903741080435 0.0010 0.0010109322903292996 0.0010007866027034627 0.0010038066906965526 0.0010 0.0011859794682291653 7.107259463956728 9.687022936087557 0.0010 9.616824231948364 9.999012851516309 9.998989475246084 9.998987154657298 9.998995454634768 9.999001303971724 9.99899175087766 9.997965132407813 9.99899168999524 9.616824231948364 9.998991154388497 9.998995174069996 9.999004688270075 9.99898582494016 9.999000101743695 8.542490037931856 9.999002727356078 9.998987327468967 9.998994225656542 9.998994080528064 9.998992475392448 9.998010186165931 9.999012275736277 9.999000415326954 9.99897552465709 9.99907619207375 10.0 9.998998290223854 9.99898792125714 9.999001775296604 9.999028488037222 9.99899930719481 9.998999390831596 9.99899357114868 10.0 9.722931656285114 9.99899244771298 9.998987583808127 
0.0010 0.0010 0.0010015260830845106 0.0010 0.0010 0.0010137989483780456 0.0010 5.888553153225331 10.0 0.0010 10.0 10.0 10.0 10.0 10.0 10.0 10.0 10.0 10.0 10.0 10.0 10.0 10.0 10.0 10.0 10.0 10.0 10.0 10.0 10.0 10.0 10.0 10.0 10.0 10.0 10.0 10.0 10.0 10.0 10.0 10.0 10.0 10.0 10.0 10.0 10.0 10.0 10.0 
1.6638964067552182 9.672295074424515 0.0010 0.0010 0.0010 0.0010 0.0010 8.555640640507228 0.0010 0.0010 10.0 10.0 10.0 10.0 10.0 10.0 10.0 10.0 10.0 10.0 10.0 10.0 10.0 10.0 10.0 10.0 10.0 10.0 10.0 10.0 10.0 10.0 10.0 10.0 9.990631881077432 10.0 0.0010 10.0 10.0 10.0 10.0 10.0 10.0 10.0 10.0 1.0434891818338299 10.0 10.0 
0.0010 0.0010 0.0010123467962396499 0.001002262080784583 0.0010 0.0010 0.0010 5.845158343138609 10.0 0.0010 10.0 10.0 10.0 10.0 10.0 10.0 10.0 10.0 10.0 10.0 10.0 10.0 10.0 10.0 10.0 10.0 10.0 10.0 10.0 10.0 10.0 10.0 10.0 10.0 10.0 10.0 10.0 10.0 10.0 10.0 10.0 10.0 10.0 10.0 10.0 10.0 10.0 10.0 
6.062667904979665 0.0010 0.0010 0.0010 0.0010 0.0010 0.0010 10.0 10.0 0.0010 10.0 10.0 10.0 10.0 10.0 10.0 10.0 10.0 10.0 10.0 10.0 10.0 10.0 10.0 10.0 10.0 10.0 10.0 10.0 10.0 10.0 10.0 10.0 10.0 10.0 10.0 10.0 10.0 10.0 10.0 10.0 10.0 10.0 10.0 10.0 10.0 10.0 10.0 
0.0010 0.0010 0.0010 0.0010 0.0010 0.0010 0.0010 1.6165105233355912 10.0 0.0010 10.0 10.0 10.0 10.0 10.0 10.0 10.0 10.0 10.0 10.0 10.0 10.0 10.0 10.0 10.0 10.0 10.0 10.0 10.0 10.0 10.0 10.0 10.0 10.0 10.0 10.0 10.0 10.0 10.0 10.0 10.0 10.0 10.0 9.966533046448333 10.0 10.0 10.0 10.0 
0.001000000000000334 0.0010 0.0010 0.0010 0.0010 0.0010 0.0010 5.454018075657458 10.0 0.0010 10.0 10.0 10.0 10.0 10.0 10.0 10.0 10.0 10.0 10.0 10.0 10.0 10.0 10.0 10.0 10.0 10.0 10.0 10.0 10.0 10.0 10.0 10.0 10.0 10.0 10.0 10.0 10.0 10.0 10.0 10.0 10.0 10.0 10.0 10.0 10.0 10.0 10.0 
10.0 3.9464974410270206 0.0010 0.0010 0.0010 0.0010 0.0010 8.035704639280212 0.0010 0.0012026778408715964 0.0010 10.0 10.0 10.0 10.0 10.0 10.0 10.0 10.0 0.0010 10.0 10.0 10.0 10.0 10.0 0.0010 10.0 10.0 10.0 10.0 10.0 10.0 10.0 10.0 10.0 10.0 0.0010 10.0 10.0 10.0 10.0 10.0 10.0 10.0 10.0 0.0010 10.0 10.0 
0.7842879061912382 0.0010 0.0010 0.0010 0.0010 0.0010 0.0010 7.210047018721238 10.0 0.0010 10.0 10.0 10.0 10.0 10.0 10.0 10.0 10.0 10.0 10.0 10.0 10.0 10.0 10.0 10.0 10.0 10.0 10.0 10.0 10.0 10.0 10.0 10.0 10.0 10.0 10.0 10.0 10.0 10.0 10.0 10.0 10.0 10.0 10.0 10.0 10.0 10.0 10.0 
0.0010 0.0010 0.0010129019596580677 0.0010000074066905823 0.001000023246358084 0.0010000424554052864 0.06174845560686454 0.0010 0.0010 10.0 10.0 10.0 10.0 10.0 10.0 10.0 10.0 10.0 10.0 10.0 10.0 10.0 10.0 10.0 10.0 10.0 10.0 10.0 10.0 10.0 10.0 10.0 10.0 10.0 10.0 10.0 10.0 10.0 10.0 10.0 10.0 10.0 10.0 10.0 10.0 10.0 10.0 10.0 
0.0010 0.0010 0.0010 0.0011473980738597408 0.0010 0.0010 0.0010 1.0508197554255458 10.0 0.0010 10.0 10.0 10.0 10.0 10.0 10.0 10.0 10.0 10.0 10.0 10.0 10.0 10.0 10.0 10.0 10.0 10.0 10.0 10.0 10.0 10.0 10.0 10.0 10.0 10.0 10.0 10.0 10.0 10.0 10.0 10.0 10.0 10.0 10.0 10.0 10.0 10.0 10.0 
0.0010 0.0010 0.0010 0.0010 0.0010 0.0010 0.0010 6.1936967396031655 10.0 0.0010 10.0 10.0 10.0 10.0 10.0 10.0 10.0 10.0 10.0 10.0 10.0 10.0 10.0 10.0 10.0 10.0 10.0 10.0 10.0 10.0 10.0 10.0 10.0 10.0 10.0 10.0 10.0 10.0 10.0 10.0 10.0 10.0 10.0 10.0 10.0 10.0 10.0 10.0 
0.0010 0.0010 0.0010 0.0010 0.0010 0.0010095038263884457 0.0010 2.1897812163075847 0.0010 10.0 10.0 10.0 10.0 10.0 10.0 10.0 10.0 10.0 10.0 10.0 10.0 10.0 10.0 10.0 10.0 10.0 10.0 10.0 10.0 10.0 10.0 10.0 10.0 10.0 10.0 10.0 10.0 10.0 10.0 10.0 10.0 10.0 10.0 10.0 10.0 10.0 10.0 10.0 
9.863424417503388 4.007600185339873 0.002129805818133328 0.0010025037246318834 0.0010002727599932155 0.0010 0.0010122201750025705 7.818564307006692 0.0010 0.002988718297280836 0.0010 10.0 10.0 10.0 10.0 10.0 10.0 10.0 10.0 0.0010 10.0 10.0 10.0 10.0 10.0 0.0010 10.0 10.0 10.0 10.0 10.0 7.371655640747739 10.0 10.0 10.0 10.0 0.0010 10.0 10.0 10.0 10.0 10.0 10.0 10.0 8.004261659195025 0.0010 10.0 10.0 
0.8083872571307626 10.0 0.0010 0.0010 0.0010 0.0010 0.0010 8.407966029138576 0.0010 0.0010 10.0 10.0 10.0 10.0 10.0 10.0 10.0 10.0 10.0 10.0 10.0 10.0 10.0 10.0 10.0 10.0 10.0 10.0 10.0 10.0 10.0 10.0 10.0 10.0 9.989635261339938 10.0 0.0010 10.0 10.0 10.0 10.0 10.0 10.0 10.0 10.0 0.12186745420924172 10.0 10.0 
6.836508253143747 0.0010 0.0010 0.0010 0.0010 0.001000263909533064 0.0010 10.0 8.282816200049213 0.0010 9.992327332452104 10.0 10.0 10.0 10.0 10.0 10.0 10.0 10.0 9.992338864265426 10.0 10.0 10.0 10.0 10.0 9.990428206605593 10.0 10.0 10.0 10.0 10.0 10.0 10.0 10.0 10.0 10.0 10.0 10.0 10.0 10.0 10.0 10.0 10.0 10.0 10.0 10.0 10.0 10.0 
1.2391694463365068 10.0 0.0010 0.0010 0.0010 0.0010 0.0010 8.974566671854404 0.0010 0.0010 10.0 10.0 10.0 10.0 10.0 10.0 10.0 10.0 10.0 10.0 10.0 10.0 10.0 10.0 10.0 10.0 10.0 10.0 10.0 10.0 10.0 10.0 10.0 10.0 10.0 10.0 0.0010 10.0 10.0 10.0 10.0 10.0 10.0 10.0 10.0 0.0010 10.0 10.0 
0.0010 0.0010 0.0010398115570477966 0.0010 0.0010 0.0010 0.6427351953293289 0.0010 0.0010 10.0 10.0 10.0 10.0 10.0 10.0 10.0 10.0 10.0 10.0 10.0 10.0 10.0 10.0 10.0 10.0 10.0 10.0 10.0 10.0 10.0 10.0 10.0 10.0 10.0 10.0 10.0 10.0 10.0 10.0 10.0 10.0 10.0 10.0 10.0 10.0 10.0 10.0 10.0 
0.0010 0.0010 0.0010 0.0010 0.0010 0.0010 0.0010 1.7243093900580826 10.0 0.0010 10.0 10.0 10.0 10.0 10.0 10.0 10.0 10.0 10.0 10.0 10.0 10.0 10.0 10.0 10.0 10.0 10.0 10.0 10.0 10.0 10.0 10.0 10.0 10.0 10.0 10.0 10.0 10.0 10.0 10.0 10.0 10.0 10.0 10.0 10.0 10.0 10.0 10.0 
6.681408278515234 0.0010 0.0010 0.0010001983768410082 0.0010 0.0010 0.0010019070186078791 9.26036149906848 7.191824958675994 0.0010000141318351537 10.0 10.0 10.0 10.0 10.0 10.0 10.0 10.0 10.0 10.0 10.0 10.0 10.0 10.0 10.0 10.0 10.0 10.0 10.0 10.0 10.0 10.0 10.0 10.0 10.0 10.0 10.0 10.0 10.0 10.0 10.0 10.0 10.0 10.0 10.0 10.0 10.0 10.0 
10.0 2.3207781712184268 0.0011366152556378003 0.0010 0.0010844100292295047 0.001008296857385745 0.0010 5.001662575934086 0.0010 0.0010 0.0010 8.889291484401806 8.928954858770231 8.909961736092873 8.873018259602565 8.930225865550689 8.895358109783892 8.674903113806717 8.932063911039188 0.0010 8.91929302999825 8.750168208034756 8.90902746697825 8.917840695531746 8.924857805983589 2.5464264254919007 8.924289106970503 8.921907181751967 8.922203817052313 8.90481079098114 8.915681637660045 7.691257357273573 8.92058863213336 8.900278030019368 8.926163645827376 8.870036388423454 0.0010 8.919332234601185 8.908122639912555 8.93492382684975 8.919204856912184 8.884900767486478 8.925792248506571 8.908001319467648 8.544721429700724 0.0010 8.904391499251568 8.90976323551871 
9.60977602796538 1.9672590330124362 0.0010 0.001004440212325526 0.0010363978686859232 0.0011597647104561659 0.002288149976102088 3.544922453284131 0.0010 0.0010 0.2696298950644974 8.033322470749544 8.087519827413892 8.051977929389306 8.055269003391919 8.061914769467466 8.040390064065267 6.997142711914939 8.055679088832038 0.2720693981633297 8.054289928625295 8.056316121019279 7.854227700697911 8.06693862237293 8.057637914253492 0.10417719489824329 8.056062560903282 8.056334989338072 8.053903378435194 8.051833907833487 8.057968110728524 7.821779716601172 8.068199360298618 8.053357288634157 8.060267933353433 7.990681302496503 0.2370770030708212 8.057761651380295 8.055459185954751 8.055947286363498 7.973357821675185 8.02023598266004 8.064020045999321 8.063921294549514 7.49360854412095 0.24413411297581 8.059612083655011 8.050080643007325 
9.936917486798311 1.193983498186149 0.0017412821462547885 0.0010911388659477896 0.0011164845618607375 0.0016287990768093395 0.0010326499876693596 0.375802674632137 0.05478861364031731 0.0013535845290175309 1.269510892212107 5.0085048779900365 5.023753712045121 5.026918337221025 5.028893040456284 5.026299882347405 5.011229603882313 4.561643777545916 5.024408714377931 1.4259273595830486 5.0286176657324635 5.040704637768311 4.973636079396455 5.035046736277495 5.023277237002656 4.543660909081709 5.028542650666111 5.03001811054396 5.042774678845933 5.018678572475237 5.02661698904646 4.651331348588874 5.03493717409463 4.9899802865869765 5.028362563298155 4.984012738838333 0.05328818154391096 5.0278346307765265 5.026201124427386 5.088163650037988 5.002942102450575 5.011099479119304 5.029880091306692 5.028356461261165 4.723235235231908 0.05328818154391096 5.027862038408247 5.025799540028409 
10.0 4.916058571328622 0.0010 0.0010254260165227858 0.0010 0.0010 0.0010 8.427224215700452 0.0010 0.0010 0.0010 10.0 10.0 10.0 10.0 10.0 10.0 10.0 10.0 0.0010 10.0 10.0 10.0 10.0 10.0 0.0010 10.0 10.0 10.0 10.0 10.0 9.998519343459073 10.0 10.0 10.0 10.0 0.0010 10.0 10.0 10.0 10.0 10.0 10.0 10.0 10.0 0.0010 10.0 10.0 
6.097035106844261 0.0010 0.0010 0.0010 0.0010 0.001000484131339706 0.0010 8.100329769526724 5.346884464448577 0.0010 10.0 10.0 10.0 10.0 10.0 10.0 10.0 10.0 10.0 10.0 10.0 10.0 10.0 10.0 10.0 10.0 10.0 10.0 10.0 10.0 10.0 10.0 10.0 10.0 10.0 10.0 10.0 10.0 10.0 10.0 10.0 10.0 10.0 10.0 10.0 10.0 10.0 10.0 
0.3854175877552697 0.0010641952880070654 0.0010000056672859858 0.0010248394930260655 0.0010057020309818148 0.001000021672517275 0.0010004949423653208 7.006699913667099 10.0 0.0010062478104649753 9.999811211038386 9.999911216073361 9.99989384085517 9.999893457913053 9.999912776433483 9.999894505833051 9.999892828460355 9.999831556957382 9.99989392640927 9.999811211147533 9.999894101430284 9.999913288929712 9.999908027306661 9.999894756130441 9.999894001448675 8.812192876740506 9.99989381839358 9.999894081304578 9.999913233373238 9.99991286571093 9.999893866765884 9.999907625797034 9.999894768889233 9.999912663368729 9.999894105479743 9.999887625978827 9.999852811256986 9.999913528231453 9.999893876982444 9.999893966836222 9.999902940678973 9.999911591532305 9.99991398821803 9.99991370360116 9.999858831701927 9.999811183902864 9.999913390108949 9.999913020270649 
8.935340792244224 1.435022843034015 0.0010 0.0010 0.0012574592930684164 0.0010 0.0010 0.6170558198369296 0.0010 0.0010 1.3801373741880036 4.725471104161185 4.7578846502971945 4.745544536042269 4.733473865365977 4.688520165782913 4.750593271968178 4.339906242162762 4.693416674559478 1.3801373741880036 4.705940415877105 4.711126253090166 3.97852414580524 4.710424848682449 4.672489759054152 1.8570883588103184 4.704659795072123 4.753813561784276 4.70248997253057 4.694256934465706 4.72057037499248 5.029401549047357 4.708874314443446 4.705449950882686 4.7009544202445515 4.454622373281836 1.3867042781656105 4.7037950796303045 4.737360270418417 4.682661731212669 4.6823468872967275 4.650430935736284 4.704659552172677 4.709652173662793 4.121769273178968 1.3801373741880036 4.709354464090824 4.7432845028076835 
5.400157584657022 0.0010 0.0010 0.0010 0.0010 0.0010 0.0010000042786851853 9.826406434490394 10.0 0.0010 10.0 10.0 10.0 10.0 10.0 10.0 10.0 10.0 10.0 10.0 10.0 10.0 10.0 10.0 10.0 10.0 10.0 10.0 10.0 10.0 10.0 10.0 10.0 10.0 10.0 10.0 10.0 10.0 10.0 10.0 10.0 10.0 10.0 10.0 10.0 10.0 10.0 10.0 
0.0010 0.0010 0.0010 0.0010 0.0010 0.0010 0.0010 0.057444543942558934 10.0 0.0010 10.0 10.0 10.0 10.0 10.0 10.0 10.0 10.0 10.0 10.0 10.0 10.0 10.0 10.0 10.0 10.0 10.0 10.0 10.0 10.0 10.0 10.0 10.0 10.0 10.0 10.0 10.0 10.0 10.0 10.0 10.0 10.0 10.0 10.0 10.0 10.0 10.0 10.0 
6.239744734927436 0.0010 0.0010 0.0010 0.0010 0.0010147016206483565 0.0010 10.0 10.0 0.0010 10.0 10.0 10.0 10.0 10.0 10.0 10.0 10.0 10.0 10.0 10.0 10.0 10.0 10.0 10.0 10.0 10.0 10.0 10.0 10.0 10.0 10.0 10.0 10.0 10.0 10.0 10.0 10.0 10.0 10.0 10.0 10.0 10.0 10.0 10.0 10.0 10.0 10.0 
10.0 1.8409161381064236 0.0010 0.0010 0.0010 0.0010 0.0010 3.098615437208376 0.0010 0.0010 0.0010 7.071867618589385 7.149461438420082 7.1579785360853405 7.1531645899890846 7.155016208735662 7.122369735412488 5.091228038947449 7.152583469968673 0.0010 7.1693829081008476 7.14596305235821 6.945001716966347 7.202945219199727 7.156287278998882 0.0010 7.15359639408995 7.181087280777117 7.148633005950505 7.122424018883191 7.151961636195581 7.205576487962275 7.188016928448894 6.9785358195414045 7.158571558155115 6.945074741884537 0.0010 7.1658290734053365 7.174654507270267 7.1456593829833 7.026765126999697 7.088574644990271 7.1767836849162014 7.167494274267924 6.200042167321488 0.0010 7.161919522468216 7.160776197272303 
7.4089758898010825 0.0010 0.0010 0.0010 0.0010 0.0010 0.0010 10.0 7.301852787803639 0.0010 10.0 10.0 10.0 10.0 10.0 10.0 10.0 10.0 10.0 10.0 10.0 10.0 10.0 10.0 10.0 10.0 10.0 10.0 10.0 10.0 10.0 10.0 10.0 10.0 10.0 10.0 10.0 10.0 10.0 10.0 10.0 10.0 10.0 10.0 10.0 10.0 10.0 10.0 
0.6067820219474687 10.0 0.0016247057795635593 0.0010 0.0010 0.001018279048726536 0.0010 8.532276568431001 0.0010 0.0010 10.0 10.0 10.0 10.0 10.0 10.0 10.0 10.0 10.0 10.0 10.0 10.0 10.0 10.0 10.0 10.0 10.0 10.0 10.0 10.0 10.0 10.0 10.0 10.0 10.0 10.0 0.0010 10.0 10.0 10.0 10.0 10.0 10.0 10.0 10.0 0.0010 10.0 10.0 
0.0010 0.0010 0.0010 0.0010208618355534197 0.0010 0.0010 0.002381130039418141 5.202277752797926 10.0 0.0010 10.0 10.0 10.0 10.0 10.0 10.0 10.0 10.0 10.0 10.0 10.0 10.0 10.0 10.0 10.0 10.0 10.0 10.0 10.0 10.0 10.0 10.0 10.0 10.0 10.0 10.0 10.0 10.0 10.0 10.0 10.0 10.0 10.0 10.0 10.0 10.0 10.0 10.0 
0.0010 0.0010 0.0010 0.0010 0.0010024651600008094 0.0010 0.0010 4.985176699177737 10.0 0.0010 10.0 10.0 10.0 10.0 10.0 10.0 10.0 10.0 10.0 10.0 10.0 10.0 10.0 10.0 10.0 10.0 10.0 10.0 10.0 10.0 10.0 10.0 10.0 10.0 10.0 10.0 8.889187753511964 10.0 10.0 10.0 10.0 10.0 10.0 10.0 10.0 8.889187753511964 10.0 10.0 
10.0 1.1742176286432864 0.0010968828902659788 0.0010129394686336488 0.0011273353901184158 0.0010489992277282457 0.0010189426146593075 0.13964462438241743 0.0010 0.0010430163169531255 0.0010 4.76798512354744 4.7707607001093795 4.765264552940568 4.7648026320097525 4.770179021625406 4.765452659544845 4.740912440387853 4.76994528162392 0.0010 4.768634971002726 4.76868339111927 4.930345629818225 4.7678626284552745 4.769533542108647 4.966267751664159 4.769901574275462 4.766993624937372 4.770752743709734 4.7689649863161705 4.768028279289929 4.617128948350622 4.7670422320609465 4.769375368499023 4.769487897918113 4.756185386918188 0.0010 4.7674087412465695 4.766337947142085 4.769981248514597 4.7257429438143985 4.767311628625183 4.769057058004113 4.769565232865034 4.898909481696043 0.0010 4.767980925860967 4.76666736892184 
0.0010 0.0010 0.0010 0.0010000047914653894 0.0010 0.0010 0.0010 2.421473029204555 0.0010 10.0 10.0 10.0 10.0 10.0 10.0 10.0 10.0 10.0 10.0 10.0 10.0 10.0 10.0 10.0 10.0 10.0 10.0 10.0 10.0 10.0 10.0 10.0 10.0 10.0 10.0 10.0 10.0 10.0 10.0 10.0 10.0 10.0 10.0 10.0 10.0 10.0 10.0 10.0 
0.0010 0.0010 0.0010 0.0010 0.0010 0.0010 0.0010 0.3253407277936988 10.0 0.0010 10.0 10.0 10.0 10.0 10.0 10.0 10.0 10.0 10.0 10.0 10.0 10.0 10.0 10.0 10.0 10.0 10.0 10.0 10.0 10.0 10.0 10.0 10.0 10.0 10.0 10.0 10.0 10.0 10.0 10.0 10.0 10.0 10.0 10.0 10.0 10.0 10.0 10.0 
0.0010 0.0010 0.0016768154790155047 0.0010011363469646865 0.0010 0.0010082975318023517 0.0010015471402958045 4.332139379513407 10.0 0.0010 10.0 10.0 10.0 10.0 10.0 10.0 10.0 10.0 10.0 10.0 10.0 10.0 10.0 10.0 10.0 10.0 10.0 10.0 10.0 10.0 10.0 10.0 10.0 10.0 10.0 10.0 10.0 10.0 10.0 10.0 10.0 10.0 10.0 10.0 10.0 10.0 10.0 10.0 
6.300245180887764 0.0010 0.0010 0.0010 0.0010013753154614299 0.0010 0.0010 10.0 8.875860462814131 0.0010 10.0 10.0 10.0 10.0 10.0 10.0 10.0 10.0 10.0 10.0 10.0 10.0 10.0 10.0 10.0 10.0 10.0 10.0 10.0 10.0 10.0 10.0 10.0 10.0 10.0 10.0 10.0 10.0 10.0 10.0 10.0 10.0 10.0 10.0 10.0 10.0 10.0 10.0 
0.0010 0.0010 0.0010 0.0010 0.0010 0.0010 0.07051851972093266 0.0010 0.0010 10.0 10.0 10.0 10.0 10.0 10.0 10.0 10.0 10.0 10.0 10.0 10.0 10.0 10.0 10.0 10.0 10.0 10.0 10.0 10.0 10.0 10.0 10.0 10.0 10.0 10.0 10.0 10.0 10.0 10.0 10.0 10.0 10.0 10.0 10.0 10.0 10.0 10.0 10.0 
0.0010 0.0010 0.0010 0.0010 0.0010 0.0010 0.0010 3.991774975036329 10.0 0.0010 10.0 10.0 10.0 10.0 10.0 10.0 10.0 10.0 10.0 10.0 10.0 10.0 10.0 10.0 10.0 10.0 10.0 10.0 10.0 10.0 10.0 10.0 10.0 10.0 10.0 10.0 10.0 10.0 10.0 10.0 10.0 10.0 10.0 10.0 10.0 10.0 10.0 10.0 
10.0 6.148602503897904 0.0010 0.0010136230806788494 0.0010 0.0010 0.0010 9.317702713257852 0.0010 0.0010 0.0010 10.0 10.0 10.0 10.0 10.0 10.0 10.0 10.0 0.0010 10.0 10.0 10.0 10.0 10.0 1.3108434342731776 10.0 10.0 10.0 10.0 10.0 10.0 9.852716013271307 10.0 10.0 10.0 0.0010 10.0 10.0 10.0 10.0 10.0 10.0 10.0 9.502822559792998 0.0010 10.0 10.0 
0.0010 0.0010 0.0010 0.0010 0.0010 0.0010511724608770693 0.0010 1.2579378625518176 10.0 0.0010 10.0 10.0 10.0 10.0 10.0 10.0 10.0 10.0 10.0 10.0 10.0 10.0 10.0 10.0 10.0 10.0 10.0 10.0 10.0 10.0 10.0 10.0 10.0 10.0 10.0 10.0 10.0 10.0 10.0 10.0 10.0 10.0 10.0 10.0 10.0 10.0 10.0 10.0 
0.32725966907226667 10.0 0.0010 0.0010 0.0010 0.0010 0.0010 8.048629941314937 0.0010 0.0010 9.953088477226293 10.0 10.0 10.0 10.0 10.0 10.0 10.0 10.0 9.953088625257658 10.0 10.0 10.0 10.0 10.0 10.0 10.0 10.0 10.0 10.0 10.0 10.0 10.0 10.0 9.943525104671322 10.0 0.0010 10.0 10.0 10.0 10.0 10.0 10.0 10.0 10.0 0.0010 10.0 10.0 
0.0010 0.0010 0.0010 0.0010 0.0010 0.0010 0.0010 2.049115378967404 0.0010 9.545643101118293 10.0 10.0 10.0 10.0 10.0 10.0 10.0 10.0 10.0 10.0 10.0 10.0 10.0 10.0 10.0 10.0 10.0 10.0 10.0 10.0 10.0 10.0 10.0 10.0 10.0 10.0 10.0 10.0 10.0 10.0 10.0 10.0 10.0 10.0 10.0 10.0 10.0 10.0 
0.0010 0.0010 0.0010 0.0010 0.0010 0.0010558079111752147 0.0010 1.324540156889105 9.888961855585634 0.0010 10.0 10.0 10.0 10.0 10.0 10.0 10.0 10.0 10.0 10.0 10.0 10.0 10.0 10.0 10.0 10.0 10.0 10.0 10.0 10.0 10.0 10.0 10.0 10.0 10.0 10.0 10.0 10.0 10.0 10.0 10.0 10.0 10.0 10.0 10.0 10.0 10.0 10.0 
0.0010 0.0010 0.0010 0.0010 0.0010 0.0010024460531509992 0.0010 0.10448179359291654 10.0 0.0010 10.0 10.0 10.0 10.0 10.0 10.0 10.0 10.0 10.0 10.0 10.0 10.0 10.0 10.0 10.0 10.0 10.0 10.0 10.0 10.0 10.0 10.0 10.0 10.0 10.0 10.0 10.0 10.0 10.0 10.0 10.0 10.0 10.0 10.0 10.0 10.0 10.0 10.0 
10.0 1.794390222720923 0.0010605992141521732 0.0010 0.0010 0.0010185974677753278 0.0010 3.0802438364468694 0.0010 0.0010 0.0010 7.5737005081437605 7.673281207175642 7.658348404409384 7.651053370786481 7.701926290185465 7.62096346895821 4.720575329293512 7.673738606216911 0.0010 7.682909268198405 7.673721947754862 7.424886208458807 7.7148541119906255 7.6779539175333085 0.0010 7.675153770686711 7.680275279704108 7.67086265482801 7.654111985246004 7.672380673420234 7.466751283371062 7.715478680925489 7.645351402527298 7.683032648635294 7.368980942841621 0.0010 7.685974691442213 7.672107079042904 7.675538491715957 7.169892311428596 7.593854018929174 7.707512003888368 7.696256222936491 6.145449296634662 0.0010 7.679862058957877 7.660422358043991 
0.0010 0.0010 0.0010 0.0010 0.0010 0.0010 0.0010 0.3055355134697173 10.0 0.0010 10.0 10.0 10.0 10.0 10.0 10.0 10.0 10.0 10.0 10.0 10.0 10.0 10.0 10.0 10.0 10.0 10.0 10.0 10.0 10.0 10.0 10.0 10.0 10.0 10.0 10.0 10.0 10.0 10.0 10.0 10.0 10.0 10.0 10.0 10.0 10.0 10.0 10.0 
0.0010 0.0010 0.0010 0.0010 0.0010 0.0010 0.0010 5.160395340357508 10.0 0.0010 10.0 10.0 10.0 10.0 10.0 10.0 10.0 10.0 10.0 10.0 10.0 10.0 10.0 10.0 10.0 9.494119311758121 10.0 10.0 10.0 10.0 10.0 10.0 10.0 10.0 10.0 10.0 10.0 10.0 10.0 10.0 10.0 10.0 10.0 10.0 10.0 10.0 10.0 10.0 
6.787693116995131 6.948031775331266 0.0010 0.0010 0.0010 0.0010 0.0010 9.100027386620287 0.0010 0.0010 7.810136949561658 10.0 10.0 10.0 10.0 10.0 10.0 10.0 10.0 7.810136949561658 10.0 10.0 10.0 10.0 10.0 7.810136949561658 10.0 10.0 10.0 10.0 10.0 10.0 10.0 10.0 10.0 10.0 0.0010 10.0 10.0 10.0 10.0 10.0 10.0 10.0 10.0 0.0010 10.0 10.0 
6.130866135891879 0.0010 0.0010 0.0010 0.0010 0.0010 0.0010 10.0 9.265789380469514 0.0010 10.0 10.0 10.0 10.0 10.0 10.0 10.0 10.0 10.0 10.0 10.0 10.0 10.0 10.0 10.0 10.0 10.0 10.0 10.0 10.0 10.0 10.0 10.0 10.0 10.0 10.0 10.0 10.0 10.0 10.0 10.0 10.0 10.0 10.0 10.0 10.0 10.0 10.0 
0.0010 0.0010 0.0010 0.0010 0.0010 0.001000015793764343 0.0010 1.450887163551649 10.0 0.0010 10.0 10.0 10.0 10.0 10.0 10.0 10.0 10.0 10.0 10.0 10.0 10.0 10.0 10.0 10.0 10.0 10.0 10.0 10.0 10.0 10.0 10.0 10.0 10.0 10.0 10.0 10.0 10.0 10.0 10.0 10.0 10.0 10.0 10.0 10.0 10.0 10.0 10.0 
0.0010 0.0010 0.0010 0.0010 0.0010759442057684658 0.0010 0.7312874035314778 0.0010 0.0010 10.0 10.0 10.0 10.0 10.0 10.0 10.0 10.0 10.0 10.0 10.0 10.0 10.0 10.0 10.0 10.0 10.0 10.0 10.0 10.0 10.0 10.0 10.0 10.0 10.0 10.0 10.0 10.0 10.0 10.0 10.0 10.0 10.0 10.0 10.0 10.0 10.0 10.0 10.0 
10.0 2.528762388075051 0.001830982674414186 0.0011086290884054328 0.001277925986745401 0.0013538900458875604 0.0010 5.228214153684844 0.0010 0.0010 0.0010 9.359481252585203 9.463704617803842 9.454460994949791 9.45445457928499 9.52724177343761 9.412011447130826 6.342082947988051 9.486729420149484 0.0010 9.495451943378889 9.476422148038068 9.471312867787468 9.533079372535399 9.503328194769697 0.0010 9.483931801426277 9.476266557864077 9.479042598110734 9.463370464886202 9.47767090470814 7.696830039234846 9.530909139206035 9.497159146814102 9.495097559188881 9.219819332824482 0.0010 9.499973655041584 9.47160200469089 9.49573292179467 8.908623023568873 9.40798370176329 9.521869474919056 9.507910105161185 7.99273993740677 0.0010 9.490941503482725 9.457066219419284 
0.0010 0.0010 0.0010 0.0010 0.0010 0.0010 0.0010 3.774881677379873 10.0 0.0010 10.0 10.0 10.0 10.0 10.0 10.0 10.0 10.0 10.0 10.0 10.0 10.0 10.0 10.0 10.0 10.0 10.0 10.0 10.0 10.0 10.0 10.0 10.0 10.0 10.0 10.0 10.0 10.0 10.0 10.0 10.0 10.0 10.0 10.0 10.0 10.0 10.0 10.0 
10.0 1.8549166699639277 0.0019944080514386307 0.0011382932152861466 0.0010122458984138114 0.001008533137467132 0.0010603239214356912 3.2387524749695507 0.0010 0.0010 0.0010 7.212894834402424 7.3047933748897895 7.2751241146243055 7.2537653273932845 7.309327678059981 7.232595444033653 4.433733762794213 7.306010668495721 0.0010 7.300158821072666 7.3203089755439725 7.069361642595049 7.31831080701977 7.313893265915921 0.0010 7.307704016605985 7.290368953006195 7.306040513453135 7.289235611245907 7.2941415978581015 6.50629848728027 7.32877793485657 7.123790646500735 7.310125003367046 7.032320239488223 0.0010 7.303440492996728 7.290199202905054 7.301470298727779 7.013195773171698 7.2430059709325825 7.328733091327758 7.317204367556989 5.641353954953632 0.0010 7.299750622841805 7.275685691696092 
3.049466740050673 0.0010 0.0010 0.001002922194029128 0.0010 0.001015792125755868 0.0010 8.02339017481409 10.0 0.0010 10.0 10.0 10.0 10.0 10.0 10.0 10.0 10.0 10.0 10.0 10.0 10.0 10.0 10.0 10.0 10.0 10.0 10.0 10.0 10.0 10.0 10.0 10.0 10.0 10.0 10.0 10.0 10.0 10.0 10.0 10.0 10.0 10.0 10.0 10.0 10.0 10.0 10.0 
0.0010 0.0010 0.0010 0.0010 0.0010 0.0010 0.6063267274540557 0.0010 0.0010 10.0 10.0 10.0 10.0 10.0 10.0 10.0 10.0 10.0 10.0 10.0 10.0 10.0 10.0 10.0 10.0 0.001000000000000334 10.0 10.0 10.0 10.0 10.0 10.0 10.0 10.0 10.0 10.0 10.0 10.0 10.0 10.0 10.0 10.0 10.0 10.0 9.99946661806061 10.0 10.0 10.0 
4.516749808965663 0.0010 0.0010 0.0010 0.0010 0.0010 0.0010 9.070453924409538 10.0 0.0010 10.0 10.0 10.0 10.0 10.0 10.0 10.0 10.0 10.0 10.0 10.0 10.0 10.0 10.0 10.0 10.0 10.0 10.0 10.0 10.0 10.0 10.0 10.0 10.0 10.0 10.0 10.0 10.0 10.0 10.0 10.0 10.0 10.0 10.0 10.0 10.0 10.0 10.0 
4.579051628906011 0.0010 0.0010 0.0010 0.0010 0.0010 0.0010 9.33819768937164 10.0 0.0010 10.0 10.0 10.0 10.0 10.0 10.0 10.0 10.0 10.0 10.0 10.0 10.0 10.0 10.0 10.0 10.0 10.0 10.0 10.0 10.0 10.0 10.0 10.0 10.0 10.0 10.0 10.0 10.0 10.0 10.0 10.0 10.0 10.0 10.0 10.0 10.0 10.0 10.0 
5.000500000000001 0.0010 0.0010 0.0010 0.0010 0.0010 0.0010 8.63768598520975 9.866930425395793 0.0010 9.962085173090816 10.0 10.0 10.0 10.0 10.0 10.0 10.0 10.0 9.961867078610249 10.0 10.0 10.0 10.0 10.0 10.0 10.0 10.0 10.0 10.0 10.0 10.0 10.0 10.0 10.0 10.0 9.903429700915169 10.0 10.0 10.0 10.0 10.0 10.0 10.0 10.0 9.914981237388556 10.0 10.0 
9.208090798379228 2.318859463430842 0.0010128516596185266 0.0010173328641706703 0.0010 0.0010219627629967656 0.0010 5.344670792001626 0.0010 0.0010 0.7929092016207724 9.64363466855801 9.685826066262985 9.676189315917542 9.680058008294715 9.69613714730313 9.654717981163337 7.740975219626544 9.68305438342329 0.7929092016207724 9.689568821992964 9.687185493674683 9.52420169421028 9.703164687568938 9.688886155301727 0.0010 9.683424442391985 9.681729817040793 9.684966120792737 9.679933062345434 9.688241294989226 9.54500948467819 9.70492359015462 9.678054005159558 9.688615871700195 9.534655434454061 0.7929092016207724 9.692958227546804 9.68483496779962 9.683220476314379 9.395174307996577 9.65173410124523 9.701601046038238 9.705809884057965 8.767857286827727 0.7929092016207724 9.693005618011535 9.676377655084547 
0.0010 0.0010 0.0010 0.0010 0.0010017492150760623 0.0010 0.0010 1.3648352404808182 10.0 0.0010 10.0 10.0 10.0 10.0 10.0 10.0 10.0 10.0 10.0 10.0 10.0 10.0 10.0 10.0 10.0 10.0 10.0 10.0 10.0 10.0 10.0 10.0 10.0 10.0 10.0 10.0 10.0 10.0 10.0 10.0 10.0 10.0 10.0 10.0 10.0 10.0 10.0 10.0 
0.0010 0.0010 0.0010 0.0010 0.0010 0.0010 0.23525734903295714 0.0010 0.0010 10.0 10.0 10.0 10.0 10.0 10.0 10.0 10.0 10.0 10.0 10.0 10.0 10.0 10.0 10.0 10.0 0.0010 10.0 10.0 10.0 10.0 10.0 10.0 10.0 10.0 10.0 10.0 10.0 10.0 10.0 10.0 10.0 10.0 10.0 10.0 10.0 10.0 10.0 10.0 
0.0010 0.0010 0.0010 0.0010 0.0010 0.0010 0.0010 2.0513914570323046 0.0010 9.621310513870338 10.0 10.0 10.0 10.0 10.0 10.0 10.0 10.0 10.0 10.0 10.0 10.0 10.0 10.0 10.0 10.0 10.0 10.0 10.0 10.0 10.0 10.0 10.0 10.0 10.0 10.0 10.0 10.0 10.0 10.0 10.0 10.0 10.0 10.0 10.0 10.0 10.0 10.0 
9.642820959155696 1.5484429364514247 0.0016477953330361944 0.0010001334475220993 0.0023917535649470682 0.0013281855563640945 0.0010006645012058404 1.9375221059028815 0.0010 0.0013366633223022193 0.0010 5.412763749736364 6.540974660497348 6.532602063592503 6.50616726076491 6.547263269958764 6.64141756239391 6.326720990152705 6.544827508310455 0.0010 6.519562949654921 6.542561294010097 6.3635082469746935 6.511244938277964 6.559038661229017 1.8241421030588052 6.547853538375778 6.5195289745124905 6.548172892705541 6.54362891376182 6.535177013261776 4.481040119535877 6.529468808631991 6.534821554215409 6.545222454071771 6.423193068137621 0.0010 6.52796756496135 6.5223039341659135 6.545577919575345 6.4738934895552696 6.520603759896979 6.5373263569621365 6.53483816607526 6.110608571138049 0.0010 6.534798909447989 6.518009623623321 
0.0010 0.0010 0.0010 0.0010031254569240692 0.001000129517209129 0.0010 0.0010 1.9321930196461423 10.0 0.0010 10.0 10.0 10.0 10.0 10.0 10.0 10.0 10.0 10.0 10.0 10.0 10.0 10.0 10.0 10.0 10.0 10.0 10.0 10.0 10.0 10.0 10.0 10.0 10.0 10.0 10.0 10.0 10.0 10.0 10.0 10.0 10.0 10.0 10.0 10.0 9.999883401402002 10.0 10.0 
10.0 4.5310219827665135 0.0010 0.0010 0.0010 0.0010 0.0010 7.960145524837956 0.0010 0.0010 0.0010 10.0 10.0 10.0 10.0 10.0 10.0 10.0 10.0 0.0010 10.0 10.0 10.0 10.0 10.0 0.0010 10.0 10.0 10.0 10.0 10.0 10.0 10.0 10.0 10.0 10.0 0.0010 10.0 10.0 10.0 10.0 10.0 10.0 10.0 10.0 0.0010 10.0 10.0 
0.0010 0.0010 0.0010217955119600898 0.0010 0.0010028671072312629 0.001017818131896783 0.0010 1.5011154223856489 10.0 0.0010 10.0 10.0 10.0 10.0 10.0 10.0 10.0 10.0 10.0 10.0 10.0 10.0 10.0 10.0 10.0 10.0 10.0 10.0 10.0 10.0 10.0 10.0 10.0 10.0 10.0 10.0 10.0 10.0 10.0 10.0 10.0 10.0 10.0 10.0 10.0 10.0 10.0 10.0 
0.0010 0.0010 0.0010 0.0010 0.0010 0.0010 0.0010 1.002852611255047 10.0 0.0010 10.0 10.0 10.0 10.0 10.0 10.0 10.0 10.0 10.0 10.0 10.0 10.0 10.0 10.0 10.0 10.0 10.0 10.0 10.0 10.0 10.0 10.0 10.0 10.0 10.0 10.0 10.0 10.0 10.0 10.0 10.0 10.0 10.0 10.0 10.0 10.0 10.0 10.0 
1.411508154602842 0.0010 0.0010 0.0010 0.0010 0.0010 0.0010 7.621207332800427 10.0 0.0010 10.0 10.0 10.0 10.0 10.0 10.0 10.0 10.0 10.0 10.0 10.0 10.0 10.0 10.0 10.0 10.0 10.0 10.0 10.0 10.0 10.0 10.0 10.0 10.0 10.0 10.0 10.0 10.0 10.0 10.0 10.0 10.0 10.0 10.0 10.0 10.0 10.0 10.0 
0.0010 0.0010 0.0010 0.0010011646403807553 0.0010 0.0010 0.0010 4.632622472209599 10.0 0.001001962799945133 10.0 10.0 10.0 10.0 10.0 10.0 10.0 10.0 10.0 10.0 10.0 10.0 10.0 10.0 10.0 10.0 10.0 10.0 10.0 10.0 10.0 10.0 10.0 10.0 10.0 10.0 10.0 10.0 10.0 10.0 10.0 10.0 10.0 10.0 10.0 10.0 10.0 10.0 
0.0010 0.0010 0.0010 0.0010 0.0010 0.0010 0.4206133180949148 0.0010 0.0010 10.0 10.0 10.0 10.0 10.0 10.0 10.0 10.0 10.0 10.0 10.0 10.0 10.0 10.0 10.0 10.0 0.0010 10.0 10.0 10.0 10.0 10.0 10.0 10.0 10.0 10.0 10.0 10.0 10.0 10.0 10.0 10.0 10.0 10.0 10.0 10.0 10.0 10.0 10.0 
0.0010 0.0010 0.0010 0.0010 0.0010 0.0010 0.0010 3.139536284753248 10.0 0.0010 10.0 10.0 10.0 10.0 10.0 10.0 10.0 10.0 10.0 10.0 10.0 10.0 10.0 10.0 10.0 10.0 10.0 10.0 10.0 10.0 10.0 10.0 10.0 10.0 10.0 10.0 10.0 10.0 10.0 10.0 10.0 10.0 10.0 10.0 10.0 10.0 10.0 10.0 
3.945854844798093 10.0 0.0010 0.0010 0.00100340344649425 0.0010493900559540997 0.0010 10.0 0.0010 0.0010 10.0 10.0 10.0 10.0 10.0 10.0 10.0 10.0 10.0 10.0 10.0 10.0 10.0 10.0 10.0 10.0 10.0 10.0 10.0 10.0 10.0 10.0 10.0 10.0 10.0 10.0 0.0010 10.0 10.0 10.0 10.0 10.0 10.0 10.0 10.0 0.0010 10.0 10.0 
6.671873818421713 0.0010 0.0010 0.0010 0.0010 0.0010 0.001001579857484199 9.47488474618717 7.385285936721505 0.0010 10.0 10.0 10.0 10.0 10.0 10.0 10.0 10.0 10.0 10.0 10.0 10.0 10.0 10.0 10.0 10.0 10.0 10.0 10.0 10.0 10.0 10.0 10.0 10.0 10.0 10.0 10.0 10.0 10.0 10.0 10.0 10.0 10.0 10.0 10.0 10.0 10.0 10.0 
0.0010 0.0010 0.0010 0.0010 0.0010 0.0010711392912677957 0.0010 3.394523104703868 9.628432889131062 0.0010 10.0 10.0 10.0 10.0 10.0 10.0 10.0 10.0 10.0 10.0 10.0 10.0 10.0 10.0 10.0 10.0 10.0 10.0 10.0 10.0 10.0 10.0 10.0 10.0 10.0 10.0 10.0 10.0 10.0 10.0 10.0 10.0 10.0 10.0 10.0 10.0 10.0 10.0 
1.6120168248739564 0.0010 0.0010 0.0010 0.0010 0.0010 0.0010 7.34655367935773 10.0 0.0010 10.0 10.0 10.0 10.0 10.0 10.0 10.0 10.0 10.0 10.0 10.0 10.0 10.0 10.0 10.0 10.0 10.0 10.0 10.0 10.0 10.0 10.0 10.0 10.0 10.0 10.0 10.0 10.0 10.0 10.0 10.0 10.0 10.0 10.0 10.0 10.0 10.0 10.0 
0.0010 0.0010 0.0010 0.0010 0.0010 0.0010 0.0010 6.122878686253908 9.686879470158102 0.0010 10.0 10.0 10.0 10.0 10.0 10.0 10.0 9.418004314919912 10.0 10.0 10.0 10.0 10.0 10.0 10.0 10.0 10.0 10.0 10.0 10.0 10.0 10.0 10.0 10.0 10.0 10.0 9.679682828956023 10.0 10.0 10.0 10.0 10.0 10.0 10.0 10.0 10.0 10.0 10.0 
9.15143289236342 1.4192926328401008 0.001181704685508572 0.0010036181727439012 0.0012665192102693271 0.0012151643292329806 0.001083341530552363 0.6117473824983155 0.0010 0.0010 0.0010 5.022336392589655 5.056713668877254 5.02650296946022 4.96529579650049 5.027396597623092 5.003536789195146 4.656720307001688 5.0280634082561 0.0010 5.0087880893345895 5.022881107087631 4.53175570745023 4.991552515751227 5.011245255988574 2.419450124680858 5.032666470251157 5.013205094068293 5.026414890083602 5.0225959636597315 5.028169597283131 4.679687082594803 5.020083102216434 5.02216471944134 5.02807646769844 4.848199838567029 0.0010 5.014346394035566 5.016425385707968 4.89788927189587 4.7608440873193825 4.979550422304117 5.029387769039376 5.024877323495453 4.512752991320189 0.0010 5.021229855909699 5.043151628561956 
0.0010 0.0010 0.0010 0.0010 0.0010 0.0010 0.0010 2.6638051055655145 10.0 0.0010 10.0 10.0 10.0 10.0 10.0 10.0 10.0 10.0 10.0 10.0 10.0 10.0 10.0 10.0 10.0 10.0 10.0 10.0 10.0 10.0 10.0 10.0 10.0 10.0 10.0 10.0 10.0 10.0 10.0 10.0 10.0 10.0 10.0 10.0 10.0 10.0 10.0 10.0 
10.0 4.474223777110873 0.0010 0.0010 0.0010 0.0010 0.0010061187549505178 7.124649576483029 0.0010 0.0010 0.0010 10.0 10.0 10.0 10.0 10.0 10.0 10.0 10.0 0.0010 10.0 10.0 10.0 10.0 10.0 0.0010 10.0 10.0 10.0 10.0 10.0 10.0 10.0 10.0 10.0 10.0 0.0010 10.0 10.0 10.0 10.0 10.0 10.0 10.0 10.0 0.0010 10.0 10.0 
0.0010 0.0010 0.001073457277723381 0.0010 0.0011310317631053471 0.0010 0.0010 2.3182197542246694 10.0 0.0010 10.0 10.0 10.0 10.0 10.0 10.0 10.0 10.0 10.0 10.0 10.0 10.0 10.0 10.0 10.0 10.0 10.0 10.0 10.0 10.0 10.0 10.0 10.0 10.0 10.0 10.0 10.0 10.0 10.0 10.0 10.0 10.0 10.0 10.0 10.0 10.0 10.0 10.0 
0.5494630370238556 0.0010 0.0010 0.0010 0.0010 0.0010 0.0010 7.000142075642877 10.0 0.0010 10.0 10.0 10.0 10.0 10.0 10.0 10.0 10.0 10.0 10.0 10.0 10.0 10.0 10.0 10.0 10.0 10.0 10.0 10.0 10.0 10.0 10.0 10.0 10.0 10.0 10.0 10.0 10.0 10.0 10.0 10.0 10.0 10.0 10.0 10.0 10.0 10.0 10.0 
10.0 1.49794005857472 0.0010 0.0010 0.0010089085843547549 0.001090998500335387 0.0010 0.5708279947385977 0.0010 0.0010 0.0010 4.826490432036375 4.813232957998909 4.799020590419432 4.798128949219103 4.8079397791041165 4.800841893751281 4.770308904456593 4.806468296610682 0.0010 4.802265275884769 4.806758429695809 4.683599513124141 4.806395194942131 4.806543007696518 1.5856077514504876 4.806073031619617 4.805127669874249 4.807639715117132 4.8028778886224694 4.80247582326955 1.6781050540141127 4.801969043281305 4.799304614040472 4.799513065810787 4.782557492441922 0.0010 4.806526139510135 4.80390059195337 4.808877215189953 4.730801645370949 4.786209649630846 4.811511997646714 4.800813034886832 4.50162071197922 0.0010 4.80921818052725 4.804026204284541 
10.0 1.1674625199756776 0.0014804592103671492 0.001022152120639542 0.0011508621413567417 0.0011671882360200243 0.0010 0.276845786306954 0.0010 0.0010 0.0010 5.174367930003552 5.197221071068531 5.170406621571383 5.143392624530403 5.1841607444154905 5.169116954729164 5.09117833192899 5.177660179097228 0.0010 5.176894143149454 5.174621098132148 5.172074691331738 5.182803177385233 5.179251105654118 1.886753829408395 5.180552506280346 5.1865636293596165 5.173908160739189 5.169472373350437 5.176025460630326 2.069595072633203 5.1887021383046195 5.160906395611061 5.170412224263576 5.072502039470396 0.0010 5.181224055104726 5.180102335669898 5.180018546081877 4.932634377892738 5.133323979548714 5.18668160964243 5.230433397342388 5.036551628638966 0.0010 5.174790265952568 5.188564341921179 
7.563645142967199 0.0010 0.0010 0.0010 0.0010 0.0010 0.0010 10.0 7.197088857954319 0.0010 10.0 10.0 10.0 10.0 10.0 10.0 10.0 10.0 10.0 10.0 10.0 10.0 10.0 10.0 10.0 10.0 10.0 10.0 10.0 10.0 10.0 10.0 10.0 10.0 10.0 10.0 9.822697648411205 10.0 10.0 10.0 10.0 10.0 10.0 10.0 10.0 10.0 10.0 10.0 
0.0010 0.0010 0.0010 0.0010 0.0010 0.0010 0.0010 5.042647292605933 10.0 0.0010 10.0 10.0 10.0 10.0 10.0 10.0 10.0 10.0 10.0 10.0 10.0 10.0 10.0 10.0 10.0 10.0 10.0 10.0 10.0 10.0 10.0 9.982736257305689 10.0 10.0 10.0 10.0 10.0 10.0 10.0 10.0 9.98200806652604 10.0 10.0 10.0 10.0 10.0 10.0 10.0 
5.97867984789702 0.0010 0.0010 0.0010 0.0010 0.0010 0.0010 10.0 10.0 0.0010 10.0 10.0 10.0 10.0 10.0 10.0 10.0 10.0 10.0 10.0 10.0 10.0 10.0 10.0 10.0 10.0 10.0 10.0 10.0 10.0 10.0 10.0 10.0 10.0 10.0 10.0 10.0 10.0 10.0 10.0 10.0 10.0 10.0 10.0 10.0 10.0 10.0 10.0 
1.8026439639395084 0.0010 0.0010080950991067667 0.0010005906282434926 0.0010028881605998905 0.0010 0.0011155236904631417 7.02625429330941 9.723655683826923 0.0010 9.699678996236234 10.0 10.0 10.0 10.0 10.0 10.0 10.0 10.0 9.699678996236234 10.0 10.0 10.0 10.0 10.0 8.794230680378075 10.0 10.0 10.0 10.0 10.0 10.0 10.0 10.0 10.0 10.0 10.0 10.0 10.0 10.0 10.0 10.0 10.0 10.0 10.0 9.699678996236234 10.0 10.0 
6.596352685444022 0.0010 0.0010019244681635257 0.0010000044358778927 0.0010076738355929335 0.001000252058597601 0.0010024786775602835 10.0 8.902884029336041 0.0010990690819601269 10.0 10.0 10.0 10.0 10.0 10.0 10.0 10.0 10.0 10.0 10.0 10.0 10.0 10.0 10.0 10.0 10.0 10.0 10.0 10.0 10.0 10.0 10.0 10.0 10.0 10.0 9.95271339818621 10.0 10.0 10.0 10.0 10.0 10.0 10.0 10.0 9.947411967124756 10.0 10.0 
4.329243230438226 0.0013933078877891606 0.0010095559038855353 0.0010003305626100749 0.0010000061760950054 0.0010111138229080914 0.0010000001473638932 9.118576790447875 9.890650970711523 0.0010776555536785208 9.999651366667582 9.999999468953405 9.999999483065906 9.999999488265335 9.99999947587496 9.99999948929882 9.999999484176458 9.999999460649905 9.999999486723185 9.999651366667582 9.99999948672316 9.999999482508953 9.999999471833576 9.999999492366399 9.999999484973504 9.999640547500904 9.999999487708699 9.999999494024273 9.999999482590624 9.99999947689317 9.999999482322853 9.99999931642212 9.99999948970427 9.999999473494318 9.99999948630132 9.999999457709299 9.999462804053648 9.999999485441679 9.99999948407243 9.99999948794239 9.999999469243052 9.99999946838879 9.999999488095453 9.999999478613963 9.999999348175827 9.999462116733941 9.99999948347473 9.999999486557641 
0.0010 0.0010 0.0010097991618845893 0.0010 0.001012575999376677 0.0010 0.0010 0.09026603378308211 10.0 0.0010 10.0 10.0 10.0 10.0 10.0 10.0 10.0 10.0 10.0 10.0 10.0 10.0 10.0 10.0 10.0 10.0 10.0 10.0 10.0 10.0 10.0 10.0 10.0 10.0 10.0 10.0 10.0 10.0 10.0 10.0 10.0 10.0 10.0 10.0 10.0 10.0 10.0 10.0 
0.0010 0.0010 0.0010 0.0010 0.0010 0.0010006172981180345 0.10136211923404259 0.0010 0.0010 10.0 10.0 10.0 10.0 10.0 10.0 10.0 10.0 10.0 10.0 10.0 10.0 10.0 10.0 10.0 10.0 10.0 10.0 10.0 10.0 10.0 10.0 10.0 10.0 10.0 10.0 10.0 10.0 10.0 10.0 10.0 10.0 10.0 10.0 10.0 10.0 10.0 10.0 10.0 
1.596415772145717 0.0010 0.0010 0.0010 0.0010 0.001036168871549682 0.0010 6.894088612369693 10.0 0.0010 10.0 10.0 10.0 10.0 10.0 10.0 10.0 10.0 10.0 10.0 10.0 10.0 10.0 10.0 10.0 10.0 10.0 10.0 10.0 10.0 10.0 10.0 10.0 10.0 10.0 10.0 10.0 10.0 10.0 10.0 10.0 10.0 10.0 10.0 10.0 10.0 10.0 10.0 
0.0010 0.0010 0.0010 0.0010 0.0010 0.0010 0.0010 2.2206889396081557 0.0010 10.0 10.0 10.0 10.0 10.0 10.0 10.0 10.0 10.0 10.0 10.0 10.0 10.0 10.0 10.0 10.0 10.0 10.0 10.0 10.0 10.0 10.0 10.0 10.0 10.0 10.0 10.0 10.0 10.0 10.0 10.0 10.0 10.0 10.0 10.0 10.0 10.0 10.0 10.0 
10.0 1.6768886388228843 0.0010 0.001000340590106753 0.0010 0.0010 0.0010 2.5609349894706126 0.0010 0.0010 0.0010 7.312966115574364 7.3765961349358475 7.3663606023351775 7.3614015108849244 7.394589663396168 7.342313921092577 5.496302269243911 7.37672597151697 0.0010 7.382151032166248 7.376604919197682 7.212147437988667 7.402390878450005 7.3792995780469255 0.0010 7.377667824346727 7.380451134832185 7.374929553714649 7.36414009799501 7.375544791291858 7.176053822658741 7.402854406859613 7.358148496427269 7.382449432194907 7.18218702575515 0.0010 7.384079981747842 7.374963533544011 7.377948535092404 7.050507803892075 7.325110623492004 7.398025116291951 7.390645303920537 6.396421128300487 0.0010 7.380237164695823 7.367644256501917 
0.0010 0.0010 0.0010 0.0010 0.0010 0.0010 0.0010 4.692023040902544 10.0 0.0010 9.757157976476053 10.0 10.0 10.0 10.0 10.0 10.0 10.0 10.0 9.756054359102789 10.0 10.0 10.0 10.0 10.0 10.0 10.0 10.0 10.0 10.0 10.0 10.0 10.0 10.0 10.0 10.0 9.75277458533952 10.0 10.0 10.0 10.0 10.0 10.0 10.0 10.0 9.75332924936198 10.0 10.0 
10.0 1.726977745374923 0.0010 0.0010 0.0010 0.0010 0.0010 2.5480501214346987 0.0010 0.0010 0.0010 7.0000222902871245 7.113648154507609 7.075991732979154 7.0530322956689915 7.118862392294282 7.024001582605765 4.496057886169103 7.115211361440485 0.0010 7.1078013257235435 7.134393340461533 6.8140597741245275 7.13074240736431 7.125007896159426 0.0010 7.117578546308389 7.0947315942769364 7.116614166261635 7.097010538022864 7.100262652546546 6.961780308774919 7.1426922561823725 6.887771344417491 7.123654126751638 6.810857764098583 0.0010 7.111046074005796 7.0948328478837706 7.109084357688253 6.766377437169248 7.039202566575468 7.142521971700634 7.128806169437748 5.5611242955131 0.0010 7.108595434305467 7.0767076708975845 
0.0010 0.0010614703515425504 0.0010 0.0010 0.0010 0.0010 0.0010 4.432719159830595 10.0 0.0010 9.99914004308641 9.999832039225787 9.999899946642843 9.999963525615748 10.0 9.999886446263744 9.999931370121082 9.997438252377522 9.9998954813755 9.999135945418622 9.99995552072756 9.999919218564827 9.999795248790246 10.0 9.999875777289432 9.99782357378506 9.999863120868147 9.999970308842805 9.999891267792636 9.999886372389406 9.999940083853108 9.999141149781325 9.999889364053724 9.999859029822575 9.999981167101339 9.999661069188583 9.998455497403015 9.999923430409813 9.999982016245978 9.99984924419966 10.0 9.999867503081713 9.999909340451305 9.999966572978764 9.999031276225303 9.998429985074251 9.99995387649639 9.999966542438905 
0.0010 0.0010 0.0010 0.0010 0.0010 0.0010 0.0010 2.6905885376365095 0.0010 10.0 10.0 10.0 10.0 10.0 10.0 10.0 10.0 10.0 10.0 10.0 10.0 10.0 10.0 10.0 10.0 10.0 10.0 10.0 10.0 10.0 10.0 10.0 10.0 10.0 10.0 10.0 10.0 10.0 10.0 10.0 10.0 10.0 10.0 10.0 10.0 10.0 10.0 10.0 
5.000500000000001 0.0010173569078608929 0.001047783837041508 0.001000000002744751 0.001000000000659782 0.0010 0.0010 9.55136590025869 9.901461344785313 0.0016273831781409439 9.999894200030457 9.999967461075551 9.999968218766561 9.999968110104966 9.999968032191148 9.999968437619158 9.999967825148483 9.99994654533161 9.999968227338417 9.999894200030457 9.999968288060495 9.99996821994984 9.999966291730217 9.999968528822652 9.999968253766852 10.0 9.999968239848254 9.999968282578127 9.999968199574282 9.999968064996454 9.999968203751179 9.999966125829278 9.999968532092343 9.999967990901062 9.999968292390891 9.999965929448589 9.999899429762538 9.99996830746857 9.999968205997499 9.999973073265046 9.999964426661531 9.999967598258252 9.999968475918873 9.999968371704451 9.999956673622908 9.999899360750167 9.999968256944834 9.999968121719519 
0.0010 0.0010 0.0010 0.0010 0.0010085312626334786 0.0010 0.0010 1.8719204841760904 10.0 0.0010 10.0 10.0 10.0 10.0 10.0 10.0 10.0 10.0 10.0 10.0 10.0 10.0 10.0 10.0 10.0 10.0 10.0 10.0 10.0 10.0 10.0 10.0 10.0 10.0 10.0 10.0 10.0 10.0 10.0 10.0 10.0 10.0 10.0 10.0 10.0 10.0 10.0 10.0 
3.436055378086402 0.0010 0.0010 0.0010 0.0010 0.0010 0.0010 8.158309236436276 10.0 0.0010 10.0 10.0 10.0 10.0 10.0 10.0 10.0 10.0 10.0 10.0 10.0 10.0 10.0 10.0 10.0 9.773793147311313 10.0 10.0 10.0 10.0 10.0 10.0 10.0 10.0 10.0 10.0 10.0 10.0 10.0 10.0 10.0 10.0 10.0 10.0 10.0 10.0 10.0 10.0 
0.0010 0.0010 0.0010 0.0010 0.0010 0.0010 0.0010 1.6724970097448342 10.0 0.0010 10.0 10.0 10.0 10.0 10.0 10.0 10.0 10.0 10.0 10.0 10.0 10.0 10.0 10.0 10.0 10.0 10.0 10.0 10.0 10.0 10.0 10.0 10.0 10.0 10.0 10.0 10.0 10.0 10.0 10.0 10.0 10.0 10.0 10.0 10.0 10.0 10.0 10.0 
8.208575234284115 0.0010 0.0010 0.0010 0.0010 0.0010 0.0010 10.0 7.234294259979617 0.0010 10.0 10.0 10.0 10.0 10.0 10.0 10.0 10.0 10.0 10.0 10.0 10.0 10.0 10.0 10.0 10.0 10.0 10.0 10.0 10.0 10.0 10.0 10.0 10.0 10.0 10.0 10.0 10.0 10.0 10.0 10.0 10.0 10.0 10.0 10.0 10.0 10.0 10.0 
9.980191821591035 1.418452832108543 0.0013817065461846326 0.001001817611938176 0.0012392101501052658 0.001007347274433432 0.0010048539684378152 0.728209386686181 0.016892285168761956 0.0010008389002883014 0.09791443425217505 5.297859705157947 5.309571910285905 5.31008170914441 5.311314852722624 5.304654697992904 5.311809178208644 5.3024693978438036 5.304186976257351 0.0285554652449842 5.309129552471243 5.301678635946324 5.306423698529531 5.313971197385902 5.305261413725711 4.92359900391631 5.304437844286351 5.312531314308289 5.302901532407031 5.29966528315777 5.306885884103584 3.3954203603179303 5.30870982336624 5.299606025589818 5.304687181698487 5.303783949064879 0.013387396683323227 5.308074926208165 5.310744664695897 5.30393073266017 5.329942479591924 5.299855526881379 5.305920417285884 5.3050645417522775 5.286933812850498 0.016256450990861537 5.305322958968244 5.311844464618637 
0.0010 0.0010 0.0012454164931608256 0.0010137234909490401 0.001002985470175676 0.00100148187166603 0.0010 4.737540821440205 10.0 0.0010 10.0 10.0 10.0 10.0 10.0 10.0 10.0 10.0 10.0 10.0 10.0 10.0 10.0 10.0 10.0 10.0 10.0 10.0 10.0 10.0 10.0 10.0 10.0 10.0 10.0 10.0 10.0 10.0 10.0 10.0 10.0 10.0 10.0 10.0 10.0 10.0 10.0 10.0 
0.0010 0.0010 0.0010 0.0010 0.0010 0.0010 0.0010 2.1182953786830048 0.0010 10.0 10.0 10.0 10.0 10.0 10.0 10.0 10.0 10.0 10.0 10.0 10.0 10.0 10.0 10.0 10.0 10.0 10.0 10.0 10.0 10.0 10.0 10.0 10.0 10.0 10.0 10.0 10.0 10.0 10.0 10.0 10.0 10.0 10.0 10.0 10.0 10.0 10.0 10.0 
0.0010 0.0010 0.0010 0.0010 0.0010 0.0010 0.0010 7.4265889018361095 10.0 0.0010 10.0 10.0 10.0 10.0 10.0 10.0 10.0 10.0 10.0 10.0 10.0 10.0 10.0 10.0 10.0 10.0 10.0 10.0 10.0 10.0 10.0 10.0 10.0 10.0 10.0 10.0 10.0 10.0 10.0 10.0 10.0 10.0 10.0 10.0 10.0 10.0 10.0 10.0 
6.320548448233586 0.0010 0.0010 0.0010 0.0010 0.0010 0.0010 10.0 10.0 0.0010 10.0 10.0 10.0 10.0 10.0 10.0 10.0 10.0 10.0 10.0 10.0 10.0 10.0 10.0 10.0 10.0 10.0 10.0 10.0 10.0 10.0 10.0 10.0 10.0 10.0 10.0 10.0 10.0 10.0 10.0 10.0 10.0 10.0 10.0 10.0 10.0 10.0 10.0 
10.0 2.6670922648127853 0.0010 0.0010 0.0010 0.0010 0.0010 5.8422411489788795 0.001000000000000334 0.0010 1.1779267192236471 10.0 10.0 10.0 10.0 10.0 10.0 9.724824625854474 10.0 1.1765404441624938 10.0 10.0 10.0 10.0 10.0 0.0010 10.0 10.0 10.0 10.0 10.0 9.242288319077122 10.0 10.0 10.0 10.0 0.0010 10.0 10.0 10.0 9.963822852044512 10.0 10.0 10.0 10.0 0.0010 10.0 10.0 
10.0 1.2753677391211407 0.0010 0.0010 0.0013866364762729934 0.0010 0.0010 0.16522743152543745 0.0010 0.0010 0.3653881424283355 4.12756209042412 4.174173487971652 4.153724214690148 4.125676398717548 4.049167916935622 4.175897394008627 3.8415348204614346 4.058650432428003 0.369587937496922 4.078401330297606 4.085375649421478 3.1755716671804364 4.082629884770255 4.020044759285329 0.0010 4.076183827064727 4.167771216481976 4.073569302412433 4.0608463080444634 4.104610679214857 4.831816292712723 4.077876648478959 4.115782433226616 4.068538735045245 3.6673598661637694 0.5256635086176552 4.074291781715811 4.134338376171675 4.041479569362147 4.098993824658031 3.9873394500723487 4.073381064704509 4.079499220939256 3.2734277426086784 0.5138631412146242 4.080810911113795 4.149777533936808 
0.0010 0.0010 0.001002872085115365 0.0010001679312557285 0.001003435227744964 0.0010005031894192902 0.0010016679888472364 1.646912029798434 10.0 0.0010018846988674266 10.0 9.99999921615635 9.99999916812816 9.999999178608535 9.999999184061986 9.999999167619539 9.999999187962313 9.995608715942353 9.999999166502443 10.0 9.999999169912494 9.99999916300466 9.999997838663662 9.999999169072215 9.999999165625544 10.0 9.999999165592941 9.999999174272494 9.99999916541524 9.999999169784653 9.999999170472035 9.999998391795565 9.999999150516052 9.999999219175862 9.999999164702094 9.999999233827333 10.0 9.999999170259613 9.999999174921799 9.999999168386882 9.999999197657305 9.999999181271091 9.999999162451532 9.999999164522901 9.999998872876809 10.0 9.9999991716055 9.999999178417033 
0.22216763764132352 0.0010 0.0010 0.0010 0.0010 0.0010 0.0010 6.237292649399378 10.0 0.0010 10.0 10.0 10.0 10.0 10.0 10.0 10.0 10.0 10.0 10.0 10.0 10.0 10.0 10.0 10.0 10.0 10.0 10.0 10.0 10.0 10.0 10.0 10.0 10.0 10.0 10.0 10.0 10.0 10.0 10.0 10.0 10.0 10.0 10.0 10.0 10.0 10.0 10.0 
0.9004672455442874 0.0010 0.0010 0.0010 0.0010 0.0010 0.0010 7.036413708226643 10.0 0.001000000000000334 10.0 10.0 10.0 10.0 10.0 10.0 10.0 9.562974122908537 10.0 10.0 10.0 10.0 10.0 10.0 10.0 10.0 10.0 10.0 10.0 10.0 10.0 10.0 10.0 10.0 10.0 10.0 9.036620900462884 10.0 10.0 10.0 10.0 10.0 10.0 10.0 10.0 9.036620900462884 10.0 10.0 
0.0010 0.0010 0.0010 0.0010 0.0010 0.0010 0.7151078621004456 0.0010 0.0010 10.0 10.0 10.0 10.0 10.0 10.0 10.0 10.0 10.0 10.0 10.0 10.0 10.0 10.0 10.0 10.0 0.0010 10.0 10.0 10.0 10.0 10.0 10.0 10.0 10.0 10.0 10.0 10.0 10.0 10.0 10.0 10.0 10.0 10.0 10.0 10.0 10.0 10.0 10.0 
0.0010 0.0010 0.0010 0.00100470553710382 0.0010 0.0010 0.001905252650386686 0.34087311328375547 10.0 0.0010 10.0 10.0 10.0 10.0 10.0 10.0 10.0 10.0 10.0 10.0 10.0 10.0 10.0 10.0 10.0 10.0 10.0 10.0 10.0 10.0 10.0 10.0 10.0 10.0 10.0 10.0 10.0 10.0 10.0 10.0 10.0 10.0 10.0 10.0 10.0 10.0 10.0 10.0 
0.0010 0.0010 0.0025788059712145467 0.0010029173231735692 0.0010 0.0011777829619335019 0.3252162145734624 0.0010 0.0010 10.0 10.0 10.0 10.0 10.0 10.0 10.0 10.0 10.0 10.0 10.0 10.0 10.0 10.0 10.0 10.0 0.0010 10.0 10.0 10.0 10.0 10.0 10.0 10.0 10.0 10.0 10.0 10.0 10.0 10.0 10.0 10.0 10.0 10.0 10.0 10.0 10.0 10.0 10.0 
6.68375025995054 0.0010 0.0011224122460683598 0.0010 0.0010 0.0010 0.0010 10.0 9.676521759461924 0.0010 10.0 10.0 10.0 10.0 10.0 10.0 10.0 10.0 10.0 10.0 10.0 10.0 10.0 10.0 10.0 10.0 10.0 10.0 10.0 10.0 10.0 10.0 10.0 10.0 10.0 10.0 10.0 10.0 10.0 10.0 10.0 10.0 10.0 10.0 10.0 10.0 10.0 10.0 
9.982679130767949 1.3662013881162198 0.0014633981080525548 0.0010226037322728979 0.001141748247605726 0.0011615093730086964 0.0010 0.5641106746137439 0.0010 0.0010 0.0010 5.529543060418018 5.547067669945414 5.5191051539003055 5.498275774138563 5.532223932268686 5.521845906963059 5.450335325793291 5.527097215543629 0.0010 5.525464584029808 5.525917974586512 5.5275018818190285 5.531494435965998 5.528413307355412 2.328558048135669 5.5298902840776165 5.533962573456728 5.525973665575513 5.524552345127679 5.525469387818035 2.5503256217091352 5.534914275309978 5.515871318486726 5.525224083026497 5.425479117099318 0.01341471857649379 5.52871805891892 5.528539467340792 5.528816698824398 5.302691590325417 5.489223209453166 5.533475906632825 5.578357929518047 5.4001266128628576 0.013409748946200062 5.526240021090823 5.537222948318113 
0.0010 0.0010 0.0010 0.0010 0.0010 0.0010 0.0010 4.856284148165675 9.876389050600299 0.0010 10.0 10.0 10.0 10.0 10.0 10.0 10.0 10.0 10.0 10.0 10.0 10.0 10.0 10.0 10.0 10.0 10.0 10.0 10.0 10.0 10.0 10.0 10.0 10.0 10.0 10.0 9.860859404588535 10.0 10.0 10.0 10.0 10.0 10.0 10.0 10.0 9.860859404588535 10.0 10.0 
10.0 2.2547221847115995 0.0011098080213410226 0.0010156969690650317 0.0010127675376118597 0.0010463185665909515 0.002860079655201124 4.633094500320879 0.0010 0.0013293040644587798 0.0010 8.948016317023114 8.964878251885354 8.957058670988125 8.955190280354326 8.959770839389199 8.945471016479546 7.707472101804026 8.956246754342235 0.0010 8.957873146052115 8.959874830641045 8.803836087417965 8.961248128256955 8.958149121411026 0.0010 8.957056317054265 8.956062178697039 8.958718105140436 8.957014596785093 8.961458958398916 8.627992207537584 8.963418032089963 8.958546625237798 8.95916782117781 8.882440242206824 0.0010 8.960132862358785 8.957897916009324 8.955752328165138 8.819982350613262 8.940635275516886 8.963397835984194 8.968661793459788 8.453714895383573 0.0010 8.961522547988276 8.95435816542648 
0.0010 0.0010 0.0010 0.0010 0.0010 0.0010 0.0010 0.9793404773771393 10.0 0.0010 10.0 10.0 10.0 10.0 10.0 10.0 10.0 10.0 10.0 10.0 10.0 10.0 10.0 10.0 10.0 10.0 10.0 10.0 10.0 10.0 10.0 10.0 10.0 10.0 10.0 10.0 10.0 10.0 10.0 10.0 10.0 10.0 10.0 10.0 10.0 10.0 10.0 10.0 
5.000500000000001 0.0010 0.0010 0.0010 0.0010 0.0010 0.0010 9.336413787803771 10.0 0.0010 10.0 10.0 10.0 10.0 10.0 10.0 10.0 10.0 10.0 10.0 10.0 10.0 10.0 10.0 10.0 10.0 10.0 10.0 10.0 10.0 10.0 10.0 10.0 10.0 10.0 10.0 10.0 10.0 10.0 10.0 10.0 10.0 10.0 10.0 10.0 10.0 10.0 10.0 
0.0010 0.0010 0.0010 0.0010 0.0010 0.0010 0.0010 3.2081183926259453 10.0 0.0010 10.0 10.0 10.0 10.0 10.0 10.0 10.0 10.0 10.0 10.0 10.0 10.0 10.0 10.0 10.0 10.0 10.0 10.0 10.0 10.0 10.0 10.0 10.0 10.0 10.0 10.0 10.0 10.0 10.0 10.0 10.0 10.0 10.0 10.0 10.0 10.0 10.0 10.0 
10.0 2.1409534949928446 0.0019010358684930844 0.0010870386302396407 0.0011307382239175302 0.001385429636921133 0.0010 4.080524513021505 0.0010 0.0010 0.0010 8.476497414798832 8.494854487101124 8.501226646280388 8.495700476656289 8.502966381258782 8.49068011765833 5.000482521667121 8.496657937666257 0.0010 8.500383682246266 8.499489258695085 8.470864609156454 8.50387457456162 8.515307952143512 0.0010 8.496983225261202 8.506072573129437 8.4930733270251 8.487811653616909 8.496502569965848 8.517486666131829 8.506491832708628 8.48219994197249 8.497554826830456 8.457500063822366 0.0010 8.500645595867596 8.505187028236959 8.500324062719011 8.314725129331785 8.478626924797698 8.501631608453426 8.501577310319462 6.776893882889635 0.0010 8.497633328941014 8.497670587650697 
0.0010 0.0010 0.0010 0.0011317350274855631 0.0010 0.0010911026308806115 0.0010 0.911476623386904 10.0 0.0010 10.0 10.0 10.0 10.0 10.0 10.0 10.0 10.0 10.0 10.0 10.0 10.0 10.0 10.0 10.0 10.0 10.0 10.0 10.0 10.0 10.0 10.0 10.0 10.0 10.0 10.0 10.0 10.0 10.0 10.0 10.0 10.0 10.0 10.0 10.0 10.0 10.0 10.0 
0.0010 0.0010 0.0012084094172270796 0.001041553431237183 0.0010 0.00112656691904553 0.0010 0.578526457112009 10.0 0.0010 10.0 10.0 10.0 10.0 10.0 10.0 10.0 10.0 10.0 10.0 10.0 10.0 10.0 10.0 10.0 10.0 10.0 10.0 10.0 10.0 10.0 10.0 10.0 10.0 10.0 10.0 10.0 10.0 10.0 10.0 10.0 10.0 10.0 10.0 10.0 10.0 10.0 10.0 
7.124747309975316 0.0010 0.0010000015790779676 0.00100005916852817 0.001000014699917146 0.0010022291728571265 0.0019103204981560096 10.0 7.039926826636875 0.0010 10.0 10.0 10.0 10.0 10.0 10.0 10.0 10.0 10.0 10.0 10.0 10.0 10.0 10.0 10.0 10.0 10.0 10.0 10.0 10.0 10.0 10.0 10.0 10.0 10.0 10.0 10.0 10.0 10.0 10.0 10.0 10.0 10.0 10.0 10.0 10.0 10.0 10.0 
0.0010 0.0010 0.0010 0.0010 0.0010 0.0010 0.0010 1.65675754530554 0.001000000000000334 10.0 10.0 10.0 10.0 10.0 10.0 10.0 10.0 10.0 10.0 10.0 10.0 10.0 10.0 10.0 10.0 10.0 10.0 10.0 10.0 10.0 10.0 10.0 10.0 10.0 10.0 10.0 10.0 10.0 10.0 10.0 10.0 10.0 10.0 10.0 10.0 10.0 10.0 10.0 
0.0010 0.0010 0.0011019127169107387 0.0010 0.0010 0.0010 0.09529859115154662 0.0010 0.0010 10.0 10.0 10.0 10.0 10.0 10.0 10.0 10.0 10.0 10.0 10.0 10.0 10.0 10.0 10.0 10.0 0.0010 10.0 10.0 10.0 10.0 10.0 10.0 10.0 10.0 10.0 10.0 10.0 10.0 10.0 10.0 10.0 10.0 10.0 10.0 10.0 10.0 10.0 10.0 
0.0010 0.0010 0.0010 0.0010 0.0010 0.0010 0.0010 2.633268838457582 10.0 0.0010 10.0 10.0 10.0 10.0 10.0 10.0 10.0 10.0 10.0 10.0 10.0 10.0 10.0 10.0 10.0 10.0 10.0 10.0 10.0 10.0 10.0 10.0 10.0 10.0 10.0 10.0 10.0 10.0 10.0 10.0 10.0 10.0 10.0 10.0 10.0 10.0 10.0 10.0 
0.0010 0.0010 0.0010 0.0010 0.0010 0.0010 0.0010 6.154004940464125 10.0 0.0010 10.0 10.0 10.0 10.0 10.0 10.0 10.0 10.0 10.0 10.0 10.0 10.0 10.0 10.0 10.0 10.0 10.0 10.0 10.0 10.0 10.0 10.0 10.0 10.0 10.0 10.0 10.0 10.0 10.0 10.0 10.0 10.0 10.0 10.0 10.0 10.0 10.0 10.0 
0.0010 0.0010 0.001210634601706549 0.001039930849256822 0.0010155166554990578 0.0010259574000751213 0.4737098131808033 0.0010 0.0010 10.0 10.0 10.0 10.0 10.0 10.0 10.0 10.0 10.0 10.0 10.0 10.0 10.0 10.0 10.0 10.0 9.82309893465524 10.0 10.0 10.0 10.0 10.0 10.0 10.0 10.0 10.0 10.0 10.0 10.0 10.0 10.0 10.0 10.0 10.0 10.0 10.0 10.0 10.0 10.0 
2.133062279365229 10.0 0.0010071271311269702 0.0010 0.001000345486744101 0.0010013416526361248 0.0010 9.868912558621775 0.0010 0.0010 10.0 10.0 10.0 10.0 10.0 10.0 10.0 10.0 10.0 10.0 10.0 10.0 10.0 10.0 10.0 10.0 10.0 10.0 10.0 10.0 10.0 10.0 10.0 10.0 10.0 10.0 0.27378868116097793 10.0 10.0 10.0 10.0 10.0 10.0 10.0 10.0 0.2737891198690386 10.0 10.0 
10.0 1.5679769230709144 0.0016041198038712493 0.0010500726265275514 0.0011700389144641875 0.0012449325380006844 0.0010179629983784267 1.6315191573980485 0.0010 0.0011269148873940217 0.0062298090645696025 6.3101491067974145 6.309542517781868 6.284229828766934 6.244459835513041 6.293332310147431 6.242459672861811 4.932251260462093 6.292842842721525 0.006047965306425596 6.28083637679641 6.294818363588563 5.9328356147663674 6.285941274433005 6.279721682148109 1.3684536764432618 6.298019676467317 6.2862904968209286 6.290963040408446 6.280067508085558 6.290814035034246 6.1777094599703135 6.303616685081479 6.198437130178666 6.293694838538016 6.056242738523736 0.06850231656542904 6.28962324260938 6.285100937120933 6.290337432717324 6.053939757297295 6.232452113161827 6.307729509645386 6.300299552256458 5.372218378403991 0.06854888478223553 6.284914620657394 6.274248539859202 
3.806820478692039 10.0 0.0023517434472416126 0.0014366956738129382 0.0010 0.0010 0.0010014515600008699 10.0 0.0010 0.0010 10.0 10.0 10.0 10.0 10.0 10.0 10.0 10.0 10.0 10.0 10.0 10.0 10.0 10.0 10.0 10.0 10.0 10.0 10.0 10.0 10.0 10.0 10.0 10.0 10.0 10.0 0.0010 10.0 10.0 10.0 10.0 10.0 10.0 10.0 10.0 0.0010 10.0 10.0 
4.644383201244159 10.0 0.0010064581831663187 0.0010 0.0010 0.001002188289343497 0.0010 10.0 0.0010 0.0010 10.0 10.0 10.0 10.0 10.0 10.0 10.0 10.0 10.0 10.0 10.0 10.0 10.0 10.0 10.0 10.0 10.0 10.0 10.0 10.0 10.0 8.838653897918707 10.0 10.0 10.0 10.0 0.0010 10.0 10.0 10.0 10.0 10.0 10.0 10.0 10.0 0.0010 10.0 10.0 
0.0010 0.0010 0.0010 0.0010 0.0010 0.0010 0.0010 0.6423980319849603 10.0 0.0010 10.0 10.0 10.0 10.0 10.0 10.0 10.0 10.0 10.0 10.0 10.0 10.0 10.0 10.0 10.0 10.0 10.0 10.0 10.0 10.0 10.0 10.0 10.0 10.0 10.0 10.0 10.0 10.0 10.0 10.0 10.0 10.0 10.0 10.0 10.0 10.0 10.0 10.0 
0.0010 0.0010 0.0010 0.0010 0.0010852767906780743 0.001082151649560552 0.0010000000016795979 1.027980004878807 10.0 0.0010008210226241086 10.0 10.0 10.0 10.0 10.0 10.0 10.0 10.0 10.0 10.0 10.0 10.0 10.0 10.0 10.0 10.0 10.0 10.0 10.0 10.0 10.0 10.0 10.0 10.0 10.0 10.0 10.0 10.0 10.0 10.0 10.0 10.0 10.0 10.0 10.0 10.0 10.0 10.0 
0.9041253306124917 0.0010 0.0010 0.0010 0.0010 0.0010 0.0010 5.883954800674369 8.982131161345212 0.0010 9.45413577854757 10.0 10.0 10.0 10.0 10.0 10.0 10.0 10.0 9.45936640018556 10.0 10.0 10.0 10.0 10.0 10.0 10.0 10.0 10.0 10.0 10.0 10.0 10.0 10.0 10.0 10.0 9.08831466558986 10.0 10.0 10.0 10.0 10.0 10.0 10.0 10.0 9.08831466558986 10.0 10.0 
0.0010 0.0010 0.0010 0.0010048134900177887 0.0010 0.0010 0.0010 3.3123800709316367 10.0 0.0010 10.0 10.0 10.0 10.0 10.0 10.0 10.0 10.0 10.0 10.0 10.0 10.0 10.0 10.0 10.0 10.0 10.0 10.0 10.0 10.0 10.0 10.0 10.0 10.0 10.0 10.0 10.0 10.0 10.0 10.0 10.0 10.0 10.0 10.0 10.0 10.0 10.0 10.0 
9.995021217399895 1.8354050957662986 0.0011902352720947894 0.0010 0.0010994901903637474 0.0010917104598987888 0.002011040834627603 3.3274342163119783 0.0017984915188388158 0.0010000963494359433 0.001798491518838825 8.154267878531885 8.194474726752894 8.152226423303773 8.108555645607243 8.197139876500689 8.135519768246942 7.8633276113013135 8.199796673577778 0.001798491518838825 8.160803731022183 8.218061231193381 8.180452568091994 8.160133860789932 8.191387478690642 1.296770851542854 8.1895227730858 8.164863474036354 8.189247861661212 8.169490374617597 8.211735349613384 7.67569526139666 8.161507862497103 8.165736829353662 8.19234862791366 8.133731642130149 0.001798491518838825 8.180505474475325 8.116704446139135 8.202478321382765 8.176006770957546 8.148629545483592 8.228707783122362 8.21647911209086 7.783620404440555 0.001798491518838825 8.194578505104188 8.151418505377201 
0.0010 0.0010 0.0010 0.0010 0.0010 0.0010 0.0010 0.60040962084559 10.0 0.0010 10.0 10.0 10.0 10.0 10.0 10.0 10.0 10.0 10.0 10.0 10.0 10.0 10.0 10.0 10.0 10.0 10.0 10.0 10.0 10.0 10.0 10.0 10.0 10.0 10.0 10.0 10.0 10.0 10.0 10.0 10.0 10.0 10.0 10.0 10.0 10.0 10.0 10.0 
8.047357571496319 7.30123078201886 0.0010 0.0010 0.0010 0.0010 0.0010 10.0 0.0010 0.0010 9.215531681112742 10.0 10.0 10.0 10.0 10.0 10.0 10.0 10.0 9.215531681112742 10.0 10.0 10.0 10.0 10.0 10.0 10.0 10.0 10.0 10.0 10.0 10.0 10.0 10.0 10.0 10.0 0.21070402744812977 10.0 10.0 10.0 10.0 10.0 10.0 10.0 10.0 0.21070402744812977 10.0 10.0 
0.0010 0.0010 0.0010 0.0010 0.0010012668531686776 0.0010025783478414484 0.0010015308819361598 2.0931467507690824 0.0010 10.0 10.0 10.0 10.0 10.0 10.0 10.0 10.0 10.0 10.0 10.0 10.0 10.0 10.0 10.0 10.0 10.0 10.0 10.0 10.0 10.0 10.0 10.0 10.0 10.0 10.0 10.0 10.0 10.0 10.0 10.0 10.0 10.0 10.0 10.0 10.0 10.0 10.0 10.0 
0.0010 0.0010 0.0010 0.0010 0.0010962760472539303 0.0012492600438074794 0.01818341117789165 0.0010 0.0010 10.0 10.0 10.0 10.0 10.0 10.0 10.0 10.0 10.0 10.0 10.0 10.0 10.0 10.0 10.0 10.0 1.5466498303874059 10.0 10.0 10.0 10.0 10.0 10.0 10.0 10.0 10.0 10.0 10.0 10.0 10.0 10.0 10.0 10.0 10.0 10.0 10.0 10.0 10.0 10.0 
10.0 2.2134074824406986 0.0010 0.0010 0.0011863198681424947 0.0010 0.0010 4.390751180537277 0.0010 0.0010 0.0010 8.615937893712273 8.691104188214364 8.675761180131417 8.684225848190056 8.71175262082579 8.66581673555465 6.375436868835267 8.690946422925045 0.0010 8.710442292348986 8.692180938661412 8.484569849397916 8.733729689686061 8.688998883423071 0.0010 8.690294193127944 8.706478219541227 8.693762512333667 8.675056729040158 8.691645900700609 7.961697780762041 8.721376335987499 8.671061876659031 8.696422354963484 8.432213716675264 0.0010 8.703223147433352 8.696018078813477 8.692273041108228 8.307351932145494 8.6367495762757 8.71838179923197 8.715677559249825 7.459713466500865 0.0010 8.69841699717816 8.692123057657872 
10.0 2.2395896624543434 0.0011931953005043729 0.0010207674917509478 0.0010261859415206449 0.00133439694735125 0.0036578221302935848 4.388418236871286 0.0010 0.0010 0.0010 8.879914767203593 8.885441664256966 8.88565610744386 8.888215094619387 8.885738204591062 8.882883609174476 5.935928100796451 8.885515268367687 0.0010 8.886817585120886 8.884593084643798 8.778064526931905 8.888890798988365 8.885811008068176 0.19795228239478835 8.885673925581393 8.887005384110019 8.885499015323557 8.899860689169277 8.885814480386715 8.884531641338276 8.888270687695888 8.873460033968318 8.886041727624168 8.775012768643606 0.0010 8.886749624211387 8.88623860885121 8.885037072054564 8.852924033855446 8.881323593962755 8.887630156484898 8.824013882153984 7.638179480394117 0.0010 8.886355533314678 8.88594543255038 
0.0010 0.0010 0.0010 0.0010 0.0010 0.0010 0.0010 7.385586620479098 10.0 0.0010 10.0 10.0 10.0 10.0 10.0 10.0 10.0 10.0 10.0 10.0 10.0 10.0 10.0 10.0 10.0 10.0 10.0 10.0 10.0 10.0 10.0 10.0 10.0 10.0 10.0 10.0 10.0 10.0 10.0 10.0 10.0 10.0 10.0 10.0 10.0 10.0 10.0 10.0 
0.0010 0.0010 0.0010 0.0010 0.0010 0.0010 0.0010 0.6207882647325281 10.0 0.0010 10.0 10.0 10.0 10.0 10.0 10.0 10.0 10.0 10.0 10.0 10.0 10.0 10.0 10.0 10.0 10.0 10.0 10.0 10.0 10.0 10.0 10.0 10.0 10.0 10.0 10.0 10.0 10.0 10.0 10.0 10.0 10.0 10.0 10.0 10.0 10.0 10.0 10.0 
5.013436209565564 10.0 0.0010 0.0010 0.0010 0.0010 0.0010 10.0 0.001000000000000334 0.0010 10.0 10.0 10.0 10.0 10.0 10.0 10.0 9.836768054281084 10.0 10.0 10.0 10.0 10.0 10.0 10.0 10.0 10.0 10.0 10.0 10.0 10.0 10.0 10.0 10.0 10.0 10.0 0.001000000000000334 10.0 10.0 10.0 10.0 10.0 10.0 10.0 10.0 0.001000000000000334 10.0 10.0 
7.493857074728606 0.0010 0.0010 0.0010 0.0010 0.00100000415292597 0.0010 9.996568222713295 7.220568377653561 0.002685619344017731 10.0 10.0 10.0 10.0 10.0 10.0 10.0 10.0 10.0 10.0 10.0 10.0 10.0 10.0 10.0 10.0 10.0 10.0 10.0 10.0 10.0 10.0 10.0 10.0 10.0 10.0 9.809476553986206 10.0 10.0 10.0 10.0 10.0 10.0 10.0 10.0 10.0 10.0 10.0 
0.0010 0.0010 0.0010 0.0010 0.0010 0.0010 0.0010 0.28858825720664827 10.0 0.0010 10.0 10.0 10.0 10.0 10.0 10.0 10.0 10.0 10.0 10.0 10.0 10.0 10.0 10.0 10.0 10.0 10.0 10.0 10.0 10.0 10.0 10.0 10.0 10.0 10.0 10.0 10.0 10.0 10.0 10.0 10.0 10.0 10.0 10.0 10.0 10.0 10.0 10.0 
10.0 1.8001473326423887 0.001006942616052707 0.0010 0.0010 0.0010 0.0010 2.5559671373843096 0.0010 0.0010 0.0010 6.372414553528475 6.429036097629763 6.435405805455545 6.386082997750838 6.448896081148672 6.40768179160775 6.348748281968592 6.4389997307929505 0.0010 6.433327145514431 6.426244954459443 6.366630046342757 6.442015204690163 6.435021390880302 1.9036846448805966 6.438789445784166 6.4473445417799695 6.425046956690469 6.404155935760803 6.424829203374393 5.278554634619445 6.4481422189229 6.392350478047912 6.438158957677638 6.3126536621031155 0.0010 6.434429615241083 6.421969135739828 6.444826137515102 6.162571917700658 6.371186445161159 6.444398829795981 6.412052737705801 5.7391147240793146 0.0010 6.412010494169358 6.428127048282806 
0.0010 0.0010 0.0010 0.0010 0.0010 0.0010 0.0010 1.6722008952358118 0.0010 10.0 10.0 10.0 10.0 10.0 10.0 10.0 10.0 10.0 10.0 10.0 10.0 10.0 10.0 10.0 10.0 10.0 10.0 10.0 10.0 10.0 10.0 10.0 10.0 10.0 10.0 10.0 10.0 10.0 10.0 10.0 10.0 10.0 10.0 10.0 10.0 10.0 10.0 10.0 
6.671213752651992 0.0010 0.0010 0.0010 0.0010 0.0010018829028116956 0.0010023720092193148 10.0 8.892889796126553 0.0010 10.0 10.0 10.0 10.0 10.0 10.0 10.0 10.0 10.0 10.0 10.0 10.0 10.0 10.0 10.0 10.0 10.0 10.0 10.0 10.0 10.0 10.0 10.0 10.0 10.0 10.0 10.0 10.0 10.0 10.0 10.0 10.0 10.0 10.0 10.0 10.0 10.0 10.0 
0.0010 0.0010 0.0010 0.0010 0.0010 0.001060022295095098 0.0010 0.8860080076735262 10.0 0.0010 10.0 10.0 10.0 10.0 10.0 10.0 10.0 10.0 10.0 10.0 10.0 10.0 10.0 10.0 10.0 10.0 10.0 10.0 10.0 10.0 10.0 10.0 10.0 10.0 10.0 10.0 10.0 10.0 10.0 10.0 10.0 10.0 10.0 10.0 10.0 10.0 10.0 10.0 
10.0 1.58656718233933 0.0014122064926003863 0.0010177336726203945 0.0011528438559499862 0.0010092075829642286 0.0010 1.3593674525730053 0.0010 0.0010 0.008743596133080178 5.765411279719524 5.7544679293813 5.755458030899128 5.755699310972564 5.755049591111622 5.753889163370568 5.764090396854129 5.75381930087678 0.0010 5.754895759731908 5.754193336593537 5.76046994547496 5.757710736363364 5.754659021430502 4.8483323990286005 5.753628741605156 5.755769926449355 5.753177298651667 5.752588209111209 5.754062906462569 4.114425506839684 5.749104243917296 5.751578731959456 5.7535564436640945 5.749201496850404 0.0010 5.755598380633931 5.756032095676002 5.754067044569828 5.7221488965019995 5.751006536762251 5.755544749113642 5.754702735859639 5.708348083309757 0.0010 5.755685417602343 5.755456228867145 
0.0010 0.0010 0.0010 0.0010 0.0010 0.0010 0.0010 0.3653707755164963 9.647825141077474 0.0010 10.0 10.0 10.0 10.0 10.0 10.0 10.0 10.0 10.0 10.0 10.0 10.0 10.0 10.0 10.0 10.0 10.0 10.0 10.0 10.0 10.0 10.0 10.0 10.0 10.0 10.0 10.0 10.0 10.0 10.0 10.0 10.0 10.0 10.0 10.0 10.0 10.0 10.0 
5.9671176548626415 0.0010 0.0010 0.0010 0.0010 0.0010 0.0010 10.0 8.461610071812721 0.0010 10.0 10.0 10.0 10.0 10.0 10.0 10.0 10.0 10.0 10.0 10.0 10.0 10.0 10.0 10.0 10.0 10.0 10.0 10.0 10.0 10.0 10.0 10.0 10.0 10.0 10.0 10.0 10.0 10.0 10.0 10.0 10.0 10.0 10.0 10.0 10.0 10.0 10.0 
0.0010 0.0010 0.0010 0.0010 0.0010 0.0010 0.0010 0.02659487281160259 10.0 0.0010 10.0 10.0 10.0 10.0 10.0 10.0 10.0 10.0 10.0 10.0 10.0 10.0 10.0 10.0 10.0 10.0 10.0 10.0 10.0 10.0 10.0 10.0 10.0 10.0 10.0 10.0 10.0 10.0 10.0 10.0 10.0 10.0 10.0 10.0 10.0 10.0 10.0 10.0 
0.0010 0.0010 0.0010 0.0010 0.0010 0.0010 0.0010 2.1619656388471102 0.0010 10.0 10.0 10.0 10.0 10.0 10.0 10.0 10.0 10.0 10.0 10.0 10.0 10.0 10.0 10.0 10.0 10.0 10.0 10.0 10.0 10.0 10.0 10.0 10.0 10.0 10.0 10.0 10.0 10.0 10.0 10.0 10.0 10.0 10.0 10.0 10.0 10.0 10.0 10.0 
0.0010 0.0010 0.0010 0.0010 0.0010 0.0010 0.0010 4.553603352392199 10.0 0.0010 10.0 10.0 10.0 10.0 10.0 10.0 10.0 10.0 10.0 10.0 10.0 10.0 10.0 10.0 10.0 10.0 9.960830786353942 10.0 10.0 10.0 10.0 10.0 10.0 10.0 10.0 10.0 10.0 10.0 10.0 10.0 10.0 10.0 10.0 10.0 10.0 10.0 10.0 10.0 
0.0010 0.0010 0.003036942076765533 0.0010089835289697876 0.0010201388136106952 0.0012141457482585537 0.6708742186568346 0.0010 0.0010 10.0 10.0 10.0 10.0 10.0 10.0 10.0 10.0 10.0 10.0 10.0 10.0 10.0 10.0 10.0 10.0 0.7523752995651845 10.0 10.0 10.0 10.0 10.0 10.0 10.0 10.0 10.0 10.0 10.0 10.0 10.0 10.0 10.0 10.0 10.0 10.0 10.0 10.0 10.0 10.0 
4.614643851578944 0.0010 0.0010 0.0010 0.0010 0.0010 0.0010 8.998398117591666 9.992340390689844 0.0010 10.0 10.0 10.0 10.0 10.0 10.0 10.0 10.0 10.0 10.0 10.0 10.0 10.0 10.0 10.0 10.0 10.0 10.0 10.0 10.0 10.0 10.0 10.0 10.0 10.0 10.0 10.0 10.0 10.0 10.0 10.0 10.0 10.0 10.0 10.0 10.0 10.0 10.0 
0.0010 0.0010 0.0010 0.0010 0.0010 0.0010 0.44005590754821305 0.0010 0.0010 10.0 10.0 10.0 10.0 10.0 10.0 10.0 10.0 10.0 10.0 10.0 10.0 10.0 10.0 10.0 10.0 0.0010 10.0 10.0 10.0 10.0 10.0 10.0 10.0 10.0 10.0 10.0 10.0 10.0 10.0 10.0 10.0 10.0 10.0 10.0 10.0 10.0 10.0 10.0 
0.0010 0.0010 0.0010 0.0010 0.0010 0.0010 0.05706638219945922 0.0010 0.0010 10.0 10.0 10.0 10.0 10.0 10.0 10.0 10.0 9.996798456886998 10.0 10.0 10.0 10.0 10.0 10.0 10.0 0.86149994146788 10.0 10.0 10.0 10.0 10.0 9.999561704865275 10.0 10.0 10.0 10.0 10.0 10.0 10.0 10.0 10.0 10.0 10.0 10.0 10.0 10.0 10.0 10.0 
7.189361381456179 0.0010 0.0010031497957346935 0.0010 0.0010 0.0010 0.0010 10.0 7.374607169480923 0.0010 10.0 10.0 10.0 10.0 10.0 10.0 10.0 10.0 10.0 10.0 10.0 10.0 10.0 10.0 10.0 10.0 10.0 10.0 10.0 10.0 10.0 10.0 10.0 10.0 10.0 10.0 10.0 10.0 10.0 10.0 10.0 10.0 10.0 10.0 10.0 10.0 10.0 10.0 
0.0010 0.0010 0.0010 0.0010 0.0010 0.0010 0.4297949444625242 0.0010 0.0010 10.0 10.0 10.0 10.0 10.0 10.0 10.0 10.0 10.0 10.0 10.0 10.0 10.0 10.0 10.0 10.0 0.0010 10.0 10.0 10.0 10.0 10.0 10.0 10.0 10.0 10.0 10.0 10.0 10.0 10.0 10.0 10.0 10.0 10.0 10.0 10.0 10.0 10.0 10.0 
0.0010 0.0010 0.0010 0.0010040943197493055 0.0010 0.0010 0.0010000678666494164 3.8063619839000102 10.0 0.0010000726246355025 10.0 10.0 10.0 10.0 10.0 10.0 10.0 10.0 10.0 10.0 10.0 10.0 10.0 10.0 10.0 10.0 10.0 10.0 10.0 10.0 10.0 10.0 10.0 10.0 10.0 10.0 10.0 10.0 10.0 10.0 10.0 10.0 10.0 10.0 10.0 10.0 10.0 10.0 
4.735722225454993 0.0010 0.0010 0.0010 0.0010 0.0010 0.0010 9.157202489827025 10.0 0.0010 10.0 10.0 10.0 10.0 10.0 10.0 10.0 10.0 10.0 10.0 10.0 10.0 10.0 10.0 10.0 10.0 10.0 10.0 10.0 10.0 10.0 10.0 10.0 10.0 10.0 10.0 10.0 10.0 9.87695732979086 10.0 10.0 10.0 10.0 10.0 10.0 10.0 10.0 10.0 
8.710235256988593 6.240127107255627 0.0010 0.0010 0.001780968766261847 0.0011066257586614114 0.0010 9.989014160764555 0.0010 0.0010 9.618027278838795 10.0 10.0 10.0 10.0 10.0 10.0 10.0 10.0 9.618027278838795 10.0 10.0 10.0 10.0 10.0 9.164761539862026 10.0 10.0 10.0 10.0 10.0 10.0 10.0 10.0 10.0 10.0 0.32838398420448556 10.0 10.0 10.0 10.0 10.0 10.0 10.0 10.0 0.32838398420448556 10.0 10.0 
0.0010 0.0010 0.0010 0.0010 0.0010 0.0010 0.0010 2.17535261750413 0.001000000000000334 10.0 10.0 10.0 10.0 10.0 10.0 10.0 10.0 10.0 10.0 10.0 10.0 10.0 10.0 10.0 10.0 10.0 10.0 10.0 10.0 10.0 10.0 10.0 10.0 10.0 10.0 10.0 10.0 10.0 10.0 10.0 10.0 10.0 10.0 10.0 10.0 10.0 10.0 10.0 
0.0010 0.0010 0.0010 0.0010 0.0011271293090927518 0.0011227659561971516 0.0010 1.1224692014642228 10.0 0.0010 10.0 10.0 10.0 10.0 10.0 10.0 10.0 10.0 10.0 10.0 10.0 10.0 10.0 10.0 10.0 10.0 10.0 10.0 10.0 10.0 10.0 10.0 10.0 10.0 10.0 10.0 10.0 10.0 10.0 10.0 10.0 10.0 10.0 10.0 10.0 10.0 10.0 10.0 
10.0 2.153112175161038 0.0011745611084077266 0.0010 0.0011352549507642154 0.0010008398686559264 0.0010 4.465132624704375 0.0010 0.0010 0.0010 8.763622630436966 8.820770493871715 8.812764912932458 8.816830148553311 8.823065976027314 8.786201613538907 7.321523404573091 8.816290481077004 0.0010 8.826068723528643 8.818716460988814 8.618973658253173 8.844922241657004 8.820609685936637 0.0010 8.817638651673755 8.82204382395285 8.819041956372454 8.807901358777544 8.82138468032472 8.776939731635693 8.84333121430035 8.735031803674557 8.823306367406525 8.64730328020036 0.0010 8.827597321069113 8.822514109092 8.81228258173524 8.588774804480988 8.780316486603983 8.838156548160605 8.845818151923895 7.99631471732653 0.0010 8.827530202720283 8.814563870628671 
0.0010 0.0010 0.0010601095186556842 0.0010001702232568944 0.0010 0.0010159685950893724 0.0010 0.3619378127615438 10.0 0.0010 10.0 10.0 10.0 10.0 10.0 10.0 10.0 10.0 10.0 10.0 10.0 10.0 10.0 10.0 10.0 10.0 10.0 10.0 10.0 10.0 10.0 10.0 10.0 10.0 10.0 10.0 10.0 10.0 10.0 10.0 10.0 10.0 10.0 10.0 10.0 10.0 10.0 10.0 
0.0010 0.0010 0.0010 0.0010918118473071776 0.0010 0.0010 0.0010 0.9549794985034192 10.0 0.0010 10.0 10.0 10.0 10.0 10.0 10.0 10.0 10.0 10.0 10.0 10.0 10.0 10.0 10.0 10.0 10.0 10.0 10.0 10.0 10.0 10.0 10.0 10.0 10.0 10.0 10.0 10.0 10.0 10.0 10.0 10.0 10.0 10.0 10.0 10.0 10.0 10.0 10.0 
2.380775755885605 10.0 0.0010018831828303414 0.0010 0.0010 0.0010 0.0010164843487774208 10.0 0.0010 0.0010 10.0 10.0 10.0 10.0 10.0 10.0 10.0 10.0 10.0 10.0 10.0 10.0 10.0 10.0 10.0 10.0 10.0 10.0 10.0 10.0 10.0 9.830237819024607 10.0 10.0 10.0 10.0 0.0010 10.0 10.0 10.0 10.0 10.0 10.0 10.0 9.917716125716028 0.0010 10.0 10.0 
0.0010 0.0010 0.0010 0.0010 0.0010 0.0010000318199996393 0.0010000095304491551 6.679406938350747 10.0 0.0010 10.0 10.0 10.0 10.0 10.0 10.0 10.0 10.0 10.0 10.0 10.0 10.0 10.0 10.0 10.0 10.0 10.0 10.0 10.0 10.0 10.0 10.0 10.0 10.0 10.0 10.0 10.0 10.0 10.0 10.0 10.0 10.0 10.0 10.0 10.0 10.0 10.0 10.0 
0.46585359097438106 0.0010 0.0010 0.0010 0.0010 0.0010 0.0010 7.232308968334863 10.0 0.0010 10.0 10.0 10.0 10.0 10.0 10.0 10.0 10.0 10.0 10.0 10.0 10.0 10.0 10.0 10.0 10.0 10.0 10.0 10.0 10.0 10.0 10.0 10.0 10.0 10.0 10.0 10.0 10.0 10.0 10.0 10.0 10.0 10.0 10.0 10.0 10.0 10.0 10.0 
0.0010 0.0010 0.0010574961528497023 0.0010129387741784628 0.0010139751606767133 0.001006329605506957 0.0010 2.3745177441508956 10.0 0.0010 10.0 10.0 10.0 10.0 10.0 10.0 10.0 10.0 10.0 10.0 10.0 10.0 10.0 10.0 10.0 10.0 10.0 10.0 10.0 10.0 10.0 10.0 10.0 10.0 10.0 10.0 10.0 10.0 10.0 10.0 10.0 10.0 10.0 10.0 10.0 10.0 10.0 10.0 
0.0010 0.0010 0.0010 0.0010 0.0010 0.0011170563385498786 0.0010 2.2331561824228596 0.0010 10.0 10.0 10.0 10.0 10.0 10.0 10.0 10.0 10.0 10.0 10.0 10.0 10.0 10.0 10.0 10.0 10.0 10.0 10.0 10.0 10.0 10.0 10.0 10.0 10.0 10.0 10.0 10.0 10.0 10.0 10.0 10.0 10.0 10.0 10.0 10.0 10.0 10.0 10.0 
1.175995580462709 0.0010 0.0010 0.0010242626676509915 0.0010 0.0010 0.0010 7.5428671252490265 10.0 0.0010 10.0 10.0 10.0 10.0 10.0 10.0 10.0 10.0 10.0 10.0 10.0 10.0 10.0 10.0 10.0 8.820073290704341 10.0 10.0 10.0 10.0 10.0 10.0 10.0 10.0 10.0 10.0 10.0 10.0 10.0 10.0 10.0 10.0 10.0 10.0 10.0 10.0 10.0 10.0 
0.0010 0.008741862998195534 0.0010 0.0010 0.0010 0.0010 0.0010 0.0010 0.0010 10.0 9.951057124818652 10.0 10.0 10.0 10.0 10.0 10.0 9.969672801274541 10.0 9.950841538396865 10.0 10.0 10.0 10.0 10.0 9.950273338364148 10.0 10.0 10.0 10.0 10.0 10.0 10.0 10.0 10.0 10.0 9.953135753464288 10.0 10.0 10.0 10.0 10.0 10.0 10.0 9.978195260532368 9.953135753464288 10.0 10.0 
1.3524982375348198 8.442391205144169 0.0010 0.0010 0.0010 0.0010 0.0010 7.478706093597009 0.0010 0.0010 10.0 10.0 10.0 10.0 10.0 10.0 10.0 10.0 10.0 10.0 10.0 10.0 10.0 10.0 10.0 10.0 10.0 10.0 10.0 10.0 10.0 10.0 10.0 10.0 10.0 10.0 0.2738553563439359 10.0 10.0 10.0 10.0 10.0 10.0 10.0 10.0 0.27346665547576254 10.0 10.0 
6.356831916779251 6.6526385613099155 0.0010005618626828655 0.001022519249348608 0.0010010509017481042 0.0010 0.0010 8.9055206270808 0.0010 0.003116965831785471 10.0 10.0 10.0 10.0 10.0 10.0 10.0 10.0 10.0 10.0 10.0 10.0 10.0 10.0 10.0 8.537470530303993 10.0 10.0 10.0 10.0 10.0 10.0 10.0 10.0 10.0 10.0 0.0010 10.0 10.0 10.0 10.0 10.0 10.0 10.0 10.0 0.0010 10.0 10.0 
10.0 3.214294868164869 0.0010 0.0010 0.0010 0.0010 0.0010 7.687298809514275 0.0010 0.0010 0.0010 10.0 10.0 10.0 10.0 10.0 10.0 10.0 10.0 0.0010 10.0 10.0 10.0 10.0 10.0 0.0010 10.0 10.0 10.0 10.0 10.0 9.47126849326221 10.0 10.0 10.0 10.0 0.0010 10.0 10.0 10.0 10.0 10.0 10.0 10.0 10.0 0.0010 10.0 10.0 
7.177552490060934 0.0010 0.0010 0.0010 0.0010 0.0010104676963299786 0.0010 10.0 7.668546975396964 0.0010 10.0 10.0 10.0 10.0 10.0 10.0 10.0 10.0 10.0 10.0 10.0 10.0 10.0 10.0 10.0 10.0 10.0 10.0 10.0 10.0 10.0 10.0 10.0 10.0 10.0 10.0 10.0 10.0 10.0 10.0 10.0 10.0 10.0 10.0 10.0 10.0 10.0 10.0 
6.223399592268869 0.0010 0.0010 0.0010 0.0010 0.0010 0.0010 10.0 9.491288282434216 0.0010 10.0 10.0 10.0 10.0 10.0 10.0 10.0 10.0 10.0 10.0 10.0 10.0 10.0 10.0 10.0 10.0 10.0 10.0 10.0 10.0 10.0 10.0 10.0 10.0 10.0 10.0 10.0 10.0 10.0 10.0 10.0 10.0 10.0 10.0 10.0 10.0 10.0 10.0 
0.0010 0.0010 0.0010 0.0010 0.0010 0.0010 0.0010 4.369455499223402 10.0 0.0010 10.0 10.0 10.0 10.0 10.0 10.0 10.0 10.0 10.0 10.0 10.0 10.0 10.0 10.0 10.0 10.0 10.0 10.0 10.0 10.0 10.0 10.0 10.0 10.0 10.0 10.0 10.0 10.0 10.0 10.0 10.0 10.0 10.0 10.0 10.0 10.0 10.0 10.0 
6.812512303082978 0.0010 0.0010 0.0010152738814580991 0.0010 0.0010 0.0010 10.0 8.400823738952885 0.0010 10.0 10.0 10.0 10.0 10.0 10.0 10.0 10.0 10.0 10.0 10.0 10.0 10.0 10.0 10.0 10.0 10.0 10.0 10.0 10.0 10.0 10.0 10.0 10.0 10.0 10.0 10.0 10.0 10.0 10.0 10.0 10.0 10.0 10.0 10.0 10.0 10.0 10.0 
9.932637267122011 2.344519593230674 0.0010 0.001036386693863329 0.0010671027057935544 0.00108620226660826 0.0010 4.572224144074892 0.0010 0.0010 0.26952759540818594 9.400262043350482 9.415850076837406 9.42564172871049 9.443118111750476 9.424241789687356 9.404891460390512 8.163270231520219 9.418070099725789 0.269548156245766 9.426347369307083 9.420831245951513 9.050021478870997 9.435255862173769 9.416481841136978 0.6786143194559378 9.425041508534347 9.429284936022245 9.415303072028621 9.41038216846925 9.423057143075525 6.850809095086444 9.434303329605026 9.400785830365717 9.424047997153853 9.381442490013152 0.0010 9.424433100336984 9.426161069117532 9.417000424792912 9.402143582457938 9.401913223173391 9.424237375059597 9.423089530259274 9.052604250479243 0.0010 9.424465239926825 9.42345523705086 
0.0010 0.0010 0.0010 0.0010 0.0010 0.0010 0.0010 3.636285498732516 10.0 0.0010 10.0 10.0 10.0 10.0 10.0 10.0 10.0 10.0 10.0 10.0 10.0 10.0 10.0 10.0 10.0 10.0 10.0 10.0 10.0 10.0 10.0 10.0 10.0 10.0 10.0 10.0 10.0 10.0 10.0 10.0 10.0 10.0 10.0 10.0 10.0 10.0 10.0 10.0 
1.6202443995163325 0.0010 0.0010 0.0010 0.0010 0.0010 0.0010 7.594663571076787 10.0 0.0010 10.0 10.0 10.0 10.0 10.0 10.0 10.0 10.0 10.0 10.0 10.0 10.0 10.0 10.0 10.0 10.0 10.0 10.0 10.0 10.0 10.0 10.0 10.0 10.0 10.0 10.0 10.0 10.0 10.0 10.0 10.0 10.0 10.0 10.0 10.0 10.0 10.0 10.0 
10.0 2.1596622471865796 0.0011418068852965212 0.001017762857052121 0.0010486544117236517 0.0011650775143693534 0.0017039927425329378 4.26353189264183 0.0010 0.0010 0.0010 8.261677184529916 8.30451122832352 8.278116024342063 8.275163014267333 8.287059418816657 8.265795435402456 7.513480181427366 8.260621486503359 0.0010 8.278620997326525 7.465672921812454 8.11290235100228 8.289153605950267 8.283094763687831 0.2528764642819714 8.280720062070793 8.253721885073713 8.279164696803175 8.272985490256204 8.282821678441593 7.347307039294548 8.289870687686014 8.274771661314336 8.284131257334003 8.224608697744623 0.0010 8.28259117276577 8.28066415533904 8.282193191285856 8.041626005712871 8.248714600320742 8.288446189758876 8.286156161492087 7.7973767586437415 0.0010 8.283411052311703 8.277041490419968 
10.0 1.5703269413138081 0.0012265679378208646 0.0010 0.0010088452994711406 0.0010410350595654555 0.0010 1.4629179435014505 0.0010 0.0010 0.0010 5.79080000573339 5.912118631189312 5.8716961531036915 5.710194017253617 5.946143937489763 5.813294824623319 5.6432200463035835 5.936865361278926 0.0010 5.883100890457863 5.88741639250848 5.873759148042101 5.872327185559476 5.914498171175049 0.0010 5.937521944888323 5.88430552206607 5.9087003422190065 5.871619542745738 5.878163375079084 2.6170254655179535 5.909970997139598 5.839774761686008 5.9319823690806786 5.673175709507456 0.0010 5.890330949277835 5.84182464651385 5.952918240394966 5.325263722009909 5.808371043004794 5.926188679157007 5.852707197382864 4.525501960336341 0.0010 5.8561646876993265 5.851851828645613 
1.2100983037404567 0.0010 0.0010596137616327077 0.0010 0.0010 0.0010835965572981669 0.0010 7.3273200456467045 10.0 0.0010 10.0 10.0 10.0 10.0 10.0 10.0 10.0 10.0 10.0 10.0 10.0 10.0 10.0 10.0 10.0 10.0 10.0 10.0 10.0 10.0 10.0 10.0 10.0 10.0 10.0 10.0 10.0 10.0 10.0 10.0 10.0 10.0 10.0 10.0 10.0 10.0 10.0 10.0 
0.0010 0.0016465798729776908 0.0017834172204752967 0.0010001579433206642 0.0010 0.0010002123109964895 0.0010 3.047158757702923 10.0 0.0010 10.0 9.999012243580651 9.999031627185518 9.999027949207695 9.999023721053087 9.998466931400332 9.999023942278457 9.999533971930068 9.999032092764613 10.0 9.999031978474404 9.99902703265313 9.999436548729776 9.99903670836144 9.99903302070044 10.0 9.999031653947345 9.999033346778315 9.999030045660962 9.999026130383632 9.999027846522377 9.98407420776074 9.999037486238294 9.999021822972576 9.999032865720295 9.99897208647382 9.998533741669187 9.999032008808575 9.949744339495144 9.999032071626097 9.99894322549945 9.999017965114744 9.999034077943957 9.999029305361928 9.998792144774589 9.99817911267038 9.999027410734739 9.999030014817894 
0.0010 0.0010 0.0010 0.0010 0.0010 0.001862756226031699 0.0010 4.857816948360956 10.0 0.0010 10.0 10.0 10.0 10.0 10.0 10.0 10.0 10.0 10.0 10.0 10.0 10.0 10.0 10.0 10.0 10.0 10.0 10.0 10.0 10.0 10.0 10.0 10.0 10.0 10.0 10.0 10.0 10.0 10.0 10.0 10.0 10.0 10.0 10.0 10.0 10.0 10.0 10.0 
9.210332554020688 6.679363794298462 0.0010 0.0010 0.0010 0.0010 0.0010 10.0 0.0010 0.0010 10.0 10.0 10.0 10.0 10.0 10.0 10.0 10.0 10.0 10.0 10.0 10.0 10.0 10.0 10.0 10.0 10.0 10.0 10.0 10.0 10.0 10.0 10.0 10.0 10.0 10.0 0.0010 10.0 10.0 10.0 10.0 10.0 10.0 10.0 10.0 0.0010 10.0 10.0 
0.0010 0.0010 0.0010 0.0010 0.0010 0.0010 0.0010 5.613122453276826 10.0 0.0010 10.0 10.0 10.0 10.0 10.0 10.0 10.0 10.0 10.0 10.0 10.0 10.0 10.0 10.0 10.0 10.0 10.0 10.0 10.0 10.0 10.0 10.0 10.0 10.0 10.0 10.0 10.0 10.0 10.0 10.0 10.0 10.0 10.0 10.0 10.0 10.0 10.0 10.0 
5.070927604716893 0.0010 0.0010415961225041757 0.0010 0.0010 0.0010 0.0010 9.160364609257062 9.914767628011472 0.0010 10.0 10.0 10.0 10.0 10.0 10.0 10.0 10.0 10.0 10.0 10.0 10.0 10.0 10.0 10.0 10.0 10.0 10.0 10.0 10.0 10.0 10.0 10.0 10.0 10.0 10.0 10.0 10.0 10.0 10.0 10.0 10.0 10.0 10.0 10.0 10.0 10.0 10.0 
0.0010 0.0010 0.0010005174174426406 0.0010 0.0010000877902006317 0.0012258049374738649 0.0010 3.4972494173383697 10.0 0.0010 10.0 10.0 10.0 10.0 10.0 10.0 10.0 10.0 10.0 10.0 10.0 10.0 10.0 10.0 10.0 10.0 10.0 10.0 10.0 10.0 10.0 10.0 10.0 10.0 10.0 10.0 10.0 10.0 10.0 10.0 10.0 10.0 10.0 10.0 10.0 10.0 10.0 10.0 
0.50095 0.0062040173055477625 0.0010067181416559651 0.0010000542610770968 0.0010017689637157315 0.0010 0.0010494532888826417 6.908352817918361 10.0 0.001487823250348684 10.0 10.0 10.0 10.0 10.0 10.0 10.0 10.0 10.0 10.0 10.0 10.0 10.0 10.0 10.0 10.0 10.0 10.0 10.0 10.0 10.0 10.0 10.0 10.0 10.0 10.0 10.0 10.0 10.0 10.0 10.0 10.0 10.0 10.0 10.0 10.0 10.0 10.0 
0.0010 0.0010 0.0010 0.0010 0.0010 0.0017607643980960632 0.08668214347102156 0.0010 0.0010 10.0 10.0 10.0 10.0 10.0 10.0 10.0 10.0 10.0 10.0 10.0 10.0 10.0 10.0 10.0 10.0 0.0010 10.0 10.0 10.0 10.0 10.0 10.0 10.0 10.0 10.0 10.0 10.0 10.0 10.0 10.0 10.0 10.0 10.0 10.0 10.0 10.0 10.0 10.0 
0.0010 0.0010 0.0010 0.0010 0.0010 0.0010 0.0010 3.110285403889909 10.0 0.0010 10.0 10.0 10.0 10.0 10.0 10.0 10.0 10.0 10.0 10.0 10.0 10.0 10.0 10.0 10.0 10.0 10.0 10.0 10.0 10.0 10.0 10.0 10.0 10.0 10.0 10.0 10.0 10.0 10.0 10.0 10.0 10.0 10.0 10.0 10.0 10.0 10.0 10.0 
4.938316671425872 0.0010 0.0010 0.0010 0.0010 0.0010 0.0010 9.14963876988661 10.0 0.0010 9.695593518147396 10.0 10.0 10.0 10.0 10.0 10.0 10.0 10.0 10.0 10.0 10.0 10.0 10.0 10.0 10.0 10.0 10.0 10.0 10.0 10.0 10.0 10.0 10.0 10.0 10.0 10.0 10.0 10.0 10.0 10.0 10.0 10.0 10.0 10.0 10.0 10.0 10.0 
9.994982053582712 1.5816685982738217 0.001476017463273284 0.0010175704122237946 0.0011763207485704944 0.0010 0.0010941121174841161 1.5203339814431396 0.009817915391342885 0.0010 0.10431916594035777 5.952157706631513 5.9539281020856345 5.958878917858948 5.95743156490424 5.960624987739229 5.95511752723506 5.78091155771377 5.958279257098548 0.09408337622069314 5.959821273108016 5.959087483362001 5.973701815420546 5.961868307354201 5.959462740582296 5.000500000000001 5.95868254947395 5.958791915711856 5.957499375153345 5.956394800721913 5.958754774672017 4.261589512987709 5.954475404100968 5.954962706064418 5.958519541476892 5.941873016789142 0.013949712423793836 5.959856536701828 5.958747630327034 5.9586991295928025 5.912590830028877 5.954913556992816 5.960430740577237 5.960394691600328 5.8539603192706995 0.010136719511207065 5.959441190836811 5.957259555818794 
10.0 2.663102044969398 0.001502384195063809 0.0010469208298261908 0.0011202404176037274 0.001183103664854278 0.0010 5.774483003866281 0.001661774379695835 0.0010 0.0010 9.951130759252441 9.953465495109342 9.95280966139344 9.949511767440391 9.954408116887029 9.951575043457641 9.943855667519486 9.954175358094869 0.0010 9.953113677282019 9.953188423643281 9.953530311738678 9.952868586117445 9.953739435042952 0.6964662611273726 9.954200651919535 9.953050852677663 9.953632695356545 9.95288738728228 9.952995344645817 7.980929357120359 9.953682259231208 9.952228676460429 9.953655654788989 9.948420006645595 0.0010 9.95326852446421 9.952219373761263 9.954505993757774 9.941438886985571 9.951671335645282 9.9540108368146 9.952545162269791 9.924225994637917 0.0010 9.95256479860153 9.952417492328694 
4.93825339521983 0.0010 0.0010 0.0010 0.0010 0.0010 0.0010 8.44498452420128 10.0 0.0010 10.0 10.0 10.0 10.0 10.0 10.0 10.0 10.0 10.0 10.0 10.0 10.0 10.0 10.0 10.0 10.0 10.0 10.0 10.0 10.0 10.0 10.0 10.0 10.0 10.0 10.0 10.0 10.0 10.0 10.0 10.0 9.967964409688328 10.0 10.0 10.0 10.0 10.0 10.0 
6.689037844897671 0.0010682620712638641 0.0010000016056029497 0.0010047739305530739 0.0010000084524373458 0.0010280337746005517 0.0010006028905600855 9.66091120016246 9.021162014484885 0.0010319535096465508 9.99959384933012 9.999594312539754 9.999594073823188 9.999594196444292 9.999594512684503 9.999594004017299 9.999594275246249 9.999594292849673 9.9995940188105 9.99959384933012 9.999594127549997 9.999594118631112 9.999594259146988 9.999594165328357 9.999594059185746 9.834007168905199 9.99959402005033 9.9995941262213 9.999594060073761 9.99959415107895 9.999594153886521 9.99959384933012 9.999594105793635 9.999594220043004 9.999594042174076 9.999594597069612 9.99959384933012 9.999594130123079 9.99959424031516 9.999593978841618 9.99959384933012 9.999594294902936 9.999594046038249 9.999594193841498 9.999596416087028 9.99959384933012 9.99959420135244 9.999594208923126 
0.0010 0.0010 0.0010949048283762416 0.0010 0.0010547961100984627 0.0010 0.0010 2.8450509101822856 10.0 0.0010 10.0 10.0 10.0 10.0 10.0 10.0 10.0 10.0 10.0 10.0 10.0 10.0 10.0 10.0 10.0 9.106053795064074 10.0 10.0 10.0 10.0 10.0 10.0 10.0 10.0 10.0 10.0 10.0 10.0 10.0 10.0 10.0 10.0 10.0 10.0 10.0 10.0 10.0 10.0 
10.0 1.6724673766374365 0.0010309424656795804 0.0010006253300625177 0.001012968882920259 0.0010 0.0010 2.39427269706905 0.0010 0.0010 0.3897722731609401 6.758575495612209 6.785575241356465 6.79301946738803 6.748869267064722 6.798063028875255 6.768893299210486 6.8589018839189055 6.7914432402816995 0.37577070818430425 6.792972454806177 6.78805408638945 6.75570223538398 6.791045007195661 6.791689589651176 3.758063613631885 6.791831807380602 6.795114070418409 6.782592469217306 6.770198284277482 6.789888401473038 5.340676084458716 6.7992935498562685 6.764254706964152 6.791990298631488 6.723763466236446 0.3963717226737171 6.794069066182217 6.791923073690137 6.796268149077988 6.406143328233915 6.7562574942692 6.797556879698024 6.781679175307528 6.475245831244731 0.0010 6.7831417533969915 6.786540137889025 
5.779277131674855 0.0010 0.001744421178948995 0.0010194151204854043 0.0012984140774284557 0.0010 0.0010 9.450139281843992 10.0 0.0011740761729534294 10.0 10.0 10.0 10.0 10.0 10.0 10.0 10.0 10.0 10.0 10.0 10.0 10.0 10.0 10.0 10.0 10.0 10.0 10.0 10.0 10.0 10.0 10.0 10.0 10.0 10.0 10.0 10.0 10.0 10.0 10.0 10.0 10.0 10.0 10.0 10.0 10.0 10.0 
4.425399390711535 10.0 0.0010011272564731139 0.0010000218553295208 0.0010005054931063685 0.0010000414755205952 0.0012201282284256883 10.0 0.0010 0.0010 9.99881686034772 9.999581169108824 9.999583113512283 9.99957929744522 9.999577072668572 9.999582376390384 9.999578052608191 9.999583094797517 9.999582473132365 9.99881686034772 9.999579940509289 9.999581665488233 9.999561333842744 9.999579394699529 9.999582044937062 10.0 9.999582544074736 9.999579559406632 9.99958253681458 9.999581957557957 9.999580831487169 9.999165475871916 9.999580278346638 9.999581389056567 9.999581535498038 9.999580777108644 0.0010 9.999580217340574 9.999578794274498 9.99958297652 9.99954722357687 9.999578458583319 9.999581600501555 9.999580506611167 9.999546179561444 0.0010 9.999580464198711 9.9995787130254 
10.0 1.9942615726259167 0.0010 0.0010134132009396483 0.0010 0.0010 0.0010 3.2761667701327735 0.0010 0.0010 0.0010 7.563676547539756 7.630265138918644 7.620096016965576 7.607751718966051 7.651448530090184 7.589403399389749 5.501288308710083 7.632335565986632 0.0010 7.63653337423495 7.6322923501166 7.398371535757075 7.654549025767864 7.634330816708167 0.0010 7.633702958310119 7.630895494476365 7.631435110946415 7.62204606746011 7.630620307589333 7.608245234035241 7.659365226014815 7.614611401686306 7.6388799179944975 7.402203026064169 0.0010 7.638588148043685 7.6269129985703055 7.633002584734873 7.2344845658968655 7.57408088012384 7.655999129537149 7.649508115966695 6.520402512189384 0.0010 7.635179689730866 7.617836431441145 
7.1614904364163 7.56799152279842 0.0010 0.0010 0.0010 0.0010 0.0010 9.349836384666908 0.0010 0.0010 8.448321991891913 10.0 10.0 10.0 10.0 10.0 10.0 10.0 10.0 8.44771304050846 10.0 10.0 10.0 10.0 10.0 10.0 10.0 10.0 10.0 10.0 10.0 10.0 10.0 10.0 10.0 10.0 0.0010 10.0 10.0 10.0 10.0 10.0 10.0 10.0 10.0 0.0010 10.0 10.0 
0.9823687332689381 9.508909546873886 0.0010 0.0010 0.0010 0.0010 0.0010 8.321089065798699 0.001000000000000334 0.0010 10.0 10.0 10.0 10.0 10.0 10.0 10.0 10.0 10.0 10.0 10.0 10.0 10.0 10.0 10.0 10.0 10.0 10.0 10.0 10.0 10.0 10.0 10.0 10.0 10.0 10.0 0.001000000000000334 10.0 10.0 10.0 10.0 10.0 10.0 10.0 10.0 1.2369074531523614 10.0 10.0 
10.0 2.078506608555951 0.0014384189890854025 0.0010240304810202646 0.0011183563219868999 0.0012332076269774195 0.0010345578597086664 4.194773875039468 0.0010 0.0010 1.4695636390310804 8.769884346965714 8.780615226465182 8.765064922581635 8.757562591666794 8.777151670641679 8.75973515111928 7.902041343790782 8.775583801870999 1.4695653665530646 8.767329897721263 8.775442202210504 8.713968174136761 8.766304911466667 8.774558310321483 1.5930328719349074 8.775754770795093 8.761021569542502 8.775572533675309 8.774424469568656 8.769290271366277 7.5996550364760065 8.762540967177685 8.770789730021137 8.772000335026616 8.759199303554412 0.0010 8.768247504646556 8.764916653448783 8.778243253488709 8.564192694872418 8.759543399421034 8.773961974982745 8.769900156388514 8.590399592544713 0.0010 8.770153987263551 8.761463425052131 
0.0010 0.0010 0.0010 0.0010 0.001106760267019395 0.0010 0.0010 2.409193284038155 0.0010 10.0 10.0 10.0 10.0 10.0 10.0 10.0 10.0 10.0 10.0 10.0 10.0 10.0 10.0 10.0 10.0 10.0 10.0 10.0 10.0 10.0 10.0 10.0 10.0 10.0 10.0 10.0 10.0 10.0 10.0 10.0 10.0 10.0 10.0 10.0 10.0 10.0 10.0 10.0 
0.0010 0.0010 0.0010 0.0010 0.0010 0.0010 0.3005224674482436 0.0010 0.0010 10.0 10.0 10.0 10.0 10.0 10.0 10.0 10.0 10.0 10.0 10.0 10.0 10.0 10.0 10.0 10.0 10.0 10.0 10.0 10.0 10.0 10.0 10.0 10.0 10.0 10.0 10.0 10.0 10.0 10.0 10.0 10.0 10.0 10.0 10.0 10.0 10.0 10.0 10.0 
6.77862111749248 0.0010 0.0010 0.0010 0.0010 0.0010 0.0010 10.0 9.692049701638972 0.0010 10.0 10.0 10.0 10.0 10.0 10.0 10.0 10.0 10.0 10.0 10.0 10.0 10.0 10.0 10.0 10.0 10.0 10.0 10.0 10.0 10.0 10.0 10.0 10.0 10.0 10.0 10.0 10.0 10.0 10.0 10.0 10.0 10.0 10.0 10.0 10.0 10.0 10.0 
10.0 1.1995172984336109 0.001003750871253755 0.0010005050874299043 0.0010919409008900822 0.0010332078338940837 0.0010 0.18485692342384408 0.002123107277600663 0.0010 0.46067796108963294 4.950811408001453 4.947673169504175 4.946433303565327 4.940531247213965 4.946342952788666 4.948933225745606 4.926932478154005 4.946393555568629 0.44510790609469153 4.94785479356027 4.948086406045392 4.94071544102387 4.94813289060596 4.967043011873686 4.779635012126516 4.94634510763318 4.947633093621879 4.951823568717153 4.947388221939405 4.946858930180791 2.3794592601904925 4.946261935769466 4.947070006591247 4.946258027603899 4.94662610427777 0.0010 4.94724878362125 4.948087527565756 4.946162168911414 3.5987552702716705 4.948779812670712 4.946860523050017 4.948330992589489 4.931843077304218 0.0010 4.948176970002833 4.948229358570584 
10.0 1.8315342710510734 0.0011335720493331077 0.0010117067642246202 0.001038280048522458 0.0011887943358226437 0.0010 2.8953123961519864 0.0010 0.0010 0.0010 7.587212978645604 7.598170065928159 7.585042636842998 7.577979843230183 7.588323275988655 7.577476403734371 7.203387696974347 7.588102142395562 0.0010 7.578879728524193 7.590925112144903 7.3621359242066635 7.594305825964233 7.586602021276635 0.6430700604962771 7.58863500314937 7.588286018300255 7.587971332049246 7.583462537624845 7.588637031242321 5.159583338102222 7.589974600419812 7.561630637876231 7.590532851070038 7.526243692764552 0.0010 7.58653720605631 7.588216838042455 7.588257380130344 7.211601187587737 7.555093164889374 7.592474259541724 7.591205959892921 7.216949048866636 0.0010 7.587465274064988 7.584822191877767 
10.0 1.8189408799965658 0.0010244293938356979 0.0010 0.0010 0.0010258412413132981 0.0010 3.090839809160799 0.0010 0.0010002941593588624 0.3086064349453643 7.769742478129774 7.847501255192641 7.841229224208063 7.835161551333003 7.852435680590306 7.8021423627717805 5.64164980869155 7.8485162277309675 0.3049914944376475 7.859201464454308 7.845920804632936 7.6175205040643466 7.883750304238664 7.853259000390745 1.9822800307418191 7.850865412186016 7.857923039195423 7.848336717290118 7.827651197549976 7.848260327233096 7.699997710184111 7.881402163503123 7.686636092173504 7.855564992800963 7.624535061238772 0.0010 7.859376618789608 7.85107950376896 7.842964822071013 7.590744666500266 7.790698193139392 7.874814771554856 7.868729669272078 6.938029313045997 0.0010 7.854940021330681 7.843450296533213 
9.520957251556577 1.0163556251018075 0.0011439082196657271 0.0010133292411885068 0.0010034534681647668 0.001365730742226167 0.001434311452535843 0.08212355854985276 0.0010 0.0013095692774448705 0.0010 4.256833670364674 4.343363453213351 4.310315144462755 4.227461818490701 4.309614279137442 4.286799369101645 4.03733351468016 4.310606012676379 0.0010 4.2171366779658594 4.305999639215965 3.6094986548381462 4.250053727170167 4.288369233160843 1.4887933350084004 4.316760737359844 4.291127134714424 4.309677176647249 4.305484014293334 4.311339253176465 4.190400189311028 4.269033866160489 4.305893523632077 4.314787943099718 4.041302571802367 0.0010 4.295353504552819 4.29677771445483 4.313657599108149 4.023202265053177 4.249995372687852 4.32516705771636 4.307500453433018 3.6068999449814703 0.0010 4.287359155168849 4.298377329311169 
10.0 1.413873128539973 0.0018097993731162956 0.0010903618675910899 0.0011188941064994029 0.001570279395241132 0.0010 0.545846292286384 0.001000000000000334 0.0010 1.5931000909814328 5.0005 5.0005 5.0005 5.0005 5.0005 5.0005 5.0005 5.0005 1.5861421251417203 5.0005 5.0005 5.0005 5.0005 5.0005 5.0005 5.0005 5.0005 5.0005 5.0005 5.0005 4.574783823155092 5.0005 5.0005 5.0005 5.0005 0.001000000000000334 5.0005 5.0005 5.0005 5.0005 5.0005 5.0005 5.0005 4.844671651583522 0.001000000000000334 5.0005 5.0005 
0.0010 0.0010 0.0010 0.0010 0.0010 0.0010 0.0883083545837714 0.0010 0.0010 10.0 10.0 10.0 10.0 10.0 10.0 10.0 10.0 10.0 10.0 10.0 10.0 10.0 10.0 10.0 10.0 10.0 10.0 10.0 10.0 10.0 10.0 10.0 10.0 10.0 10.0 10.0 10.0 10.0 10.0 10.0 10.0 10.0 10.0 10.0 10.0 10.0 10.0 10.0 
10.0 1.5685720263594478 0.0010 0.0010 0.0010 0.0010 0.0010 0.4063209892576657 0.0010 0.0010 0.2109572025307047 4.249693601380631 4.251502378146064 4.225467391936391 4.254582523977254 4.25256875716044 4.250293872315838 3.644009233287825 4.251568678776647 0.4435443624817621 4.252801342110895 4.2523601290243125 4.246503905743354 4.2540086244029816 4.25137665425097 3.868618737764865 4.225153118658033 4.2533917334642055 4.251151433519894 4.2507682750142095 4.252614040331274 4.419930187317998 4.253735460941948 4.250668523577041 4.252482561662207 4.2468470304937505 1.6957571854654985 4.252897048325552 4.253349002344182 4.251469334079728 4.249920214175811 4.249756540799889 4.252689915120021 4.252333018299558 3.544706700660302 1.694025694369273 4.253028955404089 4.290880012072705 
2.2676891604565763 10.0 0.0010 0.0010 0.0010 0.0010 0.0010 10.0 0.0010 0.0010 10.0 10.0 10.0 10.0 10.0 10.0 10.0 10.0 10.0 10.0 10.0 10.0 10.0 10.0 10.0 10.0 10.0 10.0 10.0 10.0 10.0 10.0 10.0 10.0 10.0 10.0 0.0010 10.0 10.0 10.0 10.0 10.0 10.0 10.0 10.0 0.0010 10.0 10.0 
0.0010 0.0012576806074932423 0.0013165866207513121 0.0010000629449392398 0.0010000070997634894 0.00100008123532255 0.0010261486485833439 1.1747597350955337 10.0 0.0010000986856010805 10.0 9.999606350762171 9.999614075684159 9.999612609904602 9.99961092486383 9.999389028232086 9.99961101302848 9.999770024871317 9.99961426123077 10.0 9.999614215682847 9.999612244631344 9.9997754485228 9.999616100678368 9.999614631039787 10.0 9.999614086349514 9.999614760991165 9.999613445401303 9.999611885051094 9.99961256898156 9.993653115430078 9.999616410684585 9.999610168424356 9.999614569275758 9.999590347004375 9.99941565403871 9.999614227771882 9.979971679184464 9.999614252806465 9.99957884507906 9.99960863095746 9.999615052381625 9.999613150370925 9.9995186350809 9.999274324220591 9.999612395307699 9.999613433109458 
0.0010 0.0010 0.0010 0.0010 0.0010 0.0010 0.0013076251879706076 1.4758351744887772 10.0 0.0010 10.0 10.0 10.0 10.0 10.0 10.0 10.0 10.0 10.0 10.0 10.0 10.0 10.0 10.0 10.0 10.0 10.0 10.0 10.0 10.0 10.0 10.0 10.0 10.0 10.0 10.0 10.0 10.0 10.0 10.0 10.0 10.0 10.0 10.0 10.0 10.0 10.0 10.0 
0.0010 0.0010 0.0010 0.0010 0.0010 0.0010000425619226792 0.0010 1.888056412705205 0.0010 10.0 10.0 10.0 10.0 10.0 10.0 10.0 10.0 10.0 10.0 10.0 10.0 10.0 10.0 10.0 10.0 10.0 10.0 10.0 10.0 10.0 10.0 10.0 10.0 10.0 10.0 10.0 10.0 10.0 10.0 10.0 10.0 10.0 10.0 10.0 10.0 10.0 10.0 10.0 
5.389803661572408 0.0010 0.0010 0.0010 0.0010 0.0010 0.0010 10.0 10.0 0.0010 10.0 10.0 10.0 10.0 10.0 10.0 10.0 10.0 10.0 10.0 10.0 10.0 10.0 10.0 10.0 10.0 10.0 10.0 10.0 10.0 10.0 10.0 10.0 10.0 10.0 10.0 10.0 10.0 10.0 10.0 10.0 10.0 10.0 10.0 10.0 10.0 10.0 10.0 
0.0010 0.0010 0.0010 0.0011234322845015744 0.0010 0.0010 0.0010 2.347357726865223 10.0 0.0010 10.0 10.0 10.0 10.0 10.0 10.0 10.0 10.0 10.0 10.0 10.0 10.0 10.0 10.0 10.0 10.0 10.0 10.0 10.0 10.0 10.0 10.0 10.0 10.0 10.0 10.0 10.0 10.0 10.0 10.0 10.0 10.0 10.0 10.0 10.0 10.0 10.0 10.0 
0.0010 0.0010 0.0010 0.0010 0.0010 0.0010 0.7349347543459128 0.0010 0.0010 10.0 10.0 10.0 10.0 10.0 10.0 10.0 10.0 10.0 10.0 10.0 10.0 10.0 10.0 10.0 10.0 0.0010 10.0 10.0 10.0 10.0 10.0 10.0 10.0 10.0 10.0 10.0 10.0 10.0 10.0 10.0 10.0 10.0 10.0 10.0 10.0 10.0 10.0 10.0 
0.0023339404232076712 0.0023339404232076712 0.0010003425107290363 0.0010000831993807692 0.001000470833242828 0.0010 0.0010000005954019797 6.537784738639268 10.0 0.0010 9.999801644482964 9.999876692170284 9.999876692170284 9.999876692170284 9.999876692170284 9.999876692170284 9.999876692170284 9.999876692170284 9.999876692170284 9.999801653764468 9.999876692170284 9.999876692170284 9.999876692170284 9.999876692170284 9.999876692170284 8.728247831503838 9.999876692170284 9.999876692170284 9.999876692170284 9.999876692170284 9.999876692170284 9.999859119907931 9.999876692170284 9.999876692170284 9.999876692170284 9.999876692170284 9.998666059576792 9.999876692170284 9.999876692170284 9.999876692170284 9.999876692170284 9.999876692170284 9.999876692170284 9.999876692170284 9.999876692170284 9.998666059576792 9.999876692170284 9.999876692170284 
0.0010 0.0010 0.0010 0.0010 0.0010 0.0010 0.0010 1.7018073207558222 10.0 0.0010 10.0 10.0 10.0 10.0 10.0 10.0 10.0 10.0 10.0 10.0 10.0 10.0 10.0 10.0 10.0 10.0 10.0 10.0 10.0 10.0 10.0 10.0 10.0 10.0 10.0 10.0 10.0 10.0 10.0 10.0 10.0 10.0 10.0 10.0 10.0 10.0 10.0 10.0 
0.0010 0.0010 0.0010 0.0010 0.0010 0.0010 0.0010 0.8658016943806395 10.0 0.0010 10.0 10.0 10.0 10.0 10.0 10.0 10.0 10.0 10.0 10.0 10.0 10.0 10.0 10.0 10.0 10.0 10.0 10.0 10.0 10.0 10.0 10.0 10.0 10.0 10.0 10.0 10.0 10.0 10.0 10.0 10.0 10.0 10.0 10.0 10.0 10.0 10.0 10.0 
10.0 1.4805298758068417 0.0014534562826967233 0.0010 0.0012562890486913778 0.0010 0.0010 0.8842791549096655 0.0010 0.0010 0.2759237774434915 5.401947750532367 5.410315930776564 5.402841196980112 5.4001067033955135 5.403069685929782 5.403230636194881 5.402069901144346 5.403878613252377 0.2708893970843347 5.402853529914248 5.401903786566197 5.402947702339771 5.403203034052183 5.40363645569199 5.138583249076016 5.403846200380359 5.402484033056412 5.403439622222878 5.401934026089203 5.4039048496186926 3.501719786691031 5.402886595243764 5.4015006674229795 5.403931351038683 5.40344401007153 0.0010 5.403173790050618 5.402989889132463 5.40401192904598 5.403918496546861 5.401818195034782 5.403130554451078 5.4028173655898835 5.399149414516811 0.0010 5.402235989588647 5.403340755738361 
6.8490391489733895 0.0010 0.0010 0.0010 0.0010 0.0010 0.0010 10.0 9.607564667494408 0.0010 10.0 10.0 10.0 10.0 10.0 10.0 10.0 10.0 10.0 10.0 10.0 10.0 10.0 10.0 10.0 10.0 10.0 10.0 10.0 10.0 10.0 10.0 10.0 10.0 10.0 10.0 10.0 10.0 10.0 10.0 10.0 10.0 10.0 10.0 10.0 10.0 10.0 10.0 
5.693086136494268 0.0010 0.0010 0.0010002581430326796 0.0010 0.0010 0.001003615326412657 7.135052013385653 5.0005 0.0011260777299832198 10.0 10.0 10.0 10.0 10.0 10.0 10.0 10.0 10.0 10.0 10.0 10.0 10.0 10.0 10.0 10.0 10.0 10.0 10.0 10.0 10.0 10.0 10.0 10.0 10.0 10.0 10.0 10.0 10.0 10.0 10.0 10.0 10.0 10.0 10.0 10.0 10.0 10.0 
1.0552566856559906 0.0010 0.0010 0.0010 0.0010000037375233635 0.0010 0.0010 6.953049525152542 10.0 0.0010 10.0 10.0 10.0 10.0 10.0 10.0 10.0 10.0 10.0 10.0 10.0 10.0 10.0 10.0 10.0 10.0 10.0 10.0 9.999422566140174 10.0 10.0 9.999202886286218 10.0 10.0 10.0 10.0 10.0 10.0 10.0 10.0 10.0 10.0 10.0 10.0 10.0 10.0 10.0 10.0 
0.0010 0.0010 0.0010 0.0010 0.0011253615798329038 0.0013821215954647266 0.6823466341492417 0.0010 0.0010 10.0 10.0 10.0 10.0 10.0 10.0 10.0 10.0 10.0 10.0 10.0 10.0 10.0 10.0 10.0 10.0 0.0010 10.0 10.0 10.0 10.0 10.0 10.0 10.0 10.0 10.0 10.0 10.0 10.0 10.0 10.0 10.0 10.0 10.0 10.0 10.0 10.0 10.0 10.0 
9.817994539590092 1.3897971090598804 0.0010 0.001000531731621803 0.001013707017266213 0.0010203305983681732 0.0010 1.275984680673186 0.0010 0.0010 0.0010 6.361899841010154 6.482147011472437 6.465653596986785 6.460378766144068 6.529242503726952 6.420048499658353 2.81266854828904 6.500895159523762 0.0010 6.511373582972613 6.496983971124284 6.3953002301268285 6.5452598476209545 6.504901656236228 0.0010 6.4925747937541045 6.48836419406208 6.49375048891034 6.475238910923494 6.494137010294617 5.856544623279248 6.539058664580008 6.445154743447008 6.524981529102504 6.173965518605583 0.0010 6.509904314523181 6.485205748334055 6.497298793948855 5.93432850187954 6.413742418701223 6.534383509783496 6.527204238880238 4.750497414547605 0.0010 6.507617084224373 6.46762492696619 
10.0 1.6655143110828825 0.002264421250606642 0.0010707240841313999 0.0013354080916357165 0.0015942881562930012 0.0010 1.7995181825047766 0.0010 0.0010 1.613794717842969 5.899984883911901 5.927208106003409 5.89383780790827 5.868065581092327 5.926123608238738 5.8731772548865315 5.922518027554803 5.9231610919451185 1.6128372133805515 5.901666649927911 5.916589475860999 5.733863052609398 5.8963334364056745 5.920330850359685 0.30736137240764516 5.924804421911818 5.884830058556084 5.921580420482029 5.913083613011865 5.907255588948594 4.806729810663396 5.886601676307233 5.902819682527434 5.913062341673018 5.875981107810805 0.0010 5.902355410419947 5.887443510663216 5.930114102907944 5.5024952701769045 5.876746538051355 5.917014472426377 5.9053874447152115 5.432916011486533 0.0010 5.90354076156766 5.884314884761299 
10.0 2.7102206651836536 0.0010 0.0010823427675515137 0.0010 0.0010 0.0010 6.223469491364989 0.0010 0.0010 0.0010 10.0 10.0 10.0 10.0 10.0 10.0 10.0 10.0 0.0010 10.0 10.0 10.0 10.0 10.0 0.0010 10.0 10.0 10.0 10.0 10.0 7.703968303504417 10.0 10.0 10.0 10.0 0.0010 10.0 10.0 10.0 10.0 10.0 10.0 10.0 10.0 0.0010 10.0 10.0 
1.4851570221828574 10.0 0.0010 0.0010 0.0010 0.0010 0.0010 8.635962841849476 0.0010 0.0010 10.0 10.0 10.0 10.0 10.0 10.0 10.0 10.0 10.0 10.0 10.0 10.0 10.0 10.0 10.0 10.0 10.0 10.0 10.0 10.0 10.0 10.0 10.0 10.0 9.996426584061556 10.0 0.0010 10.0 10.0 10.0 10.0 10.0 10.0 10.0 10.0 0.10731074887666292 10.0 10.0 
0.0010 0.0010 0.0010 0.0010 0.0010 0.0010 0.33589474379058404 0.0010 0.0010 10.0 10.0 10.0 10.0 10.0 10.0 10.0 10.0 10.0 10.0 10.0 10.0 10.0 10.0 10.0 10.0 0.5336985037645192 10.0 10.0 10.0 10.0 10.0 10.0 10.0 10.0 10.0 10.0 10.0 10.0 10.0 10.0 10.0 10.0 10.0 10.0 10.0 10.0 10.0 10.0 
0.0010 0.0010 0.0011397289142233082 0.0013254758698560964 0.001276246252787282 0.001005622473750332 0.0010 2.71850606471656 10.0 0.001000000000000334 10.0 10.0 10.0 10.0 10.0 10.0 10.0 10.0 10.0 10.0 10.0 10.0 10.0 10.0 10.0 10.0 10.0 10.0 10.0 10.0 10.0 10.0 10.0 10.0 10.0 10.0 10.0 10.0 10.0 10.0 10.0 10.0 10.0 10.0 10.0 10.0 10.0 10.0 
6.343424965612022 0.0010 0.0010 0.0010023792299417979 0.0010 0.0010 0.0010 10.0 9.528053590719738 0.0010 10.0 10.0 10.0 10.0 10.0 10.0 10.0 10.0 10.0 10.0 10.0 10.0 10.0 10.0 10.0 9.991808580853608 10.0 10.0 10.0 10.0 10.0 10.0 10.0 10.0 10.0 10.0 10.0 10.0 10.0 10.0 10.0 10.0 10.0 10.0 10.0 10.0 10.0 10.0 
0.0010 0.0010 0.0010 0.0010020898556881257 0.0010 0.0010 0.0010 1.7491559703788089 0.0010 10.0 10.0 10.0 10.0 10.0 10.0 10.0 10.0 10.0 10.0 10.0 10.0 10.0 10.0 10.0 10.0 10.0 10.0 10.0 10.0 10.0 10.0 10.0 10.0 10.0 10.0 10.0 10.0 10.0 10.0 10.0 10.0 10.0 10.0 10.0 10.0 10.0 10.0 10.0 
0.0010 0.0010 0.0010 0.0010 0.0010 0.0010 0.0010 1.9010772505025115 0.0010 10.0 10.0 10.0 10.0 10.0 10.0 10.0 10.0 10.0 10.0 10.0 10.0 10.0 10.0 10.0 10.0 10.0 10.0 10.0 10.0 10.0 10.0 10.0 10.0 10.0 10.0 10.0 10.0 10.0 10.0 10.0 10.0 10.0 10.0 10.0 10.0 10.0 10.0 10.0 
8.751542014119753 1.348081078601609 0.0011826263360643968 0.0010 0.0012392024030028013 0.001230748358767663 0.0010857328674235144 0.7822910105161183 0.0010 0.0034224625244455064 0.025926801083981543 5.189230703483901 5.223111619620499 5.192362041818162 5.129820467218001 5.1935822339278905 5.173454089593912 4.944646524867363 5.1942772633565175 0.0249580672067492 5.1743198431787105 5.189880798140365 4.683649812883221 5.156389606940807 5.176978872802077 2.502047336643986 5.199476751796136 5.178819414209116 5.192602533070918 5.188845878268788 5.194314187093935 4.997785273949891 5.185975843667815 5.188220291680255 5.197907926037478 5.009227099204465 0.020130102566511265 5.180101062774187 5.182137948934874 5.19296167186386 4.918067843837479 5.144340162098368 5.1956006286241125 5.190864084744429 4.663005316188792 0.02699419245292367 5.176038513883012 5.181770879171328 
5.859328576584321 8.310823422747733 0.0021090791810430077 0.0011313545917747154 0.0010553059012317378 0.0010007112079446219 0.0010 10.0 0.0010 0.0010 10.0 10.0 10.0 10.0 10.0 10.0 10.0 10.0 10.0 10.0 10.0 10.0 10.0 10.0 10.0 7.050410495969735 10.0 10.0 10.0 10.0 10.0 10.0 10.0 10.0 10.0 10.0 0.0010 10.0 10.0 10.0 10.0 10.0 10.0 10.0 10.0 0.0010 10.0 10.0 
0.0010 0.0010 0.0010 0.0010 0.0010 0.0010 0.007689772772953172 0.0010 0.0010 10.0 10.0 10.0 10.0 10.0 10.0 10.0 10.0 10.0 10.0 10.0 10.0 10.0 10.0 10.0 10.0 10.0 10.0 10.0 10.0 10.0 10.0 10.0 10.0 10.0 10.0 10.0 10.0 10.0 10.0 10.0 10.0 10.0 10.0 10.0 10.0 10.0 10.0 10.0 
1.0470386873192952 0.0010 0.0014366400610444328 0.0010000012534502939 0.0010000141293446882 0.0010076300221977543 0.0010172533609349623 6.736850099202201 9.838459343736654 0.001112055407302165 10.0 10.0 10.0 10.0 10.0 10.0 10.0 10.0 10.0 10.0 10.0 10.0 10.0 10.0 10.0 9.999275140256458 10.0 10.0 10.0 10.0 10.0 10.0 10.0 10.0 10.0 10.0 10.0 10.0 10.0 10.0 10.0 10.0 10.0 10.0 10.0 10.0 10.0 10.0 
0.0010 0.0010 0.0010 0.001000941199519871 0.0010 0.0010074782417565256 0.0010 4.66333541583718 10.0 0.0010 10.0 10.0 10.0 10.0 10.0 10.0 10.0 10.0 10.0 10.0 10.0 10.0 10.0 10.0 10.0 10.0 10.0 10.0 10.0 10.0 10.0 10.0 10.0 10.0 10.0 10.0 10.0 10.0 10.0 10.0 10.0 10.0 10.0 10.0 10.0 10.0 10.0 10.0 
0.34862572435025596 0.0010 0.0010 0.0010 0.0010 0.0010 0.0010 6.478696851391565 8.869859133306917 0.0010 10.0 10.0 10.0 10.0 10.0 10.0 10.0 10.0 10.0 10.0 10.0 10.0 10.0 10.0 10.0 10.0 10.0 10.0 10.0 10.0 10.0 10.0 10.0 10.0 10.0 10.0 10.0 10.0 10.0 10.0 10.0 10.0 10.0 10.0 10.0 10.0 10.0 10.0 
9.38370937564554 1.1598112603658495 0.0010 0.0010 0.0010 0.0010 0.0010 0.2687551970878535 0.0010 0.0010 2.2491032168735856 5.125315888195577 5.126863815481484 5.12634893465897 5.126030729177342 5.126931815978039 5.121959949111629 4.521311885838512 5.126880752326309 0.0010 5.126778259748845 5.127140143540949 4.827075287249094 5.12709405589578 5.127013496962861 3.833302689793916 5.126913053266335 5.126604354314566 5.126897577184972 5.074294033274529 5.12667956304666 4.631461465388333 5.127257513845714 5.12378765274401 5.126990339602876 5.1111648134318965 0.0010 5.126826480918418 5.1266049539318175 5.126798282467322 5.121966795706354 5.12583335120017 5.127255493831416 5.127069140908522 4.53315414976549 0.0010 5.126789658859939 5.126358592774538 
2.968462421102581 0.0033229319501582484 0.00100044978879495 0.0010004302991120945 0.0010000078449164986 0.0010671903767113067 0.0010252769388967643 7.630944148194495 10.0 0.0010 9.990399769176992 9.999997518857977 9.999997649809199 9.9999976266675 9.99999762048643 9.999997683128461 9.999997582577388 9.999993826768886 9.99999764648845 9.990413191053115 9.999997663081539 9.999997647339978 9.999997346589073 9.999997701064338 9.999997652075715 9.990427614868501 9.999997647894915 9.999997657912065 9.999997644107705 9.9999976228141 9.999997645362397 9.999997666618391 9.999997699878415 9.99999761333077 9.999997657572173 9.999997247739964 9.985965737620475 9.999997663678625 9.99999764611399 9.999997649098315 9.999996993515587 9.999997549669024 9.999997690942017 9.999997677785046 9.999995677688519 9.9859654912539 9.99999765531031 9.999997632430944 
10.0 1.7890092432879305 0.0010643131065854732 0.0010 0.0010 0.0010040999025190183 0.0010 2.840152605849731 0.0010 0.0010 0.0010 7.447168603441399 7.544817886072494 7.5275641469301116 7.486856143740452 7.579663379527107 7.498645176458086 4.544425176437802 7.551912913339911 0.0010 7.56044186571256 7.553126485468039 7.287539739712297 7.592192389739999 7.556304508832277 0.0010 7.55448248560363 7.55504520337723 7.549865884544831 7.53211378822971 7.549495634302821 7.313942794135678 7.5936660811447085 7.510494948304284 7.561116001653497 7.233853732434328 0.0010 7.563314557767433 7.548135844221466 7.547872167360149 7.0359348518890785 7.469404502139375 7.599671092836798 7.5697020746679815 5.98147125134812 0.0010 7.5572746401916255 7.534268309281137 
9.996004076140435 1.3535698338248079 0.0015457532351453882 0.0010283894906205427 0.001163505984725437 0.0012352726000344986 0.0010011904103421824 0.8636277852304617 0.006501826256624768 0.007653076924990326 0.0076289052663524 5.816356357399643 5.834463175912209 5.805685500342071 5.775761907509779 5.817574443103004 5.806830356155281 5.779627770373983 5.8125065580995905 0.007628905975919121 5.810787550649627 5.809169436203501 5.821055076589948 5.815115486993914 5.813843351229496 1.6202719763179487 5.815701227251045 5.822010788270733 5.80850431954858 5.8047421239503425 5.810823618315776 2.385864047177868 5.8217971114683085 5.795275425741158 5.803769842089703 5.717061430132167 0.006509946850570136 5.815516427124612 5.8154074753729805 5.8149257771223315 5.5761528243144936 5.768440002848184 5.82006779981832 5.869798211000457 5.620278490425944 0.006510148704522461 5.808818893229759 5.825690752273024 
10.0 1.5479735822574487 0.0010014474467231753 0.0010004255058431904 0.0010050672050295893 0.0010000000005677215 0.001000000001076677 1.6867681462654387 0.0010 0.0010000000230568947 0.0010 6.182986977950016 6.26376081318047 6.270392997333609 6.189478358126468 6.296372887382841 6.235471528211136 6.598729612527738 6.278911754492644 0.0010 6.274204779656979 6.261356883542321 6.186598341855089 6.291508889822725 6.274764938534276 0.7213022643597262 6.28402673754083 6.299092528365323 6.256265398146918 6.2229130770567735 6.259662126047842 4.708094816400765 6.298059332960339 6.20376273887352 6.277479976928387 6.07326598019504 0.0010 6.276181377818711 6.258181098115147 6.287840525255797 5.997197388063434 6.172254004997687 6.290391029236861 6.239097703324669 5.114609256578696 0.0010 6.231229628176657 6.26863246112873 
0.0010 0.0010 0.0010 0.0010 0.0010 0.0010 0.7378316874830255 0.0010 0.0010 10.0 10.0 10.0 10.0 10.0 10.0 10.0 10.0 10.0 10.0 10.0 10.0 10.0 10.0 10.0 10.0 4.9289303158801845 10.0 10.0 10.0 10.0 10.0 10.0 10.0 10.0 10.0 10.0 10.0 10.0 10.0 10.0 10.0 10.0 10.0 10.0 10.0 10.0 10.0 10.0 
9.889494455678644 1.5783927637532136 0.0013733402308313753 0.0010 0.0010790233610931553 0.001159300206393777 0.0010656944343275894 1.8349638788081646 0.0010 0.0010 0.5095363841463982 6.41120348425687 6.48925752464527 6.4549729560667695 6.345761603130034 6.51271394646838 6.413232373132978 6.25676613993685 6.507029864238756 0.5095363841463982 6.46589250040326 6.47411090798541 6.4152806009969465 6.459978615504169 6.492035866898704 0.5091453398815127 6.508042802818597 6.463769080009861 6.490319445695504 6.465370517062679 6.464633106772453 4.2356865830854185 6.4837913051611515 6.438644680092792 6.501098542222793 6.31917377974968 0.29046826001549686 6.482995702819506 6.4401529290570485 6.530783471652284 6.014735940973134 6.415430264189835 6.498212744777131 6.451006469662195 5.727224719838813 0.29046826001549686 6.449815473608239 6.441081236045032 
5.739476041788516 0.0010 0.0010000028497124695 0.001000000044299532 0.0010000028397229713 0.0010 0.0010102125854724868 8.7451481231194 8.2377821171047 0.0011003169737080628 9.98608773266104 9.99999744828222 9.999997463677472 9.999997475069096 9.999997482871713 9.999997459603703 9.9999974593184 9.999996523487766 9.999997464478499 9.98610203962993 9.99999747444763 9.999997469058934 9.99999713630615 9.99999748439301 9.99999746366164 9.99461306577176 9.999997470735915 9.999997479485955 9.999997462237538 9.999997458216438 9.999997470738787 9.994071944308224 9.999997481201342 9.999998914616613 9.999997661306582 9.999997418382726 10.0 9.999997473894087 9.999996430801044 9.999997463700053 9.998611170282235 9.999997449682901 9.999997473580349 9.99999747060935 9.999998330914345 10.0 9.999997474355522 9.999997475265998 
0.48683780418798417 9.98447838039485 0.001060949586593457 0.0010094255511011755 0.0010026979279970497 0.0010004728573180164 0.0010005188444694906 8.13910260897742 0.0010 0.0010 9.984589171213079 9.995746325715515 9.995770608324063 9.995726983989472 9.99570198054103 9.995763594791216 9.99571191796324 9.995687796974682 9.995763873839403 9.984589171213079 9.995735335408952 9.995754664720879 9.995523105257517 9.99572997548357 9.995759338902186 9.985642357555955 9.995764624073665 9.995730462564755 9.995764522560314 9.995757660677622 9.995745070982503 9.99103984815447 9.995740008980336 9.995751083190436 9.995753444998568 9.99573843809557 0.27572285443362965 9.995738581708167 9.995721830923292 9.995769680754016 9.995350402163726 9.99571677539686 9.995754832038259 9.995742247669055 9.995315882918547 0.5711184881765585 9.995741290846754 9.99572048352824 
10.0 5.97805756046132 0.0010 0.0010 0.0010 0.0010 0.0010 10.0 0.0010 0.001000000000000334 0.001000000000000334 10.0 10.0 10.0 10.0 10.0 10.0 10.0 10.0 0.001000000000000334 10.0 10.0 10.0 10.0 10.0 0.001000000000000334 10.0 10.0 10.0 10.0 10.0 10.0 10.0 10.0 10.0 10.0 0.001000000000000334 10.0 10.0 10.0 10.0 10.0 10.0 10.0 10.0 0.001000000000000334 10.0 10.0 
1.3004717368283785 0.0010 0.0010 0.0010 0.0010 0.0010079713342533868 0.0010 7.19755822008426 10.0 0.001000000000000334 9.550755385691591 10.0 10.0 10.0 10.0 10.0 10.0 10.0 10.0 9.550755385691591 10.0 10.0 10.0 10.0 10.0 10.0 10.0 10.0 10.0 10.0 10.0 10.0 10.0 10.0 10.0 10.0 9.536905487199403 10.0 10.0 10.0 10.0 10.0 10.0 10.0 10.0 9.536905487199403 10.0 10.0 
6.894528147242275 0.0010 0.0010 0.0010 0.0010 0.0010 0.0010 10.0 8.400842750042079 0.0010 10.0 10.0 10.0 10.0 10.0 10.0 10.0 10.0 10.0 10.0 10.0 10.0 10.0 10.0 10.0 10.0 10.0 10.0 10.0 10.0 10.0 10.0 10.0 10.0 10.0 10.0 10.0 10.0 10.0 10.0 10.0 10.0 10.0 10.0 10.0 10.0 10.0 10.0 
6.048448087084613 6.075412866814176 0.0032169322307902407 0.0017052073948986394 0.0010 0.0010 0.0010 8.396108622331358 0.0010 0.0010 10.0 10.0 10.0 10.0 10.0 10.0 10.0 10.0 10.0 10.0 10.0 10.0 10.0 10.0 10.0 10.0 10.0 10.0 10.0 10.0 10.0 10.0 10.0 10.0 10.0 10.0 0.0010 10.0 10.0 10.0 10.0 10.0 10.0 10.0 10.0 0.0010 10.0 10.0 
10.0 1.4113386490510413 0.0013998076277695012 0.0010 0.001230244631586296 0.0010 0.0010 0.7007805459061318 0.0010 0.0010 0.07089655920864324 5.306849854200378 5.317104787286223 5.317595320029257 5.317832334105056 5.311829868963106 5.318579633008577 5.306675965795483 5.311228117266306 0.0010 5.316347413195691 5.310878682161543 5.308139141042627 5.320552875672179 5.311896228120683 4.95341256712648 5.3116743223488 5.319774776447665 5.309859170288972 5.3066022747922 5.31415212273397 3.4448420322686433 5.316106150043974 5.3064899493433995 5.311949524821998 5.305931434499559 0.0010 5.315151214058581 5.317929698818141 5.310916725721899 5.33467511969855 5.306423445392539 5.313109351805513 5.3123826140884844 5.28540585021456 0.0010 5.3121772157482345 5.319101477701445 
10.0 3.663140819827066 0.0010 0.0010 0.0010078060289200525 0.0010 0.0010004540659369681 7.494831239550857 0.0010 0.0010043299701331977 0.0010 9.99909406518064 9.99911481043725 9.999107215867015 9.99908522446876 9.999118952544423 9.999095634157918 9.979728863516858 9.999117826813823 0.0010 9.99911018546146 9.999110820265253 9.997737030031564 9.99910993634572 9.99911495298232 0.0010 9.999118531358842 9.99911001709419 9.999114482384128 9.999108108071914 9.999109173485714 9.998778743491231 9.999114637039732 9.998367620615651 9.999117249210785 9.99775601003164 0.0010 9.999110748778484 9.998759116505514 9.999119493671852 9.999027834850402 9.999095227030189 9.999117074642465 9.999106258818987 9.984839134386881 0.0010 9.999106608473985 9.999104152993356 
9.50259136684661 1.9870745483084733 0.001198520264647721 0.001018750379976215 0.001036735184388567 0.001380502301494297 0.0010 3.707643158622771 0.0010 0.0010 0.0010 8.863196577812877 8.88365913027186 8.862744257223719 8.854054655045505 8.871921806478639 8.856467730012723 8.82286261325474 8.871062875144066 0.0010 8.849698656813521 8.867568919515913 8.604473520269487 8.871194430591567 8.870492437210089 0.0010 8.871718719522162 8.861528320688263 8.868653628354128 8.866670694432328 8.867702943272425 5.253880594836058 8.865655984162414 8.862497306791838 8.874140029892535 8.872997014644481 0.0010 8.863002414732417 8.862648155614483 8.8733152935013 8.673001146654626 8.82730396610156 8.869584953247255 8.864068519354547 8.545881281447535 0.0010 8.865841056657885 8.858523014781793 
9.920966116714045 2.0107334843012494 0.001128403414747995 0.0010008508184890395 0.00103083714225006 0.0010473721924817575 0.0010015063915370568 3.7745538096920583 0.0046729856488457264 0.0010309129161154055 0.045159807843681926 8.330160856955688 8.375814587647376 8.364539635720085 8.36278076848818 8.39783243629212 8.347502699820673 6.06879927921722 8.383574955476943 0.04543709937000068 8.386050586891459 8.381185337596248 8.348133225122517 8.396964016992111 8.38810195112505 0.018748830390745597 8.383229696109263 8.374496800265863 8.38111729311306 8.373917579682013 8.3788323860847 8.05471888263082 8.403747773419399 8.366992328948601 8.386923189428302 8.254984911542014 0.0639838478977543 8.387586798141994 8.3705544419719 8.385804668413225 8.108007559243188 8.348101396623905 8.398173559090793 8.391334758892212 7.318865380543301 0.06274440456678082 8.384149613040236 8.365667751595673 
0.0010 0.0010 0.0010 0.0010145946309173392 0.0010 0.0010 0.0010 2.9082862004526433 10.0 0.0010 10.0 10.0 10.0 10.0 10.0 10.0 10.0 10.0 10.0 10.0 10.0 10.0 10.0 10.0 10.0 10.0 10.0 10.0 10.0 10.0 10.0 10.0 10.0 10.0 10.0 10.0 10.0 10.0 10.0 10.0 10.0 10.0 10.0 10.0 10.0 10.0 10.0 10.0 
0.0010 0.0010 0.0010 0.0010404245086837684 0.0010 0.0010 0.0010 6.523042447193455 10.0 0.0010 10.0 10.0 10.0 10.0 10.0 10.0 10.0 10.0 10.0 10.0 10.0 10.0 10.0 10.0 10.0 10.0 10.0 10.0 10.0 10.0 10.0 10.0 10.0 10.0 10.0 10.0 10.0 10.0 10.0 10.0 10.0 10.0 10.0 10.0 10.0 10.0 10.0 10.0 
5.14496984230146 10.0 0.0010 0.0010 0.0010 0.0013731869472305583 0.0010 10.0 0.0010 0.0010 10.0 10.0 10.0 10.0 10.0 10.0 10.0 10.0 10.0 10.0 10.0 10.0 10.0 10.0 10.0 10.0 10.0 10.0 10.0 10.0 10.0 10.0 10.0 10.0 10.0 10.0 0.0010 10.0 10.0 10.0 10.0 10.0 10.0 10.0 10.0 0.0010 10.0 10.0 
0.0010 0.0010 0.0010 0.0010 0.0010 0.0010 0.23331788774034207 0.0010 0.0010 10.0 10.0 10.0 10.0 10.0 10.0 10.0 10.0 10.0 10.0 10.0 10.0 10.0 10.0 10.0 10.0 6.458337769951369 10.0 10.0 10.0 10.0 10.0 10.0 10.0 10.0 10.0 10.0 10.0 10.0 10.0 10.0 10.0 10.0 10.0 10.0 10.0 10.0 10.0 10.0 
0.0010 0.0010 0.0010 0.0010 0.0010 0.0010 0.0010 1.9899902566970789 0.0010 10.0 10.0 9.999992080188946 9.99999201453322 9.999992004532475 9.999991979814022 10.0 9.999992005117901 9.999994987246096 10.0 10.0 9.99999201036975 10.0 9.99999187882957 9.999992013084295 10.0 9.776154884997558 10.0 10.0 10.0 9.999992018111351 9.99999201457922 9.999679120399785 10.0 9.99999200988941 10.0 9.999991922994832 10.0 10.0 9.999992009726544 10.0 10.0 9.999992000610272 10.0 9.999992011972298 10.0 10.0 9.999601272950455 9.999992011716984 
0.7935753769194711 0.0010 0.0010 0.0010 0.0010 0.0010 0.0010 6.9091798640492845 10.0 0.0010 10.0 10.0 10.0 10.0 10.0 10.0 10.0 10.0 10.0 10.0 10.0 10.0 10.0 10.0 10.0 10.0 10.0 10.0 10.0 10.0 10.0 10.0 10.0 10.0 10.0 10.0 10.0 10.0 10.0 10.0 10.0 10.0 10.0 10.0 10.0 10.0 10.0 10.0 
1.1117502401470276 9.715365192828983 0.0010 0.0010000966023210713 0.0012046039295928199 0.0010162245420483862 0.0010 8.419565422952774 0.0010 0.001000000000000334 10.0 10.0 10.0 10.0 10.0 10.0 10.0 10.0 10.0 10.0 10.0 10.0 10.0 10.0 10.0 10.0 10.0 10.0 10.0 10.0 10.0 10.0 10.0 10.0 10.0 10.0 1.5258027119105781 10.0 10.0 10.0 10.0 10.0 10.0 10.0 10.0 1.5258027119105781 10.0 10.0 
0.7108918852221437 10.0 0.0011655956666061546 0.0010 0.0010679669592476714 0.0010 0.0010 8.444546862934793 0.0010 0.0011434971136872049 10.0 10.0 10.0 10.0 10.0 10.0 10.0 10.0 10.0 10.0 10.0 10.0 10.0 10.0 10.0 10.0 10.0 10.0 10.0 10.0 10.0 10.0 10.0 10.0 10.0 10.0 0.0010 10.0 10.0 10.0 10.0 10.0 10.0 10.0 10.0 0.0010 10.0 10.0 
1.9855249017624121 0.0010 0.0010 0.0010 0.0010000255214563224 0.0010000005562019504 0.0010 6.895149817009729 10.0 0.0010 10.0 9.999867177439949 9.999867177439949 9.999867177439949 9.999867177439949 9.999867177439949 9.999867177439949 10.0 9.999867177439949 10.0 9.999867177439949 9.999867177439949 9.999867177439949 9.999867177439949 9.999867177439949 10.0 9.999867177439949 9.999867177439949 9.999867177439949 9.999867177439949 9.999867177439949 9.999867177439949 9.999867177439949 9.999867177439949 9.999867177439949 9.999867177439949 10.0 9.999867177439949 9.999867177439949 9.999867177439949 9.999867177439949 9.999867177439949 9.999867177439949 9.999867177439949 10.0 10.0 9.999867177439949 9.999867177439949 
3.0663363290809444 0.0010000953906530055 0.0010000183001646723 0.0010149537933039508 0.0010599848122299026 0.0010055947225918176 0.0010000000000075155 8.313118949684364 9.997237077578651 0.0037617748198500722 9.998181008708386 9.999999720546871 9.999999722456167 9.999999720281298 9.99999971862264 9.999999722272873 9.999999718980112 9.99999972142735 9.99999972208881 9.99817419941054 9.999999720631441 9.999999721189615 9.999999708508094 9.99999972053882 9.999999721898378 9.798506426437767 9.999999722175037 9.99999971979873 9.99999972195193 9.99999972139154 9.999999721112871 9.999999439373907 9.999999719936108 9.999999720759735 9.999999721530932 9.999999718995275 9.999189194581652 9.999999720796268 9.999999719901616 9.99999972251282 9.999999692072501 9.999999718832264 9.999999721723245 9.999999720955774 9.999999690316987 9.999193298021208 9.999999720852449 9.999999719696927 
9.990055870749842 1.6666457073839274 0.0010 0.0010 0.0010 0.0010 0.0010 2.08225460290998 0.010699891232963998 0.0010 0.04648437556950193 6.341559665464141 6.40347657258338 6.407365046460514 6.3420642723954295 6.425243573563875 6.3771837816067585 6.309057563035722 6.414512701590206 0.047951574442457796 6.405877073223227 6.400078359858659 6.35256758372487 6.414705923109147 6.410068866487962 1.8730246268837774 6.417577209500353 6.4200249517531525 6.399403309380569 6.377062715375014 6.397846904404971 5.170361102559072 6.4220578451834545 6.363477999478355 6.412951487430783 6.277670587182099 0.014227920078459078 6.407875238568551 6.3928387926258745 6.421199072399597 6.184164682360777 6.3411855791554395 6.419637193041635 6.383938583622308 5.635129586520355 0.01069666843030831 6.383956162923161 6.399579791373173 
5.102783661291113 0.0010 0.0010 0.001068791929048585 0.0010 0.0010086830585931557 0.0010 9.265703188509335 9.932329014893332 0.0010 10.0 10.0 10.0 10.0 10.0 10.0 10.0 10.0 10.0 10.0 10.0 10.0 10.0 10.0 10.0 10.0 10.0 10.0 10.0 10.0 10.0 10.0 10.0 10.0 10.0 10.0 9.932329014893332 10.0 10.0 10.0 10.0 10.0 10.0 10.0 10.0 9.932329014893332 10.0 10.0 
0.0010 0.0010 0.0010 0.0010 0.0010 0.0010 0.0010 3.077811564090286 9.998900513894542 0.0010 9.998580516425983 10.0 10.0 10.0 10.0 10.0 10.0 10.0 10.0 9.998580516425983 10.0 10.0 10.0 10.0 10.0 10.0 10.0 10.0 10.0 10.0 10.0 10.0 10.0 10.0 10.0 10.0 9.998580516425983 10.0 10.0 10.0 10.0 10.0 10.0 10.0 10.0 9.998573464398486 10.0 10.0 
10.0 1.7179738578464723 0.00102898330447266 0.0010047361371576169 0.0010005870894306949 0.0010001636947033162 0.0010013945637763796 1.6389395778763518 0.0010 0.0010030662974308733 0.0010 5.43918338991305 5.509132155929439 5.532930835026424 5.473592575035063 5.53895092208904 5.512197986247159 5.384535246914665 5.526604482752398 0.0010 5.526476116659843 5.50709182565338 5.449088104275237 5.55391322109066 5.5186049393150025 0.47959241038241984 5.531335189445349 5.56080436442409 5.506987966450157 5.479394596825864 5.505336616485681 4.717680513919493 5.541539076138502 5.457794507058007 5.524726466260431 5.381313344763712 0.0010 5.520487022380141 5.513550777589682 5.532245241630022 5.434043927843479 5.437598895612253 5.533875833908464 5.488498438906328 4.8504195273276185 0.0010 5.511035330689135 5.524866501972347 
0.0010 0.0010 0.0010132303297899607 0.001002740144592125 0.0010096868242500468 0.0010 0.0010 0.9328623353656544 10.0 0.0010 10.0 10.0 10.0 10.0 10.0 10.0 10.0 10.0 10.0 10.0 10.0 10.0 10.0 10.0 10.0 10.0 10.0 10.0 10.0 10.0 10.0 10.0 10.0 10.0 10.0 10.0 10.0 10.0 10.0 10.0 10.0 10.0 10.0 10.0 10.0 10.0 10.0 10.0 
0.0010 0.0010 0.0010 0.0010000000284199368 0.0010 0.0010 0.03399349035584357 0.0010 0.0010 10.0 10.0 10.0 10.0 10.0 10.0 10.0 10.0 10.0 10.0 10.0 10.0 10.0 10.0 10.0 10.0 10.0 10.0 10.0 10.0 10.0 10.0 10.0 10.0 10.0 10.0 10.0 10.0 10.0 10.0 10.0 10.0 10.0 10.0 10.0 10.0 10.0 10.0 10.0 
10.0 2.8537320148467016 0.0012414593876873305 0.0010007706768066361 0.0010003997275181528 0.0010055103923424 0.0010269305600563723 6.088749284267129 0.0024852927376919874 0.0010 0.0010 10.0 10.0 10.0 10.0 10.0 10.0 9.510523001193558 10.0 0.0010 10.0 10.0 9.977657222410416 10.0 10.0 0.0010 10.0 10.0 10.0 10.0 10.0 9.66226978377812 10.0 10.0 10.0 9.987237214998437 0.0010 10.0 10.0 10.0 9.926585315048403 10.0 10.0 10.0 9.824691664359918 0.0010 10.0 10.0 
0.0010 0.0010 0.0010 0.0010 0.0010 0.0010001385808934562 0.0010 0.0010 0.0010 10.0 10.0 9.997333888428404 9.997334623864345 9.997362878876933 10.0 9.997338160770449 9.99734478038015 9.996625753451049 9.997337232303478 10.0 9.997353505671297 9.997345159801792 9.996824210756177 9.997362246755758 9.997334638000499 0.0010 9.997347098178116 9.997363663578001 9.997331602629023 9.997328105697466 9.997348153841617 9.991810985603255 9.997352272732932 9.997312946097919 9.997347739204082 9.997379449234902 10.0 9.997349927024755 9.99736250568998 9.997333482674152 9.997511401117501 9.997337200047133 9.997340510477722 9.997338375315861 9.997332622312454 10.0 9.997353789899059 9.997361833059324 
9.739084354872727 1.894896421940207 0.0010 0.0010 0.0010 0.0010 0.0010 3.2831933049391395 0.0010 0.0010 0.7113803513272701 7.636474838824389 7.669982783712331 7.653491558528109 7.647581298680019 7.661722150979608 7.64332252849364 7.2779252412833895 7.660688595086373 0.7104195360260692 7.64640035274493 7.660905441592495 7.424354644541928 7.666053336003645 7.661122841123834 0.7798242748475042 7.661612277873871 7.654860776519299 7.659339661169561 7.655269229623016 7.658506883185361 5.615394198461564 7.661517094939235 7.629811706502346 7.664226917665474 7.630202675595862 0.0010 7.656438628176334 7.655126949231653 7.661353185052329 7.47318456190946 7.6208534017661105 7.663596679469612 7.659406783627037 7.26029200116065 0.0010 7.658710628895405 7.650489358701008 
0.0010 0.0010 0.0010 0.0010033096722636924 0.0010 0.0010120144269411438 0.2838067592384086 0.0010 0.0010 10.0 10.0 10.0 10.0 10.0 10.0 10.0 10.0 10.0 10.0 10.0 10.0 10.0 10.0 10.0 10.0 0.0010 10.0 10.0 10.0 10.0 10.0 10.0 10.0 10.0 10.0 10.0 10.0 10.0 10.0 10.0 10.0 10.0 10.0 10.0 10.0 10.0 10.0 10.0 
0.0010 0.0010 0.0010 0.0010 0.0010 0.0010 0.2253178148077435 0.0010 0.0010 10.0 10.0 10.0 10.0 10.0 10.0 10.0 10.0 9.992659584779144 10.0 10.0 10.0 10.0 10.0 10.0 10.0 0.0010 10.0 10.0 10.0 10.0 10.0 10.0 10.0 10.0 10.0 10.0 10.0 10.0 10.0 10.0 10.0 10.0 10.0 10.0 10.0 10.0 10.0 10.0 
0.0010 0.0010 0.0010124477364364683 0.0010 0.0010033787618917863 0.0010 0.0010 0.5588931456357962 10.0 0.0010000007224813365 10.0 10.0 10.0 10.0 10.0 10.0 10.0 10.0 10.0 10.0 10.0 10.0 10.0 10.0 10.0 10.0 10.0 10.0 10.0 10.0 10.0 10.0 10.0 10.0 10.0 10.0 10.0 10.0 10.0 10.0 10.0 10.0 10.0 10.0 10.0 10.0 10.0 10.0 
10.0 1.6580198671223632 0.0010 0.0010 0.0010 0.0010 0.0010280884367464486 2.6507274231379347 0.0010 0.0010 0.0010 7.602449204878578 7.690094317120556 7.66096673786399 7.64297848704241 7.693903747189039 7.620667685268707 5.0374715912043015 7.6910474358593115 0.0010 7.685289883127695 7.705700064595899 7.454701131094258 7.703196580330338 7.698546616510606 0.0010 7.692807017641498 7.675482221929186 7.691979474345019 7.6766601832851835 7.67967413477037 7.704305190557241 7.712368623333801 7.515924712225367 7.697223961699146 7.455066372775579 0.0010 7.688004837634634 7.675505078615903 7.686360680431098 7.413986164759595 7.631706786874234 7.712246534632738 7.701727629001265 6.490591518270524 0.0010 7.685886893112088 7.661553590674825 
10.0 1.4911567905389544 0.0016858854027655868 0.0010788077330099726 0.0010 0.0010856784730800362 0.0010 0.9898990308955309 0.0010 0.003174170566926755 0.0010 5.494054785865112 5.5128257477496945 5.55671958226422 5.583318851313492 5.5332616223876325 5.493332824192524 4.860252208993108 5.516979743995616 0.0010 5.544080491334712 5.531400434674733 5.438663304998544 5.56452798706572 5.509729841436098 3.9841067399009944 5.54341852145914 5.560250705946293 5.508343885164444 5.499343575922424 5.539148597644036 5.588198697605929 5.561826260112649 5.501943136502966 5.537074775665601 5.484544380301776 0.0010 5.53685165633832 5.551796143852357 5.5134103904123535 5.612824521057644 5.487401705437231 5.528392190040105 5.528907442911218 5.387467397715112 0.0010 5.539290268092249 5.54599031893446 
10.0 3.602050134282392 0.0010 0.0010 0.0010 0.0010 0.0010 7.25401451893369 0.0010 0.0010 0.0010 10.0 10.0 10.0 10.0 10.0 10.0 10.0 10.0 0.0010 10.0 10.0 10.0 10.0 10.0 1.1351218980764193 10.0 10.0 10.0 10.0 10.0 10.0 10.0 10.0 10.0 10.0 0.0010 10.0 10.0 10.0 10.0 10.0 10.0 10.0 10.0 0.0010 10.0 10.0 
0.001000000000000334 0.0010 0.0010 0.0010 0.0010 0.0010 0.0010 1.7376039430245447 0.0010 10.0 10.0 10.0 10.0 10.0 10.0 10.0 10.0 10.0 10.0 10.0 10.0 10.0 10.0 10.0 10.0 10.0 10.0 10.0 10.0 10.0 10.0 10.0 10.0 10.0 10.0 10.0 10.0 10.0 10.0 10.0 10.0 10.0 10.0 10.0 10.0 10.0 10.0 10.0 
3.037932472126969 0.0010 0.0010 0.0010 0.0010 0.0010 0.0010 8.143393740490358 10.0 0.0010 10.0 10.0 10.0 10.0 10.0 10.0 10.0 10.0 10.0 10.0 10.0 10.0 10.0 10.0 10.0 10.0 10.0 10.0 10.0 10.0 10.0 10.0 10.0 10.0 10.0 10.0 10.0 10.0 10.0 10.0 10.0 10.0 10.0 10.0 10.0 10.0 10.0 10.0 
4.55336971819952 10.0 0.0010 0.0010724584706374835 0.0019105459561002953 0.0010 0.001778308552471531 10.0 0.0010 0.0023774389005707733 10.0 10.0 10.0 10.0 10.0 10.0 10.0 10.0 10.0 10.0 10.0 10.0 10.0 10.0 10.0 10.0 10.0 10.0 10.0 10.0 10.0 10.0 10.0 10.0 10.0 10.0 0.0010 10.0 10.0 10.0 10.0 10.0 10.0 10.0 10.0 0.0010 10.0 10.0 
0.0010 0.0010 0.0010 0.0010 0.0010 0.0010 0.0010 2.6952705089794513 10.0 0.0010 10.0 10.0 10.0 10.0 10.0 10.0 10.0 10.0 10.0 10.0 10.0 10.0 10.0 10.0 10.0 10.0 10.0 10.0 10.0 10.0 10.0 10.0 10.0 10.0 10.0 10.0 10.0 10.0 10.0 10.0 10.0 10.0 10.0 10.0 10.0 10.0 10.0 10.0 
10.0 3.750268741677069 0.0010 0.0010618294501780854 0.0010 0.0010 0.0010 7.281320203722858 0.0010 0.0010 0.0010 10.0 10.0 10.0 10.0 10.0 10.0 10.0 10.0 0.0010 10.0 10.0 10.0 10.0 10.0 0.0010 10.0 10.0 10.0 10.0 10.0 9.327694694207572 10.0 10.0 10.0 10.0 0.0010 10.0 10.0 10.0 10.0 10.0 10.0 10.0 10.0 0.0010 10.0 10.0 
0.0010 0.0010 0.0010 0.0010 0.0010 0.0010 0.001000000000000334 0.0010 10.0 0.001000000000000334 8.484280676952961 10.0 10.0 10.0 10.0 10.0 10.0 10.0 10.0 8.484280676952961 10.0 10.0 10.0 10.0 10.0 10.0 10.0 10.0 10.0 10.0 10.0 10.0 10.0 10.0 10.0 10.0 10.0 10.0 10.0 10.0 10.0 10.0 10.0 10.0 10.0 10.0 10.0 10.0 
10.0 6.034468025470011 0.0010 0.0010 0.0010 0.0010 0.0010 9.768916920088595 0.0010 0.0010 0.0010 10.0 10.0 10.0 10.0 10.0 10.0 8.81374935175588 10.0 0.0010 10.0 10.0 10.0 10.0 10.0 0.0010 10.0 10.0 10.0 10.0 10.0 10.0 10.0 10.0 10.0 10.0 0.4413863001113175 10.0 10.0 10.0 10.0 10.0 10.0 10.0 10.0 0.10330951113110076 10.0 10.0 
5.445345224334638 0.0010 0.0022108945033063225 0.0010 0.0010091886558696687 0.0012227880488145423 0.0010 10.0 10.0 0.0010 10.0 10.0 10.0 10.0 10.0 10.0 10.0 10.0 10.0 10.0 10.0 10.0 10.0 10.0 10.0 10.0 10.0 10.0 10.0 10.0 10.0 9.50005 10.0 10.0 10.0 10.0 10.0 10.0 10.0 10.0 10.0 10.0 10.0 10.0 10.0 10.0 10.0 10.0 
0.0010 0.0010 0.0010 0.0010027265394558834 0.0010 0.0010 0.0010 0.541578068948871 10.0 0.0010 10.0 10.0 10.0 10.0 10.0 10.0 10.0 10.0 10.0 10.0 10.0 10.0 10.0 10.0 10.0 10.0 10.0 10.0 10.0 10.0 10.0 10.0 10.0 10.0 10.0 10.0 10.0 10.0 10.0 10.0 10.0 10.0 10.0 10.0 10.0 10.0 10.0 10.0
[truncated: 53,132 more chars]
