# Supplementary material for: A Pareto approach to resolve the conflict between information gain and experimental costs: Multiple-criteria design of carbon labeling experiments
Source: PLoS Comput Biol. 2018 Oct 31;14(10):e1006533. doi: 10.1371/journal.pcbi.1006533 (PMC6209137; doi:10.1371/journal.pcbi.1006533)
Supplement: S2 File — ZIP archive containing Matlab scripts to produce the substrate clusters and replicate evaluations (S4 and S5 Text). (ZIP) [file pcbi.1006533.s008.zip › Cluster/Cluster_5D_LCMSMS/Ausgabe.m]

function Ausgabe(variables, objectives,Mixes, Names, Name)
%Generate output of Meas-Design


cmap=[0,1,0;0.00861833058297634,0.991176486015320,0.00861833058297634;0.0172366611659527,0.982352972030640,0.0172366611659527;0.0258549917489290,0.973529398441315,0.0258549917489290;0.0344733223319054,0.964705884456635,0.0344733223319054;0.0430916547775269,0.955882370471954,0.0430916547775269;0.0517099834978581,0.947058796882629,0.0517099834978581;0.0603283159434795,0.938235282897949,0.0603283159434795;0.0689466446638107,0.929411768913269,0.0689466446638107;0.0775649771094322,0.920588254928589,0.0775649771094322;0.0861833095550537,0.911764740943909,0.0861833095550537;0.0948016420006752,0.902941167354584,0.0948016420006752;0.103419966995716,0.894117653369904,0.103419966995716;0.112038299441338,0.885294139385223,0.112038299441338;0.120656631886959,0.876470565795898,0.120656631886959;0.129274964332581,0.867647051811218,0.129274964332581;0.137893289327621,0.858823537826538,0.137893289327621;0.146511629223824,0.850000023841858,0.146511629223824;0.155129954218864,0.841176509857178,0.155129954218864;0.163748279213905,0.832352936267853,0.163748279213905;0.172366619110107,0.823529422283173,0.172366619110107;0.180984944105148,0.814705908298492,0.180984944105148;0.189603284001350,0.805882334709168,0.189603284001350;0.198221608996391,0.797058820724487,0.198221608996391;0.206839933991432,0.788235306739807,0.206839933991432;0.215458273887634,0.779411792755127,0.215458273887634;0.224076598882675,0.770588278770447,0.224076598882675;0.232694938778877,0.761764705181122,0.232694938778877;0.241313263773918,0.752941191196442,0.241313263773918;0.249931588768959,0.744117677211762,0.249931588768959;0.258549928665161,0.735294103622437,0.258549928665161;0.267168253660202,0.726470589637756,0.267168253660202;0.275786578655243,0.717647075653076,0.275786578655243;0.284404903650284,0.708823561668396,0.284404903650284;0.293023258447647,0.700000047683716,0.293023258447647;0.301641583442688,0.691176474094391,0.301641583442688;0.310259908437729,0.682352960109711,0.310259908437729;0.318878233432770,0.673529446125031,0.318878233432770;0.327496558427811,0.664705872535706,0.327496558427811;0.336114913225174,0.655882358551025,0.336114913225174;0.344733238220215,0.647058844566345,0.344733238220215;0.353351563215256,0.638235330581665,0.353351563215256;0.361969888210297,0.629411816596985,0.361969888210297;0.370588213205338,0.620588243007660,0.370588213205338;0.379206568002701,0.611764729022980,0.379206568002701;0.387824892997742,0.602941215038300,0.387824892997742;0.396443217992783,0.594117641448975,0.396443217992783;0.405061542987824,0.585294127464294,0.405061542987824;0.413679867982864,0.576470613479614,0.413679867982864;0.422298222780228,0.567647099494934,0.422298222780228;0.430916547775269,0.558823585510254,0.430916547775269;0.439534872770309,0.550000011920929,0.439534872770309;0.448153197765350,0.541176497936249,0.448153197765350;0.456771522760391,0.532352983951569,0.456771522760391;0.465389877557755,0.523529410362244,0.465389877557755;0.474008202552795,0.514705896377564,0.474008202552795;0.482626527547836,0.505882382392883,0.482626527547836;0.484268128871918,0.504201710224152,0.484268128871918;0.485909700393677,0.502521038055420,0.485909700393677;0.487551301717758,0.500840365886688,0.487551301717758;0.489192873239517,0.499159663915634,0.489192873239517;0.490834474563599,0.497478991746902,0.490834474563599;0.492476046085358,0.495798319578171,0.492476046085358;0.494117647409439,0.494117647409439,0.494117647409439;];
Mean_Var=mean(variables(:,(Mixes+1):end));

scrsz = get(0,'ScreenSize');
h=figure;%('Position',[1 scrsz(4)/2  scrsz(4) scrsz(3)*1.2]);

Vec=0.5:1:20;
Measurement=variables(:,(Mixes+1):end);

for i=1:1:size(Measurement,2)
    subplot(8,5,i);
    hold on;
    [N, binCenters]=hist(Measurement(:,i),Vec);
    hBar = bar(binCenters,100*N./sum(N),'hist');
    index =  binCenters< 2;
    colors=[];
    for j=1:1:size(index,2)
        if (index(j)==1)
            colors(end+1,:) = [0.8 0.8 0.8];
        else
            colors(end+1,:) = [0 0 1];
        end
    end
    set(hBar,'FaceVertexCData',colors);
    plot([2,2],[0,100],'r--');
    box on;
    axis([0 10, 0, 100]);
    title(regexprep(Names{1,i},'_',' '));
    xlabel('No. samples');
    ylabel('Frequency');
end
screen2jpeg(['Ausgabe_',Name]);
% matlab2tikz(['Ausgabe_',Name,'.tex'])
close(h);
end
%
% COV=cov(variables);
% MixesCOV=cov(variables(:, 1:Mixes));
% MeasCOV=cov(variables(:,Mixes+1:end));
% 
% figure;
% if (Mixes==4)
% scatter3(variables(:,1), variables(:,2), variables(:,3),3, variables(:,4),'filled');
% colormap(cmap);
% colorbar;
% elseif(Mixes==3)
% 
% scatter3(variables(:,1), variables(:,2), variables(:,3),3, objectives(:,2),'filled');
% colormap(cmap);
% colorbar;
% end
% 
% figure;
% imagesc(COV, [0 max(max(variables))]);
% colormap(copper);
% colorbar;
% title('Covariance matrix')
% figure;
% imagesc(MixesCOV, [0 max(max(variables))]);
% colormap(copper);
% colorbar;
% xlabel('Substrate No');
% ylabel('Substrate No');
% title('Mixture Covariance matrix')
% 
% figure;
% imagesc(MeasCOV, [0 max(max(variables))]);
% colormap(copper);
% colorbar;
% xlabel('Measurement No');
% ylabel('Measurement No');
% title('Measurement Covariance matrix')
% 
% Cov=NaN(length(Mean_Var),length(Mean_Var));
% %Nur Sinnvoll f�r Messwerte Differenz anzeigen:
% h=figure;
% 
% %Nur Sinnvoll f�r Messwerte Differenz anzeigen:
% a=subplot(1,10,1:2);
% 
% Cov=NaN(length(Mean_Var),1);
% for i=1:1:length(Mean_Var)
%     Cov(i,1)=abs(max(max(variables))-Mean_Var(i));
% end
% 
% imagesc(Cov,[0 max(max(variables))]);
%   
% 
% 
% ylabel('Measurement No');
% set(gca,'XTick',[])
% t =colorbar;
% set(get(t,'ylabel'),'string','Information content');
% colormap(cmap); 
% %freezeColors;
% %cbfreeze;
% b=subplot(1,10,3:9);
% 
% Mean_Var=mean(variables(:,Mixes+1:end));
% 
% for i=1:1:length(Mean_Var)
%     for j=1:1:length(Mean_Var)
%         Cov(i,j)=abs(Mean_Var(i)-Mean_Var(j));
%     end
% end
% 
% imagesc(Cov);
% cmap=[0.501960813999176,0.501960813999176,0.501960813999176;0.509866178035736,0.493993192911148,0.493993192911148;0.517771601676941,0.486025542020798,0.486025542020798;0.525676965713501,0.478057920932770,0.478057920932770;0.533582329750061,0.470090299844742,0.470090299844742;0.541487753391266,0.462122648954392,0.462122648954392;0.549393117427826,0.454155027866364,0.454155027866364;0.557298481464386,0.446187376976013,0.446187376976013;0.565203905105591,0.438219755887985,0.438219755887985;0.573109269142151,0.430252134799957,0.430252134799957;0.581014633178711,0.422284483909607,0.422284483909607;0.588920056819916,0.414316862821579,0.414316862821579;0.596825420856476,0.406349241733551,0.406349241733551;0.604730784893036,0.398381590843201,0.398381590843201;0.612636208534241,0.390413969755173,0.390413969755173;0.620541572570801,0.382446348667145,0.382446348667145;0.628446936607361,0.374478697776794,0.374478697776794;0.636352360248566,0.366511076688767,0.366511076688767;0.644257724285126,0.358543425798416,0.358543425798416;0.652163088321686,0.350575804710388,0.350575804710388;0.660068511962891,0.342608183622360,0.342608183622360;0.667973875999451,0.334640532732010,0.334640532732010;0.675879240036011,0.326672911643982,0.326672911643982;0.683784663677216,0.318705290555954,0.318705290555954;0.691690027713776,0.310737639665604,0.310737639665604;0.699595391750336,0.302770018577576,0.302770018577576;0.707500815391541,0.294802397489548,0.294802397489548;0.715406179428101,0.286834746599197,0.286834746599197;0.723311543464661,0.278867125511169,0.278867125511169;0.731216967105866,0.270899474620819,0.270899474620819;0.739122331142426,0.262931853532791,0.262931853532791;0.747027695178986,0.254964232444763,0.254964232444763;0.754933118820190,0.246996596455574,0.246996596455574;0.762838482856751,0.239028960466385,0.239028960466385;0.770743846893311,0.231061324477196,0.231061324477196;0.778649270534515,0.223093688488007,0.223093688488007;0.786554634571075,0.215126067399979,0.215126067399979;0.794459998607636,0.207158431410790,0.207158431410790;0.802365422248840,0.199190795421600,0.199190795421600;0.810270786285400,0.191223174333572,0.191223174333572;0.818176150321960,0.183255538344383,0.183255538344383;0.826081573963165,0.175287902355194,0.175287902355194;0.833986937999725,0.167320266366005,0.167320266366005;0.841892302036285,0.159352645277977,0.159352645277977;0.849797725677490,0.151385009288788,0.151385009288788;0.857703089714050,0.143417373299599,0.143417373299599;0.865608453750610,0.135449737310410,0.135449737310410;0.873513877391815,0.127482116222382,0.127482116222382;0.881419241428375,0.119514480233192,0.119514480233192;0.889324605464935,0.111546844244003,0.111546844244003;0.897230029106140,0.103579215705395,0.103579215705395;0.905135393142700,0.0956115871667862,0.0956115871667862;0.913040757179260,0.0876439511775971,0.0876439511775971;0.920946180820465,0.0796763226389885,0.0796763226389885;0.928851544857025,0.0717086866497994,0.0717086866497994;0.936756908893585,0.0637410581111908,0.0637410581111908;0.944662332534790,0.0557734221220017,0.0557734221220017;0.952567696571350,0.0478057935833931,0.0478057935833931;0.960473060607910,0.0398381613194943,0.0398381613194943;0.968378484249115,0.0318705290555954,0.0318705290555954;0.976283848285675,0.0239028967916966,0.0239028967916966;0.984189212322235,0.0159352645277977,0.0159352645277977;0.992094635963440,0.00796763226389885,0.00796763226389885;1,0,0;];
% colormap(cmap);  
% m=colorbar;
% set(get(m,'ylabel'),'string','Difference in average');
% xlabel('Measurement No');
% title('Correlation of measurements')
