# Supplementary material for: A Pareto approach to resolve the conflict between information gain and experimental costs: Multiple-criteria design of carbon labeling experiments
Source: PLoS Comput Biol. 2018 Oct 31;14(10):e1006533. doi: 10.1371/journal.pcbi.1006533 (PMC6209137; doi:10.1371/journal.pcbi.1006533)
Supplement: S2 File — ZIP archive containing Matlab scripts to produce the substrate clusters and replicate evaluations (S4 and S5 Text). (ZIP) [file pcbi.1006533.s008.zip › Cluster/Cluster_5D_LCMSMS/Pareto.m]

function [ Paretofront, Index]=Pareto( Fitnesswert)

%Pareto(Genotyp, Ergebnisse, Pareto, Fitnesswert, MaxGroePare)
Index=(1:1:size(Fitnesswert,1))';

RestIndex=[];
RestFitness=[];
NeuFitnesswert=Fitnesswert;
Gesamt=[];
M=1;
u=1;

while u<=size(NeuFitnesswert,1)
    a=1;
    while a<=size(NeuFitnesswert,1)
        if u~=a
            if NeuFitnesswert(u,:)<NeuFitnesswert(a,:)
                RestFitness(end+1,:)=NeuFitnesswert(a,:);
                NeuFitnesswert(a,:)=[];
                RestIndex(end+1,1)=Index(a,:);
                Index(a,:)=[];
                
                if u>a
                    u=u-1;
                end
                a=a-1;
            end
        end
        a=a+1;
        if u>size(NeuFitnesswert,1)
            break;
        end
    end
    u=u+1;
end

Paretofront=NeuFitnesswert;
