# Supplementary material for: A Pareto approach to resolve the conflict between information gain and experimental costs: Multiple-criteria design of carbon labeling experiments
Source: PLoS Comput Biol. 2018 Oct 31;14(10):e1006533. doi: 10.1371/journal.pcbi.1006533 (PMC6209137; doi:10.1371/journal.pcbi.1006533)
Supplement: S3 File — ZIP archive containing information criteria for flux space samples and Matlab scripts to evaluate variations. (ZIP) [file pcbi.1006533.s009.zip]

Archive with 40,009 entries (9,998 files):
- Sensitivity/
- Sensitivity/Sensitivity_3D_CNMR/
- Sensitivity/Sensitivity_3D_CNMR/3D-MOED-CNMR-D_Sampling.png
- Sensitivity/Sensitivity_3D_CNMR/Auswertung_CNMR.m
- Sensitivity/Sensitivity_3D_CNMR/Result1000CNMR.m
- Sensitivity/Sensitivity_3D_CNMR/Result1001CNMR.m
- Sensitivity/Sensitivity_3D_CNMR/Result1002CNMR.m
- Sensitivity/Sensitivity_3D_CNMR/Result1003CNMR.m
- Sensitivity/Sensitivity_3D_CNMR/Result1004CNMR.m
- Sensitivity/Sensitivity_3D_CNMR/Result1005CNMR.m
- Sensitivity/Sensitivity_3D_CNMR/Result1006CNMR.m
- Sensitivity/Sensitivity_3D_CNMR/Result1007CNMR.m
- Sensitivity/Sensitivity_3D_CNMR/Result1008CNMR.m
- Sensitivity/Sensitivity_3D_CNMR/Result1009CNMR.m
- Sensitivity/Sensitivity_3D_CNMR/Result100CNMR.m
- Sensitivity/Sensitivity_3D_CNMR/Result1010CNMR.m
- Sensitivity/Sensitivity_3D_CNMR/Result1011CNMR.m
- Sensitivity/Sensitivity_3D_CNMR/Result1012CNMR.m
- Sensitivity/Sensitivity_3D_CNMR/Result1013CNMR.m
- Sensitivity/Sensitivity_3D_CNMR/Result1014CNMR.m
- Sensitivity/Sensitivity_3D_CNMR/Result1015CNMR.m
- Sensitivity/Sensitivity_3D_CNMR/Result1016CNMR.m
- Sensitivity/Sensitivity_3D_CNMR/Result1017CNMR.m
- Sensitivity/Sensitivity_3D_CNMR/Result1018CNMR.m
- Sensitivity/Sensitivity_3D_CNMR/Result1019CNMR.m
- Sensitivity/Sensitivity_3D_CNMR/Result101CNMR.m
- Sensitivity/Sensitivity_3D_CNMR/Result1020CNMR.m
- Sensitivity/Sensitivity_3D_CNMR/Result1021CNMR.m
- Sensitivity/Sensitivity_3D_CNMR/Result1022CNMR.m
- Sensitivity/Sensitivity_3D_CNMR/Result1023CNMR.m
- Sensitivity/Sensitivity_3D_CNMR/Result1024CNMR.m
- Sensitivity/Sensitivity_3D_CNMR/Result1025CNMR.m
- Sensitivity/Sensitivity_3D_CNMR/Result1026CNMR.m
- Sensitivity/Sensitivity_3D_CNMR/Result1027CNMR.m
- Sensitivity/Sensitivity_3D_CNMR/Result1028CNMR.m
- Sensitivity/Sensitivity_3D_CNMR/Result1029CNMR.m
- Sensitivity/Sensitivity_3D_CNMR/Result102CNMR.m
- Sensitivity/Sensitivity_3D_CNMR/Result1030CNMR.m
- Sensitivity/Sensitivity_3D_CNMR/Result1031CNMR.m
- Sensitivity/Sensitivity_3D_CNMR/Result1032CNMR.m
- Sensitivity/Sensitivity_3D_CNMR/Result1033CNMR.m
- Sensitivity/Sensitivity_3D_CNMR/Result1034CNMR.m
- Sensitivity/Sensitivity_3D_CNMR/Result1035CNMR.m
- Sensitivity/Sensitivity_3D_CNMR/Result1036CNMR.m
- Sensitivity/Sensitivity_3D_CNMR/Result1037CNMR.m
- Sensitivity/Sensitivity_3D_CNMR/Result1038CNMR.m
- Sensitivity/Sensitivity_3D_CNMR/Result1039CNMR.m
- Sensitivity/Sensitivity_3D_CNMR/Result103CNMR.m
- Sensitivity/Sensitivity_3D_CNMR/Result1040CNMR.m
- Sensitivity/Sensitivity_3D_CNMR/Result1041CNMR.m
- Sensitivity/Sensitivity_3D_CNMR/Result1042CNMR.m
- Sensitivity/Sensitivity_3D_CNMR/Result1043CNMR.m
- Sensitivity/Sensitivity_3D_CNMR/Result1044CNMR.m
- Sensitivity/Sensitivity_3D_CNMR/Result1045CNMR.m
- Sensitivity/Sensitivity_3D_CNMR/Result1046CNMR.m
- Sensitivity/Sensitivity_3D_CNMR/Result1047CNMR.m
- Sensitivity/Sensitivity_3D_CNMR/Result1048CNMR.m
- Sensitivity/Sensitivity_3D_CNMR/Result1049CNMR.m
- Sensitivity/Sensitivity_3D_CNMR/Result104CNMR.m
- Sensitivity/Sensitivity_3D_CNMR/Result1050CNMR.m
- Sensitivity/Sensitivity_3D_CNMR/Result1051CNMR.m
- Sensitivity/Sensitivity_3D_CNMR/Result1052CNMR.m
- Sensitivity/Sensitivity_3D_CNMR/Result1053CNMR.m
- Sensitivity/Sensitivity_3D_CNMR/Result1054CNMR.m
- Sensitivity/Sensitivity_3D_CNMR/Result1055CNMR.m
- Sensitivity/Sensitivity_3D_CNMR/Result1056CNMR.m
- Sensitivity/Sensitivity_3D_CNMR/Result1057CNMR.m
- Sensitivity/Sensitivity_3D_CNMR/Result1058CNMR.m
- Sensitivity/Sensitivity_3D_CNMR/Result1059CNMR.m
- Sensitivity/Sensitivity_3D_CNMR/Result105CNMR.m
- Sensitivity/Sensitivity_3D_CNMR/Result1060CNMR.m
- Sensitivity/Sensitivity_3D_CNMR/Result1061CNMR.m
- Sensitivity/Sensitivity_3D_CNMR/Result1062CNMR.m
- Sensitivity/Sensitivity_3D_CNMR/Result1063CNMR.m
- Sensitivity/Sensitivity_3D_CNMR/Result1064CNMR.m
- Sensitivity/Sensitivity_3D_CNMR/Result1065CNMR.m
- Sensitivity/Sensitivity_3D_CNMR/Result1066CNMR.m
- Sensitivity/Sensitivity_3D_CNMR/Result1067CNMR.m
- Sensitivity/Sensitivity_3D_CNMR/Result1068CNMR.m
- Sensitivity/Sensitivity_3D_CNMR/Result1069CNMR.m
- Sensitivity/Sensitivity_3D_CNMR/Result106CNMR.m
- Sensitivity/Sensitivity_3D_CNMR/Result1070CNMR.m
- Sensitivity/Sensitivity_3D_CNMR/Result1071CNMR.m
- Sensitivity/Sensitivity_3D_CNMR/Result1072CNMR.m
- Sensitivity/Sensitivity_3D_CNMR/Result1073CNMR.m
- Sensitivity/Sensitivity_3D_CNMR/Result1074CNMR.m
- Sensitivity/Sensitivity_3D_CNMR/Result1075CNMR.m
- Sensitivity/Sensitivity_3D_CNMR/Result1076CNMR.m
- Sensitivity/Sensitivity_3D_CNMR/Result1077CNMR.m
- Sensitivity/Sensitivity_3D_CNMR/Result1078CNMR.m
- Sensitivity/Sensitivity_3D_CNMR/Result1079CNMR.m
- Sensitivity/Sensitivity_3D_CNMR/Result107CNMR.m
- Sensitivity/Sensitivity_3D_CNMR/Result1080CNMR.m
- Sensitivity/Sensitivity_3D_CNMR/Result1081CNMR.m
- Sensitivity/Sensitivity_3D_CNMR/Result1082CNMR.m
- Sensitivity/Sensitivity_3D_CNMR/Result1083CNMR.m
- Sensitivity/Sensitivity_3D_CNMR/Result1084CNMR.m
- Sensitivity/Sensitivity_3D_CNMR/Result1085CNMR.m
- Sensitivity/Sensitivity_3D_CNMR/Result1086CNMR.m
- Sensitivity/Sensitivity_3D_CNMR/Result1087CNMR.m
- Sensitivity/Sensitivity_3D_CNMR/Result1088CNMR.m
- Sensitivity/Sensitivity_3D_CNMR/Result1089CNMR.m
- Sensitivity/Sensitivity_3D_CNMR/Result108CNMR.m
- Sensitivity/Sensitivity_3D_CNMR/Result1090CNMR.m
- Sensitivity/Sensitivity_3D_CNMR/Result1091CNMR.m
- Sensitivity/Sensitivity_3D_CNMR/Result1092CNMR.m
- Sensitivity/Sensitivity_3D_CNMR/Result1093CNMR.m
- Sensitivity/Sensitivity_3D_CNMR/Result1094CNMR.m
- Sensitivity/Sensitivity_3D_CNMR/Result1095CNMR.m
- Sensitivity/Sensitivity_3D_CNMR/Result1096CNMR.m
- Sensitivity/Sensitivity_3D_CNMR/Result1097CNMR.m
- Sensitivity/Sensitivity_3D_CNMR/Result1098CNMR.m
- Sensitivity/Sensitivity_3D_CNMR/Result1099CNMR.m
- Sensitivity/Sensitivity_3D_CNMR/Result109CNMR.m
- Sensitivity/Sensitivity_3D_CNMR/Result10CNMR.m
- Sensitivity/Sensitivity_3D_CNMR/Result1100CNMR.m
- Sensitivity/Sensitivity_3D_CNMR/Result1101CNMR.m
- Sensitivity/Sensitivity_3D_CNMR/Result1102CNMR.m
- Sensitivity/Sensitivity_3D_CNMR/Result1103CNMR.m
- Sensitivity/Sensitivity_3D_CNMR/Result1104CNMR.m
- Sensitivity/Sensitivity_3D_CNMR/Result1105CNMR.m
- Sensitivity/Sensitivity_3D_CNMR/Result1106CNMR.m
- Sensitivity/Sensitivity_3D_CNMR/Result1107CNMR.m
- Sensitivity/Sensitivity_3D_CNMR/Result1108CNMR.m
- Sensitivity/Sensitivity_3D_CNMR/Result1109CNMR.m
- Sensitivity/Sensitivity_3D_CNMR/Result110CNMR.m
- Sensitivity/Sensitivity_3D_CNMR/Result1110CNMR.m
- Sensitivity/Sensitivity_3D_CNMR/Result1111CNMR.m
- Sensitivity/Sensitivity_3D_CNMR/Result1112CNMR.m
- Sensitivity/Sensitivity_3D_CNMR/Result1113CNMR.m
- Sensitivity/Sensitivity_3D_CNMR/Result1114CNMR.m
- Sensitivity/Sensitivity_3D_CNMR/Result1115CNMR.m
- Sensitivity/Sensitivity_3D_CNMR/Result1116CNMR.m
- Sensitivity/Sensitivity_3D_CNMR/Result1117CNMR.m
- Sensitivity/Sensitivity_3D_CNMR/Result1118CNMR.m
- Sensitivity/Sensitivity_3D_CNMR/Result1119CNMR.m
- Sensitivity/Sensitivity_3D_CNMR/Result111CNMR.m
- Sensitivity/Sensitivity_3D_CNMR/Result1120CNMR.m
- Sensitivity/Sensitivity_3D_CNMR/Result1121CNMR.m
- Sensitivity/Sensitivity_3D_CNMR/Result1122CNMR.m
- Sensitivity/Sensitivity_3D_CNMR/Result1123CNMR.m
- Sensitivity/Sensitivity_3D_CNMR/Result1124CNMR.m
- Sensitivity/Sensitivity_3D_CNMR/Result1125CNMR.m
- Sensitivity/Sensitivity_3D_CNMR/Result1126CNMR.m
- Sensitivity/Sensitivity_3D_CNMR/Result1127CNMR.m
- Sensitivity/Sensitivity_3D_CNMR/Result1128CNMR.m
- Sensitivity/Sensitivity_3D_CNMR/Result1129CNMR.m
- Sensitivity/Sensitivity_3D_CNMR/Result112CNMR.m
- Sensitivity/Sensitivity_3D_CNMR/Result1130CNMR.m
- Sensitivity/Sensitivity_3D_CNMR/Result1131CNMR.m
- Sensitivity/Sensitivity_3D_CNMR/Result1132CNMR.m
- Sensitivity/Sensitivity_3D_CNMR/Result1133CNMR.m
- Sensitivity/Sensitivity_3D_CNMR/Result1134CNMR.m
- Sensitivity/Sensitivity_3D_CNMR/Result1135CNMR.m
- Sensitivity/Sensitivity_3D_CNMR/Result1136CNMR.m
- Sensitivity/Sensitivity_3D_CNMR/Result1137CNMR.m
- Sensitivity/Sensitivity_3D_CNMR/Result1138CNMR.m
- Sensitivity/Sensitivity_3D_CNMR/Result1139CNMR.m
- Sensitivity/Sensitivity_3D_CNMR/Result113CNMR.m
- Sensitivity/Sensitivity_3D_CNMR/Result1140CNMR.m
- Sensitivity/Sensitivity_3D_CNMR/Result1141CNMR.m
- Sensitivity/Sensitivity_3D_CNMR/Result1142CNMR.m
- Sensitivity/Sensitivity_3D_CNMR/Result1143CNMR.m
- Sensitivity/Sensitivity_3D_CNMR/Result1144CNMR.m
- Sensitivity/Sensitivity_3D_CNMR/Result1145CNMR.m
- Sensitivity/Sensitivity_3D_CNMR/Result1146CNMR.m
- Sensitivity/Sensitivity_3D_CNMR/Result1147CNMR.m
- Sensitivity/Sensitivity_3D_CNMR/Result1148CNMR.m
- Sensitivity/Sensitivity_3D_CNMR/Result1149CNMR.m
- Sensitivity/Sensitivity_3D_CNMR/Result114CNMR.m
- Sensitivity/Sensitivity_3D_CNMR/Result1150CNMR.m
- Sensitivity/Sensitivity_3D_CNMR/Result1151CNMR.m
- Sensitivity/Sensitivity_3D_CNMR/Result1152CNMR.m
- Sensitivity/Sensitivity_3D_CNMR/Result1153CNMR.m
- Sensitivity/Sensitivity_3D_CNMR/Result1154CNMR.m
- Sensitivity/Sensitivity_3D_CNMR/Result1155CNMR.m
- Sensitivity/Sensitivity_3D_CNMR/Result1156CNMR.m
- Sensitivity/Sensitivity_3D_CNMR/Result1157CNMR.m
- Sensitivity/Sensitivity_3D_CNMR/Result1158CNMR.m
- Sensitivity/Sensitivity_3D_CNMR/Result1159CNMR.m
- Sensitivity/Sensitivity_3D_CNMR/Result115CNMR.m
- Sensitivity/Sensitivity_3D_CNMR/Result1160CNMR.m
- Sensitivity/Sensitivity_3D_CNMR/Result1161CNMR.m
- Sensitivity/Sensitivity_3D_CNMR/Result1162CNMR.m
- Sensitivity/Sensitivity_3D_CNMR/Result1163CNMR.m
- Sensitivity/Sensitivity_3D_CNMR/Result1164CNMR.m
- Sensitivity/Sensitivity_3D_CNMR/Result1165CNMR.m
- Sensitivity/Sensitivity_3D_CNMR/Result1166CNMR.m
- Sensitivity/Sensitivity_3D_CNMR/Result1167CNMR.m
- Sensitivity/Sensitivity_3D_CNMR/Result1168CNMR.m
- Sensitivity/Sensitivity_3D_CNMR/Result1169CNMR.m
- Sensitivity/Sensitivity_3D_CNMR/Result116CNMR.m
- Sensitivity/Sensitivity_3D_CNMR/Result1170CNMR.m
- Sensitivity/Sensitivity_3D_CNMR/Result1171CNMR.m
- Sensitivity/Sensitivity_3D_CNMR/Result1172CNMR.m
- Sensitivity/Sensitivity_3D_CNMR/Result1173CNMR.m
- Sensitivity/Sensitivity_3D_CNMR/Result1174CNMR.m
- Sensitivity/Sensitivity_3D_CNMR/Result1175CNMR.m
- Sensitivity/Sensitivity_3D_CNMR/Result1176CNMR.m
- Sensitivity/Sensitivity_3D_CNMR/Result1177CNMR.m
- Sensitivity/Sensitivity_3D_CNMR/Result1178CNMR.m
- Sensitivity/Sensitivity_3D_CNMR/Result1179CNMR.m
- Sensitivity/Sensitivity_3D_CNMR/Result117CNMR.m
- Sensitivity/Sensitivity_3D_CNMR/Result1180CNMR.m
- Sensitivity/Sensitivity_3D_CNMR/Result1181CNMR.m
- Sensitivity/Sensitivity_3D_CNMR/Result1182CNMR.m
- Sensitivity/Sensitivity_3D_CNMR/Result1183CNMR.m
- Sensitivity/Sensitivity_3D_CNMR/Result1184CNMR.m
- Sensitivity/Sensitivity_3D_CNMR/Result1185CNMR.m
- Sensitivity/Sensitivity_3D_CNMR/Result1186CNMR.m
- Sensitivity/Sensitivity_3D_CNMR/Result1187CNMR.m
- Sensitivity/Sensitivity_3D_CNMR/Result1188CNMR.m
- Sensitivity/Sensitivity_3D_CNMR/Result1189CNMR.m
- Sensitivity/Sensitivity_3D_CNMR/Result118CNMR.m
- Sensitivity/Sensitivity_3D_CNMR/Result1190CNMR.m
- Sensitivity/Sensitivity_3D_CNMR/Result1191CNMR.m
- Sensitivity/Sensitivity_3D_CNMR/Result1192CNMR.m
- Sensitivity/Sensitivity_3D_CNMR/Result1193CNMR.m
- Sensitivity/Sensitivity_3D_CNMR/Result1194CNMR.m
- Sensitivity/Sensitivity_3D_CNMR/Result1195CNMR.m
- Sensitivity/Sensitivity_3D_CNMR/Result1196CNMR.m
- Sensitivity/Sensitivity_3D_CNMR/Result1197CNMR.m
- Sensitivity/Sensitivity_3D_CNMR/Result1198CNMR.m
- Sensitivity/Sensitivity_3D_CNMR/Result1199CNMR.m
- Sensitivity/Sensitivity_3D_CNMR/Result119CNMR.m
- Sensitivity/Sensitivity_3D_CNMR/Result11CNMR.m
- Sensitivity/Sensitivity_3D_CNMR/Result1200CNMR.m
- Sensitivity/Sensitivity_3D_CNMR/Result1201CNMR.m
- Sensitivity/Sensitivity_3D_CNMR/Result1202CNMR.m
- Sensitivity/Sensitivity_3D_CNMR/Result1203CNMR.m
- Sensitivity/Sensitivity_3D_CNMR/Result1204CNMR.m
- Sensitivity/Sensitivity_3D_CNMR/Result1205CNMR.m
- Sensitivity/Sensitivity_3D_CNMR/Result1206CNMR.m
- Sensitivity/Sensitivity_3D_CNMR/Result1207CNMR.m
- Sensitivity/Sensitivity_3D_CNMR/Result1208CNMR.m
- Sensitivity/Sensitivity_3D_CNMR/Result1209CNMR.m
- Sensitivity/Sensitivity_3D_CNMR/Result120CNMR.m
- Sensitivity/Sensitivity_3D_CNMR/Result1210CNMR.m
- Sensitivity/Sensitivity_3D_CNMR/Result1211CNMR.m
- Sensitivity/Sensitivity_3D_CNMR/Result1212CNMR.m
- Sensitivity/Sensitivity_3D_CNMR/Result1213CNMR.m
- Sensitivity/Sensitivity_3D_CNMR/Result1214CNMR.m
- Sensitivity/Sensitivity_3D_CNMR/Result1215CNMR.m
- Sensitivity/Sensitivity_3D_CNMR/Result1216CNMR.m
- Sensitivity/Sensitivity_3D_CNMR/Result1217CNMR.m
- Sensitivity/Sensitivity_3D_CNMR/Result1218CNMR.m
- Sensitivity/Sensitivity_3D_CNMR/Result1219CNMR.m
- Sensitivity/Sensitivity_3D_CNMR/Result121CNMR.m
- Sensitivity/Sensitivity_3D_CNMR/Result1220CNMR.m
- Sensitivity/Sensitivity_3D_CNMR/Result1221CNMR.m
- Sensitivity/Sensitivity_3D_CNMR/Result1222CNMR.m
- Sensitivity/Sensitivity_3D_CNMR/Result1223CNMR.m
- Sensitivity/Sensitivity_3D_CNMR/Result1224CNMR.m
- Sensitivity/Sensitivity_3D_CNMR/Result1225CNMR.m
- Sensitivity/Sensitivity_3D_CNMR/Result1226CNMR.m
- Sensitivity/Sensitivity_3D_CNMR/Result1227CNMR.m
- Sensitivity/Sensitivity_3D_CNMR/Result1228CNMR.m
- Sensitivity/Sensitivity_3D_CNMR/Result1229CNMR.m
- Sensitivity/Sensitivity_3D_CNMR/Result122CNMR.m
- Sensitivity/Sensitivity_3D_CNMR/Result1230CNMR.m
- Sensitivity/Sensitivity_3D_CNMR/Result1231CNMR.m
- Sensitivity/Sensitivity_3D_CNMR/Result1232CNMR.m
- Sensitivity/Sensitivity_3D_CNMR/Result1233CNMR.m
- Sensitivity/Sensitivity_3D_CNMR/Result1234CNMR.m
- Sensitivity/Sensitivity_3D_CNMR/Result1235CNMR.m
- Sensitivity/Sensitivity_3D_CNMR/Result1236CNMR.m
- Sensitivity/Sensitivity_3D_CNMR/Result1237CNMR.m
- Sensitivity/Sensitivity_3D_CNMR/Result1238CNMR.m
- Sensitivity/Sensitivity_3D_CNMR/Result1239CNMR.m
- Sensitivity/Sensitivity_3D_CNMR/Result123CNMR.m
- Sensitivity/Sensitivity_3D_CNMR/Result1240CNMR.m
- Sensitivity/Sensitivity_3D_CNMR/Result1241CNMR.m
- Sensitivity/Sensitivity_3D_CNMR/Result1242CNMR.m
- Sensitivity/Sensitivity_3D_CNMR/Result1243CNMR.m
- Sensitivity/Sensitivity_3D_CNMR/Result1244CNMR.m
- Sensitivity/Sensitivity_3D_CNMR/Result1245CNMR.m
- Sensitivity/Sensitivity_3D_CNMR/Result1246CNMR.m
- Sensitivity/Sensitivity_3D_CNMR/Result1247CNMR.m
- Sensitivity/Sensitivity_3D_CNMR/Result1248CNMR.m
- Sensitivity/Sensitivity_3D_CNMR/Result1249CNMR.m
- Sensitivity/Sensitivity_3D_CNMR/Result124CNMR.m
- Sensitivity/Sensitivity_3D_CNMR/Result1250CNMR.m
- Sensitivity/Sensitivity_3D_CNMR/Result1251CNMR.m
- Sensitivity/Sensitivity_3D_CNMR/Result1252CNMR.m
- Sensitivity/Sensitivity_3D_CNMR/Result1253CNMR.m
- Sensitivity/Sensitivity_3D_CNMR/Result1254CNMR.m
- Sensitivity/Sensitivity_3D_CNMR/Result1255CNMR.m
- Sensitivity/Sensitivity_3D_CNMR/Result1256CNMR.m
- Sensitivity/Sensitivity_3D_CNMR/Result1257CNMR.m
- Sensitivity/Sensitivity_3D_CNMR/Result1258CNMR.m
- Sensitivity/Sensitivity_3D_CNMR/Result1259CNMR.m
- Sensitivity/Sensitivity_3D_CNMR/Result125CNMR.m
- Sensitivity/Sensitivity_3D_CNMR/Result1260CNMR.m
- Sensitivity/Sensitivity_3D_CNMR/Result1261CNMR.m
- Sensitivity/Sensitivity_3D_CNMR/Result1262CNMR.m
- Sensitivity/Sensitivity_3D_CNMR/Result1263CNMR.m
- Sensitivity/Sensitivity_3D_CNMR/Result1264CNMR.m
- Sensitivity/Sensitivity_3D_CNMR/Result1265CNMR.m
- Sensitivity/Sensitivity_3D_CNMR/Result1266CNMR.m
- Sensitivity/Sensitivity_3D_CNMR/Result1267CNMR.m
[truncated: 9,700 more entries]
