# Supplementary material for: A Pareto approach to resolve the conflict between information gain and experimental costs: Multiple-criteria design of carbon labeling experiments
Source: PLoS Comput Biol. 2018 Oct 31;14(10):e1006533. doi: 10.1371/journal.pcbi.1006533 (PMC6209137; doi:10.1371/journal.pcbi.1006533)
Supplement: S3 File — ZIP archive containing information criteria for flux space samples and Matlab scripts to evaluate variations. (ZIP) [file pcbi.1006533.s009.zip › Sensitivity/Sensitivity_3D_CNMR/Auswertung_CNMR.m]

close all
clear all;

Crits =[];
Crits = zeros(9999,5);

for i=1:9999
    i
    eval(strcat('tmp=Result',num2str(i),'CNMR();'));
    Crits(i,:) = tmp{1,3};
end

% filter out p < 21 solutions
Crits2 = Crits;
idx = find(Crits(:,1));
Crits2(idx,:)=[];

YL={'','\phi_D','\phi_C','\phi_A','\phi_E'};
TL={'','D-Crit','Costs','A-Crit','E-Crit'}
h=figure;
clf; hold on; 
for i=2 
    hist(-Crits2(:,i));
    ylabel(YL{i},'Fontsize',20,'FontWeight','bold');
    title(TL{i},'Fontsize',20','FontWeight','bold');
    set(gca,'FontSize',16,'FontWeight','bold');
    box;
end;
saveas(h,'3D-MOED-CNMR-D_Sampling','png');

[minD,iminD] = min(-Crits2(:,2))
[maxD,imaxD] = max(-Crits2(:,2))
