# Supplementary material for: A Pareto approach to resolve the conflict between information gain and experimental costs: Multiple-criteria design of carbon labeling experiments
Source: PLoS Comput Biol. 2018 Oct 31;14(10):e1006533. doi: 10.1371/journal.pcbi.1006533 (PMC6209137; doi:10.1371/journal.pcbi.1006533)
Supplement: S3 File — ZIP archive containing information criteria for flux space samples and Matlab scripts to evaluate variations. (ZIP) [file pcbi.1006533.s009.zip › Sensitivity/Sensitivity_3D_CNMR/Result1000CNMR.m]

function Results=Result1000CNMR()
Results{1,5}=[ 0.001000  0.001000  0.001000  0.001000  0.001000  0.001000  0.001000  1.970784  0.001000  10.000000 ];
Results{1,6}=[ 10.000000  10.000000  10.000000  10.000000  10.000000  10.000000  10.000000  10.000000  10.000000  10.000000  10.000000  10.000000  10.000000  10.000000  10.000000  10.000000  10.000000  10.000000  10.000000  10.000000  10.000000  10.000000  10.000000  10.000000  10.000000  10.000000  10.000000  10.000000  10.000000  10.000000  10.000000  10.000000  10.000000  10.000000  10.000000  10.000000  10.000000  10.000000  10.000000  10.000000  9.715525  10.000000  10.000000  10.000000  9.715525  10.000000  10.000000  10.000000  10.000000  10.000000 ];
Results{1,1}=[32834.682306, 30029.595641, 120.000000, 2445.086665, 974.986521, 240.000000];
Results{1,2}=[ 41650.495171  -24632.737290  -48642.362751  -237.275277  -33408.852317  -94.505017  59908.789101  29.679530  3616.680760  -196.166622  4079.013562  -15350.645773  4570.815546  743.997959  -34.815489  17063.944162  -2647.998516  40132.608654  -24464.626620  -30534.570545  39680.137429 ; -24632.737290  1363340.815655  540297.679180  4477.609820  581766.673886  -64.026335  -545680.095672  34.312410  4758.589321  -124.770815  5409.258925  34961.522262  5.470148  1469.822275  2565.128196  -555184.295971  5123.814057  -313071.786939  273737.331488  46828.587792  -461070.007261 ; -48642.362751  540297.679180  1217123.480733  -12624.968329  -1578368.923500  161.586188  -1344724.919105  18.740348  -7378.226950  440.566596  -9769.576600  75725.640780  -3007.642476  539.772111  -99.776973  -1245901.660573  59581.935382  -716697.624750  585960.729570  684385.867812  -1227976.801294 ; -237.275277  4477.609820  -12624.968329  715.175265  47148.481445  -1.264395  14443.018433  -0.503042  125.769952  -5.198568  168.644688  1312.432676  3.383629  9.329339  23.021543  14600.773476  -64.393507  6524.867440  -7793.899266  -10065.468405  14956.905181 ; -33408.852317  581766.673886  -1578368.923500  47148.481445  6261226.997424  -191.253480  1810909.271883  15.823769  17900.261569  -686.586795  22323.103852  110141.486190  388.824246  1065.159548  2703.679451  1805315.736396  2955.212689  825837.073886  -940214.791547  -1275031.483869  1889090.249739 ; -94.505017  -64.026335  161.586188  -1.264395  -191.253480  3.584390  -252.973684  -0.722454  171.432093  3.861593  195.615498  22.570873  -10.919362  -10.149056  1.358175  -69.966533  2.981382  -100.370925  73.184599  166.468660  -208.677293 ; 59908.789101  -545680.095672  -1344724.919105  14443.018433  1810909.271883  -252.973684  1492612.309763  -9.446981  8202.778323  -569.745611  10630.401246  -88265.335634  4215.780621  124.141327  153.323764  1368552.552223  -65527.848498  793416.256742  -644709.729778  -778667.914564  1366477.400845 ; 29.679530  34.312410  18.740348  -0.503042  15.823769  -0.722454  -9.446981  1.923895  -83.413229  -0.825353  -50.530205  14.654810  1.511134  -1.931093  -1.112679  -53.506894  9.271136  -20.620439  0.179431  -0.491819  13.380026 ; 3616.680760  4758.589321  -7378.226950  125.769952  17900.261569  171.432093  8202.778323  -83.413229  15041.031603  179.296913  15465.291398  -574.587152  427.887745  86.064279  -7.526675  4633.210138  6.417922  4590.210678  -4090.836459  -8359.212665  8990.631188 ; -196.166622  -124.770815  440.566596  -5.198568  -686.586795  3.861593  -569.745611  -0.825353  179.296913  42.671209  171.084361  60.841181  -24.086890  -17.120147  1.500151  -281.657595  11.987846  -286.089319  216.611303  321.156514  -504.996147 ; 4079.013562  5409.258925  -9769.576600  168.644688  22323.103852  195.615498  10630.401246  -50.530205  15465.291398  171.084361  17163.426155  -979.243261  517.677251  153.635986  8.921140  6898.979955  -167.474637  6235.045302  -5237.024447  -10074.709521  11203.238695 ; -15350.645773  34961.522262  75725.640780  1312.432676  110141.486190  22.570873  -88265.335634  14.654810  -574.587152  60.841181  -979.243261  129833.234948  -2401.328921  157.417688  -346.265129  -17533.800876  12694.407626  -87738.731385  -52325.621042  63630.259706  -51571.976365 ; 4570.815546  5.470148  -3007.642476  3.383629  388.824246  -10.919362  4215.780621  1.511134  427.887745  -24.086890  517.677251  -2401.328921  7899.032776  143.967326  167.581797  -1440.325113  714.821526  2926.892119  -871.057452  -2565.776361  582.746345 ; 743.997959  1469.822275  539.772111  9.329339  1065.159548  -10.149056  124.141327  -1.931093  86.064279  -17.120147  153.635986  157.417688  143.967326  1301.285745  -52.828288  -1457.326423  174.769748  -402.097309  195.573475  -706.154839  8.600317 ; -34.815489  2565.128196  -99.776973  23.021543  2703.679451  1.358175  153.323764  -1.112679  -7.526675  1.500151  8.921140  -346.265129  167.581797  -52.828288  47.353138  274.583871  -176.064011  317.582141  76.035540  -557.698748  -272.786219 ; 17063.944162  -555184.295971  -1245901.660573  14600.773476  1805315.736396  -69.966533  1368552.552223  -53.506894  4633.210138  -281.657595  6898.979955  -17533.800876  -1440.325113  -1457.326423  274.583871  1329326.722148  -56612.509752  710125.635811  -640132.497853  -685603.347640  1267209.310072 ; -2647.998516  5123.814057  59581.935382  -64.393507  2955.212689  2.981382  -65527.848498  9.271136  6.417922  11.987846  -167.474637  12694.407626  714.821526  174.769748  -176.064011  -56612.509752  8264.983717  -39796.380016  19830.174503  34300.993855  -52760.863992 ; 40132.608654  -313071.786939  -716697.624750  6524.867440  825837.073886  -100.370925  793416.256742  -20.620439  4590.210678  -286.089319  6235.045302  -87738.731385  2926.892119  -402.097309  317.582141  710125.635811  -39796.380016  439972.388096  -316928.068912  -407742.360212  707488.640643 ; -24464.626620  273737.331488  585960.729570  -7793.899266  -940214.791547  73.184599  -644709.729778  0.179431  -4090.836459  216.611303  -5237.024447  -52325.621042  -871.057452  195.573475  76.035540  -640132.497853  19830.174503  -316928.068912  351797.863249  312471.678818  -605485.740542 ; -30534.570545  46828.587792  684385.867812  -10065.468405  -1275031.483869  166.468660  -778667.914564  -0.491819  -8359.212665  321.156514  -10074.709521  63630.259706  -2565.776361  -706.154839  -557.698748  -685603.347640  34300.993855  -407742.360212  312471.678818  504785.350458  -738681.464437 ; 39680.137429  -461070.007261  -1227976.801294  14956.905181  1889090.249739  -208.677293  1366477.400845  13.380026  8990.631188  -504.996147  11203.238695  -51571.976365  582.746345  8.600317  -272.786219  1267209.310072  -52760.863992  707488.640643  -605485.740542  -738681.464437  1286626.388466 ;];
Results{1,4}={};
Results{1,3}=[0.000000,-1564.625643,32834.682306,-688989.357810,-0.042212];
