# Supplementary material for: A Pareto approach to resolve the conflict between information gain and experimental costs: Multiple-criteria design of carbon labeling experiments
Source: PLoS Comput Biol. 2018 Oct 31;14(10):e1006533. doi: 10.1371/journal.pcbi.1006533 (PMC6209137; doi:10.1371/journal.pcbi.1006533)
Supplement: S3 File — ZIP archive containing information criteria for flux space samples and Matlab scripts to evaluate variations. (ZIP) [file pcbi.1006533.s009.zip › Sensitivity/Sensitivity_3D_CNMR/Result1001CNMR.m]

function Results=Result1001CNMR()
Results{1,5}=[ 0.001000  0.001000  0.001000  0.001000  0.001000  0.001000  0.001000  1.970784  0.001000  10.000000 ];
Results{1,6}=[ 10.000000  10.000000  10.000000  10.000000  10.000000  10.000000  10.000000  10.000000  10.000000  10.000000  10.000000  10.000000  10.000000  10.000000  10.000000  10.000000  10.000000  10.000000  10.000000  10.000000  10.000000  10.000000  10.000000  10.000000  10.000000  10.000000  10.000000  10.000000  10.000000  10.000000  10.000000  10.000000  10.000000  10.000000  10.000000  10.000000  10.000000  10.000000  10.000000  10.000000  9.715525  10.000000  10.000000  10.000000  9.715525  10.000000  10.000000  10.000000  10.000000  10.000000 ];
Results{1,1}=[32834.682306, 30029.595641, 120.000000, 2445.086665, 974.986521, 240.000000];
Results{1,2}=[ 63489.198722  -17765.433021  -54720.120847  -17.679687  -15600.619505  -364.218074  67563.058835  797.455615  1297.181381  292.931906  3027.717244  -25727.244153  2011.472684  504.331988  -91.934043  11699.652435  -6014.847067  50913.051697  -25021.584334  -42941.031133  47317.503060 ; -17765.433021  1962874.888212  184857.075054  553.914130  385872.030007  -412.107001  -182935.337240  974.749563  2710.538675  731.865957  6750.325073  55816.066586  573.113745  515.313584  943.542582  -171839.725368  11634.735194  -124604.591521  67257.444223  20871.312312  -169863.469347 ; -54720.120847  184857.075054  649968.133917  -609.769113  -330690.015620  417.640944  -724963.611399  -752.101659  -1476.955469  -303.173208  -3556.186111  121596.211621  -875.063899  44.936661  -515.537179  -643529.546245  98572.617715  -417515.491127  281988.160516  405092.174661  -644144.441529 ; -17.679687  553.914130  -609.769113  9.176827  3475.189980  -0.480108  705.757634  2.300965  4.907186  1.356910  11.707208  278.096774  0.131755  0.108473  1.300628  806.920977  -9.347220  255.610133  -532.666987  -513.428891  729.523535 ; -15600.619505  385872.030007  -330690.015620  3475.189980  2292165.445568  -257.843868  385605.885145  1564.498945  3294.761127  929.663132  7798.888442  185860.420004  89.633740  81.777031  791.554981  455676.642509  3899.747110  126478.671381  -312842.345991  -292964.997237  407203.912918 ; -364.218074  -412.107001  417.640944  -0.480108  -257.843868  16.417705  -650.975760  8.064973  11.973554  7.777577  58.213023  58.613974  -13.200089  -6.887345  3.263951  -116.257246  16.007196  -267.919423  207.186461  517.824409  -603.671391 ; 67563.058835  -182935.337240  -724963.611399  705.757634  385605.885145  -650.975760  812917.804987  869.551758  1704.992835  309.741757  3745.499672  -138932.690393  1248.781273  69.477429  545.537787  710892.488416  -108755.952821  467051.496456  -312781.232961  -463576.689309  723929.837095 ; 797.455615  974.749563  -752.101659  2.300965  1564.498945  8.064973  869.551758  81.220992  72.668993  23.438951  265.128020  -46.781492  23.699109  4.572300  -4.193323  217.246921  12.089676  529.543639  -490.364798  -844.973872  921.425407 ; 1297.181381  2710.538675  -1476.955469  4.907186  3294.761127  11.973554  1704.992835  72.668993  192.176136  72.968519  421.320194  -152.414287  38.203706  6.195456  -0.835952  680.291951  -61.444395  1064.709877  -916.443976  -1705.648741  1661.727957 ; 292.931906  731.865957  -303.173208  1.356910  929.663132  7.777577  309.741757  23.438951  72.968519  31.725336  128.709564  -13.497833  7.516777  0.012927  0.285783  134.312826  -8.004671  219.661216  -208.513486  -400.083883  336.920419 ; 3027.717244  6750.325073  -3556.186111  11.707208  7798.888442  58.213023  3745.499672  265.128020  421.320194  128.709564  1521.695735  -360.756531  87.532020  14.439869  -2.003437  1732.754814  -183.711442  2561.793055  -2205.108201  -3697.775680  3942.791756 ; -25727.244153  55816.066586  121596.211621  278.096774  185860.420004  58.613974  -138932.690393  -46.781492  -152.414287  -13.497833  -360.756531  160223.297975  -817.152481  24.667099  -214.905290  -56964.555227  27251.189870  -123611.483996  -40158.623730  93645.168269  -100582.515002 ; 2011.472684  573.113745  -875.063899  0.131755  89.633740  -13.200089  1248.781273  23.699109  38.203706  7.516777  87.532020  -817.152481  1141.623755  43.271643  16.131046  -1065.462799  299.367855  894.311544  -96.296939  -862.786193  249.979123 ; 504.331988  515.313584  44.936661  0.108473  81.777031  -6.887345  69.477429  4.572300  6.195456  0.012927  14.439869  24.667099  43.271643  49.327975  -5.020440  -512.493540  44.313240  -26.024868  -3.532712  -167.217297  83.009758 ; -91.934043  943.542582  -515.537179  1.300628  791.554981  3.263951  545.537787  -4.193323  -0.835952  0.285783  -2.003437  -214.905290  16.131046  -5.020440  18.888017  732.197362  -172.399134  438.624818  -212.880287  -280.336642  187.464908 ; 11699.652435  -171839.725368  -643529.546245  806.920977  455676.642509  -116.257246  710892.488416  217.246921  680.291951  134.312826  1732.754814  -56964.555227  -1065.462799  -512.493540  732.197362  693046.301006  -96680.195288  388292.558346  -317383.514639  -382969.381253  641447.647364 ; -6014.847067  11634.735194  98572.617715  -9.347220  3899.747110  16.007196  -108755.952821  12.089676  -61.444395  -8.004671  -183.711442  27251.189870  299.367855  44.313240  -172.399134  -96680.195288  19013.034305  -66372.633341  36476.189052  58791.077098  -93255.405216 ; 50913.051697  -124604.591521  -417515.491127  255.610133  126478.671381  -267.919423  467051.496456  529.543639  1064.709877  219.661216  2561.793055  -123611.483996  894.311544  -26.024868  438.624818  388292.558346  -66372.633341  286555.521878  -153909.902976  -264189.178372  401767.386049 ; -25021.584334  67257.444223  281988.160516  -532.666987  -312842.345991  207.186461  -312781.232961  -490.364798  -916.443976  -208.513486  -2205.108201  -40158.623730  -96.296939  -3.532712  -212.880287  -317383.514639  36476.189052  -153909.902976  189004.089087  162249.229222  -287619.609366 ; -42941.031133  20871.312312  405092.174661  -513.428891  -292964.997237  517.824409  -463576.689309  -844.973872  -1705.648741  -400.083883  -3697.775680  93645.168269  -862.786193  -167.217297  -280.336642  -382969.381253  58791.077098  -264189.178372  162249.229222  319448.053997  -429254.950671 ; 47317.503060  -169863.469347  -644144.441529  729.523535  407203.912918  -603.671391  723929.837095  921.425407  1661.727957  336.920419  3942.791756  -100582.515002  249.979123  83.009758  187.464908  641447.647364  -93255.405216  401767.386049  -287619.609366  -429254.950671  669840.285292 ;];
Results{1,4}={};
Results{1,3}=[0.000000,-822.265980,32834.682306,-386743.252734,-0.191914];
