# Supplementary material for: A Pareto approach to resolve the conflict between information gain and experimental costs: Multiple-criteria design of carbon labeling experiments
Source: PLoS Comput Biol. 2018 Oct 31;14(10):e1006533. doi: 10.1371/journal.pcbi.1006533 (PMC6209137; doi:10.1371/journal.pcbi.1006533)
Supplement: S3 File — ZIP archive containing information criteria for flux space samples and Matlab scripts to evaluate variations. (ZIP) [file pcbi.1006533.s009.zip › Sensitivity/Sensitivity_3D_CNMR/Result1002CNMR.m]

function Results=Result1002CNMR()
Results{1,5}=[ 0.001000  0.001000  0.001000  0.001000  0.001000  0.001000  0.001000  1.970784  0.001000  10.000000 ];
Results{1,6}=[ 10.000000  10.000000  10.000000  10.000000  10.000000  10.000000  10.000000  10.000000  10.000000  10.000000  10.000000  10.000000  10.000000  10.000000  10.000000  10.000000  10.000000  10.000000  10.000000  10.000000  10.000000  10.000000  10.000000  10.000000  10.000000  10.000000  10.000000  10.000000  10.000000  10.000000  10.000000  10.000000  10.000000  10.000000  10.000000  10.000000  10.000000  10.000000  10.000000  10.000000  9.715525  10.000000  10.000000  10.000000  9.715525  10.000000  10.000000  10.000000  10.000000  10.000000 ];
Results{1,1}=[32834.682306, 30029.595641, 120.000000, 2445.086665, 974.986521, 240.000000];
Results{1,2}=[ 36402.355780  -10437.115101  -30934.950877  -32.586511  -8097.526026  -232.024570  38979.047368  450.391936  1169.435229  106.132369  2213.679164  -17578.585741  951.954007  458.336204  30.776371  4009.519060  -5873.705312  30734.571416  -13755.374514  -24395.426671  21633.731108 ; -10437.115101  952992.999923  136756.918768  1325.024647  286744.991315  -316.730778  -138079.820915  667.700202  2820.061566  360.924898  5635.848739  67687.561617  210.206783  477.718242  666.191716  -116668.637192  29230.447701  -103025.268806  26741.409146  31311.458912  -114812.663939 ; -30934.950877  136756.918768  568525.019357  -1319.066964  -183201.661191  263.414898  -629800.327380  -314.590535  -1166.781294  -74.156327  -2343.549452  109959.816394  -520.780565  60.807837  -471.243016  -557819.787867  167282.646117  -377292.753903  215336.262330  337343.349962  -497576.439575 ; -32.586511  1325.024647  -1319.066964  44.609569  5530.203808  -1.259123  1537.290182  3.718405  12.489522  1.498666  24.095884  1012.804273  0.204659  0.300477  3.233728  1928.521262  -24.870782  441.513551  -1449.285894  -1150.246212  1647.890475 ; -8097.526026  286744.991315  -183201.661191  5530.203808  1031482.990658  -144.668677  215753.386952  683.442744  2550.374423  341.403156  4946.262871  181036.652774  49.779057  77.408525  591.177042  288326.174673  5276.746477  48252.310224  -230651.420795  -172639.448389  240548.632101 ; -232.024570  -316.730778  263.414898  -1.259123  -144.668677  14.772235  -463.919443  7.524222  24.541703  8.231568  79.625695  -0.260402  -7.733489  -8.032215  2.813144  -56.937371  -2.485436  -151.899641  154.823632  381.461415  -408.441870 ; 38979.047368  -138079.820915  -629800.327380  1537.290182  215753.386952  -463.919443  701864.658425  358.976115  1261.675986  28.554825  2156.174687  -122996.477725  745.954935  83.773700  500.996904  613235.824097  -182812.680343  418332.933134  -238610.741223  -384946.449520  557273.791831 ; 450.391936  667.700202  -314.590535  3.718405  683.442744  7.524222  358.976115  59.422675  77.731776  13.217374  244.270735  73.022178  10.371432  3.199051  -3.519551  3.306674  84.207833  195.867094  -304.298377  -460.625259  449.525804 ; 1169.435229  2820.061566  -1166.781294  12.489522  2550.374423  24.541703  1261.675986  77.731776  383.285141  84.541696  742.049541  86.092262  27.744420  7.362039  1.522943  465.432861  4.878467  803.910637  -946.061268  -1606.018587  1313.574233 ; 106.132369  360.924898  -74.156327  1.498666  341.403156  8.231568  28.554825  13.217374  84.541696  25.105212  126.342064  24.725497  1.589875  -1.366653  0.771301  21.153954  8.059200  51.957745  -85.816931  -164.339608  80.934171 ; 2213.679164  5635.848739  -2343.549452  24.095884  4946.262871  79.625695  2156.174687  244.270735  742.049541  126.342064  1987.815981  144.916800  52.343263  14.960555  3.488281  1047.340540  -71.484206  1622.042617  -1854.558870  -2809.824631  2551.310701 ; -17578.585741  67687.561617  109959.816394  1012.804273  181036.652774  -0.260402  -122996.477725  73.022178  86.092262  24.725497  144.916800  187281.170732  -520.252366  23.571156  -218.819741  -31928.834123  55753.996694  -127638.652572  -75790.888742  75120.549131  -60808.919291 ; 951.954007  210.206783  -520.780565  0.204659  49.779057  -7.733489  745.954935  10.371432  27.744420  1.589875  52.343263  -520.252366  600.175275  52.915724  17.883920  -544.575266  342.681611  494.918039  -26.726703  -485.902588  65.510105 ; 458.336204  477.718242  60.807837  0.300477  77.408525  -8.032215  83.773700  3.199051  7.362039  -1.366653  14.960555  23.571156  52.915724  99.061768  -4.743951  -578.943284  88.088581  -65.145738  29.786829  -185.701564  65.674300 ; 30.776371  666.191716  -471.243016  3.233728  591.177042  2.813144  500.996904  -3.519551  1.522943  0.771301  3.488281  -218.819741  17.883920  -4.743951  24.056618  616.422349  -319.822912  450.444521  -212.689392  -237.076978  58.619688 ; 4009.519060  -116668.637192  -557819.787867  1928.521262  288326.174673  -56.937371  613235.824097  3.306674  465.432861  21.153954  1047.340540  -31928.834123  -544.575266  -578.943284  616.422349  599779.351474  -157508.895038  343265.792234  -261561.535040  -318665.067689  499630.604475 ; -5873.705312  29230.447701  167282.646117  -24.870782  5276.746477  -2.485436  -182812.680343  84.207833  4.878467  8.059200  -71.484206  55753.996694  342.681611  88.088581  -319.822912  -157508.895038  62364.744004  -119390.982438  44749.347529  92867.665931  -133498.126854 ; 30734.571416  -103025.268806  -377292.753903  441.513551  48252.310224  -151.899641  418332.933134  195.867094  803.910637  51.957745  1622.042617  -127638.652572  494.918039  -65.145738  450.444521  343265.792234  -119390.982438  270713.600640  -107231.288571  -224835.431610  313672.422514 ; -13755.374514  26741.409146  215336.262330  -1449.285894  -230651.420795  154.823632  -238610.741223  -304.298377  -946.061268  -85.816931  -1854.558870  -75790.888742  -26.726703  29.786829  -212.689392  -261561.535040  44749.347529  -107231.288571  169788.081260  120898.195901  -209946.131314 ; -24395.426671  31311.458912  337343.349962  -1150.246212  -172639.448389  381.461415  -384946.449520  -460.625259  -1606.018587  -164.339608  -2809.824631  75120.549131  -485.902588  -185.701564  -237.076978  -318665.067689  92867.665931  -224835.431610  120898.195901  265459.156050  -325488.357061 ; 21633.731108  -114812.663939  -497576.439575  1647.890475  240548.632101  -408.441870  557273.791831  449.525804  1313.574233  80.934171  2551.310701  -60808.919291  65.510105  65.674300  58.619688  499630.604475  -133498.126854  313672.422514  -209946.131314  -325488.357061  473130.643345 ;];
Results{1,4}={};
Results{1,3}=[0.000000,-987.166252,32834.682306,-253477.289339,-0.598349];
