# Supplementary material for: A Pareto approach to resolve the conflict between information gain and experimental costs: Multiple-criteria design of carbon labeling experiments
Source: PLoS Comput Biol. 2018 Oct 31;14(10):e1006533. doi: 10.1371/journal.pcbi.1006533 (PMC6209137; doi:10.1371/journal.pcbi.1006533)
Supplement: S3 File — ZIP archive containing information criteria for flux space samples and Matlab scripts to evaluate variations. (ZIP) [file pcbi.1006533.s009.zip › Sensitivity/Sensitivity_3D_CNMR/Result1003CNMR.m]

function Results=Result1003CNMR()
Results{1,5}=[ 0.001000  0.001000  0.001000  0.001000  0.001000  0.001000  0.001000  1.970784  0.001000  10.000000 ];
Results{1,6}=[ 10.000000  10.000000  10.000000  10.000000  10.000000  10.000000  10.000000  10.000000  10.000000  10.000000  10.000000  10.000000  10.000000  10.000000  10.000000  10.000000  10.000000  10.000000  10.000000  10.000000  10.000000  10.000000  10.000000  10.000000  10.000000  10.000000  10.000000  10.000000  10.000000  10.000000  10.000000  10.000000  10.000000  10.000000  10.000000  10.000000  10.000000  10.000000  10.000000  10.000000  9.715525  10.000000  10.000000  10.000000  9.715525  10.000000  10.000000  10.000000  10.000000  10.000000 ];
Results{1,1}=[32834.682306, 30029.595641, 120.000000, 2445.086665, 974.986521, 240.000000];
Results{1,2}=[ 61682.140461  -51444.489258  -63862.502661  -24.132728  -23864.084879  -190.784304  75764.283512  115.535936  3252.285459  -140.582108  4416.932023  -41639.949869  288.251155  218.865329  -86.484814  17083.961307  -13948.768665  61407.248215  -19931.469279  -34637.065299  43731.635281 ; -51444.489258  1272475.760661  569255.944608  396.121231  409523.299308  81.453519  -585104.415116  70.935996  1970.932736  164.067641  2524.132338  252159.357856  180.039946  289.494791  2875.748168  -483118.125545  62665.633638  -400397.042932  140379.999518  69584.624419  -446276.664098 ; -63862.502661  569255.944608  1217228.933572  -244.503926  -310235.728052  182.385230  -1325729.408358  22.612898  -1725.626379  216.021040  -2996.178265  237140.691547  -88.424812  69.337826  446.688461  -1241458.970104  438492.005733  -798914.045335  510516.231960  610846.791584  -1046569.163059 ; -24.132728  396.121231  -244.503926  1.149511  860.017025  0.081533  289.385285  0.034295  1.523704  0.089356  2.065513  353.231178  0.037474  0.051882  1.329979  446.658402  -13.358913  34.170668  -386.481181  -279.045884  357.774369 ; -23864.084879  409523.299308  -310235.728052  860.017025  1062415.885291  30.929096  367601.134357  61.368309  2763.334160  52.992648  3842.235539  427672.041123  36.420181  52.509135  1329.694284  549383.736153  2786.105094  47873.986196  -475733.399184  -341659.658580  455160.914681 ; -190.784304  81.453519  182.385230  0.081533  30.929096  7.026728  -311.701165  -0.015400  111.428795  9.532496  176.366261  92.444225  -1.180877  -1.629067  2.248318  -0.896744  -9.564242  -139.958305  49.401581  172.873052  -230.650456 ; 75764.283512  -585104.415116  -1325729.408358  289.385285  367601.134357  -311.701165  1449262.251259  -4.078997  1392.110896  -327.199506  2227.175787  -253014.087807  146.069582  -22.602340  -433.880248  1349742.985777  -476684.026514  869304.286124  -560696.191704  -683715.171156  1148548.849592 ; 115.535936  70.935996  22.612898  0.034295  61.368309  -0.015400  -4.078997  5.805879  -13.266025  -1.322301  28.940957  44.254569  0.346489  0.210424  -2.014830  -112.210697  92.898241  -25.458626  -29.472320  -34.720572  47.815514 ; 3252.285459  1970.932736  -1725.626379  1.523704  2763.334160  111.428795  1392.110896  -13.266025  4213.481081  259.321778  5748.731078  217.467962  12.028342  6.359078  -11.504375  -253.523252  623.502456  1350.394153  -1714.262606  -3115.245919  2280.433976 ; -140.582108  164.067641  216.021040  0.089356  52.992648  9.532496  -327.199506  -1.322301  259.321778  52.579964  303.394786  113.670577  -0.964956  -1.194642  1.421064  -89.313297  35.816413  -175.053481  58.635304  38.958028  -205.097555 ; 4416.932023  2524.132338  -2996.178265  2.065513  3842.235539  176.366261  2227.175787  28.940957  5748.731078  303.394786  8568.977337  -18.054759  17.013251  9.395118  -7.353174  405.271089  330.827404  2393.012983  -2528.899574  -4265.002792  3385.335049 ; -41639.949869  252159.357856  237140.691547  353.231178  427672.041123  92.444225  -253014.087807  44.254569  217.467962  113.670577  -18.054759  425061.429389  -106.181487  29.673169  275.393573  -71052.158632  186867.999299  -280545.488631  -165321.541085  78938.772839  -89502.427401 ; 288.251155  180.039946  -88.424812  0.037474  36.420181  -1.180877  146.069582  0.346489  12.028342  -0.964956  17.013251  -106.181487  53.560108  6.022917  2.357034  -197.656764  96.415326  103.118484  -0.646900  -125.246357  11.523614 ; 218.865329  289.494791  69.337826  0.051882  52.509135  -1.629067  -22.602340  0.210424  6.359078  -1.194642  9.395118  29.673169  6.022917  10.294615  0.006827  -275.323220  82.804890  -46.109031  12.337638  -68.812989  4.731403 ; -86.484814  2875.748168  446.688461  1.329979  1329.694284  2.248318  -433.880248  -2.014830  -11.504375  1.421064  -7.353174  275.393573  2.357034  0.006827  26.715339  -70.935740  -563.470156  -198.990760  -50.421900  -299.697080  -672.547206 ; 17083.961307  -483118.125545  -1241458.970104  446.658402  549383.736153  -0.896744  1349742.985777  -112.210697  -253.523252  -89.313297  405.271089  -71052.158632  -197.656764  -275.323220  -70.935740  1370414.071389  -421769.272185  755506.140598  -634394.902320  -638967.267082  1112076.771014 ; -13948.768665  62665.633638  438492.005733  -13.358913  2786.105094  -9.564242  -476684.026514  92.898241  623.502456  35.816413  330.827404  186867.999299  96.415326  82.804890  -563.470156  -421769.272185  245494.243181  -325664.730848  110811.703790  230504.511979  -330129.270869 ; 61407.248215  -400397.042932  -798914.045335  34.170668  47873.986196  -139.958305  869304.286124  -25.458626  1350.394153  -175.053481  2393.012983  -280545.488631  103.118484  -46.109031  -198.990760  755506.140598  -325664.730848  569242.568609  -251572.011241  -390151.652608  643482.722592 ; -19931.469279  140379.999518  510516.231960  -386.481181  -475733.399184  49.401581  -560696.191704  -29.472320  -1714.262606  58.635304  -2528.899574  -165321.541085  -0.646900  12.337638  -50.421900  -634394.902320  110811.703790  -251572.011241  404144.719840  284561.666432  -514399.893675 ; -34637.065299  69584.624419  610846.791584  -279.045884  -341659.658580  172.873052  -683715.171156  -34.720572  -3115.245919  38.958028  -4265.002792  78938.772839  -125.246357  -68.812989  -299.697080  -638967.267082  230504.511979  -390151.652608  284561.666432  417135.731047  -571022.452191 ; 43731.635281  -446276.664098  -1046569.163059  357.774369  455160.914681  -230.650456  1148548.849592  47.815514  2280.433976  -205.097555  3385.335049  -89502.427401  11.523614  4.731403  -672.547206  1112076.771014  -330129.270869  643482.722592  -514399.893675  -571022.452191  967911.737525 ;];
Results{1,4}={};
Results{1,3}=[0.000000,-653.518964,32834.682306,-451209.955371,-0.121854];
