# Supplementary material for: A Pareto approach to resolve the conflict between information gain and experimental costs: Multiple-criteria design of carbon labeling experiments
Source: PLoS Comput Biol. 2018 Oct 31;14(10):e1006533. doi: 10.1371/journal.pcbi.1006533 (PMC6209137; doi:10.1371/journal.pcbi.1006533)
Supplement: S3 File — ZIP archive containing information criteria for flux space samples and Matlab scripts to evaluate variations. (ZIP) [file pcbi.1006533.s009.zip › Sensitivity/Sensitivity_3D_CNMR/Result1004CNMR.m]

function Results=Result1004CNMR()
Results{1,5}=[ 0.001000  0.001000  0.001000  0.001000  0.001000  0.001000  0.001000  1.970784  0.001000  10.000000 ];
Results{1,6}=[ 10.000000  10.000000  10.000000  10.000000  10.000000  10.000000  10.000000  10.000000  10.000000  10.000000  10.000000  10.000000  10.000000  10.000000  10.000000  10.000000  10.000000  10.000000  10.000000  10.000000  10.000000  10.000000  10.000000  10.000000  10.000000  10.000000  10.000000  10.000000  10.000000  10.000000  10.000000  10.000000  10.000000  10.000000  10.000000  10.000000  10.000000  10.000000  10.000000  10.000000  9.715525  10.000000  10.000000  10.000000  9.715525  10.000000  10.000000  10.000000  10.000000  10.000000 ];
Results{1,1}=[32834.682306, 30029.595641, 120.000000, 2445.086665, 974.986521, 240.000000];
Results{1,2}=[ 55671.084590  -45684.999069  -69055.853355  -31.933004  -43968.797444  -269.473813  81105.107827  406.356235  1864.827888  139.760894  3488.360581  -21773.988710  2613.171999  405.753380  -68.420130  29732.634285  -4267.583314  56083.047498  -33797.055412  -39652.166626  57902.666564 ; -45684.999069  2043041.403218  938359.293427  621.970227  750485.360633  -69.626141  -957579.626297  287.438228  1996.505743  295.182288  3849.285117  46599.931529  785.803486  669.284799  3325.046003  -970490.733472  5644.183732  -537011.885429  487076.961462  110680.358395  -818584.203928 ; -69055.853355  938359.293427  1695614.212234  -1582.608812  -1958753.567881  369.059228  -1854957.682459  -681.808001  -4323.331501  -364.535179  -8344.210021  99015.082605  -1256.665464  186.822264  428.094032  -1756230.759254  70697.003736  -986902.504471  845754.786872  887217.999248  -1718849.166804 ; -31.933004  621.970227  -1582.608812  9.462315  5608.624130  -0.063432  1797.837873  0.998794  7.436318  0.954484  14.377800  111.016283  0.381019  0.253351  2.512592  1804.379705  -9.260907  830.868444  -937.447634  -1249.226861  1870.055404 ; -43968.797444  750485.360633  -1958753.567881  5608.624130  7258211.171672  -272.656660  2232625.751842  1646.498445  9927.198683  1192.098347  18702.957465  110609.866493  451.076426  307.151776  2890.417325  2224067.883708  2467.898600  1031133.463307  -1144058.546908  -1565782.423624  2335880.976827 ; -269.473813  -69.626141  369.059228  -0.063432  -272.656660  11.436815  -572.388397  4.132597  40.728387  11.147793  103.081366  77.910071  -15.222544  -6.696626  3.210498  -117.898391  8.478375  -240.218112  156.000325  384.732592  -485.385032 ; 81105.107827  -957579.626297  -1854957.682459  1797.837873  2232625.751842  -572.388397  2036391.001610  789.686751  4740.872520  331.694756  8802.653175  -114004.814373  1822.922924  -50.248354  -369.526926  1913925.768941  -77932.736557  1081820.500895  -921502.782931  -997934.785979  1891434.309963 ; 406.356235  287.438228  -681.808001  0.998794  1646.498445  4.132597  789.686751  30.706786  63.794134  8.994291  191.415859  -41.737251  17.242020  1.548466  -3.817762  379.357096  21.440583  417.568391  -393.973082  -652.479616  869.624876 ; 1864.827888  1996.505743  -4323.331501  7.436318  9927.198683  40.728387  4740.872520  63.794134  711.396599  142.553341  1328.079243  -475.103560  90.331632  9.371218  0.684289  3133.828651  -68.884364  2787.618736  -2328.876187  -4179.559315  4969.585616 ; 139.760894  295.182288  -364.535179  0.954484  1192.098347  11.147793  331.694756  8.994291  142.553341  37.521498  218.753631  -16.462031  5.139413  -1.500199  0.955051  296.077212  0.825542  226.910334  -217.488314  -424.034394  429.812100 ; 3488.360581  3849.285117  -8344.210021  14.377800  18702.957465  103.081366  8802.653175  191.415859  1328.079243  218.753631  3107.311171  -949.629752  170.911279  19.921040  3.373045  6169.787619  -185.850645  5412.684328  -4465.063723  -7626.907972  9460.183642 ; -21773.988710  46599.931529  99015.082605  111.016283  110609.866493  77.910071  -114004.814373  -41.737251  -475.103560  -16.462031  -949.629752  135425.514534  -1171.373685  40.352852  -249.303450  -38368.051568  16191.377772  -103185.294032  -40834.291241  76929.707687  -76153.172216 ; 2613.171999  785.803486  -1256.665464  0.381019  451.076426  -15.222544  1822.922924  17.242020  90.331632  5.139413  170.911279  -1171.373685  2307.069357  88.028927  45.428070  -1383.845488  304.821948  1270.940316  -192.884315  -1371.007484  275.811188 ; 405.753380  669.284799  186.822264  0.253351  307.151776  -6.696626  -50.248354  1.548466  9.371218  -1.500199  19.921040  40.352852  88.028927  85.177760  -6.954711  -642.365354  52.584207  -135.839151  84.471019  -198.294013  -8.963564 ; -68.420130  3325.046003  428.094032  2.512592  2890.417325  3.210498  -369.526926  -3.817762  0.684289  0.955051  3.373045  -249.303450  45.428070  -6.954711  32.971124  -291.608107  -165.113957  -33.503221  319.796753  -495.504275  -613.813094 ; 29732.634285  -970490.733472  -1756230.759254  1804.379705  2224067.883708  -117.898391  1913925.768941  379.357096  3133.828651  296.077212  6169.787619  -38368.051568  -1383.845488  -642.365354  -291.608107  1877778.361419  -67666.768499  995671.925691  -916372.540099  -902876.069052  1791090.793256 ; -4267.583314  5644.183732  70697.003736  -9.260907  2467.898600  8.478375  -77932.736557  21.440583  -68.884364  0.825542  -185.850645  16191.377772  304.821948  52.584207  -165.113957  -67666.768499  10234.590118  -47203.705736  25112.522584  41441.960620  -64731.855582 ; 56083.047498  -537011.885429  -986902.504471  830.868444  1031133.463307  -240.218112  1081820.500895  417.568391  2787.618736  226.910334  5412.684328  -103185.294032  1270.940316  -135.839151  -33.503221  995671.925691  -47203.705736  593935.744551  -463705.529026  -523480.477619  985179.180739 ; -33797.055412  487076.961462  845754.786872  -937.447634  -1144058.546908  156.000325  -921502.782931  -393.973082  -2328.876187  -217.488314  -4465.063723  -40834.291241  -192.884315  84.471019  319.796753  -916372.540099  25112.522584  -463705.529026  490131.564093  422102.267094  -869317.852232 ; -39652.166626  110680.358395  887217.999248  -1249.226861  -1565782.423624  384.732592  -997934.785979  -652.479616  -4179.559315  -424.034394  -7626.907972  76929.707687  -1371.007484  -198.294013  -495.504275  -902876.069052  41441.960620  -523480.477619  422102.267094  620065.026276  -959417.685012 ; 57902.666564  -818584.203928  -1718849.166804  1870.055404  2335880.976827  -485.385032  1891434.309963  869.624876  4969.585616  429.812100  9460.183642  -76153.172216  275.811188  -8.963564  -613.813094  1791090.793256  -64731.855582  985179.180739  -869317.852232  -959417.685012  1792943.956575 ;];
Results{1,4}={};
Results{1,3}=[0.000000,-990.570236,32834.682306,-886465.556396,-0.231753];
