# Supplementary material for: A Pareto approach to resolve the conflict between information gain and experimental costs: Multiple-criteria design of carbon labeling experiments
Source: PLoS Comput Biol. 2018 Oct 31;14(10):e1006533. doi: 10.1371/journal.pcbi.1006533 (PMC6209137; doi:10.1371/journal.pcbi.1006533)
Supplement: S3 File — ZIP archive containing information criteria for flux space samples and Matlab scripts to evaluate variations. (ZIP) [file pcbi.1006533.s009.zip › Sensitivity/Sensitivity_3D_CNMR/Result1005CNMR.m]

function Results=Result1005CNMR()
Results{1,5}=[ 0.001000  0.001000  0.001000  0.001000  0.001000  0.001000  0.001000  1.970784  0.001000  10.000000 ];
Results{1,6}=[ 10.000000  10.000000  10.000000  10.000000  10.000000  10.000000  10.000000  10.000000  10.000000  10.000000  10.000000  10.000000  10.000000  10.000000  10.000000  10.000000  10.000000  10.000000  10.000000  10.000000  10.000000  10.000000  10.000000  10.000000  10.000000  10.000000  10.000000  10.000000  10.000000  10.000000  10.000000  10.000000  10.000000  10.000000  10.000000  10.000000  10.000000  10.000000  10.000000  10.000000  9.715525  10.000000  10.000000  10.000000  9.715525  10.000000  10.000000  10.000000  10.000000  10.000000 ];
Results{1,1}=[32834.682306, 30029.595641, 120.000000, 2445.086665, 974.986521, 240.000000];
Results{1,2}=[ 50596.652168  -21238.273343  -37506.651870  -8.291681  -17195.062196  -55.209072  48369.206790  7.902939  4347.993462  -200.874733  4891.729426  -27185.976504  242.146670  224.387502  16.640270  1414.667115  -11042.909948  40584.960712  -14167.304122  -26359.145207  23081.517008 ; -21238.273343  896305.609073  235729.447421  212.530356  423703.964994  -27.862344  -240097.249957  10.560301  6460.486883  -139.880184  7265.597543  128585.745893  128.090328  241.444540  1322.897755  -197056.508220  64001.298525  -178924.344498  43188.128710  43059.056635  -181002.848118 ; -37506.651870  235729.447421  893889.361131  -232.930122  -348278.290856  42.762478  -983394.315791  15.808848  -1978.753736  172.392174  -3345.957366  216180.236223  -69.009737  42.414042  -310.598892  -912669.580263  409551.905170  -607517.137271  345466.332458  505322.825711  -751820.290728 ; -8.291681  212.530356  -232.930122  0.659448  827.031834  -0.015803  269.793368  0.003507  3.725258  -0.102941  4.323040  189.318631  0.013787  0.022680  0.595797  347.354699  -7.378001  74.673637  -263.530251  -202.335356  296.757029 ; -17195.062196  423703.964994  -348278.290856  827.031834  1475834.136347  -11.815710  406898.056288  5.458972  7299.998138  -165.099113  8533.284334  341448.243150  32.032089  54.149661  1099.523478  546444.070310  8053.425263  92690.528529  -434741.015589  -321088.908485  463726.502637 ; -55.209072  -27.862344  42.762478  -0.015803  -11.815710  1.189096  -75.589678  -0.307416  131.545560  1.755439  135.130887  1.349208  -0.349182  -0.544139  0.513530  0.954467  -7.647435  -27.180857  27.347754  58.267162  -68.320773 ; 48369.206790  -240097.249957  -983394.315791  269.793368  406898.056288  -75.589678  1086777.910178  -16.634794  3331.409400  -241.153384  4699.766161  -234452.795070  122.779330  10.806983  335.445206  999475.356948  -444641.091475  667647.761637  -383505.437392  -569666.023829  835322.485544 ; 7.902939  10.560301  15.808848  0.003507  5.458972  -0.307416  -16.634794  0.418321  -66.229091  -0.279831  -48.272601  12.863910  -0.006538  -0.014496  -0.394691  -23.862308  18.831526  -15.216869  0.925464  8.576357  -1.795086 ; 4347.993462  6460.486883  -1978.753736  3.725258  7299.998138  131.545560  3331.409400  -66.229091  24572.202522  161.960684  23475.640385  1136.121270  15.410281  10.381369  -15.630390  -504.014487  1313.774870  1297.478009  -2681.961933  -5215.844146  3266.709452 ; -200.874733  -139.880184  172.392174  -0.102941  -165.099113  1.755439  -241.153384  -0.279831  161.960684  42.611079  150.145002  6.512193  -1.090362  -1.288096  1.047483  -44.651366  -10.700344  -126.955779  125.899512  124.591059  -212.229871 ; 4891.729426  7265.597543  -3345.957366  4.323040  8533.284334  135.130887  4699.766161  -48.272601  23475.640385  150.145002  23776.626916  699.953513  19.348564  13.904352  1.687285  756.533182  551.575269  2450.865232  -3373.030007  -6044.385432  4092.089592 ; -27185.976504  128585.745893  216180.236223  189.318631  341448.243150  1.349208  -234452.795070  12.863910  1136.121270  6.512193  699.953513  326310.030122  -90.122017  16.270803  -128.648624  -103167.796680  186131.572468  -239310.306363  -106813.986170  110284.401669  -99494.018603 ; 242.146670  128.090328  -69.009737  0.013787  32.032089  -0.349182  122.779330  -0.006538  15.410281  -1.090362  19.348564  -90.122017  43.223489  5.494650  2.009059  -180.543676  106.274250  81.200511  5.233036  -84.624122  -3.509778 ; 224.387502  241.444540  42.414042  0.022680  54.149661  -0.544139  10.806983  -0.014496  10.381369  -1.288096  13.904352  16.270803  5.494650  10.951966  0.053381  -260.439378  76.554223  -27.959084  8.985523  -57.782926  11.845449 ; 16.640270  1322.897755  -310.598892  0.595797  1099.523478  0.513530  335.445206  -0.394691  -15.630390  1.047483  1.687285  -128.648624  2.009059  0.053381  21.452650  494.667064  -514.986076  332.246536  -195.216400  -258.304768  -63.994692 ; 1414.667115  -197056.508220  -912669.580263  347.354699  546444.070310  0.954467  999475.356948  -23.862308  -504.014487  -44.651366  756.533182  -103167.796680  -180.543676  -260.439378  494.667064  1004545.779498  -392785.070973  577505.620899  -429563.840841  -513194.172321  796880.603450 ; -11042.909948  64001.298525  409551.905170  -7.378001  8053.425263  -7.647435  -444641.091475  18.831526  1313.774870  -10.700344  551.575269  186131.572468  106.274250  76.554223  -514.986076  -392785.070973  247527.729297  -308978.232667  95753.934503  217282.646961  -301790.858676 ; 40584.960712  -178924.344498  -607517.137271  74.673637  92690.528529  -27.180857  667647.761637  -15.216869  1297.478009  -126.955779  2450.865232  -239310.306363  81.200511  -27.959084  332.246536  577505.620899  -308978.232667  447046.219340  -174154.561378  -337664.048321  477725.446966 ; -14167.304122  43188.128710  345466.332458  -263.530251  -434741.015589  27.347754  -383505.437392  0.925464  -2681.961933  125.899512  -3373.030007  -106813.986170  5.233036  8.985523  -195.216400  -429563.840841  95753.934503  -174154.561378  270618.304030  203152.007514  -343361.824759 ; -26359.145207  43059.056635  505322.825711  -202.335356  -321088.908485  58.267162  -569666.023829  8.576357  -5215.844146  124.591059  -6044.385432  110284.401669  -84.624122  -57.782926  -258.304768  -513194.172321  217282.646961  -337664.048321  203152.007514  359661.213464  -463294.377335 ; 23081.517008  -181002.848118  -751820.290728  296.757029  463726.502637  -68.320773  835322.485544  -1.795086  3266.709452  -212.229871  4092.089592  -99494.018603  -3.509778  11.845449  -63.994692  796880.603450  -301790.858676  477725.446966  -343361.824759  -463294.377335  690331.490892 ;];
Results{1,4}={};
Results{1,3}=[0.000000,-658.187368,32834.682306,-371329.227192,-0.026359];
