# Supplementary material for: A Pareto approach to resolve the conflict between information gain and experimental costs: Multiple-criteria design of carbon labeling experiments
Source: PLoS Comput Biol. 2018 Oct 31;14(10):e1006533. doi: 10.1371/journal.pcbi.1006533 (PMC6209137; doi:10.1371/journal.pcbi.1006533)
Supplement: S3 File — ZIP archive containing information criteria for flux space samples and Matlab scripts to evaluate variations. (ZIP) [file pcbi.1006533.s009.zip › Sensitivity/Sensitivity_3D_CNMR/Result1006CNMR.m]

function Results=Result1006CNMR()
Results{1,5}=[ 0.001000  0.001000  0.001000  0.001000  0.001000  0.001000  0.001000  1.970784  0.001000  10.000000 ];
Results{1,6}=[ 10.000000  10.000000  10.000000  10.000000  10.000000  10.000000  10.000000  10.000000  10.000000  10.000000  10.000000  10.000000  10.000000  10.000000  10.000000  10.000000  10.000000  10.000000  10.000000  10.000000  10.000000  10.000000  10.000000  10.000000  10.000000  10.000000  10.000000  10.000000  10.000000  10.000000  10.000000  10.000000  10.000000  10.000000  10.000000  10.000000  10.000000  10.000000  10.000000  10.000000  9.715525  10.000000  10.000000  10.000000  9.715525  10.000000  10.000000  10.000000  10.000000  10.000000 ];
Results{1,1}=[32834.682306, 30029.595641, 120.000000, 2445.086665, 974.986521, 240.000000];
Results{1,2}=[ 47862.103493  -26160.752922  -43340.190487  -10.059572  -13016.250918  -166.742813  54568.928090  186.972428  2974.291834  -12.241189  4068.736815  -22335.732874  389.487722  336.878133  -35.394069  10177.417970  -7479.176319  40883.457084  -18668.725419  -29839.786878  32834.284177 ; -26160.752922  1383146.172165  412796.743694  277.396205  309239.232905  -108.216063  -422301.139686  192.046256  4753.267930  82.420393  6715.054788  69365.360234  188.433138  413.787162  1840.150352  -407863.770446  26790.686476  -255620.737219  182412.198084  75803.773526  -364164.977820 ; -43340.190487  412796.743694  668603.668128  -246.340116  -189446.230190  154.366969  -734559.773306  6.618910  -2220.594896  45.653940  -3461.083386  150097.602057  -156.705195  78.419044  -53.038058  -661821.239975  173081.604910  -441089.642298  266541.307770  354707.852630  -603247.236463 ; -10.059572  277.396205  -246.340116  2.216717  1079.898140  -0.105142  290.323161  0.207908  5.012468  0.067365  7.023229  115.321288  0.034114  0.062324  0.868767  330.691210  -11.499702  102.790051  -216.942219  -228.054213  304.616295 ; -13016.250918  309239.232905  -189446.230190  1079.898140  1088846.325064  -63.869826  227346.811709  213.105234  5365.202526  93.554639  7520.833849  123407.718742  41.250101  79.036448  857.757972  271960.653998  3514.203433  66988.152006  -190892.015862  -195786.737417  250789.287504 ; -166.742813  -108.216063  154.366969  -0.105142  -63.869826  6.750505  -289.162343  -0.197599  106.786016  7.650495  162.862301  40.364488  -1.645923  -2.676426  1.459976  -12.044961  9.286336  -108.381681  67.299642  198.227555  -207.138390 ; 54568.928090  -422301.139686  -734559.773306  290.323161  227346.811709  -289.162343  812510.633239  42.362605  2138.929776  -110.184328  3140.899959  -169136.046039  250.782903  7.456383  79.753062  719971.522826  -189759.195960  486591.031260  -290743.152845  -404203.970317  667928.975913 ; 186.972428  192.046256  6.618910  0.207908  213.105234  -0.197599  42.362605  18.844843  -26.105522  -2.208938  53.047976  53.459064  0.745039  0.096146  -3.566275  -159.061324  84.385951  -18.212795  -46.378773  -85.527734  85.530414 ; 2974.291834  4753.267930  -2220.594896  5.012468  5365.202526  106.786016  2138.929776  -26.105522  4388.063834  247.678065  5815.497766  -370.124809  19.283048  8.562747  -2.081190  280.527383  -28.913403  1807.989688  -1492.923225  -3610.500913  2522.488708 ; -12.241189  82.420393  45.653940  0.067365  93.554639  7.650495  -110.184328  -2.208938  247.678065  37.938315  279.052655  21.238488  -0.384542  -0.959421  0.644401  -29.078937  12.071975  -32.603577  9.008965  -54.533452  -47.234678 ; 4068.736815  6715.054788  -3461.083386  7.023229  7520.833849  162.862301  3140.899959  53.047976  5815.497766  279.052655  8470.092504  -704.501157  27.579133  13.615702  4.134226  887.722728  -284.050623  2839.931046  -2186.402402  -4906.200463  3666.199806 ; -22335.732874  69365.360234  150097.602057  115.321288  123407.718742  40.364488  -169136.046039  53.459064  -370.124809  21.238488  -704.501157  176444.409396  -174.498317  20.330915  -192.300566  -85133.800915  60016.107374  -146553.850315  -37798.098234  101959.134239  -111618.136294 ; 389.487722  188.433138  -156.705195  0.034114  41.250101  -1.645923  250.782903  0.745039  19.283048  -0.384542  27.579133  -174.498317  116.117072  13.890233  3.817924  -261.944048  110.695250  157.368724  12.342251  -166.662389  11.962230 ; 336.878133  413.787162  78.419044  0.062324  79.036448  -2.676426  7.456383  0.096146  8.562747  -0.959421  13.615702  20.330915  13.890233  31.708090  -0.804181  -416.847062  67.050172  -57.136895  32.114307  -95.567493  -4.478538 ; -35.394069  1840.150352  -53.038058  0.868767  857.757972  1.459976  79.753062  -3.566275  -2.081190  0.644401  4.134226  -192.300566  3.817924  -0.804181  22.992641  201.519617  -323.212687  193.663204  12.939062  -215.491946  -230.071415 ; 10177.417970  -407863.770446  -661821.239975  330.691210  271960.653998  -12.044961  719971.522826  -159.061324  280.527383  -29.078937  887.722728  -85133.800915  -261.944048  -416.847062  201.519617  704325.992965  -168262.601527  412786.057028  -303432.201845  -334776.810447  603614.221884 ; -7479.176319  26790.686476  173081.604910  -11.499702  3514.203433  9.286336  -189759.195960  84.385951  -28.913403  12.071975  -284.050623  60016.107374  110.695250  67.050172  -323.212687  -168262.601527  62738.113081  -122398.460256  53751.218427  97036.640164  -147038.542292 ; 40883.457084  -255620.737219  -441089.642298  102.790051  66988.152006  -108.381681  486591.031260  -18.212795  1807.989688  -32.603577  2839.931046  -146553.850315  157.368724  -57.136895  193.663204  412786.057028  -122398.460256  309623.939739  -146394.629462  -240545.162053  385394.734061 ; -18668.725419  182412.198084  266541.307770  -216.942219  -190892.015862  67.299642  -290743.152845  -46.378773  -1492.923225  9.008965  -2186.402402  -37798.098234  12.342251  32.114307  12.939062  -303432.201845  53751.218427  -146394.629462  176791.515244  124960.463297  -252369.720743 ; -29839.786878  75803.773526  354707.852630  -228.054213  -195786.737417  198.227555  -404203.970317  -85.527734  -3610.500913  -54.533452  -4906.200463  101959.134239  -166.662389  -95.567493  -215.491946  -334776.810447  97036.640164  -240545.162053  124960.463297  266086.287646  -346192.281469 ; 32834.284177  -364164.977820  -603247.236463  304.616295  250789.287504  -207.138390  667928.975913  85.530414  2522.488708  -47.234678  3666.199806  -111618.136294  11.962230  -4.478538  -230.071415  603614.221884  -147038.542292  385394.734061  -252369.720743  -346192.281469  574038.524095 ;];
Results{1,4}={};
Results{1,3}=[0.000000,-794.563004,32834.682306,-299243.448037,-0.332185];
