# Supplementary material for: A Pareto approach to resolve the conflict between information gain and experimental costs: Multiple-criteria design of carbon labeling experiments
Source: PLoS Comput Biol. 2018 Oct 31;14(10):e1006533. doi: 10.1371/journal.pcbi.1006533 (PMC6209137; doi:10.1371/journal.pcbi.1006533)
Supplement: S3 File — ZIP archive containing information criteria for flux space samples and Matlab scripts to evaluate variations. (ZIP) [file pcbi.1006533.s009.zip › Sensitivity/Sensitivity_3D_CNMR/Result1007CNMR.m]

function Results=Result1007CNMR()
Results{1,5}=[ 0.001000  0.001000  0.001000  0.001000  0.001000  0.001000  0.001000  1.970784  0.001000  10.000000 ];
Results{1,6}=[ 10.000000  10.000000  10.000000  10.000000  10.000000  10.000000  10.000000  10.000000  10.000000  10.000000  10.000000  10.000000  10.000000  10.000000  10.000000  10.000000  10.000000  10.000000  10.000000  10.000000  10.000000  10.000000  10.000000  10.000000  10.000000  10.000000  10.000000  10.000000  10.000000  10.000000  10.000000  10.000000  10.000000  10.000000  10.000000  10.000000  10.000000  10.000000  10.000000  10.000000  9.715525  10.000000  10.000000  10.000000  9.715525  10.000000  10.000000  10.000000  10.000000  10.000000 ];
Results{1,1}=[32834.682306, 30029.595641, 120.000000, 2445.086665, 974.986521, 240.000000];
Results{1,2}=[ 31880.666901  -29131.913062  -43241.827655  -0.975505  -15463.019152  -141.151104  52454.578494  151.697116  1814.510318  57.795938  2878.913421  -13783.698715  152.033789  140.419913  136.563964  20620.270459  -2814.109085  35044.853266  -20700.657509  -28895.725660  36453.782384 ; -29131.913062  3169563.174404  846893.007124  49.769986  431078.588413  -215.689038  -865952.305788  258.970778  5549.552169  313.634305  9257.255553  29750.093423  107.434131  216.134863  3012.258426  -888521.363600  3937.657125  -479243.987487  445753.221118  147904.362481  -776162.008226 ; -43241.827655  846893.007124  839408.417532  -93.140688  -659334.068989  203.010256  -921022.582813  -128.445448  -3222.277926  -91.396436  -5472.516322  85206.881793  -77.168568  42.426929  -156.550267  -838810.791762  46065.046801  -508106.020399  379998.422826  434758.949025  -819797.930472 ; -0.975505  49.769986  -93.140688  0.163756  431.674518  -0.035580  107.523198  0.076595  1.444299  0.082789  2.366905  3.831644  0.002722  0.004347  0.190804  104.111894  -0.923580  49.897237  -52.985920  -74.597800  107.949435 ; -15463.019152  431078.588413  -659334.068989  431.674518  3544613.905959  -211.747965  764361.722403  708.077167  10855.892171  637.895206  17328.771001  42459.322864  34.701959  58.455531  1424.560907  752329.747013  1779.711254  344870.079907  -389437.520786  -545504.210481  781088.894579 ; -141.151104  -215.689038  203.010256  -0.035580  -211.747965  8.303713  -356.556009  1.207627  82.501976  11.585925  153.463027  45.843999  -0.838340  -1.595985  1.007952  -62.082474  7.868811  -130.731456  76.243205  254.588637  -270.612657 ; 52454.578494  -865952.305788  -921022.582813  107.523198  764361.722403  -356.556009  1016534.177090  176.942901  3341.238272  27.818515  5373.777277  -99989.980310  117.526569  -6.623052  248.302530  913250.630745  -51000.423761  560006.856057  -412698.733093  -495183.736621  905455.207879 ; 151.697116  258.970778  -128.445448  0.076595  708.077167  1.207627  176.942901  15.911273  16.347397  0.667323  94.151372  0.082250  0.283045  -0.106460  -2.581739  -0.724799  16.761244  73.108255  -88.167644  -186.989343  205.891886 ; 1814.510318  5549.552169  -3222.277926  1.444299  10855.892171  82.501976  3341.238272  16.347397  2253.286728  268.613319  3536.189474  -595.401117  5.050332  0.025607  8.509133  1939.972036  -87.741944  2247.021252  -1658.119915  -4024.165720  3644.085858 ; 57.795938  313.634305  -91.396436  0.082789  637.895206  11.585925  27.818515  0.667323  268.613319  54.504795  354.132747  -11.414996  -0.064355  -0.627896  0.987593  60.362106  0.905002  64.333400  -58.768722  -216.541223  105.124281 ; 2878.913421  9257.255553  -5472.516322  2.366905  17328.771001  153.463027  5373.777277  94.151372  3536.189474  354.132747  6274.000371  -1056.336483  8.400321  0.873843  19.510158  3495.110012  -208.745143  3856.486679  -2762.763799  -6310.046408  6014.833906 ; -13783.698715  29750.093423  85206.881793  3.831644  42459.322864  45.843999  -99989.980310  0.082250  -595.401117  -11.414996  -1056.336483  121613.202510  -63.975317  3.850525  -245.745840  -32257.494298  9319.240305  -88600.678181  -40680.699472  75981.807810  -72473.917056 ; 152.033789  107.434131  -77.168568  0.002722  34.701959  -0.838340  117.526569  0.283045  5.050332  -0.064355  8.400321  -63.975317  33.839970  4.981655  2.684745  -103.850709  12.032608  64.021529  -1.768462  -81.335042  20.527260 ; 140.419913  216.134863  42.426929  0.004347  58.455531  -1.595985  -6.623052  -0.106460  0.025607  -0.627896  0.873843  3.850525  4.981655  9.889962  1.285059  -208.434443  8.077252  -36.104440  30.904834  -40.880527  -13.501873 ; 136.563964  3012.258426  -156.550267  0.190804  1424.560907  1.007952  248.302530  -2.581739  8.509133  0.987593  19.510158  -245.745840  2.684745  1.285059  25.667269  136.433533  -121.276056  292.497157  -12.102309  -446.094266  -62.493777 ; 20620.270459  -888521.363600  -838810.791762  104.111894  752329.747013  -62.082474  913250.630745  -0.724799  1939.972036  60.362106  3495.110012  -32257.494298  -103.850709  -208.434443  136.433533  878596.165015  -43646.343516  488436.307881  -414928.343899  -412581.873580  822162.665910 ; -2814.109085  3937.657125  46065.046801  -0.923580  1779.711254  7.868811  -51000.423761  16.761244  -87.741944  0.905002  -208.745143  9319.240305  12.032608  8.077252  -121.276056  -43646.343516  5011.469559  -30328.090179  16504.268030  27399.379764  -42793.992548 ; 35044.853266  -479243.987487  -508106.020399  49.897237  344870.079907  -130.731456  560006.856057  73.108255  2247.021252  64.333400  3856.486679  -88600.678181  64.021529  -36.104440  292.497157  488436.307881  -30328.090179  322068.526102  -206323.473221  -272961.702431  488338.410731 ; -20700.657509  445753.221118  379998.422826  -52.985920  -389437.520786  76.243205  -412698.733093  -88.167644  -1658.119915  -58.768722  -2762.763799  -40680.699472  -1.768462  30.904834  -12.102309  -414928.343899  16504.268030  -206323.473221  232309.113835  171622.013333  -374857.560796 ; -28895.725660  147904.362481  434758.949025  -74.597800  -545504.210481  254.588637  -495183.736621  -186.989343  -4024.165720  -216.541223  -6310.046408  75981.807810  -81.335042  -40.880527  -446.094266  -412581.873580  27399.379764  -272961.702431  171622.013333  321454.793818  -455326.261211 ; 36453.782384  -776162.008226  -819797.930472  107.949435  781088.894579  -270.612657  905455.207879  205.891886  3644.085858  105.124281  6014.833906  -72473.917056  20.527260  -13.501873  -62.493777  822162.665910  -42793.992548  488338.410731  -374857.560796  -455326.261211  827698.145558 ;];
Results{1,4}={};
Results{1,3}=[0.000000,-630.749086,32834.682306,-539020.348863,-0.110430];
