# Supplementary material for: A Pareto approach to resolve the conflict between information gain and experimental costs: Multiple-criteria design of carbon labeling experiments
Source: PLoS Comput Biol. 2018 Oct 31;14(10):e1006533. doi: 10.1371/journal.pcbi.1006533 (PMC6209137; doi:10.1371/journal.pcbi.1006533)
Supplement: S3 File — ZIP archive containing information criteria for flux space samples and Matlab scripts to evaluate variations. (ZIP) [file pcbi.1006533.s009.zip › Sensitivity/Sensitivity_3D_CNMR/Result1008CNMR.m]

function Results=Result1008CNMR()
Results{1,5}=[ 0.001000  0.001000  0.001000  0.001000  0.001000  0.001000  0.001000  1.970784  0.001000  10.000000 ];
Results{1,6}=[ 10.000000  10.000000  10.000000  10.000000  10.000000  10.000000  10.000000  10.000000  10.000000  10.000000  10.000000  10.000000  10.000000  10.000000  10.000000  10.000000  10.000000  10.000000  10.000000  10.000000  10.000000  10.000000  10.000000  10.000000  10.000000  10.000000  10.000000  10.000000  10.000000  10.000000  10.000000  10.000000  10.000000  10.000000  10.000000  10.000000  10.000000  10.000000  10.000000  10.000000  9.715525  10.000000  10.000000  10.000000  9.715525  10.000000  10.000000  10.000000  10.000000  10.000000 ];
Results{1,1}=[32834.682306, 30029.595641, 120.000000, 2445.086665, 974.986521, 240.000000];
Results{1,2}=[ 67855.197702  -20612.111286  -37735.664136  -36.788787  -15734.264106  -293.861207  48112.406641  404.122267  1812.430084  111.135805  3515.720336  -31487.232150  1386.657946  586.327045  -165.886528  -8955.848942  -8564.616486  45303.574153  -13660.108016  -27868.664961  21610.455539 ; -20612.111286  690167.030659  174630.428548  730.911221  312036.928284  -112.473533  -178016.141272  323.291962  2138.669427  305.236218  4303.147089  110375.596267  433.592594  605.853250  1050.975146  -141191.841216  56024.765507  -138905.929419  24889.728121  27233.736958  -129444.202365 ; -37735.664136  174630.428548  656668.037129  -1061.171723  -303103.884981  169.170752  -724003.398560  -115.242999  -760.972875  8.016228  -1616.022326  90242.888256  -551.208832  38.820159  -52.399720  -705630.296260  296787.032995  -426839.954030  316980.161101  382066.380474  -573109.708665 ; -36.788787  730.911221  -1061.171723  11.494374  2737.544021  -0.339315  1222.584093  0.915685  5.114763  0.575950  9.981938  1019.644870  0.173659  0.226993  2.168956  1650.193051  -24.447390  296.910307  -1315.132465  -913.280146  1374.163174 ; -15734.264106  312036.928284  -303103.884981  2737.544021  956954.674781  -29.697007  351743.760243  306.666175  2028.827162  276.294256  4018.108484  337629.376138  84.807763  110.284621  835.859467  493949.304562  6082.731753  69778.575408  -407757.316067  -277138.959621  407723.722465 ; -293.861207  -112.473533  169.170752  -0.339315  -29.697007  13.584425  -355.939990  5.191947  37.360880  13.166274  111.420529  -34.808841  -7.472294  -6.203441  3.452074  46.205611  -64.250693  -99.110005  138.282628  278.059272  -311.096396 ; 48112.406641  -178016.141272  -724003.398560  1222.584093  351743.760243  -355.939990  802743.361212  133.064245  722.232879  -110.087450  1086.561270  -94783.192730  795.861602  94.493214  34.715103  774432.360078  -321200.071442  469471.289710  -353470.286190  -433750.197686  639970.579276 ; 404.122267  323.291962  -115.242999  0.915685  306.666175  5.191947  133.064245  27.226097  54.448212  10.119167  180.799368  120.745812  7.392558  2.648092  -3.569984  -131.744694  178.714136  67.067860  -200.968679  -247.679617  244.954062 ; 1812.430084  2138.669427  -760.972875  5.114763  2028.827162  37.360880  722.232879  54.448212  546.809362  134.226698  1110.786508  379.905204  35.179220  11.465644  -4.172472  -208.270532  401.029978  581.906617  -998.596537  -1481.434701  1047.240347 ; 111.135805  305.236218  8.016228  0.575950  276.294256  13.166274  -110.087450  10.119167  134.226698  45.357915  224.379672  60.215681  0.760835  -1.659215  0.601986  -53.146762  47.927855  -4.176912  -60.409382  -125.426439  6.957212 ; 3515.720336  4303.147089  -1616.022326  9.981938  4018.108484  111.420529  1086.561270  180.799368  1110.786508  224.379672  2878.764900  660.169924  68.858044  23.638968  -6.502068  -224.736992  594.338499  1261.199684  -1981.109675  -2645.593565  2064.917400 ; -31487.232150  110375.596267  90242.888256  1019.644870  337629.376138  -34.808841  -94783.192730  120.745812  379.905204  60.215681  660.169924  352566.900771  -703.737617  7.003777  -31.843406  47503.396991  151910.042623  -173479.049817  -188942.072627  29630.309737  26670.048867 ; 1386.657946  433.592594  -551.208832  0.173659  84.807763  -7.472294  795.861602  7.392558  35.179220  0.760835  68.858044  -703.737617  628.270341  39.461496  10.523330  -782.664983  651.016053  643.171585  28.839864  -518.875678  25.813117 ; 586.327045  605.853250  38.820159  0.226993  110.284621  -6.203441  94.493214  2.648092  11.465644  -1.659215  23.638968  7.003777  39.461496  66.640939  -5.756068  -566.184432  188.882500  -9.716713  -9.967109  -195.233521  98.467539 ; -165.886528  1050.975146  -52.399720  2.168956  835.859467  3.452074  34.715103  -3.569984  -4.172472  0.601986  -6.502068  -31.843406  10.523330  -5.756068  21.504000  348.884710  -410.585160  123.207861  -71.273195  -59.677852  -292.826203 ; -8955.848942  -141191.841216  -705630.296260  1650.193051  493949.304562  46.205611  774432.360078  -131.744694  -208.270532  -53.146762  -224.736992  47503.396991  -782.664983  -566.184432  348.884710  847234.952958  -287192.674931  405250.809540  -433590.111020  -410880.813253  653904.564692 ; -8564.616486  56024.765507  296787.032995  -24.447390  6082.731753  -64.250693  -321200.071442  178.714136  401.029978  47.927855  594.338499  151910.042623  651.016053  188.882500  -410.585160  -287192.674931  203511.888254  -230596.434262  65301.806990  153509.964617  -209349.510839 ; 45303.574153  -138905.929419  -426839.954030  296.910307  69778.575408  -99.110005  469471.289710  67.067860  581.906617  -4.176912  1261.199684  -173479.049817  643.171585  -9.716713  123.207861  405250.809540  -230596.434262  319852.116065  -131335.196577  -239153.689623  331322.044159 ; -13660.108016  24889.728121  316980.161101  -1315.132465  -407757.316067  138.282628  -353470.286190  -200.968679  -998.596537  -60.409382  -1981.109675  -188942.072627  28.839864  -9.967109  -71.273195  -433590.111020  65301.806990  -131335.196577  316003.196060  199381.739407  -343938.124297 ; -27868.664961  27233.736958  382066.380474  -913.280146  -277138.959621  278.059272  -433750.197686  -247.679617  -1481.434701  -125.426439  -2645.593565  29630.309737  -518.875678  -195.233521  -59.677852  -410880.813253  153509.964617  -239153.689623  199381.739407  295682.416952  -374746.890084 ; 21610.455539  -129444.202365  -573109.708665  1374.163174  407723.722465  -311.096396  639970.579276  244.954062  1047.240347  6.957212  2064.917400  26670.048867  25.813117  98.467539  -292.826203  653904.564692  -209349.510839  331322.044159  -343938.124297  -374746.890084  565975.108527 ;];
Results{1,4}={};
Results{1,3}=[0.000000,-843.944427,32834.682306,-289497.834925,-0.725010];
