# Supplementary material for: A Pareto approach to resolve the conflict between information gain and experimental costs: Multiple-criteria design of carbon labeling experiments
Source: PLoS Comput Biol. 2018 Oct 31;14(10):e1006533. doi: 10.1371/journal.pcbi.1006533 (PMC6209137; doi:10.1371/journal.pcbi.1006533)
Supplement: S3 File — ZIP archive containing information criteria for flux space samples and Matlab scripts to evaluate variations. (ZIP) [file pcbi.1006533.s009.zip › Sensitivity/Sensitivity_3D_CNMR/Result1009CNMR.m]

function Results=Result1009CNMR()
Results{1,5}=[ 0.001000  0.001000  0.001000  0.001000  0.001000  0.001000  0.001000  1.970784  0.001000  10.000000 ];
Results{1,6}=[ 10.000000  10.000000  10.000000  10.000000  10.000000  10.000000  10.000000  10.000000  10.000000  10.000000  10.000000  10.000000  10.000000  10.000000  10.000000  10.000000  10.000000  10.000000  10.000000  10.000000  10.000000  10.000000  10.000000  10.000000  10.000000  10.000000  10.000000  10.000000  10.000000  10.000000  10.000000  10.000000  10.000000  10.000000  10.000000  10.000000  10.000000  10.000000  10.000000  10.000000  9.715525  10.000000  10.000000  10.000000  9.715525  10.000000  10.000000  10.000000  10.000000  10.000000 ];
Results{1,1}=[32834.682306, 30029.595641, 120.000000, 2445.086665, 974.986521, 240.000000];
Results{1,2}=[ 43391.153232  -35635.226636  -54960.206774  -4.126424  -19266.336865  -267.809284  65676.171562  325.313136  1696.240992  124.104463  2780.132589  -18507.563940  367.636197  247.081042  31.783797  25333.812145  -4559.812233  44975.718733  -26006.331499  -36092.232236  47584.922424 ; -35635.226636  2765501.500328  853042.957113  138.557179  432471.627850  -270.106072  -875161.737246  395.569024  3608.177586  367.525861  6416.453631  33290.754685  217.802041  361.446449  2788.237062  -891924.912927  6717.545201  -484897.107696  448764.997024  150991.380142  -778993.460050 ; -54960.206774  853042.957113  997492.037546  -262.174252  -686420.411404  356.213627  -1092759.720021  -402.424933  -2733.866411  -188.072382  -4674.496439  126102.443543  -133.660974  81.377761  -47.412156  -1001418.080558  78439.559792  -609690.858205  451225.102217  518631.806429  -979450.082845 ; -4.126424  138.557179  -262.174252  1.146826  1146.260268  -0.143822  301.473925  0.353351  2.828096  0.282950  4.918691  8.661842  0.017813  0.024097  0.506446  293.781572  -3.711509  140.829358  -148.196677  -211.208537  304.716588 ; -19266.336865  432471.627850  -686420.411404  1146.260268  3456045.014875  -372.165441  793487.470559  1243.614729  7988.221724  803.674296  13351.326583  34845.994988  64.148384  92.955598  1392.408966  779988.842586  2699.926279  361273.837727  -397480.662453  -572758.312253  815476.737570 ; -267.809284  -270.106072  356.213627  -0.143822  -372.165441  14.001002  -578.575855  5.065535  36.865955  8.353805  102.685001  82.057083  -2.637451  -3.637353  1.968268  -115.090331  17.002443  -235.482284  146.096917  427.000486  -469.640182 ; 65676.171562  -875161.737246  -1092759.720021  301.473925  793487.470559  -578.575855  1202934.669563  461.269967  3034.595199  167.288962  4718.745423  -145039.836379  213.151789  -25.817139  116.027467  1089710.694273  -86683.669722  670594.924693  -489901.917387  -586796.969963  1079319.189250 ; 325.313136  395.569024  -402.424933  0.353351  1243.614729  5.065535  461.269967  27.056319  65.384325  8.515218  179.977168  -55.539616  2.075286  0.605344  -2.241208  158.240888  12.739860  270.345375  -225.374467  -451.085675  501.964406 ; 1696.240992  3608.177586  -2733.866411  2.828096  7988.221724  36.865955  3034.595199  65.384325  669.182076  111.234219  1211.924669  -568.299861  11.004727  2.473765  3.280450  1569.650743  -99.216803  1944.660018  -1384.209888  -3183.860791  3101.076382 ; 124.104463  367.525861  -188.072382  0.282950  803.674296  8.353805  167.288962  8.515218  111.234219  27.726061  162.402902  -35.083277  0.519065  -0.536762  0.744162  109.717326  -2.889956  135.020524  -103.571871  -286.416687  216.151739 ; 2780.132589  6416.453631  -4674.496439  4.918691  13351.326583  102.685001  4718.745423  179.977168  1211.924669  162.402902  2710.872188  -994.958533  17.901100  4.279637  8.306971  2807.626017  -223.363117  3346.193244  -2343.591707  -5117.293170  5210.172782 ; -18507.563940  33290.754685  126102.443543  8.661842  34845.994988  82.057083  -145039.836379  -55.539616  -568.299861  -35.083277  -994.958533  134224.045222  -151.289193  11.087989  -262.108942  -72120.011567  18448.626692  -116614.947858  -24498.024428  100324.929367  -112000.164755 ; 367.636197  217.802041  -133.660974  0.017813  64.148384  -2.637451  213.151789  2.075286  11.004727  0.519065  17.901100  -151.289193  114.128426  11.600836  4.297891  -271.460234  45.694724  133.612138  12.380604  -160.945262  4.500229 ; 247.081042  361.446449  81.377761  0.024097  92.955598  -3.637353  -25.817139  0.605344  2.473765  -0.536762  4.279637  11.087989  11.600836  20.519643  0.009261  -345.528127  21.791053  -58.164355  44.530293  -66.082769  -25.078203 ; 31.783797  2788.237062  -47.412156  0.506446  1392.408966  1.968268  116.027467  -2.241208  3.280450  0.744162  8.306971  -262.108942  4.297891  0.009261  22.643629  99.535133  -161.655972  217.197834  68.681610  -392.018210  -152.743040 ; 25333.812145  -891924.912927  -1001418.080558  293.781572  779988.842586  -115.090331  1089710.694273  158.240888  1569.650743  109.717326  2807.626017  -72120.011567  -271.460234  -345.528127  99.535133  1049954.429418  -75890.597766  591273.887252  -487378.274805  -498081.030717  985833.128257 ; -4559.812233  6717.545201  78439.559792  -3.711509  2699.926279  17.002443  -86683.669722  12.739860  -99.216803  -2.889956  -223.363117  18448.626692  45.694724  21.791053  -161.655972  -75890.597766  11708.535909  -51966.625450  28826.216407  46651.982966  -74061.875916 ; 44975.718733  -484897.107696  -609690.858205  140.829358  361273.837727  -235.482284  670594.924693  270.345375  1944.660018  135.020524  3346.193244  -116614.947858  133.612138  -58.164355  217.197834  591273.887252  -51966.625450  388620.141552  -251332.356268  -327815.696230  590048.056141 ; -26006.331499  448764.997024  451225.102217  -148.196677  -397480.662453  146.096917  -489901.917387  -225.374467  -1384.209888  -103.571871  -2343.591707  -24498.024428  12.380604  44.530293  68.681610  -487378.274805  28826.216407  -251332.356268  264261.966533  208379.092691  -446704.712234 ; -36092.232236  150991.380142  518631.806429  -211.208537  -572758.312253  427.000486  -586796.969963  -451.085675  -3183.860791  -286.416687  -5117.293170  100324.929367  -160.945262  -66.082769  -392.018210  -498081.030717  46651.982966  -327815.696230  208379.092691  371736.963697  -542211.875717 ; 47584.922424  -778993.460050  -979450.082845  304.716588  815476.737570  -469.640182  1079319.189250  501.964406  3101.076382  216.151739  5210.172782  -112000.164755  4.500229  -25.078203  -152.743040  985833.128257  -74061.875916  590048.056141  -446704.712234  -542211.875717  990487.870622 ;];
Results{1,4}={};
Results{1,3}=[0.000000,-693.812725,32834.682306,-556188.838318,-0.750180];
