# Supplementary material for: A Pareto approach to resolve the conflict between information gain and experimental costs: Multiple-criteria design of carbon labeling experiments
Source: PLoS Comput Biol. 2018 Oct 31;14(10):e1006533. doi: 10.1371/journal.pcbi.1006533 (PMC6209137; doi:10.1371/journal.pcbi.1006533)
Supplement: S3 File — ZIP archive containing information criteria for flux space samples and Matlab scripts to evaluate variations. (ZIP) [file pcbi.1006533.s009.zip › Sensitivity/Sensitivity_3D_CNMR/Result100CNMR.m]

function Results=Result100CNMR()
Results{1,5}=[ 0.001000  0.001000  0.001000  0.001000  0.001000  0.001000  0.001000  1.970784  0.001000  10.000000 ];
Results{1,6}=[ 10.000000  10.000000  10.000000  10.000000  10.000000  10.000000  10.000000  10.000000  10.000000  10.000000  10.000000  10.000000  10.000000  10.000000  10.000000  10.000000  10.000000  10.000000  10.000000  10.000000  10.000000  10.000000  10.000000  10.000000  10.000000  10.000000  10.000000  10.000000  10.000000  10.000000  10.000000  10.000000  10.000000  10.000000  10.000000  10.000000  10.000000  10.000000  10.000000  10.000000  9.715525  10.000000  10.000000  10.000000  9.715525  10.000000  10.000000  10.000000  10.000000  10.000000 ];
Results{1,1}=[32834.682306, 30029.595641, 120.000000, 2445.086665, 974.986521, 240.000000];
Results{1,2}=[ 25075.363097  -26479.732786  -31864.079376  -10.465496  -20211.073116  -217.401547  37477.502481  360.084034  579.365045  191.656410  1498.307129  -16591.537677  129.411450  103.777193  83.915257  11590.248004  -5505.945591  28466.109380  -12165.257466  -17226.404892  21117.820002 ; -26479.732786  964963.980528  447147.823509  238.908560  436172.846543  -22.769272  -455881.424856  285.137741  873.860039  407.072150  2435.884149  104126.540436  101.001811  187.892388  3002.654064  -419856.157648  26671.064944  -284737.240697  169443.511584  41474.988181  -358910.123511 ; -31864.079376  447147.823509  816263.597799  -205.734731  -363732.904142  269.525600  -887251.698659  -378.585596  -663.359255  -178.591696  -1784.598244  95280.905537  -59.332911  58.574028  472.223807  -823312.324866  174183.702271  -510805.940788  350865.849189  394841.300016  -720048.300197 ; -10.465496  238.908560  -205.734731  0.936104  837.670372  0.005190  241.793244  0.398049  0.831722  0.357722  2.202519  127.540781  0.030969  0.044110  1.194495  292.369762  -9.447142  77.066804  -202.512242  -212.855946  272.934476 ; -20211.073116  436172.846543  -363732.904142  837.670372  1603948.421311  -40.468223  431010.431622  842.368241  1760.585307  733.472247  4629.889532  244014.108432  60.441356  87.337167  2101.604515  526244.134791  38.703675  128315.877000  -373560.737027  -390062.866768  500715.361796 ; -217.401547  -22.769272  269.525600  0.005190  -40.468223  15.126539  -462.321016  9.397416  13.218970  9.116170  63.103018  106.692626  -1.702260  -2.723872  2.727531  -30.716219  8.253105  -187.711633  74.207966  317.240024  -326.841170 ; 37477.502481  -455881.424856  -887251.698659  241.793244  431010.431622  -462.321016  969064.088570  400.788991  735.427653  163.278228  1647.115487  -104561.683919  93.593305  -29.195442  -402.935351  892021.826584  -189802.849205  555819.512123  -381000.286291  -446113.075094  789417.441272 ; 360.084034  285.137741  -378.585596  0.398049  842.368241  9.397416  400.788991  54.455868  48.470594  21.942045  200.305966  10.430362  1.415683  0.440642  -1.553585  137.103833  73.168219  248.213200  -298.768529  -484.087702  463.088125 ; 579.365045  873.860039  -663.359255  0.831722  1760.585307  13.218970  735.427653  48.470594  125.983446  63.907318  293.581656  27.501097  1.696907  -0.269575  3.329003  333.110126  24.924523  455.148067  -531.050337  -1035.494857  780.453812 ; 191.656410  407.072150  -178.591696  0.357722  733.472247  9.116170  163.278228  21.942045  63.907318  34.708238  126.078047  46.505678  0.271485  -0.717535  1.743698  89.950908  22.338646  117.981445  -188.080703  -372.936392  232.974522 ; 1498.307129  2435.884149  -1784.598244  2.202519  4629.889532  63.103018  1647.115487  200.305966  293.581656  126.078047  1264.127373  86.095848  4.141026  -0.684060  8.531194  958.205778  -10.874389  1227.142795  -1415.817034  -2390.268644  2039.052997 ; -16591.537677  104126.540436  95280.905537  127.540781  244014.108432  106.692626  -104561.683919  10.430362  27.501097  46.505678  86.095848  187283.950050  -59.881087  24.129515  48.412042  -11781.545699  56047.222208  -119065.521012  -87626.706716  46786.528358  -34522.650657 ; 129.411450  101.001811  -59.332911  0.030969  60.441356  -1.702260  93.593305  1.415683  1.696907  0.271485  4.141026  -59.881087  36.337787  6.171966  3.835945  -108.866903  46.971275  48.560065  7.343590  -78.963409  3.084214 ; 103.777193  187.892388  58.574028  0.044110  87.337167  -2.723872  -29.195442  0.440642  -0.269575  -0.717535  -0.684060  24.129515  6.171966  10.684847  1.568688  -194.795612  43.120642  -55.925747  28.915014  -38.489312  -16.240587 ; 83.915257  3002.654064  472.223807  1.194495  2101.604515  2.727531  -402.935351  -1.553585  3.329003  1.743698  8.531194  48.412042  3.835945  1.568688  36.835260  -343.806125  -403.486929  -127.535216  106.000736  -427.137135  -631.947601 ; 11590.248004  -419856.157648  -823312.324866  292.369762  526244.134791  -30.716219  892021.826584  137.103833  333.110126  89.950908  958.205778  -11781.545699  -108.866903  -194.795612  -343.806125  883931.209498  -162275.332838  485801.189685  -413357.594812  -395398.776304  748142.883057 ; -5505.945591  26671.064944  174183.702271  -9.447142  38.703675  8.253105  -189802.849205  73.168219  24.924523  22.338646  -10.874389  56047.222208  46.971275  43.120642  -403.486929  -162275.332838  70295.688779  -124836.650431  43898.376738  91738.647862  -131435.585917 ; 28466.109380  -284737.240697  -510805.940788  77.066804  128315.877000  -187.711633  555819.512123  248.213200  455.148067  117.981445  1227.142795  -119065.521012  48.560065  -55.925747  -127.535216  485801.189685  -124836.650431  341985.849744  -177981.896712  -247648.926303  428948.476136 ; -12165.257466  169443.511584  350865.849189  -202.512242  -373560.737027  74.207966  -381000.286291  -298.768529  -531.050337  -188.080703  -1415.817034  -87626.706716  7.343590  28.915014  106.000736  -413357.594812  43898.376738  -177981.896712  250290.213378  167454.203371  -344223.520260 ; -17226.404892  41474.988181  394841.300016  -212.855946  -390062.866768  317.240024  -446113.075094  -484.087702  -1035.494857  -372.936392  -2390.268644  46786.528358  -78.963409  -38.489312  -427.137135  -395398.776304  91738.647862  -247648.926303  167454.203371  294049.425578  -386138.346974 ; 21117.820002  -358910.123511  -720048.300197  272.934476  500715.361796  -326.841170  789417.441272  463.088125  780.453812  232.974522  2039.052997  -34522.650657  3.084214  -16.240587  -631.947601  748142.883057  -131435.585917  428948.476136  -344223.520260  -386138.346974  681700.952501 ;];
Results{1,4}={};
Results{1,3}=[0.000000,-488.894965,32834.682306,-337639.616014,-0.064468];
