# Supplementary material for: A Pareto approach to resolve the conflict between information gain and experimental costs: Multiple-criteria design of carbon labeling experiments
Source: PLoS Comput Biol. 2018 Oct 31;14(10):e1006533. doi: 10.1371/journal.pcbi.1006533 (PMC6209137; doi:10.1371/journal.pcbi.1006533)
Supplement: S3 File — ZIP archive containing information criteria for flux space samples and Matlab scripts to evaluate variations. (ZIP) [file pcbi.1006533.s009.zip › Sensitivity/Sensitivity_3D_CNMR/Result1010CNMR.m]

function Results=Result1010CNMR()
Results{1,5}=[ 0.001000  0.001000  0.001000  0.001000  0.001000  0.001000  0.001000  1.970784  0.001000  10.000000 ];
Results{1,6}=[ 10.000000  10.000000  10.000000  10.000000  10.000000  10.000000  10.000000  10.000000  10.000000  10.000000  10.000000  10.000000  10.000000  10.000000  10.000000  10.000000  10.000000  10.000000  10.000000  10.000000  10.000000  10.000000  10.000000  10.000000  10.000000  10.000000  10.000000  10.000000  10.000000  10.000000  10.000000  10.000000  10.000000  10.000000  10.000000  10.000000  10.000000  10.000000  10.000000  10.000000  9.715525  10.000000  10.000000  10.000000  9.715525  10.000000  10.000000  10.000000  10.000000  10.000000 ];
Results{1,1}=[32834.682306, 30029.595641, 120.000000, 2445.086665, 974.986521, 240.000000];
Results{1,2}=[ 45437.212030  -27463.055997  -55937.057564  -172.320431  -19113.346424  -209.215020  67273.646448  204.075263  2300.405907  -55.344724  3207.792074  -19366.677462  1731.192568  1094.417236  -26.887516  21863.864385  -3740.744622  46443.639058  -26568.233625  -37258.747982  47335.587629 ; -27463.055997  1709805.348756  596510.265133  3654.814931  368834.734411  -151.894775  -609991.650573  186.163675  3438.970572  59.139729  5132.140751  68162.468163  194.111473  1532.086950  2155.016481  -600717.941765  6466.237581  -353928.085493  280666.726907  92352.752785  -529139.723352 ; -55937.057564  596510.265133  940463.849303  -6843.820172  -625324.873213  291.088004  -1034312.870493  -167.804921  -3308.281261  129.025461  -5034.794230  45606.775146  -1213.654009  311.342230  -61.929124  -953250.625836  67713.939904  -560146.259941  457048.010504  510958.500364  -918859.731499 ; -172.320431  3654.814931  -6843.820172  443.034242  26045.155584  -1.348319  7884.462239  2.617015  59.361224  0.529732  89.591072  3269.768725  1.056053  4.036799  13.843893  9105.597899  -43.064313  2830.683983  -6074.812635  -5869.729538  8457.984827 ; -19113.346424  368834.734411  -625324.873213  26045.155584  2613043.350009  -139.127346  723410.432348  343.631332  6429.599399  82.225073  9473.597645  291842.898324  90.463152  369.310773  1232.427285  832045.642013  2743.530254  257774.681924  -552086.943468  -550632.605684  786665.644734 ; -209.215020  -151.894775  291.088004  -1.348319  -139.127346  10.858632  -486.681320  2.412768  77.048891  9.748959  152.641733  40.358447  -8.448191  -18.594002  2.876489  -87.886203  8.176586  -181.743078  132.827574  342.379437  -407.299638 ; 67273.646448  -609991.650573  -1034312.870493  7884.462239  723410.432348  -486.681320  1143447.715260  205.531469  3388.193808  -235.232167  4658.441670  -52381.505942  1618.805458  173.721340  86.141776  1042021.797398  -74553.300577  617119.184754  -501564.307220  -580655.251878  1018547.706105 ; 204.075263  186.163675  -167.804921  2.617015  343.631332  2.412768  205.531469  13.821336  37.066699  1.699067  118.582048  25.407847  6.207093  1.964336  -2.752072  0.306708  17.269690  93.186563  -133.777060  -222.949603  274.700909 ; 2300.405907  3438.970572  -3308.281261  59.361224  6429.599399  77.048891  3388.193808  37.066699  1866.703095  159.916739  2873.752093  43.600237  87.708633  47.952696  -2.023417  1776.877402  -66.654484  2126.007402  -2202.298449  -4008.476156  4026.375420 ; -55.344724  59.139729  129.025461  0.529732  82.225073  9.748959  -235.232167  1.699067  159.916739  35.891392  203.827536  40.176436  -2.938206  -9.817515  1.153360  -70.332252  10.157727  -90.812924  41.363113  26.149293  -140.666660 ; 3207.792074  5132.140751  -5034.794230  89.591072  9473.597645  152.641733  4658.441670  118.582048  2873.752093  203.827536  5040.961811  -11.105948  126.776470  81.084775  3.040968  2988.128029  -174.634833  3279.532949  -3263.684629  -5649.178582  5890.852720 ; -19366.677462  68162.468163  45606.775146  3269.768725  291842.898324  40.358447  -52381.505942  25.407847  43.600237  40.176436  -11.105948  162123.505768  -906.571183  123.737152  -173.043498  33280.867217  14713.410439  -81036.055009  -92140.532039  32771.269453  -9498.072003 ; 1731.192568  194.111473  -1213.654009  1.056053  90.463152  -8.448191  1618.805458  6.207093  87.708633  -2.938206  126.776470  -906.571183  1558.919667  116.863617  38.555823  -579.260593  208.226125  1103.514977  -280.780537  -1040.671919  355.678831 ; 1094.417236  1532.086950  311.342230  4.036799  369.310773  -18.594002  173.721340  1.964336  47.952696  -9.817515  81.084775  123.737152  116.863617  816.719741  -30.255744  -1563.217349  136.099888  -263.140113  99.790137  -677.468901  209.948634 ; -26.887516  2155.016481  -61.929124  13.843893  1232.427285  2.876489  86.141776  -2.752072  -2.023417  1.153360  3.040968  -173.043498  38.555823  -30.255744  31.661827  256.439861  -161.947720  226.270495  -8.647033  -325.333956  -317.927165 ; 21863.864385  -600717.941765  -953250.625836  9105.597899  832045.642013  -87.886203  1042021.797398  0.306708  1776.877402  -70.332252  2988.128029  33280.867217  -579.260593  -1563.217349  256.439861  1029225.128171  -63752.253629  538299.791288  -516720.777410  -505582.444232  943913.175626 ; -3740.744622  6466.237581  67713.939904  -43.064313  2743.530254  8.176586  -74553.300577  17.269690  -66.654484  10.157727  -174.634833  14713.410439  208.226125  136.099888  -161.947720  -63752.253629  9464.816603  -45217.864275  22763.070510  39281.143423  -60402.687631 ; 46443.639058  -353928.085493  -560146.259941  2830.683983  257774.681924  -181.743078  617119.184754  93.186563  2126.007402  -90.812924  3279.532949  -81036.055009  1103.514977  -263.140113  226.270495  538299.791288  -45217.864275  354680.615248  -236715.305909  -306690.073619  530002.867324 ; -26568.233625  280666.726907  457048.010504  -6074.812635  -552086.943468  132.827574  -501564.307220  -133.777060  -2202.298449  41.363113  -3263.684629  -92140.532039  -280.780537  99.790137  -8.647033  -516720.777410  22763.070510  -236715.305909  310388.702501  240683.148569  -467502.059705 ; -37258.747982  92352.752785  510958.500364  -5869.729538  -550632.605684  342.379437  -580655.251878  -222.949603  -4008.476156  26.149293  -5649.178582  32771.269453  -1040.671919  -677.468901  -325.333956  -505582.444232  39281.143423  -306690.073619  240683.148569  380512.421902  -538410.877303 ; 47335.587629  -529139.723352  -918859.731499  8457.984827  786665.644734  -407.299638  1018547.706105  274.700909  4026.375420  -140.666660  5890.852720  -9498.072003  355.678831  209.948634  -317.927165  943913.175626  -60402.687631  530002.867324  -467502.059705  -538410.877303  939820.860308 ;];
Results{1,4}={};
Results{1,3}=[0.000000,-1328.625384,32834.682306,-459439.623695,-0.359836];
