# Supplementary material for: A Pareto approach to resolve the conflict between information gain and experimental costs: Multiple-criteria design of carbon labeling experiments
Source: PLoS Comput Biol. 2018 Oct 31;14(10):e1006533. doi: 10.1371/journal.pcbi.1006533 (PMC6209137; doi:10.1371/journal.pcbi.1006533)
Supplement: S3 File — ZIP archive containing information criteria for flux space samples and Matlab scripts to evaluate variations. (ZIP) [file pcbi.1006533.s009.zip › Sensitivity/Sensitivity_3D_CNMR/Result1011CNMR.m]

function Results=Result1011CNMR()
Results{1,5}=[ 0.001000  0.001000  0.001000  0.001000  0.001000  0.001000  0.001000  1.970784  0.001000  10.000000 ];
Results{1,6}=[ 10.000000  10.000000  10.000000  10.000000  10.000000  10.000000  10.000000  10.000000  10.000000  10.000000  10.000000  10.000000  10.000000  10.000000  10.000000  10.000000  10.000000  10.000000  10.000000  10.000000  10.000000  10.000000  10.000000  10.000000  10.000000  10.000000  10.000000  10.000000  10.000000  10.000000  10.000000  10.000000  10.000000  10.000000  10.000000  10.000000  10.000000  10.000000  10.000000  10.000000  9.715525  10.000000  10.000000  10.000000  9.715525  10.000000  10.000000  10.000000  10.000000  10.000000 ];
Results{1,1}=[32834.682306, 30029.595641, 120.000000, 2445.086665, 974.986521, 240.000000];
Results{1,2}=[ 38242.505226  -32358.859484  -46549.124609  -21.507225  -20596.228323  -68.203784  57606.556658  18.913462  3614.976393  -118.509202  4234.276049  -16759.432738  935.886630  448.795632  -12.319153  19204.352962  -4326.962376  38820.153422  -21874.479766  -28961.175966  37291.649340 ; -32358.859484  1923011.773868  719917.507855  768.624282  512081.459654  -46.232886  -734054.423128  25.802151  6567.159731  -86.834108  7818.844870  46946.000512  330.168573  802.082566  2999.767770  -741529.689143  10021.226835  -416177.490195  364737.536935  104910.901614  -638151.206684 ; -46549.124609  719917.507855  815342.153445  -1155.113336  -493475.026834  89.400396  -890852.837439  22.686316  -4283.930386  182.505333  -6031.024136  83247.779278  -563.591546  210.543596  400.013520  -822706.297397  73429.736785  -495048.662043  379802.796354  392208.335693  -777600.369588 ; -21.507225  768.624282  -1155.113336  29.062525  4524.726591  -0.272397  1356.886468  -0.031828  23.035249  -0.593057  30.175469  173.307455  0.257102  0.422632  3.073364  1360.512728  -26.252781  585.696485  -749.472645  -1015.938198  1390.525441 ; -20596.228323  512081.459654  -493475.026834  4524.726591  2483270.362430  -73.567603  585204.245357  9.299505  12338.060551  -222.242542  15511.303253  91336.504463  183.131468  305.005301  1643.359501  597771.622236  2230.402402  240810.061628  -333620.420206  -472917.959752  622162.847175 ; -68.203784  -46.232886  89.400396  -0.272397  -73.567603  2.064337  -147.600936  -0.719451  152.130040  3.007704  166.688890  17.545968  -2.143209  -2.639520  0.708469  -26.661873  4.075550  -58.076629  38.544561  100.439538  -113.397114 ; 57606.556658  -734054.423128  -890852.837439  1356.886468  585204.245357  -147.600936  980164.318149  -18.667474  5376.704636  -235.976842  7230.519372  -96481.794151  860.948370  -10.181657  -370.495187  890835.910913  -80823.080685  543239.498236  -411682.723285  -449327.406371  856657.737752 ; 18.913462  25.802151  22.686316  -0.031828  9.299505  -0.719451  -18.667474  1.867344  -113.949520  -0.887008  -79.654557  14.737317  -0.152809  -0.572546  -1.000148  -44.936721  12.365837  -22.113864  3.798439  9.894466  -0.242298 ; 3614.976393  6567.159731  -4283.930386  23.035249  12338.060551  152.130040  5376.704636  -113.949520  19535.924631  262.047490  19585.425790  -613.376748  79.037552  12.998148  -4.324540  1639.730776  -4.496647  2997.707093  -2471.782249  -6808.434462  5258.384393 ; -118.509202  -86.834108  182.505333  -0.593057  -222.242542  3.007704  -235.976842  -0.887008  262.047490  57.166914  249.896666  37.014465  -3.466309  -3.164324  0.995563  -89.608666  11.047779  -127.941431  88.044120  80.703895  -206.645125 ; 4234.276049  7818.844870  -6031.024136  30.175469  15511.303253  166.688890  7230.519372  -79.654557  19585.425790  249.896666  21089.767011  -1075.709444  105.058116  30.824345  14.936683  3131.237768  -282.028234  4342.330895  -3296.654601  -8205.426618  6739.440035 ; -16759.432738  46946.000512  83247.779278  173.307455  91336.504463  17.545968  -96481.794151  14.737317  -613.376748  37.014465  -1075.709444  132614.660302  -536.470508  46.120108  -228.280567  -26291.828110  19484.854719  -92574.807897  -47604.516744  66715.512666  -59977.630942 ; 935.886630  330.168573  -563.591546  0.257102  183.131468  -2.143209  860.948370  -0.152809  79.037552  -3.466309  105.058116  -536.470508  711.571286  69.801513  21.267603  -538.634052  196.822862  498.164923  6.180785  -557.068196  69.542564 ; 448.795632  802.082566  210.543596  0.422632  305.005301  -2.639520  -10.181657  -0.572546  12.998148  -3.164324  30.824345  46.120108  69.801513  160.518842  -4.938450  -770.740894  71.149914  -185.969751  128.333824  -223.337679  -58.238465 ; -12.319153  2999.767770  400.013520  3.073364  1643.359501  0.708469  -370.495187  -1.000148  -4.324540  0.995563  14.936683  -228.280567  21.267603  -4.938450  32.367167  -298.166687  -210.851146  -21.817669  273.839643  -249.265737  -643.296090 ; 19204.352962  -741529.689143  -822706.297397  1360.512728  597771.622236  -26.661873  890835.910913  -44.936721  1639.730776  -89.608666  3131.237768  -26291.828110  -538.634052  -770.740894  -298.166687  875922.386894  -70073.091130  478025.974115  -420717.965015  -377006.248145  790910.445348 ; -4326.962376  10021.226835  73429.736785  -26.252781  2230.402402  4.075550  -80823.080685  12.365837  -4.496647  11.047779  -282.028234  19484.854719  196.822862  71.149914  -210.851146  -70073.091130  15590.585536  -50410.522641  24423.941749  41759.615441  -64090.678782 ; 38820.153422  -416177.490195  -495048.662043  585.696485  240810.061628  -58.076629  543239.498236  -22.113864  2997.707093  -127.941431  4342.330895  -92574.807897  498.164923  -185.969751  -21.817669  478025.974115  -50410.522641  317504.412694  -203956.854601  -246558.446136  460560.207512 ; -21874.479766  364737.536935  379802.796354  -749.472645  -333620.420206  38.544561  -411682.723285  3.798439  -2471.782249  88.044120  -3296.654601  -47604.516744  6.180785  128.333824  273.839643  -420717.965015  24423.941749  -203956.854601  241351.531270  161782.588339  -371566.750278 ; -28961.175966  104910.901614  392208.335693  -1015.938198  -472917.959752  100.439538  -449327.406371  9.894466  -6808.434462  80.703895  -8205.426618  66715.512666  -557.068196  -223.337679  -249.265737  -377006.248145  41759.615441  -246558.446136  161782.588339  294089.959004  -408785.766849 ; 37291.649340  -638151.206684  -777600.369588  1390.525441  622162.847175  -113.397114  856657.737752  -0.242298  5258.384393  -206.645125  6739.440035  -59977.630942  69.542564  -58.238465  -643.296090  790910.445348  -64090.678782  460560.207512  -371566.750278  -408785.766849  774809.796738 ;];
Results{1,4}={};
Results{1,3}=[0.000000,-984.060188,32834.682306,-425406.416934,-0.030347];
