# Supplementary material for: A Pareto approach to resolve the conflict between information gain and experimental costs: Multiple-criteria design of carbon labeling experiments
Source: PLoS Comput Biol. 2018 Oct 31;14(10):e1006533. doi: 10.1371/journal.pcbi.1006533 (PMC6209137; doi:10.1371/journal.pcbi.1006533)
Supplement: S3 File — ZIP archive containing information criteria for flux space samples and Matlab scripts to evaluate variations. (ZIP) [file pcbi.1006533.s009.zip › Sensitivity/Sensitivity_3D_CNMR/Result1012CNMR.m]

function Results=Result1012CNMR()
Results{1,5}=[ 0.001000  0.001000  0.001000  0.001000  0.001000  0.001000  0.001000  1.970784  0.001000  10.000000 ];
Results{1,6}=[ 10.000000  10.000000  10.000000  10.000000  10.000000  10.000000  10.000000  10.000000  10.000000  10.000000  10.000000  10.000000  10.000000  10.000000  10.000000  10.000000  10.000000  10.000000  10.000000  10.000000  10.000000  10.000000  10.000000  10.000000  10.000000  10.000000  10.000000  10.000000  10.000000  10.000000  10.000000  10.000000  10.000000  10.000000  10.000000  10.000000  10.000000  10.000000  10.000000  10.000000  9.715525  10.000000  10.000000  10.000000  9.715525  10.000000  10.000000  10.000000  10.000000  10.000000 ];
Results{1,1}=[32834.682306, 30029.595641, 120.000000, 2445.086665, 974.986521, 240.000000];
Results{1,2}=[ 35694.644824  -36415.357549  -60145.648486  -7.505127  -17332.126798  -211.317013  70416.929027  255.379864  1498.640780  77.256491  2505.544443  -16206.417721  390.695123  381.659591  69.293559  34259.463661  -3484.638040  45818.282047  -28093.750210  -36881.310189  52333.527504 ; -36415.357549  2817797.058624  1179010.268710  222.233377  353363.982738  -177.207748  -1215506.593447  273.591788  2788.426096  276.225932  5011.617565  43071.222949  203.109435  641.196646  3504.906798  -1238759.329903  3656.908370  -665421.802433  618646.824097  224860.002405  -1077661.037149 ; -60145.648486  1179010.268710  1257738.621922  -553.274195  -784685.188226  300.049105  -1364622.854784  -348.088501  -2788.138150  -129.817051  -4877.909655  79077.400721  -198.802701  178.499968  454.424385  -1281834.314749  52292.880378  -741113.977100  609758.798047  588933.580163  -1224421.646737 ; -7.505127  222.233377  -553.274195  3.078276  2098.127534  -0.133802  631.940833  0.528798  4.436817  0.414334  7.687327  84.347129  0.035723  0.084313  0.995373  648.262455  -3.894238  279.106612  -360.228708  -440.853583  651.963726 ; -17332.126798  353363.982738  -784685.188226  2098.127534  3274767.296933  -199.918547  899990.055802  915.886077  6933.036327  647.619451  11784.499737  128551.125828  60.269736  152.142633  1384.994141  930115.088679  1847.179594  389525.323640  -520469.076073  -642035.264682  942043.863299 ; -211.317013  -177.207748  300.049105  -0.133802  -199.918547  12.301147  -502.083978  4.753387  46.714790  10.627282  119.676069  60.291322  -2.871796  -6.762797  2.174024  -87.164577  9.779979  -190.456316  117.220531  361.802858  -402.696570 ; 70416.929027  -1215506.593447  -1364622.854784  631.940833  899990.055802  -502.083978  1486926.069276  396.966707  2989.750303  77.409923  4754.629660  -91649.137155  297.102755  -62.357750  -401.812609  1383427.598344  -57750.175460  806562.543901  -657319.731738  -661229.292409  1336006.033909 ; 255.379864  273.591788  -348.088501  0.528798  915.886077  4.753387  396.966707  23.951635  54.995092  7.397150  166.644545  -9.191774  2.095321  0.671419  -2.442461  150.992526  10.902588  212.149390  -217.412478  -388.812372  455.811153 ; 1498.640780  2788.426096  -2788.138150  4.436817  6933.036327  46.714790  2989.750303  54.995092  804.227387  140.659119  1462.161879  -278.753542  13.374660  3.913628  3.943047  1773.902041  -65.399847  1844.593765  -1564.901938  -3227.462655  3226.925513 ; 77.256491  276.225932  -129.817051  0.414334  647.619451  10.627282  77.409923  7.397150  140.659119  38.958416  207.166482  3.947492  0.214791  -1.950468  1.003713  93.275152  1.146991  83.351878  -94.359002  -246.348786  158.541635 ; 2505.544443  5011.617565  -4877.909655  7.687327  11784.499737  119.676069  4754.629660  166.644545  1462.161879  207.166482  3230.703952  -522.422163  22.640064  8.179511  10.046940  3222.533796  -156.215768  3258.608132  -2697.314069  -5287.105797  5532.390873 ; -16206.417721  43071.222949  79077.400721  84.347129  128551.125828  60.291322  -91649.137155  -9.191774  -278.753542  3.947492  -522.422163  129398.626676  -184.372388  29.161183  -224.901823  -19942.207707  10660.200780  -88686.148910  -50254.894559  65492.045494  -59115.563388 ; 390.695123  203.109435  -198.802701  0.035723  60.269736  -2.871796  297.102755  2.095321  13.374660  0.214791  22.640064  -184.372388  170.258135  27.733347  7.241966  -265.109447  36.675094  174.514742  -0.427867  -224.637284  30.022427 ; 381.659591  641.196646  178.499968  0.084313  152.142633  -6.762797  -62.357750  0.671419  3.913628  -1.950468  8.179511  29.161183  27.733347  87.869300  -1.096679  -654.410219  30.436136  -147.077349  113.305730  -147.634436  -50.584384 ; 69.293559  3504.906798  454.424385  0.995373  1384.994141  2.174024  -401.812609  -2.442461  3.943047  1.003713  10.046940  -224.901823  7.241966  -1.096679  28.942735  -447.576828  -132.220952  -40.670464  314.950916  -336.594872  -670.673207 ; 34259.463661  -1238759.329903  -1281834.314749  648.262455  930115.088679  -87.164577  1383427.598344  150.992526  1773.902041  93.275152  3222.533796  -19942.207707  -265.109447  -654.410219  -447.576828  1354865.545235  -49169.432891  732536.022820  -663024.010660  -577512.050587  1253676.776658 ; -3484.638040  3656.908370  52292.880378  -3.894238  1847.179594  9.779979  -57750.175460  10.902588  -65.399847  1.146991  -156.215768  10660.200780  36.675094  30.436136  -132.220952  -49169.432891  5671.961003  -34625.763851  18480.677425  30899.549089  -48034.109998 ; 45818.282047  -665421.802433  -741113.977100  279.106612  389525.323640  -190.456316  806562.543901  212.149390  1844.593765  83.351878  3258.608132  -88686.148910  174.514742  -147.077349  -40.670464  732536.022820  -34625.763851  453615.476399  -331457.673078  -357404.613092  710757.610389 ; -28093.750210  618646.824097  609758.798047  -360.228708  -520469.076073  117.220531  -657319.731738  -217.412478  -1564.901938  -94.359002  -2697.314069  -50254.894559  -0.427867  113.305730  314.950916  -663024.010660  18480.677425  -331457.673078  363956.575595  261262.130354  -602385.151460 ; -36881.310189  224860.002405  588933.580163  -440.853583  -642035.264682  361.802858  -661229.292409  -388.812372  -3227.462655  -246.348786  -5287.105797  65492.045494  -224.637284  -147.634436  -336.594872  -577512.050587  30899.549089  -357404.613092  261262.130354  398654.485515  -612339.374799 ; 52333.527504  -1077661.037149  -1224421.646737  651.963726  942043.863299  -402.696570  1336006.033909  455.811153  3226.925513  158.541635  5532.390873  -59115.563388  30.022427  -50.584384  -670.673207  1253676.776658  -48034.109998  710757.610389  -602385.151460  -612339.374799  1225968.675650 ;];
Results{1,4}={};
Results{1,3}=[0.000000,-773.861897,32834.682306,-609974.063268,-0.357104];
