# Supplementary material for: A Pareto approach to resolve the conflict between information gain and experimental costs: Multiple-criteria design of carbon labeling experiments
Source: PLoS Comput Biol. 2018 Oct 31;14(10):e1006533. doi: 10.1371/journal.pcbi.1006533 (PMC6209137; doi:10.1371/journal.pcbi.1006533)
Supplement: S3 File — ZIP archive containing information criteria for flux space samples and Matlab scripts to evaluate variations. (ZIP) [file pcbi.1006533.s009.zip › Sensitivity/Sensitivity_3D_CNMR/Result1013CNMR.m]

function Results=Result1013CNMR()
Results{1,5}=[ 0.001000  0.001000  0.001000  0.001000  0.001000  0.001000  0.001000  1.970784  0.001000  10.000000 ];
Results{1,6}=[ 10.000000  10.000000  10.000000  10.000000  10.000000  10.000000  10.000000  10.000000  10.000000  10.000000  10.000000  10.000000  10.000000  10.000000  10.000000  10.000000  10.000000  10.000000  10.000000  10.000000  10.000000  10.000000  10.000000  10.000000  10.000000  10.000000  10.000000  10.000000  10.000000  10.000000  10.000000  10.000000  10.000000  10.000000  10.000000  10.000000  10.000000  10.000000  10.000000  10.000000  9.715525  10.000000  10.000000  10.000000  9.715525  10.000000  10.000000  10.000000  10.000000  10.000000 ];
Results{1,1}=[32834.682306, 30029.595641, 120.000000, 2445.086665, 974.986521, 240.000000];
Results{1,2}=[ 60065.455972  -16700.017980  -64623.669230  -2.477558  -18027.340817  -320.233376  78073.162532  650.795448  1596.397041  175.955732  3200.313883  -28397.281805  271.988823  232.968328  20.708379  24257.586261  -9570.876283  57042.205952  -27986.186919  -47930.044932  56454.571098 ; -16700.017980  1902950.342596  134709.038874  88.601881  448789.225185  -412.012048  -129811.322391  889.734242  3660.346124  522.249788  7680.137948  48283.946138  126.325960  225.802670  902.421037  -121510.887439  13925.619524  -95672.176083  45202.855276  7679.615991  -121829.777616 ; -64623.669230  134709.038874  767486.820307  -108.051317  -443353.169112  398.936184  -855280.874816  -653.969236  -2187.598613  -218.895958  -4538.595718  161777.515649  -115.096817  11.468195  -625.677301  -751197.315766  127818.544270  -500214.697860  317513.955749  476883.681687  -750905.005719 ; -2.477558  88.601881  -108.051317  0.240702  644.919849  -0.074049  124.501863  0.370452  1.190382  0.181468  2.402182  28.258337  0.003340  0.005044  0.211469  132.908156  -1.859297  51.107030  -79.127446  -86.979135  125.535504 ; -18027.340817  448789.225185  -443353.169112  644.919849  3137872.214959  -302.213767  514132.584315  1868.630610  5602.122724  860.856972  11159.789396  151966.282182  21.280701  36.008555  966.652130  564600.396742  5155.288301  196394.929286  -349135.303863  -371441.383370  528096.034723 ; -320.233376  -412.012048  398.936184  -0.074049  -302.213767  14.247404  -613.396159  6.462652  23.361058  8.401484  72.845272  76.536202  -1.654018  -2.539208  1.975109  -133.072834  22.222273  -262.791655  183.420938  471.507758  -556.688084 ; 78073.162532  -129811.322391  -855280.874816  124.501863  514132.584315  -613.396159  957350.049180  764.832775  2442.193400  195.104238  4746.059663  -183900.340723  165.507701  30.451234  683.891841  830579.510311  -141037.093325  558834.349970  -351900.391656  -542769.723616  842140.352270 ; 650.795448  889.734242  -653.969236  0.370452  1868.630610  6.462652  764.832775  68.916490  85.915388  15.293349  269.593927  -50.598903  2.473155  1.707773  -3.655054  211.919509  21.490237  452.241844  -412.550039  -724.925240  817.278999 ; 1596.397041  3660.346124  -2187.598613  1.190382  5602.122724  23.361058  2442.193400  85.915388  406.173120  94.676117  781.788680  -322.298531  5.601501  3.146722  0.306046  1212.245486  -113.616154  1564.485204  -1248.557131  -2344.575696  2398.383831 ; 175.955732  522.249788  -218.895958  0.181468  860.856972  8.401484  195.104238  15.293349  94.676117  27.749803  142.992516  -16.586798  0.408617  -0.137389  0.346644  121.880322  -5.578511  156.229540  -142.370579  -283.839541  235.128355 ; 3200.313883  7680.137948  -4538.595718  2.402182  11159.789396  72.845272  4746.059663  269.593927  781.788680  142.992516  2121.454579  -678.909276  10.935747  6.285408  0.683908  2613.625163  -281.854232  3248.920670  -2573.600631  -4428.710368  4904.843841 ; -28397.281805  48283.946138  161777.515649  28.258337  151966.282182  76.536202  -183900.340723  -50.598903  -322.298531  -16.586798  -678.909276  162150.314988  -93.095457  3.137160  -214.592394  -98899.599039  35950.097336  -147975.708822  -19683.101949  120314.000852  -141062.078449 ; 271.988823  126.325960  -115.096817  0.003340  21.280701  -1.654018  165.507701  2.473155  5.601501  0.408617  10.935747  -93.095457  41.550567  3.910608  1.004485  -147.278952  31.840520  111.910510  -19.353217  -113.392017  55.055761 ; 232.968328  225.802670  11.468195  0.005044  36.008555  -2.539208  30.451234  1.707773  3.146722  -0.137389  6.285408  3.137160  3.910608  7.184615  -0.242606  -221.176759  18.446546  -1.312485  -3.823237  -64.200575  39.205478 ; 20.708379  902.421037  -625.677301  0.211469  966.652130  1.975109  683.891841  -3.655054  0.306046  0.346644  0.683908  -214.592394  1.004485  -0.242606  14.918955  745.881271  -182.751675  504.259954  -276.352398  -369.202215  346.530124 ; 24257.586261  -121510.887439  -751197.315766  132.908156  564600.396742  -133.072834  830579.510311  211.919509  1212.245486  121.880322  2613.625163  -98899.599039  -147.278952  -221.176759  745.881271  786549.907912  -123351.525689  465983.861747  -346516.390156  -448785.564154  738063.835109 ; -9570.876283  13925.619524  127818.544270  -1.859297  5155.288301  22.222273  -141037.093325  21.490237  -113.616154  -5.578511  -281.854232  35950.097336  31.840520  18.446546  -182.751675  -123351.525689  26034.530977  -86705.972219  46544.418068  75996.874573  -119855.889277 ; 57042.205952  -95672.176083  -500214.697860  51.107030  196394.929286  -262.791655  558834.349970  452.241844  1564.485204  156.229540  3248.920670  -147975.708822  111.910510  -1.312485  504.259954  465983.861747  -86705.972219  343268.692186  -181531.045318  -315145.088580  478381.418332 ; -27986.186919  45202.855276  317513.955749  -79.127446  -349135.303863  183.420938  -351900.391656  -412.550039  -1248.557131  -142.370579  -2573.600631  -19683.101949  -19.353217  -3.823237  -276.352398  -346516.390156  46544.418068  -181531.045318  193742.398253  182439.029091  -317238.073951 ; -47930.044932  7679.615991  476883.681687  -86.979135  -371441.383370  471.507758  -542769.723616  -724.925240  -2344.575696  -283.839541  -4428.710368  120314.000852  -113.392017  -64.200575  -369.202215  -448785.564154  75996.874573  -315145.088580  182439.029091  361382.073944  -493782.132858 ; 56454.571098  -121829.777616  -750905.005719  125.535504  528096.034723  -556.688084  842140.352270  817.278999  2398.383831  235.128355  4904.843841  -141062.078449  55.055761  39.205478  346.530124  738063.835109  -119855.889277  478381.418332  -317238.073951  -493782.132858  764852.588610 ;];
Results{1,4}={};
Results{1,3}=[0.000000,-611.834465,32834.682306,-450781.325053,-0.107332];
