# Supplementary material for: A Pareto approach to resolve the conflict between information gain and experimental costs: Multiple-criteria design of carbon labeling experiments
Source: PLoS Comput Biol. 2018 Oct 31;14(10):e1006533. doi: 10.1371/journal.pcbi.1006533 (PMC6209137; doi:10.1371/journal.pcbi.1006533)
Supplement: S3 File — ZIP archive containing information criteria for flux space samples and Matlab scripts to evaluate variations. (ZIP) [file pcbi.1006533.s009.zip › Sensitivity/Sensitivity_3D_CNMR/Result1014CNMR.m]

function Results=Result1014CNMR()
Results{1,5}=[ 0.001000  0.001000  0.001000  0.001000  0.001000  0.001000  0.001000  1.970784  0.001000  10.000000 ];
Results{1,6}=[ 10.000000  10.000000  10.000000  10.000000  10.000000  10.000000  10.000000  10.000000  10.000000  10.000000  10.000000  10.000000  10.000000  10.000000  10.000000  10.000000  10.000000  10.000000  10.000000  10.000000  10.000000  10.000000  10.000000  10.000000  10.000000  10.000000  10.000000  10.000000  10.000000  10.000000  10.000000  10.000000  10.000000  10.000000  10.000000  10.000000  10.000000  10.000000  10.000000  10.000000  9.715525  10.000000  10.000000  10.000000  9.715525  10.000000  10.000000  10.000000  10.000000  10.000000 ];
Results{1,1}=[32834.682306, 30029.595641, 120.000000, 2445.086665, 974.986521, 240.000000];
Results{1,2}=[ 41784.910783  -27531.573497  -55363.931716  -41.751630  -28453.136363  -201.601378  66686.140264  251.191559  2171.710443  -26.725243  3161.324206  -19620.043824  3339.447064  931.682212  -85.719670  23728.506151  -6961.289028  45421.939414  -24587.036213  -35647.786665  45218.832422 ; -27531.573497  1555717.622611  546479.592596  1067.859026  602584.612145  -157.300526  -554286.733275  291.936390  3805.549313  101.606581  5785.992520  47800.128531  353.029219  1377.073090  2236.402468  -556359.458822  19709.732775  -323149.164368  266958.470363  63803.055460  -467970.471874 ; -55363.931716  546479.592596  1149574.979974  -1925.446003  -904156.064942  285.962489  -1263997.139314  -214.440256  -3665.919942  70.635526  -5788.449724  172023.683833  -2182.603671  399.387372  -242.262592  -1139461.664250  167970.625815  -721514.731120  480289.445016  627237.458810  -1083808.152447 ; -41.751630  1067.859026  -1925.446003  36.592434  7810.563213  -0.617960  2218.150710  1.079766  18.998256  0.299261  29.633990  165.064887  0.464546  0.970219  4.193749  2216.007398  -40.452243  1007.366953  -1159.677144  -1595.855188  2270.692535 ; -28453.136363  602584.612145  -904156.064942  7810.563213  4203000.656549  -260.924987  1047249.051199  759.135739  10003.416732  198.020673  15064.902609  86366.298518  280.993942  576.427245  2109.712510  1051299.996530  6263.227760  464641.815350  -554186.033976  -779418.606884  1096923.518128 ; -201.601378  -157.300526  285.962489  -0.617960  -260.924987  10.088565  -478.135849  2.480692  75.586713  9.831132  147.870907  51.000461  -18.182981  -16.992924  2.880547  -91.052716  10.593782  -181.348460  124.115995  332.907855  -384.107264 ; 66686.140264  -554286.733275  -1263997.139314  2218.150710  1047249.051199  -478.135849  1396122.339027  278.498491  3879.316625  -163.463455  5691.042073  -193681.814321  3046.786447  86.710909  286.508930  1245466.484971  -184089.374150  794872.722024  -525424.865147  -709158.146309  1199951.587107 ; 251.191559  291.936390  -214.440256  1.079766  759.135739  2.480692  278.498491  22.622571  40.773007  1.885085  145.873035  23.465390  17.383389  2.493019  -3.561922  -1.548127  57.456106  113.658982  -158.801229  -299.651926  362.139520 ; 2171.710443  3805.549313  -3665.919942  18.998256  10003.416732  75.586713  3879.316625  40.773007  1933.500180  178.711799  2973.165500  -441.853563  189.550333  51.464041  -0.394415  2072.139004  -42.439339  2418.189235  -2017.671705  -4327.291991  4351.268133 ; -26.725243  101.606581  70.635526  0.299261  198.020673  9.831132  -163.463455  1.885085  178.711799  38.602602  225.420455  28.423212  -3.363375  -7.661812  1.238623  -37.404670  15.750355  -51.846596  15.352691  -35.797478  -68.662608 ; 3161.324206  5785.992520  -5788.449724  29.633990  15064.902609  147.870907  5691.042073  145.873035  2973.165500  225.420455  5240.483642  -794.253152  284.035432  88.083953  4.365849  3532.219135  -213.011531  3875.736267  -3094.587139  -6334.953292  6620.719713 ; -19620.043824  47800.128531  172023.683833  165.064887  86366.298518  51.000461  -193681.814321  23.465390  -441.853563  28.423212  -794.253152  157321.102118  -1834.091055  176.079762  -361.306392  -110303.728648  46145.142211  -153735.819195  -21344.309046  118376.061530  -134426.768808 ; 3339.447064  353.029219  -2182.603671  0.464546  280.993942  -18.182981  3046.786447  17.383389  189.550333  -3.363375  284.035432  -1834.091055  4492.928364  184.670339  86.348830  -1254.834545  936.741491  2066.686606  -401.300730  -1994.092746  517.811682 ; 931.682212  1377.073090  399.387372  0.970219  576.427245  -16.992924  86.710909  2.493019  51.464041  -7.661812  88.083953  176.079762  184.670339  702.347956  -35.970339  -1479.423293  287.547215  -337.950811  126.685885  -593.619357  117.187518 ; -85.719670  2236.402468  -242.262592  4.193749  2109.712510  2.880547  286.508930  -3.561922  -0.394415  1.238623  4.365849  -361.306392  86.348830  -35.970339  35.614145  432.801530  -321.282152  378.427705  32.091598  -466.277609  -156.495757 ; 23728.506151  -556359.458822  -1139461.664250  2216.007398  1051299.996530  -91.052716  1245466.484971  -1.548127  2072.139004  -37.404670  3532.219135  -110303.728648  -1254.834545  -1479.423293  432.801530  1180213.441019  -159599.054425  691993.558643  -515736.267172  -603659.193309  1082647.593737 ; -6961.289028  19709.732775  167970.625815  -40.452243  6263.227760  10.593782  -184089.374150  57.456106  -42.439339  15.750355  -213.011531  46145.142211  936.741491  287.547215  -321.282152  -159599.054425  43497.955918  -115402.340282  51914.307509  94263.823951  -143531.914968 ; 45421.939414  -323149.164368  -721514.731120  1007.366953  464641.815350  -181.348460  794872.722024  113.658982  2418.189235  -51.846596  3875.736267  -153735.819195  2066.686606  -337.950811  378.427705  691993.558643  -115402.340282  471647.029744  -271504.182152  -399987.822914  663947.976514 ; -24587.036213  266958.470363  480289.445016  -1159.677144  -554186.033976  124.115995  -525424.865147  -158.801229  -2017.671705  15.352691  -3094.587139  -21344.309046  -401.300730  126.685885  32.091598  -515736.267172  51914.307509  -271504.182152  271989.208053  242940.918330  -469090.650295 ; -35647.786665  63803.055460  627237.458810  -1595.855188  -779418.606884  332.907855  -709158.146309  -299.651926  -4327.291991  -35.797478  -6334.953292  118376.061530  -1994.092746  -593.619357  -466.277609  -603659.193309  94263.823951  -399987.822914  242940.918330  447077.651802  -630389.342410 ; 45218.832422  -467970.471874  -1083808.152447  2270.692535  1096923.518128  -384.107264  1199951.587107  362.139520  4351.268133  -68.662608  6620.719713  -134426.768808  517.811682  117.187518  -156.495757  1082647.593737  -143531.914968  663947.976514  -469090.650295  -630389.342410  1066586.540399 ;];
Results{1,4}={};
Results{1,3}=[0.000000,-1382.530891,32834.682306,-571287.915164,-0.280362];
