# Supplementary material for: A Pareto approach to resolve the conflict between information gain and experimental costs: Multiple-criteria design of carbon labeling experiments
Source: PLoS Comput Biol. 2018 Oct 31;14(10):e1006533. doi: 10.1371/journal.pcbi.1006533 (PMC6209137; doi:10.1371/journal.pcbi.1006533)
Supplement: S3 File — ZIP archive containing information criteria for flux space samples and Matlab scripts to evaluate variations. (ZIP) [file pcbi.1006533.s009.zip › Sensitivity/Sensitivity_3D_CNMR/Result1015CNMR.m]

function Results=Result1015CNMR()
Results{1,5}=[ 0.001000  0.001000  0.001000  0.001000  0.001000  0.001000  0.001000  1.970784  0.001000  10.000000 ];
Results{1,6}=[ 10.000000  10.000000  10.000000  10.000000  10.000000  10.000000  10.000000  10.000000  10.000000  10.000000  10.000000  10.000000  10.000000  10.000000  10.000000  10.000000  10.000000  10.000000  10.000000  10.000000  10.000000  10.000000  10.000000  10.000000  10.000000  10.000000  10.000000  10.000000  10.000000  10.000000  10.000000  10.000000  10.000000  10.000000  10.000000  10.000000  10.000000  10.000000  10.000000  10.000000  9.715525  10.000000  10.000000  10.000000  9.715525  10.000000  10.000000  10.000000  10.000000  10.000000 ];
Results{1,1}=[32834.682306, 30029.595641, 120.000000, 2445.086665, 974.986521, 240.000000];
Results{1,2}=[ 57085.143703  -48539.580640  -71128.270112  -122.600978  -17811.963152  -361.129846  84070.922731  782.097653  1403.436467  241.598879  2921.323560  -21569.517433  2389.862158  965.988866  -143.491260  32406.047758  -3958.140628  56886.905279  -35110.706355  -43789.764033  63054.183746 ; -48539.580640  2746117.006698  1231172.911539  2565.663375  324950.204653  -141.942545  -1270965.741385  427.838158  1697.686244  397.529643  3865.667444  55595.494204  564.442756  1705.409952  3223.222585  -1285486.872613  6521.760542  -699054.863086  641231.556312  237247.240042  -1124539.152362 ; -71128.270112  1231172.911539  1178125.033518  -4662.854771  -420546.737655  425.878864  -1272960.877722  -801.154494  -1608.403529  -238.904826  -3418.037505  91875.391408  -1195.604085  528.729593  826.219351  -1204851.758244  66291.386260  -697805.355774  583036.393347  517162.666227  -1143228.189641 ; -122.600978  2565.663375  -4662.854771  405.136878  15809.289618  -3.277777  5422.484411  9.090749  26.993454  5.285869  59.908097  1327.448780  1.429307  3.250703  9.868753  5806.247182  -64.329533  2182.271576  -3491.504983  -4134.115279  5694.522240 ; -17811.963152  324950.204653  -420546.737655  15809.289618  1762137.014423  -226.833856  492251.302523  1130.168878  2988.185440  633.119634  6470.983215  118098.875104  135.878724  328.817013  969.795643  526489.381100  2274.169522  194160.865903  -313139.915709  -397309.038269  530965.378944 ; -361.129846  -141.942545  425.878864  -3.277777  -226.833856  14.805924  -663.865471  8.359953  15.009342  7.285140  64.592273  65.965832  -16.253017  -19.859968  3.968795  -117.497349  12.445513  -275.563041  204.754859  491.339651  -574.204061 ; 84070.922731  -1270965.741385  -1272960.877722  5422.484411  492251.302523  -663.865471  1381849.238487  932.325659  1882.858517  248.680122  3619.120088  -105066.925562  1693.418970  -187.906623  -844.579091  1293618.569939  -73112.921590  756681.497049  -626435.933185  -581497.569331  1243194.151382 ; 782.097653  427.838158  -801.154494  9.090749  1130.168878  8.359953  932.325659  85.168309  82.568986  20.977370  279.785090  -74.243048  31.572688  8.584203  -5.216059  227.039454  15.102746  548.843719  -488.365466  -882.526395  993.097497 ; 1403.436467  1697.686244  -1608.403529  26.993454  2988.185440  15.009342  1882.858517  82.568986  254.677091  78.450013  525.195467  -216.404921  60.262235  16.004718  -1.116010  657.464128  -45.857268  1155.502622  -947.687801  -2059.229367  1914.496455 ; 241.598879  397.529643  -238.904826  5.285869  633.119634  7.285140  248.680122  20.977370  78.450013  29.733609  124.713540  -25.270955  9.730711  -1.192866  0.474160  81.847283  -3.658394  175.938702  -154.555018  -390.433748  293.200566 ; 2921.323560  3865.667444  -3418.037505  59.908097  6470.983215  64.592273  3619.120088  279.785090  525.195467  124.713540  1651.415322  -447.267041  124.850167  35.086508  -1.777356  1479.909813  -127.505364  2462.173148  -2023.343086  -4039.801950  4023.782032 ; -21569.517433  55595.494204  91875.391408  1327.448780  118098.875104  65.965832  -105066.925562  -74.243048  -216.404921  -25.270955  -447.267041  140918.706952  -1173.952962  86.989360  -221.151131  -31520.777274  16476.453377  -100220.506998  -45751.250015  69188.346732  -69322.142464 ; 2389.862158  564.442756  -1195.604085  1.429307  135.878724  -16.253017  1693.418970  31.572688  60.262235  9.730711  124.850167  -1173.952962  2161.470252  123.670287  38.261085  -1198.974990  317.495816  1221.902112  -100.356933  -1222.342268  194.272076 ; 965.988866  1705.409952  528.729593  3.250703  328.817013  -19.859968  -187.906623  8.584203  16.004718  -1.192866  35.086508  86.989360  123.670287  489.251440  -22.462298  -1564.368753  121.610482  -344.219243  238.090481  -446.777688  -156.802426 ; -143.491260  3223.222585  826.219351  9.868753  969.795643  3.968795  -844.579091  -5.216059  -1.116010  0.474160  -1.777356  -221.151131  38.261085  -22.462298  28.826837  -664.605501  -155.771040  -281.579877  522.948776  -62.075113  -1069.659206 ; 32406.047758  -1285486.872613  -1204851.758244  5806.247182  526489.381100  -117.497349  1293618.569939  227.039454  657.464128  81.847283  1479.909813  -31520.777274  -1198.974990  -1564.368753  -664.605501  1287785.577593  -64670.300612  688940.537116  -634693.001432  -506137.678958  1173110.842861 ; -3958.140628  6521.760542  66291.386260  -64.329533  2274.169522  12.445513  -73112.921590  15.102746  -45.857268  -3.658394  -127.505364  16476.453377  317.495816  121.610482  -155.771040  -64670.300612  10275.599512  -44361.133094  24463.859521  39028.892253  -61949.165116 ; 56886.905279  -699054.863086  -697805.355774  2182.271576  194160.865903  -275.563041  756681.497049  548.843719  1155.502622  175.938702  2462.173148  -100220.506998  1221.902112  -344.219243  -281.579877  688940.537116  -44361.133094  432244.559803  -317368.030259  -317209.643843  665669.447591 ; -35110.706355  641231.556312  583036.393347  -3491.504983  -313139.915709  204.754859  -626435.933185  -488.365466  -947.687801  -154.555018  -2023.343086  -45751.250015  -100.356933  238.090481  522.948776  -634693.001432  24463.859521  -317368.030259  354855.644692  234643.524789  -574215.898583 ; -43789.764033  237247.240042  517162.666227  -4134.115279  -397309.038269  491.339651  -581497.569331  -882.526395  -2059.229367  -390.433748  -4039.801950  69188.346732  -1222.342268  -446.777688  -62.075113  -506137.678958  39028.892253  -317209.643843  234643.524789  351109.487347  -542092.722721 ; 63054.183746  -1124539.152362  -1143228.189641  5694.522240  530965.378944  -574.204061  1243194.151382  993.097497  1914.496455  293.200566  4023.782032  -69322.142464  194.272076  -156.802426  -1069.659206  1173110.842861  -61949.165116  665669.447591  -574215.898583  -542092.722721  1144354.496976 ;];
Results{1,4}={};
Results{1,3}=[0.000000,-1080.298662,32834.682306,-516760.856922,-0.331152];
