# Supplementary material for: A Pareto approach to resolve the conflict between information gain and experimental costs: Multiple-criteria design of carbon labeling experiments
Source: PLoS Comput Biol. 2018 Oct 31;14(10):e1006533. doi: 10.1371/journal.pcbi.1006533 (PMC6209137; doi:10.1371/journal.pcbi.1006533)
Supplement: S3 File — ZIP archive containing information criteria for flux space samples and Matlab scripts to evaluate variations. (ZIP) [file pcbi.1006533.s009.zip › Sensitivity/Sensitivity_3D_CNMR/Result1016CNMR.m]

function Results=Result1016CNMR()
Results{1,5}=[ 0.001000  0.001000  0.001000  0.001000  0.001000  0.001000  0.001000  1.970784  0.001000  10.000000 ];
Results{1,6}=[ 10.000000  10.000000  10.000000  10.000000  10.000000  10.000000  10.000000  10.000000  10.000000  10.000000  10.000000  10.000000  10.000000  10.000000  10.000000  10.000000  10.000000  10.000000  10.000000  10.000000  10.000000  10.000000  10.000000  10.000000  10.000000  10.000000  10.000000  10.000000  10.000000  10.000000  10.000000  10.000000  10.000000  10.000000  10.000000  10.000000  10.000000  10.000000  10.000000  10.000000  9.715525  10.000000  10.000000  10.000000  9.715525  10.000000  10.000000  10.000000  10.000000  10.000000 ];
Results{1,1}=[32834.682306, 30029.595641, 120.000000, 2445.086665, 974.986521, 240.000000];
Results{1,2}=[ 48350.626748  -22993.523687  -56209.756747  -3.170499  -27897.089156  -68.635586  69229.967678  5.630189  4119.917881  -202.987336  4614.374124  -24009.690853  371.955320  247.035174  62.319530  21837.391609  -8416.272151  49034.693224  -24007.148048  -39929.461167  46221.662256 ; -22993.523687  1797874.691677  238563.480494  121.789566  784722.626221  -79.389483  -231275.352715  6.081715  9623.375825  -294.778697  11210.282418  60117.197098  174.925560  281.583007  1497.613990  -221906.456633  14422.342150  -157116.875660  92268.443801  176.928286  -198041.278951 ; -56209.756747  238563.480494  890014.252589  -181.694747  -973988.139776  102.096867  -992987.444998  7.872183  -6503.678402  356.402462  -8495.085943  130376.292005  -181.469831  27.429660  -720.163112  -886913.986710  126294.989510  -560473.549310  387089.224530  550129.681877  -872257.194802 ; -3.170499  121.789566  -181.694747  0.262934  919.716128  -0.020474  209.046763  0.002661  3.631928  -0.107976  4.187069  32.942484  0.007465  0.009556  0.317341  215.952695  -2.068422  89.967414  -122.373765  -144.373942  213.455342 ; -27897.089156  784722.626221  -973988.139776  919.716128  5578967.224387  -87.582091  1123783.705420  15.622325  20962.460033  -582.874729  24101.520418  218687.150801  64.126498  85.317768  1873.590823  1183497.199753  5985.204225  465886.074649  -686693.300966  -792877.201815  1163818.599304 ; -68.635586  -79.389483  102.096867  -0.020474  -87.582091  1.787458  -152.636940  -0.233551  156.264438  1.909797  158.564774  18.588934  -0.668982  -0.821759  0.517085  -41.565267  5.198429  -65.680545  45.410885  111.970559  -137.362686 ; 69229.967678  -231275.352715  -992987.444998  209.046763  1123783.705420  -152.636940  1113013.922913  -7.952265  8234.692716  -449.513500  10234.543365  -148458.894341  272.894884  36.861219  797.299157  982643.566814  -139086.169817  626362.296890  -430660.609602  -628303.412706  980189.634372 ; 5.630189  6.081715  7.872183  0.002661  15.622325  -0.233551  -7.952265  0.196020  -44.538190  -0.105797  -29.247139  5.629920  -0.000239  -0.009718  -0.267629  -13.932919  4.549097  -7.587840  0.783472  3.993953  0.080691 ; 4119.917881  9623.375825  -6503.678402  3.631928  20962.460033  156.264438  8234.692716  -44.538190  24270.781500  129.050551  22390.308683  -464.208166  24.388320  10.240414  -6.771826  3855.926919  -77.587661  4261.014892  -3873.670051  -8380.155991  7801.058107 ; -202.987336  -294.778697  356.402462  -0.107976  -582.874729  1.909797  -449.513500  -0.105797  129.050551  48.228093  119.726250  61.648939  -1.694160  -1.480046  0.798963  -211.420653  22.708419  -244.378112  178.732294  254.507556  -410.685119 ; 4614.374124  11210.282418  -8495.085943  4.187069  24101.520418  158.564774  10234.543365  -29.247139  22390.308683  119.726250  22336.847919  -939.512393  29.841751  13.673751  9.972055  5711.240871  -426.788596  5728.721203  -4794.575952  -9614.584016  9453.195228 ; -24009.690853  60117.197098  130376.292005  32.942484  218687.150801  18.588934  -148458.894341  5.629920  -464.208166  61.648939  -939.512393  156632.518483  -145.456205  10.241886  -229.188258  -64534.842950  34237.070767  -129020.618825  -38427.200289  96110.579548  -101246.953985 ; 371.955320  174.925560  -181.469831  0.007465  64.126498  -0.668982  272.894884  -0.000239  24.388320  -1.694160  29.841751  -145.456205  93.116590  8.664774  3.369496  -210.702980  53.043148  163.984467  -22.816422  -183.209881  71.012060 ; 247.035174  281.583007  27.429660  0.009556  85.317768  -0.821759  36.861219  -0.009718  10.240414  -1.480046  13.673751  10.241886  8.664774  14.341092  -0.151893  -278.383500  24.953816  -23.066331  10.436507  -86.800992  39.734397 ; 62.319530  1497.613990  -720.163112  0.317341  1873.590823  0.517085  797.299157  -0.267629  -6.771826  0.798963  9.972055  -229.188258  3.369496  -0.151893  20.967777  842.288536  -226.683825  590.479158  -334.131408  -515.359035  393.986462 ; 21837.391609  -221906.456633  -886913.986710  215.952695  1183497.199753  -41.565267  982643.566814  -13.932919  3855.926919  -211.420653  5711.240871  -64534.842950  -210.702980  -278.383500  842.288536  936032.474067  -120016.624423  533307.806849  -427274.618434  -533997.021457  878080.543465 ; -8416.272151  14422.342150  126294.989510  -2.068422  5985.204225  5.198429  -139086.169817  4.549097  -77.587661  22.708419  -426.788596  34237.070767  53.043148  24.953816  -226.683825  -120016.624423  27044.368308  -86194.314913  42928.929365  73555.382993  -113340.688714 ; 49034.693224  -157116.875660  -560473.549310  89.967414  465886.074649  -65.680545  626362.296890  -7.587840  4261.014892  -244.378112  5728.721203  -129020.618825  163.984467  -23.066331  590.479158  533307.806849  -86194.314913  371886.086305  -214451.500314  -348720.255029  534109.569650 ; -24007.148048  92268.443801  387089.224530  -122.373765  -686693.300966  45.410885  -430660.609602  0.783472  -3873.670051  178.732294  -4794.575952  -38427.200289  -22.816422  10.436507  -334.131408  -427274.618434  42928.929365  -214451.500314  238727.637564  227629.863558  -393182.709427 ; -39929.461167  176.928286  550129.681877  -144.373942  -792877.201815  111.970559  -628303.412706  3.993953  -8380.155991  254.507556  -9614.584016  96110.579548  -183.209881  -86.800992  -515.359035  -533997.021457  73555.382993  -348720.255029  227629.863558  415739.861520  -572038.224020 ; 46221.662256  -198041.278951  -872257.194802  213.455342  1163818.599304  -137.362686  980189.634372  0.080691  7801.058107  -410.685119  9453.195228  -101246.953985  71.012060  39.734397  393.986462  878080.543465  -113340.688714  534109.569650  -393182.709427  -572038.224020  892881.250775 ;];
Results{1,4}={};
Results{1,3}=[0.000000,-676.676787,32834.682306,-595902.449749,-0.011106];
