# Supplementary material for: A Pareto approach to resolve the conflict between information gain and experimental costs: Multiple-criteria design of carbon labeling experiments
Source: PLoS Comput Biol. 2018 Oct 31;14(10):e1006533. doi: 10.1371/journal.pcbi.1006533 (PMC6209137; doi:10.1371/journal.pcbi.1006533)
Supplement: S3 File — ZIP archive containing information criteria for flux space samples and Matlab scripts to evaluate variations. (ZIP) [file pcbi.1006533.s009.zip › Sensitivity/Sensitivity_3D_CNMR/Result1017CNMR.m]

function Results=Result1017CNMR()
Results{1,5}=[ 0.001000  0.001000  0.001000  0.001000  0.001000  0.001000  0.001000  1.970784  0.001000  10.000000 ];
Results{1,6}=[ 10.000000  10.000000  10.000000  10.000000  10.000000  10.000000  10.000000  10.000000  10.000000  10.000000  10.000000  10.000000  10.000000  10.000000  10.000000  10.000000  10.000000  10.000000  10.000000  10.000000  10.000000  10.000000  10.000000  10.000000  10.000000  10.000000  10.000000  10.000000  10.000000  10.000000  10.000000  10.000000  10.000000  10.000000  10.000000  10.000000  10.000000  10.000000  10.000000  10.000000  9.715525  10.000000  10.000000  10.000000  9.715525  10.000000  10.000000  10.000000  10.000000  10.000000 ];
Results{1,1}=[32834.682306, 30029.595641, 120.000000, 2445.086665, 974.986521, 240.000000];
Results{1,2}=[ 49934.801048  -30108.486456  -59331.178329  -100.733354  -17709.057134  -248.782284  70925.952485  406.523823  1963.036229  40.069908  3278.892079  -23997.014284  3412.844038  541.335061  -65.744838  22385.128924  -5989.533519  50442.000536  -26078.667494  -37957.603622  48702.661287 ; -30108.486456  1371690.342151  559015.540206  2017.310796  333324.531278  -98.542336  -573761.957964  280.180313  2165.197023  168.297291  3750.098444  91441.663372  690.813815  801.049667  2208.332463  -549786.510163  13603.333186  -340937.881648  244642.434115  88463.250887  -488200.706670 ; -59331.178329  559015.540206  1000379.291816  -2859.415724  -458568.586435  289.351260  -1095997.140877  -272.707057  -2305.408122  -2.968295  -4117.241925  85964.494965  -1410.283007  283.072929  44.668876  -1019711.420203  131095.526446  -609472.991596  475724.475184  528153.710668  -956421.369994 ; -100.733354  2017.310796  -2859.415724  94.431009  10131.937746  -0.162371  3300.089307  2.347380  19.041066  1.329616  32.695031  1868.112854  1.411549  1.260526  7.431248  4058.209987  -36.470716  1042.992900  -2902.514796  -2563.841770  3640.182373 ; -17709.057134  333324.531278  -458568.586435  10131.937746  1746871.491053  -77.997398  532114.578682  495.199542  3744.414811  247.890977  6387.789921  301823.284958  204.656070  192.458525  1139.166295  652000.605338  2899.275889  164580.382006  -467579.115550  -421789.026532  595517.346983 ; -248.782284  -98.542336  289.351260  -0.162371  -77.997398  11.027117  -478.703373  3.999079  46.911978  9.172188  105.620169  59.062616  -20.078143  -9.494198  3.297423  -55.159108  7.611551  -188.597819  124.809949  337.204504  -398.416854 ; 70925.952485  -573761.957964  -1095997.140877  3300.089307  532114.578682  -478.703373  1206232.464094  340.591546  2448.921686  -70.679189  4049.701844  -95709.596343  2137.097120  -77.516197  -20.465568  1111349.866297  -143866.829978  668719.129399  -520648.275410  -596575.573361  1055314.210683 ; 406.523823  280.180313  -272.707057  2.347380  495.199542  3.999079  340.591546  36.040955  69.572301  5.451433  199.458924  50.935691  24.670912  2.028257  -4.664604  -41.706294  59.546015  159.455747  -232.976504  -378.705575  436.756787 ; 1963.036229  2165.197023  -2305.408122  19.041066  3744.414811  46.911978  2448.921686  69.572301  943.746065  125.664032  1604.585769  13.710971  140.703946  16.948303  -0.906178  1054.954817  -49.740553  1551.935180  -1597.441605  -2860.160014  2726.703228 ; 40.069908  168.297291  -2.968295  1.329616  247.890977  9.172188  -70.679189  5.451433  125.664032  26.996991  169.771376  43.567358  0.965378  -3.020029  0.938015  -0.589414  9.398758  -4.041624  -45.852669  -103.265675  17.442317 ; 3278.892079  3750.098444  -4117.241925  32.695031  6387.789921  105.620169  4049.701844  199.458924  1604.585769  169.771376  3283.960230  -42.677853  238.733994  32.877761  0.661986  2080.950135  -178.168313  2797.249858  -2780.349215  -4643.976180  4721.868323 ; -23997.014284  91441.663372  85964.494965  1868.112854  301823.284958  59.062616  -95709.596343  50.935691  13.710971  43.567358  -42.677853  200751.783076  -1543.867047  104.676109  -166.174200  4797.488565  35598.531283  -117168.053720  -95475.368397  48500.564008  -36648.211298 ; 3412.844038  690.813815  -1410.283007  1.411549  204.656070  -20.078143  2137.097120  24.670912  140.703946  0.965378  238.733994  -1543.867047  3771.380447  143.981032  68.892165  -1994.167317  820.128469  1557.679128  -176.034746  -1561.549918  -11.330833 ; 541.335061  801.049667  283.072929  1.260526  192.458525  -9.494198  -77.516197  2.028257  16.948303  -3.020029  32.877761  104.676109  143.981032  191.563494  -14.008504  -891.280404  128.591507  -220.315974  101.484129  -238.379251  -41.573051 ; -65.744838  2208.332463  44.668876  7.431248  1139.166295  3.297423  -20.465568  -4.664604  -0.906178  0.938015  0.661986  -166.174200  68.892165  -14.008504  33.268636  187.636826  -277.314255  164.050748  36.601898  -326.752612  -405.678567 ; 22385.128924  -549786.510163  -1019711.420203  4058.209987  652000.605338  -55.159108  1111349.866297  -41.706294  1054.954817  -0.589414  2080.950135  4797.488565  -1994.167317  -891.280404  187.636826  1108145.084505  -126092.768379  587704.660376  -546096.872541  -529738.225662  991478.542700 ; -5989.533519  13603.333186  131095.526446  -36.470716  2899.275889  7.611551  -143866.829978  59.546015  -49.740553  9.398758  -178.168313  35598.531283  820.128469  128.591507  -277.314255  -126092.768379  30633.043768  -89498.394495  43116.993879  74718.859037  -115327.715626 ; 50442.000536  -340937.881648  -609472.991596  1042.992900  164580.382006  -188.597819  668719.129399  159.455747  1551.935180  -4.041624  2797.249858  -117168.053720  1557.679128  -220.315974  164.050748  587704.660376  -89498.394495  396039.022575  -247337.371872  -323180.387933  562297.019818 ; -26078.667494  244642.434115  475724.475184  -2902.514796  -467579.115550  124.809949  -520648.275410  -232.976504  -1597.441605  -45.852669  -2780.349215  -95475.368397  -176.034746  101.484129  36.601898  -546096.872541  43116.993879  -247337.371872  327579.060946  247548.790762  -482354.507906 ; -37957.603622  88463.250887  528153.710668  -2563.841770  -421789.026532  337.204504  -596575.573361  -378.705575  -2860.160014  -103.265675  -4643.976180  48500.564008  -1561.549918  -238.379251  -326.752612  -529738.225662  74718.859037  -323180.387933  247548.790762  380941.820618  -543230.659131 ; 48702.661287  -488200.706670  -956421.369994  3640.182373  595517.346983  -398.416854  1055314.210683  436.756787  2726.703228  17.442317  4721.868323  -36648.211298  -11.330833  -41.573051  -405.678567  991478.542700  -115327.715626  562297.019818  -482354.507906  -543230.659131  957453.265913 ;];
Results{1,4}={};
Results{1,3}=[0.000000,-1126.082428,32834.682306,-418335.423167,-0.339939];
