# Supplementary material for: A Pareto approach to resolve the conflict between information gain and experimental costs: Multiple-criteria design of carbon labeling experiments
Source: PLoS Comput Biol. 2018 Oct 31;14(10):e1006533. doi: 10.1371/journal.pcbi.1006533 (PMC6209137; doi:10.1371/journal.pcbi.1006533)
Supplement: S3 File — ZIP archive containing information criteria for flux space samples and Matlab scripts to evaluate variations. (ZIP) [file pcbi.1006533.s009.zip › Sensitivity/Sensitivity_3D_CNMR/Result1018CNMR.m]

function Results=Result1018CNMR()
Results{1,5}=[ 0.001000  0.001000  0.001000  0.001000  0.001000  0.001000  0.001000  1.970784  0.001000  10.000000 ];
Results{1,6}=[ 10.000000  10.000000  10.000000  10.000000  10.000000  10.000000  10.000000  10.000000  10.000000  10.000000  10.000000  10.000000  10.000000  10.000000  10.000000  10.000000  10.000000  10.000000  10.000000  10.000000  10.000000  10.000000  10.000000  10.000000  10.000000  10.000000  10.000000  10.000000  10.000000  10.000000  10.000000  10.000000  10.000000  10.000000  10.000000  10.000000  10.000000  10.000000  10.000000  10.000000  9.715525  10.000000  10.000000  10.000000  9.715525  10.000000  10.000000  10.000000  10.000000  10.000000 ];
Results{1,1}=[32834.682306, 30029.595641, 120.000000, 2445.086665, 974.986521, 240.000000];
Results{1,2}=[ 27870.782264  -32074.575107  -47228.919904  -11.591984  -13088.361206  -205.538375  55143.928713  319.546747  1047.849923  144.991645  2032.539162  -16240.131774  321.621307  179.201261  38.830907  26161.010945  -5893.683065  37171.027854  -20243.179169  -25568.127023  36823.912681 ; -32074.575107  1440094.902726  828694.368535  303.766010  291576.481105  -37.351103  -855922.471290  227.065807  1268.856976  266.107747  2605.499742  69664.035199  198.743205  338.570888  3586.167717  -847805.001478  18749.166530  -483417.790264  405099.501164  151280.276854  -732833.949261 ; -47228.919904  828694.368535  1005364.298965  -288.204271  -215572.789851  273.303608  -1081303.521938  -280.382642  -1238.830276  -131.234889  -2535.901553  108324.800860  -156.572925  135.357854  1253.132658  -1013181.459555  127365.536285  -614486.655013  454159.560323  412713.395122  -906285.336941 ; -11.591984  303.766010  -288.204271  3.165006  1103.722050  -0.087691  340.962470  0.561029  2.449967  0.439840  4.860657  130.286890  0.071188  0.089297  1.445838  384.835492  -12.568792  122.160103  -248.793979  -297.422768  372.979854 ; -13088.361206  291576.481105  -215572.789851  1103.722050  1013203.926881  -59.865957  259671.999944  542.956858  2453.090872  445.226520  4862.793056  120062.031750  70.804324  91.184888  1258.592084  301544.443596  1214.231212  82491.673370  -203686.599513  -247387.256584  299433.262448 ; -205.538375  -37.351103  273.303608  -0.087691  -59.865957  12.468103  -465.165923  6.606598  32.484847  10.064491  94.771279  83.181578  -3.371914  -4.082038  2.359351  -61.448735  15.677435  -183.620790  90.992799  302.884599  -321.468316 ; 55143.928713  -855922.471290  -1081303.521938  340.962470  259671.999944  -465.165923  1168462.285882  320.467334  1312.622577  96.914726  2303.972393  -121625.337494  250.589691  -76.537991  -1238.992194  1083750.540248  -139349.470532  663208.411260  -484867.922395  -462457.066293  980032.167141 ; 319.546747  227.065807  -280.382642  0.561029  542.956858  6.606598  320.467334  42.365226  65.358552  13.392362  212.794858  -7.832234  2.839385  0.352504  -3.268502  32.379583  58.272975  181.753124  -200.825883  -371.363938  364.004475 ; 1047.849923  1268.856976  -1238.830276  2.449967  2453.090872  32.484847  1312.622577  65.358552  465.814548  118.922422  908.291021  -147.214984  9.261159  0.249884  3.340023  533.863564  -22.819744  894.705985  -787.222230  -1770.978240  1368.201187 ; 144.991645  266.107747  -131.234889  0.439840  445.226520  10.064491  96.914726  13.392362  118.922422  37.375558  186.784661  -0.514136  0.852528  -0.874826  1.112317  45.311195  6.011887  96.862959  -107.371205  -287.865879  157.859020 ; 2032.539162  2605.499742  -2535.901553  4.860657  4862.793056  94.771279  2303.972393  212.794858  908.291021  186.784661  2398.665687  -308.174964  17.815809  0.874837  8.044168  1205.842659  -129.898467  1844.612524  -1587.579051  -3192.117115  2715.912663 ; -16240.131774  69664.035199  108324.800860  130.286890  120062.031750  83.181578  -121625.337494  -7.832234  -147.214984  -0.514136  -308.174964  154189.614142  -182.163184  30.066795  -135.550768  -42320.991419  37298.400617  -114602.513675  -53579.171714  69010.118394  -69036.837082 ; 321.621307  198.743205  -156.572925  0.071188  70.804324  -3.371914  250.589691  2.839385  9.261159  0.852528  17.815809  -182.163184  162.099953  20.168416  9.012627  -268.619699  97.856459  134.255998  38.673400  -200.055097  -10.153849 ; 179.201261  338.570888  135.357854  0.089297  91.184888  -4.082038  -76.537991  0.352504  0.249884  -0.874826  0.874837  30.066795  20.168416  31.283652  0.670641  -379.516401  57.143734  -114.828060  80.331110  -62.916216  -65.896137 ; 38.830907  3586.167717  1253.132658  1.445838  1258.592084  2.359351  -1238.992194  -3.268502  3.340023  1.112317  8.044168  -135.550768  9.012627  0.670641  36.731053  -1243.983935  -328.715814  -506.304840  678.936498  -115.581152  -1418.812668 ; 26161.010945  -847805.001478  -1013181.459555  384.835492  301544.443596  -61.448735  1083750.540248  32.379583  533.863564  45.311195  1205.842659  -42320.991419  -268.619699  -379.516401  -1243.983935  1067225.606868  -119650.652836  595486.368954  -504019.571269  -398938.956530  924268.261663 ; -5893.683065  18749.166530  127365.536285  -12.568792  1214.231212  15.677435  -139349.470532  58.272975  -22.819744  6.011887  -129.898467  37298.400617  97.856459  57.143734  -328.715814  -119650.652836  39174.618006  -89417.313407  36947.938757  68930.944818  -102945.980943 ; 37171.027854  -483417.790264  -614486.655013  122.160103  82491.673370  -183.620790  663208.411260  181.753124  894.705985  96.862959  1844.612524  -114602.513675  134.255998  -114.828060  -506.304840  595486.368954  -89417.313407  394466.624838  -244527.510682  -262158.327211  539653.537088 ; -20243.179169  405099.501164  454159.560323  -248.793979  -203686.599513  90.992799  -484867.922395  -200.825883  -787.222230  -107.371205  -1587.579051  -53579.171714  38.673400  80.331110  678.936498  -504019.571269  36947.938757  -244527.510682  283572.704999  165525.263756  -427418.670601 ; -25568.127023  151280.276854  412713.395122  -297.422768  -247387.256584  302.884599  -462457.066293  -371.363938  -1770.978240  -287.865879  -3192.117115  69010.118394  -200.055097  -62.916216  -115.581152  -398938.956530  68930.944818  -262158.327211  165525.263756  275757.613551  -400699.352829 ; 36823.912681  -732833.949261  -906285.336941  372.979854  299433.262448  -321.468316  980032.167141  364.004475  1368.201187  157.859020  2715.912663  -69036.837082  -10.153849  -65.896137  -1418.812668  924268.261663  -102945.980943  539653.537088  -427418.670601  -400699.352829  850886.587002 ;];
Results{1,4}={};
Results{1,3}=[0.000000,-689.272807,32834.682306,-367783.787377,-0.201916];
