# Supplementary material for: A Pareto approach to resolve the conflict between information gain and experimental costs: Multiple-criteria design of carbon labeling experiments
Source: PLoS Comput Biol. 2018 Oct 31;14(10):e1006533. doi: 10.1371/journal.pcbi.1006533 (PMC6209137; doi:10.1371/journal.pcbi.1006533)
Supplement: S3 File — ZIP archive containing information criteria for flux space samples and Matlab scripts to evaluate variations. (ZIP) [file pcbi.1006533.s009.zip › Sensitivity/Sensitivity_3D_CNMR/Result1019CNMR.m]

function Results=Result1019CNMR()
Results{1,5}=[ 0.001000  0.001000  0.001000  0.001000  0.001000  0.001000  0.001000  1.970784  0.001000  10.000000 ];
Results{1,6}=[ 10.000000  10.000000  10.000000  10.000000  10.000000  10.000000  10.000000  10.000000  10.000000  10.000000  10.000000  10.000000  10.000000  10.000000  10.000000  10.000000  10.000000  10.000000  10.000000  10.000000  10.000000  10.000000  10.000000  10.000000  10.000000  10.000000  10.000000  10.000000  10.000000  10.000000  10.000000  10.000000  10.000000  10.000000  10.000000  10.000000  10.000000  10.000000  10.000000  10.000000  9.715525  10.000000  10.000000  10.000000  9.715525  10.000000  10.000000  10.000000  10.000000  10.000000 ];
Results{1,1}=[32834.682306, 30029.595641, 120.000000, 2445.086665, 974.986521, 240.000000];
Results{1,2}=[ 34206.959141  -18832.901320  -46045.215880  -171.639830  -12052.008477  -240.000622  55133.568111  529.878150  679.581271  261.122500  1924.604680  -15722.577450  2367.402482  940.871694  3.547152  19571.938424  -3910.410735  37737.372538  -21090.559285  -32159.530135  38482.158577 ; -18832.901320  1551015.622706  426452.713753  4557.303210  273976.324530  -305.748723  -435513.759437  663.396334  1513.131327  700.064737  4607.794450  48969.863526  -7.410097  1372.036785  1701.316407  -430361.783668  8257.102546  -254623.365007  199695.719048  70335.368178  -381029.954821 ; -46045.215880  426452.713753  658973.994151  -7135.604348  -303780.155892  327.678550  -725923.043609  -597.005470  -882.608615  -293.255806  -2586.407286  72011.535299  -1892.821124  317.906194  -313.194143  -643401.827456  69585.470353  -411443.365001  285445.325170  364289.606664  -618884.707766 ; -171.639830  4557.303210  -7135.604348  1092.164411  29351.255600  -5.819331  8333.261206  17.547446  35.278497  15.091300  105.851428  3540.054993  1.970520  6.974253  18.374402  9561.111796  -80.286882  2931.034878  -6426.480131  -6443.160454  8836.800254 ; -12052.008477  273976.324530  -303780.155892  29351.255600  1584689.072814  -208.062435  357529.130814  1009.167080  1927.921405  881.090193  5667.781349  160127.526627  93.196364  349.945394  873.679521  415777.923252  2834.012848  119526.741693  -281953.835433  -293352.466938  391081.785643 ; -240.000622  -305.748723  327.678550  -5.819331  -208.062435  15.303035  -544.601139  9.803130  11.063946  9.923840  61.322468  26.135968  -17.344826  -28.652982  3.826404  -84.718435  8.431914  -193.304185  156.253647  438.135328  -481.554203 ; 55133.568111  -435513.759437  -725923.043609  8333.261206  357529.130814  -544.601139  804398.545554  676.707511  1021.012504  294.875410  2631.655871  -82389.341252  2466.708655  204.917333  346.867682  703102.888464  -76442.382950  454316.788544  -312685.366687  -416123.567667  688079.765129 ; 529.878150  663.396334  -597.005470  17.547446  1009.167080  9.803130  676.707511  72.481407  52.017152  27.960750  234.327187  -2.175798  37.437211  12.187169  -3.006477  175.446290  14.986623  380.801579  -399.857361  -731.564533  762.968268 ; 679.581271  1513.131327  -882.608615  35.278497  1927.921405  11.063946  1021.012504  52.017152  112.855227  67.673899  281.127020  -18.537380  51.334097  16.470218  2.000017  399.830307  -24.627054  588.768478  -579.862719  -1209.839599  1052.101792 ; 261.122500  700.064737  -293.255806  15.091300  881.090193  9.923840  294.875410  27.960750  67.673899  43.342961  145.303848  13.711718  19.073431  -2.797565  1.742134  120.281534  -3.674900  195.523748  -219.795961  -475.421893  357.444329 ; 1924.604680  4607.794450  -2586.407286  105.851428  5667.781349  61.322468  2631.655871  234.327187  281.127020  145.303848  1340.674752  -32.754960  144.396514  52.115533  5.348679  1257.184392  -101.149072  1726.969555  -1702.263608  -3147.572104  3028.654605 ; -15722.577450  48969.863526  72011.535299  3540.054993  160127.526627  26.135968  -82389.341252  -2.175798  -18.537380  13.711718  -32.754960  144183.691192  -1443.831667  124.908975  -268.016375  -6357.682002  16075.566478  -90026.278554  -65343.414568  56529.487159  -43302.981866 ; 2367.402482  -7.410097  -1892.821124  1.970520  93.196364  -17.344826  2466.708655  37.437211  51.334097  19.073431  144.396514  -1443.831667  3319.149452  162.002959  81.446390  -636.298390  450.637401  1693.395298  -404.354989  -1573.726178  488.862971 ; 940.871694  1372.036785  317.906194  6.974253  349.945394  -28.652982  204.917333  12.187169  16.470218  -2.797565  52.115533  124.908975  162.002959  1201.934101  -42.471274  -1472.695237  143.568620  -287.993513  123.945259  -697.370295  171.135889 ; 3.547152  1701.316407  -313.194143  18.374402  873.679521  3.826404  346.867682  -3.006477  2.000017  1.742134  5.348679  -268.016375  81.446390  -42.471274  34.892890  473.248788  -185.828493  397.308315  -86.991840  -326.420503  -124.472920 ; 19571.938424  -430361.783668  -643401.827456  9561.111796  415777.923252  -84.718435  703102.888464  175.446290  399.830307  120.281534  1257.184392  -6357.682002  -636.298390  -1472.695237  473.248788  677562.867871  -65124.788583  379057.866167  -321762.625841  -339508.378900  610561.635372 ; -3910.410735  8257.102546  69585.470353  -80.286882  2834.012848  8.431914  -76442.382950  14.986623  -24.627054  -3.674900  -101.149072  16075.566478  450.637401  143.568620  -185.828493  -65124.788583  11535.161241  -47156.316190  22462.764540  39771.932923  -60471.999947 ; 37737.372538  -254623.365007  -411443.365001  2931.034878  119526.741693  -193.304185  454316.788544  380.801579  588.768478  195.523748  1726.969555  -90026.278554  1693.395298  -287.993513  397.308315  379057.866167  -47156.316190  274113.555719  -148816.855597  -231834.298224  373383.513003 ; -21090.559285  199695.719048  285445.325170  -6426.480131  -281953.835433  156.253647  -312685.366687  -399.857361  -579.862719  -219.795961  -1702.263608  -65343.414568  -404.354989  123.945259  -86.991840  -321762.625841  22462.764540  -148816.855597  197464.308791  144460.396849  -281511.516336 ; -32159.530135  70335.368178  364289.606664  -6443.160454  -293352.466938  438.135328  -416123.567667  -731.564533  -1209.839599  -475.421893  -3147.572104  56529.487159  -1573.726178  -697.370295  -326.420503  -339508.378900  39771.932923  -231834.298224  144460.396849  285138.926583  -373174.861422 ; 38482.158577  -381029.954821  -618884.707766  8836.800254  391081.785643  -481.554203  688079.765129  762.968268  1052.101792  357.444329  3028.654605  -43302.981866  488.862971  171.135889  -124.472920  610561.635372  -60471.999947  373383.513003  -281511.516336  -373174.861422  615700.801296 ;];
Results{1,4}={};
Results{1,3}=[0.000000,-1138.753081,32834.682306,-326010.300252,-0.035260];
