# Supplementary material for: A Pareto approach to resolve the conflict between information gain and experimental costs: Multiple-criteria design of carbon labeling experiments
Source: PLoS Comput Biol. 2018 Oct 31;14(10):e1006533. doi: 10.1371/journal.pcbi.1006533 (PMC6209137; doi:10.1371/journal.pcbi.1006533)
Supplement: S3 File — ZIP archive containing information criteria for flux space samples and Matlab scripts to evaluate variations. (ZIP) [file pcbi.1006533.s009.zip › Sensitivity/Sensitivity_3D_CNMR/Result101CNMR.m]

function Results=Result101CNMR()
Results{1,5}=[ 0.001000  0.001000  0.001000  0.001000  0.001000  0.001000  0.001000  1.970784  0.001000  10.000000 ];
Results{1,6}=[ 10.000000  10.000000  10.000000  10.000000  10.000000  10.000000  10.000000  10.000000  10.000000  10.000000  10.000000  10.000000  10.000000  10.000000  10.000000  10.000000  10.000000  10.000000  10.000000  10.000000  10.000000  10.000000  10.000000  10.000000  10.000000  10.000000  10.000000  10.000000  10.000000  10.000000  10.000000  10.000000  10.000000  10.000000  10.000000  10.000000  10.000000  10.000000  10.000000  10.000000  9.715525  10.000000  10.000000  10.000000  9.715525  10.000000  10.000000  10.000000  10.000000  10.000000 ];
Results{1,1}=[32834.682306, 30029.595641, 120.000000, 2445.086665, 974.986521, 240.000000];
Results{1,2}=[ 34261.919759  -12734.238007  -37048.769645  -1.660415  -8117.556679  -128.013656  46839.367634  152.700034  2246.645261  -7.016089  3164.665420  -14822.227488  176.819339  144.592822  133.451311  12630.010537  -2833.690133  32357.999807  -17269.069944  -29257.147302  31253.389896 ; -12734.238007  3143186.572339  65954.040003  99.087879  277978.083787  -317.177488  -53273.128524  267.500003  9023.486927  103.852519  13449.331853  39166.820233  82.351117  156.849657  1132.791170  -48080.970250  5239.452033  -53613.992159  10620.119608  -5680.482692  -69231.051099 ; -37048.769645  65954.040003  507317.250225  -98.083790  -180877.740446  215.199187  -569669.582390  -34.771650  -3476.008962  38.618322  -5403.131306  77745.154273  -104.868762  14.057782  -722.406739  -489630.001251  46694.570460  -322446.128640  208111.267385  318422.496356  -495238.741438 ; -1.660415  99.087879  -98.083790  0.500516  653.775109  -0.059006  115.178369  0.136924  2.784187  0.047735  3.973977  53.857840  0.003401  0.005108  0.272348  132.806988  -1.380298  38.921506  -91.939875  -82.542634  116.150970 ; -8117.556679  277978.083787  -180877.740446  653.775109  1676480.511427  -106.960579  215804.298070  358.154468  7304.551588  148.989434  10402.169893  144690.821995  11.831952  20.693967  621.127124  269576.537614  1772.398966  57129.975480  -203153.494006  -165489.905521  224281.521289 ; -128.013656  -317.177488  215.199187  -0.059006  -106.960579  7.114031  -353.295807  0.136030  102.333872  8.229314  160.507241  33.182100  -0.799894  -1.247719  0.821117  -92.873015  8.130019  -132.539259  92.643147  250.748384  -288.504830 ; 46839.367634  -53273.128524  -569669.582390  115.178369  215804.298070  -353.295807  644308.743656  83.359050  3480.185881  -103.886297  5203.847783  -91329.310912  152.208257  22.912759  803.138981  543711.369405  -51752.816372  363471.398300  -231726.207057  -368598.383453  560813.032082 ; 152.700034  267.500003  -34.771650  0.136924  358.154468  0.136030  83.359050  21.168675  -25.706854  -2.044700  59.553227  35.372350  0.344994  0.013351  -3.156140  -93.335650  20.965339  8.454942  -58.393048  -106.096813  110.818515 ; 2246.645261  9023.486927  -3476.008962  2.784187  7304.551588  102.333872  3480.185881  -25.706854  3940.121314  253.975097  5320.164273  -256.561634  7.294212  1.593502  5.278694  2078.178536  -108.236719  2364.066164  -2115.405410  -3982.079880  3695.948642 ; -7.016089  103.852519  38.618322  0.047735  148.989434  8.229314  -103.886297  -2.044700  253.975097  43.654731  289.943418  17.925900  -0.217403  -0.487758  0.628358  -22.050338  3.669313  -25.894371  3.512138  -58.075484  -50.628189 ; 3164.665420  13449.331853  -5403.131306  3.973977  10402.169893  160.507241  5203.847783  59.553227  5320.164273  289.943418  7968.600695  -477.527226  10.624476  2.845395  13.680291  3509.319596  -224.069658  3702.834051  -3196.500625  -5585.902476  5562.961392 ; -14822.227488  39166.820233  77745.154273  53.857840  144690.821995  33.182100  -91329.310912  35.372350  -256.561634  17.925900  -477.527226  134826.813726  -69.844998  3.002076  -202.199870  -18460.044212  9861.041978  -88319.621936  -53354.215774  70849.769378  -63934.028337 ; 176.819339  82.351117  -104.868762  0.003401  11.831952  -0.799894  152.208257  0.344994  7.294212  -0.217403  10.624476  -69.844998  35.128739  4.090189  2.224751  -93.882184  12.692547  83.954915  -15.098208  -96.563106  47.438917 ; 144.592822  156.849657  14.057782  0.005108  20.693967  -1.247719  22.912759  0.013351  1.593502  -0.487758  2.845395  3.002076  4.090189  7.012359  0.772047  -171.433176  5.593926  -15.805129  11.968452  -45.654161  13.724941 ; 133.451311  1132.791170  -722.406739  0.272348  621.127124  0.821117  803.138981  -3.156140  5.278694  0.628358  13.680291  -202.199870  2.224751  0.772047  20.383824  773.330125  -110.979608  580.236964  -354.887488  -421.408864  431.294429 ; 12630.010537  -48080.970250  -489630.001251  132.806988  269576.537614  -92.873015  543711.369405  -93.335650  2078.178536  -22.050338  3509.319596  -18460.044212  -93.882184  -171.433176  773.330125  514345.749931  -44477.482102  291581.774026  -237621.732443  -290097.017261  479914.015313 ; -2833.690133  5239.452033  46694.570460  -1.380298  1772.398966  8.130019  -51752.816372  20.965339  -108.236719  3.669313  -224.069658  9861.041978  12.692547  5.593926  -110.979608  -44477.482102  5138.439908  -30701.210869  16928.588287  28162.697669  -43996.314646 ; 32357.999807  -53613.992159  -322446.128640  38.921506  57129.975480  -132.539259  363471.398300  8.454942  2364.066164  -25.894371  3702.834051  -88319.621936  83.954915  -15.805129  580.236964  291581.774026  -30701.210869  219412.666145  -108037.729046  -207405.076733  306774.255855 ; -17269.069944  10620.119608  208111.267385  -91.939875  -203153.494006  92.643147  -231726.207057  -58.393048  -2115.405410  3.512138  -3196.500625  -53354.215774  -15.098208  11.968452  -354.887488  -237621.732443  16928.588287  -108037.729046  148681.892809  114512.704448  -207229.763660 ; -29257.147302  -5680.482692  318422.496356  -82.542634  -165489.905521  250.748384  -368598.383453  -106.096813  -3982.079880  -58.075484  -5585.902476  70849.769378  -96.563106  -45.654161  -421.408864  -290097.017261  28162.697669  -207405.076733  114512.704448  261581.320167  -335495.596964 ; 31253.389896  -69231.051099  -495238.741438  116.150970  224281.521289  -288.504830  560813.032082  110.818515  3695.948642  -50.628189  5562.961392  -63934.028337  47.438917  13.724941  431.294429  479914.015313  -43996.314646  306774.255855  -207229.763660  -335495.596964  508369.850756 ;];
Results{1,4}={};
Results{1,3}=[0.000000,-708.203030,32834.682306,-371902.638844,-0.242244];
