# Supplementary material for: A Pareto approach to resolve the conflict between information gain and experimental costs: Multiple-criteria design of carbon labeling experiments
Source: PLoS Comput Biol. 2018 Oct 31;14(10):e1006533. doi: 10.1371/journal.pcbi.1006533 (PMC6209137; doi:10.1371/journal.pcbi.1006533)
Supplement: S3 File — ZIP archive containing information criteria for flux space samples and Matlab scripts to evaluate variations. (ZIP) [file pcbi.1006533.s009.zip › Sensitivity/Sensitivity_3D_CNMR/Result1020CNMR.m]

function Results=Result1020CNMR()
Results{1,5}=[ 0.001000  0.001000  0.001000  0.001000  0.001000  0.001000  0.001000  1.970784  0.001000  10.000000 ];
Results{1,6}=[ 10.000000  10.000000  10.000000  10.000000  10.000000  10.000000  10.000000  10.000000  10.000000  10.000000  10.000000  10.000000  10.000000  10.000000  10.000000  10.000000  10.000000  10.000000  10.000000  10.000000  10.000000  10.000000  10.000000  10.000000  10.000000  10.000000  10.000000  10.000000  10.000000  10.000000  10.000000  10.000000  10.000000  10.000000  10.000000  10.000000  10.000000  10.000000  10.000000  10.000000  9.715525  10.000000  10.000000  10.000000  9.715525  10.000000  10.000000  10.000000  10.000000  10.000000 ];
Results{1,1}=[32834.682306, 30029.595641, 120.000000, 2445.086665, 974.986521, 240.000000];
Results{1,2}=[ 51977.169668  -12816.403680  -52437.403906  -22.951561  -22318.524714  -262.052265  64471.627072  310.712000  1995.000846  44.946333  3168.015258  -22765.948730  2347.722958  1194.914747  -93.558460  15173.553567  -7080.116729  46961.000549  -23577.895407  -39443.557054  43719.956861 ; -12816.403680  1362376.729315  101083.568439  790.577313  583652.188510  -359.489055  -92778.798040  443.762693  4467.386117  232.554160  7604.255374  42032.096300  342.189449  1221.275487  731.105113  -89020.686074  15587.129015  -75465.920245  28810.136723  -12103.708487  -78497.168405 ; -52437.403906  101083.568439  736037.336648  -1166.741843  -673446.277152  358.888303  -821324.107069  -326.307399  -3033.631605  -48.586892  -5136.658533  140471.370946  -1441.489883  84.557405  -681.522884  -717658.060548  123263.827612  -476892.323303  296985.256022  459914.375060  -706052.352807 ; -22.951561  790.577313  -1166.741843  16.284055  6299.277522  -0.781186  1344.729312  1.425524  13.737618  0.728656  23.027045  167.441374  0.149964  0.391863  2.083684  1369.604168  -13.896472  589.878275  -753.941781  -932.777944  1356.120960 ; -22318.524714  583652.188510  -673446.277152  6299.277522  4299203.128085  -393.409107  778658.276142  1041.981122  8829.950812  515.794757  14407.104101  121182.107478  132.961126  349.721677  1364.198435  807155.442567  6878.740409  329682.267514  -452929.368448  -553137.609596  796147.266630 ; -262.052265  -359.489055  358.888303  -0.781186  -393.409107  14.107457  -583.081469  4.284586  44.899367  10.127398  118.536904  37.915998  -13.365520  -17.776886  3.156939  -125.759133  10.001055  -219.748734  178.990990  433.392436  -516.252701 ; 64471.627072  -92778.798040  -821324.107069  1344.729312  778658.276142  -583.081469  921275.845375  376.936065  3277.763151  -26.148225  5020.717535  -159678.327845  1950.557876  322.784275  714.044980  794132.429568  -135503.272176  533043.813841  -330081.628127  -525273.079178  794329.717958 ; 310.712000  443.762693  -326.307399  1.425524  1041.981122  4.284586  376.936065  21.392493  58.882336  6.140245  164.748876  0.799320  12.670789  5.347708  -2.875013  90.140375  29.006111  202.969299  -216.074253  -375.784125  449.460048 ; 1995.000846  4467.386117  -3033.631605  13.737618  8829.950812  44.899367  3277.763151  58.882336  843.911999  122.157083  1509.613651  -329.709427  91.176647  40.838297  -2.221674  1690.467318  -70.323517  2048.963177  -1745.436443  -3248.477233  3455.991605 ; 44.946333  232.554160  -48.586892  0.728656  515.794757  10.127398  -26.148225  6.140245  122.157083  31.386143  177.930656  10.898313  0.951970  -4.718317  0.806340  29.918622  7.947436  30.494784  -46.628401  -119.298904  52.128902 ; 3168.015258  7604.255374  -5136.658533  23.027045  14407.104101  118.536904  5020.717535  164.748876  1509.613651  177.930656  3246.985456  -619.772697  147.123984  70.874166  -0.280747  3060.108654  -209.259952  3499.677237  -2897.636183  -5098.395100  5683.820044 ; -22765.948730  42032.096300  140471.370946  167.441374  121182.107478  37.915998  -159678.327845  0.799320  -329.709427  10.898313  -619.772697  152237.783033  -1178.869099  93.667187  -294.884662  -79751.830627  34669.415798  -133414.298265  -29084.971129  105326.306191  -112709.767482 ; 2347.722958  342.189449  -1441.489883  0.149964  132.961126  -13.365520  1950.557876  12.670789  91.176647  0.951970  147.123984  -1178.869099  1975.895082  114.428991  34.153922  -911.334807  480.044975  1357.349559  -251.863598  -1235.501406  463.814581 ; 1194.914747  1221.275487  84.557405  0.391863  349.721677  -17.776886  322.784275  5.347708  40.838297  -4.718317  70.874166  93.667187  114.428991  495.259294  -25.802925  -1294.614861  158.229604  -88.641140  -29.349376  -570.069451  331.161389 ; -93.558460  731.105113  -681.522884  2.083684  1364.198435  3.156939  714.044980  -2.875013  -2.221674  0.806340  -0.280747  -294.884662  34.153922  -25.802925  24.490255  915.088916  -227.424809  572.992071  -252.118215  -352.369669  266.315223 ; 15173.553567  -89020.686074  -717658.060548  1369.604168  807155.442567  -125.759133  794132.429568  90.140375  1690.467318  29.918622  3060.108654  -79751.830627  -911.334807  -1294.614861  915.088916  750437.534126  -117938.305525  442570.078286  -324524.215417  -431351.948495  692572.117643 ; -7080.116729  15587.129015  123263.827612  -13.896472  6878.740409  10.001055  -135503.272176  29.006111  -70.323517  7.947436  -209.259952  34669.415798  480.044975  158.229604  -227.424809  -117938.305525  28296.568988  -84527.994346  41007.969583  71448.939391  -109704.616400 ; 46961.000549  -75465.920245  -476892.323303  589.878275  329682.267514  -219.748734  533043.813841  202.969299  2048.963177  30.494784  3499.677237  -133414.298265  1357.349559  -88.641140  572.992071  442570.078286  -84527.994346  326297.805845  -166728.369982  -300738.098135  443965.391584 ; -23577.895407  28810.136723  296985.256022  -753.941781  -452929.368448  178.990990  -330081.628127  -216.074253  -1745.436443  -46.628401  -2897.636183  -29084.971129  -251.863598  -29.349376  -252.118215  -324524.215417  41007.969583  -166728.369982  183034.260310  172556.986370  -295113.264339 ; -39443.557054  -12103.708487  459914.375060  -932.777944  -553137.609596  433.392436  -525273.079178  -375.784125  -3248.477233  -119.298904  -5098.395100  105326.306191  -1235.501406  -570.069451  -352.369669  -431351.948495  71448.939391  -300738.098135  172556.986370  354675.772069  -472079.384091 ; 43719.956861  -78497.168405  -706052.352807  1356.120960  796147.266630  -516.252701  794329.717958  449.460048  3455.991605  52.128902  5683.820044  -112709.767482  463.814581  331.161389  266.315223  692572.117643  -109704.616400  443965.391584  -295113.264339  -472079.384091  714005.370733 ;];
Results{1,4}={};
Results{1,3}=[0.000000,-1195.527412,32834.682306,-470786.905544,-1.389694];
