# Supplementary material for: A Pareto approach to resolve the conflict between information gain and experimental costs: Multiple-criteria design of carbon labeling experiments
Source: PLoS Comput Biol. 2018 Oct 31;14(10):e1006533. doi: 10.1371/journal.pcbi.1006533 (PMC6209137; doi:10.1371/journal.pcbi.1006533)
Supplement: S3 File — ZIP archive containing information criteria for flux space samples and Matlab scripts to evaluate variations. (ZIP) [file pcbi.1006533.s009.zip › Sensitivity/Sensitivity_3D_CNMR/Result1021CNMR.m]

function Results=Result1021CNMR()
Results{1,5}=[ 0.001000  0.001000  0.001000  0.001000  0.001000  0.001000  0.001000  1.970784  0.001000  10.000000 ];
Results{1,6}=[ 10.000000  10.000000  10.000000  10.000000  10.000000  10.000000  10.000000  10.000000  10.000000  10.000000  10.000000  10.000000  10.000000  10.000000  10.000000  10.000000  10.000000  10.000000  10.000000  10.000000  10.000000  10.000000  10.000000  10.000000  10.000000  10.000000  10.000000  10.000000  10.000000  10.000000  10.000000  10.000000  10.000000  10.000000  10.000000  10.000000  10.000000  10.000000  10.000000  10.000000  9.715525  10.000000  10.000000  10.000000  9.715525  10.000000  10.000000  10.000000  10.000000  10.000000 ];
Results{1,1}=[32834.682306, 30029.595641, 120.000000, 2445.086665, 974.986521, 240.000000];
Results{1,2}=[ 39646.275413  -29280.170524  -47147.032404  -6.047380  -22113.297949  -251.057741  56077.957633  402.000245  1071.155718  234.873995  2415.361654  -22348.732817  279.059053  175.442340  45.719026  18354.352412  -9661.096123  41938.034726  -19149.212966  -29655.800282  35032.092767 ; -29280.170524  1320191.361417  436146.105124  167.686492  509268.272507  -165.140832  -443952.512825  480.407587  2041.201500  563.033945  4829.973826  70330.467443  157.992159  231.734167  2222.798405  -427601.740841  27858.220459  -269994.887881  192543.031097  53613.224154  -367818.432747 ; -47147.032404  436146.105124  830532.275891  -184.208037  -460138.971890  261.680632  -910027.023051  -358.434123  -1251.062339  -250.070160  -2948.487863  153937.092785  -117.040434  46.281799  -116.714467  -823515.215817  187836.540549  -537773.339638  337847.609086  440997.915875  -751244.578073 ; -6.047380  167.686492  -184.208037  0.625251  800.790703  -0.078750  213.845223  0.377436  1.312840  0.348506  3.017812  47.261044  0.018942  0.022095  0.592557  228.146701  -6.932391  87.588483  -133.628655  -164.487954  224.087319 ; -22113.297949  509268.272507  -460138.971890  800.790703  2334021.808198  -165.032138  539180.184966  1139.582997  3853.904609  1029.868762  8766.780892  151213.965425  67.297313  80.377302  1668.532331  588078.387356  3985.591396  205410.858599  -357830.702033  -436520.683764  584784.270673 ; -251.057741  -165.140832  261.680632  -0.078750  -165.032138  13.696849  -457.034078  6.260073  23.555933  10.504987  78.633686  75.351428  -2.301601  -2.760664  2.345864  -28.646420  12.396524  -180.012380  102.846749  342.660038  -354.784469 ; 56077.957633  -443952.512825  -910027.023051  213.845223  539180.184966  -457.034078  1001958.849405  412.608343  1376.893079  230.827762  2922.928031  -172391.658893  178.495605  -6.423242  184.660610  897133.606547  -205526.619240  590704.689381  -368138.112193  -498766.232817  829257.441534 ; 402.000245  480.407587  -358.434123  0.377436  1139.582997  6.260073  412.608343  41.469506  58.818790  17.097143  206.510320  -10.811269  2.241993  0.795721  -2.542454  75.985898  65.657722  243.989916  -258.690513  -478.601755  472.605022 ; 1071.155718  2041.201500  -1251.062339  1.312840  3853.904609  23.555933  1376.893079  58.818790  299.936569  103.708698  629.698708  -165.595887  5.602517  1.295664  3.171447  578.073809  -33.923871  920.139863  -791.538455  -1742.872475  1425.503311 ; 234.873995  563.033945  -250.070160  0.348506  1029.868762  10.504987  230.827762  17.097143  103.708698  39.300550  184.888808  -15.776775  0.899381  -0.308975  1.165619  114.442345  3.279617  183.370914  -179.766291  -414.835579  294.550497 ; 2415.361654  4829.973826  -2948.487863  3.017812  8766.780892  78.633686  2922.928031  206.510320  629.698708  184.888808  2012.022014  -407.128514  12.331759  2.979109  7.719309  1464.578308  -177.941547  2181.759364  -1837.629522  -3631.662699  3264.467846 ; -22348.732817  70330.467443  153937.092785  47.261044  151213.965425  75.351428  -172391.658893  -10.811269  -165.595887  -15.776775  -407.128514  172911.569424  -123.606686  11.406268  -203.561500  -86422.516328  62372.967755  -149133.539432  -38081.674169  100935.070009  -108559.672056 ; 279.059053  157.992159  -117.040434  0.018942  67.297313  -2.301601  178.495605  2.241993  5.602517  0.899381  12.331759  -123.606686  75.455659  7.961013  3.974088  -196.441887  75.893905  112.086169  5.526272  -133.095129  16.555261 ; 175.442340  231.734167  46.281799  0.022095  80.377302  -2.760664  -6.423242  0.795721  1.295664  -0.308975  2.979109  11.406268  7.961013  11.434611  0.404942  -235.524728  39.140697  -36.496192  21.869456  -53.928078  -0.920618 ; 45.719026  2222.798405  -116.714467  0.592557  1668.532331  2.345864  184.660610  -2.542454  3.171447  1.165619  7.719309  -203.561500  3.974088  0.404942  25.286260  208.458472  -350.261817  250.646955  -21.513878  -401.697701  -145.248604 ; 18354.352412  -427601.740841  -823515.215817  228.146701  588078.387356  -28.646420  897133.606547  75.985898  578.073809  114.442345  1464.578308  -86422.516328  -196.441887  -235.524728  208.458472  864749.241868  -178098.589959  508412.944513  -377719.184632  -423705.968934  755877.423505 ; -9661.096123  27858.220459  187836.540549  -6.932391  3985.591396  12.396524  -205526.619240  65.657722  -33.923871  3.279617  -177.941547  62372.967755  75.893905  39.140697  -350.261817  -178098.589959  66708.180978  -133486.259610  55220.514689  103446.120349  -154180.326301 ; 41938.034726  -269994.887881  -537773.339638  87.588483  205410.858599  -180.012380  590704.689381  243.989916  920.139863  183.370914  2181.759364  -149133.539432  112.086169  -36.496192  250.646955  508412.944513  -133486.259610  367789.488339  -186972.631869  -290803.763699  470680.865331 ; -19149.212966  192543.031097  337847.609086  -133.628655  -357830.702033  102.846749  -368138.112193  -258.690513  -791.538455  -179.766291  -1837.629522  -38081.674169  5.526272  21.869456  -21.513878  -377719.184632  55220.514689  -186972.631869  212008.555512  164807.911488  -323376.224177 ; -29655.800282  53613.224154  440997.915875  -164.487954  -436520.683764  342.660038  -498766.232817  -478.601755  -1742.872475  -414.835579  -3631.662699  100935.070009  -133.095129  -53.928078  -401.697701  -423705.968934  103446.120349  -290803.763699  164807.911488  324036.947773  -430989.815457 ; 35032.092767  -367818.432747  -751244.578073  224.087319  584784.270673  -354.784469  829257.441534  472.605022  1425.503311  294.550497  3264.467846  -108559.672056  16.555261  -0.920618  -145.248604  755877.423505  -154180.326301  470680.865331  -323376.224177  -430989.815457  716817.639634 ;];
Results{1,4}={};
Results{1,3}=[0.000000,-593.881644,32834.682306,-393042.448625,-0.228331];
