# Supplementary material for: A Pareto approach to resolve the conflict between information gain and experimental costs: Multiple-criteria design of carbon labeling experiments
Source: PLoS Comput Biol. 2018 Oct 31;14(10):e1006533. doi: 10.1371/journal.pcbi.1006533 (PMC6209137; doi:10.1371/journal.pcbi.1006533)
Supplement: S3 File — ZIP archive containing information criteria for flux space samples and Matlab scripts to evaluate variations. (ZIP) [file pcbi.1006533.s009.zip › Sensitivity/Sensitivity_3D_CNMR/Result1022CNMR.m]

function Results=Result1022CNMR()
Results{1,5}=[ 0.001000  0.001000  0.001000  0.001000  0.001000  0.001000  0.001000  1.970784  0.001000  10.000000 ];
Results{1,6}=[ 10.000000  10.000000  10.000000  10.000000  10.000000  10.000000  10.000000  10.000000  10.000000  10.000000  10.000000  10.000000  10.000000  10.000000  10.000000  10.000000  10.000000  10.000000  10.000000  10.000000  10.000000  10.000000  10.000000  10.000000  10.000000  10.000000  10.000000  10.000000  10.000000  10.000000  10.000000  10.000000  10.000000  10.000000  10.000000  10.000000  10.000000  10.000000  10.000000  10.000000  9.715525  10.000000  10.000000  10.000000  9.715525  10.000000  10.000000  10.000000  10.000000  10.000000 ];
Results{1,1}=[32834.682306, 30029.595641, 120.000000, 2445.086665, 974.986521, 240.000000];
Results{1,2}=[ 36260.846677  -6416.713106  -31115.914380  -480.599381  -6410.641506  -38.298605  40973.775736  14.550255  3405.597869  -184.582478  4169.862696  -18427.052977  7484.660204  502.103444  -18.032765  2681.597348  -4612.393731  31191.978923  -13838.474681  -24188.029603  19678.025823 ; -6416.713106  744641.065533  153307.313896  13618.329025  217674.882994  -56.542112  -153833.987946  8.403769  7180.279834  -276.193728  9310.517814  76809.440693  77.844852  516.038162  369.329045  -136872.468738  66964.245183  -119097.928127  26318.939331  46961.987275  -113222.204498 ; -31115.914380  153307.313896  782133.479349  -41450.437408  -147728.925794  31.046717  -862117.309537  32.484912  -2086.544264  181.996878  -3666.347753  209484.583040  -3411.432478  223.342107  -614.570398  -759198.339106  362280.835585  -548246.685387  247470.585372  450418.314793  -612846.948719 ; -480.599381  13618.329025  -41450.437408  21060.076929  85323.900354  -9.674314  49237.164013  -4.660498  751.564325  -50.831852  1125.240698  29199.907863  10.396773  8.574686  59.556909  59008.493074  -562.584085  14656.901638  -43773.526505  -37790.337978  53177.583838 ; -6410.641506  217674.882994  -147728.925794  85323.900354  637273.699648  -21.264529  179883.751412  -16.490683  5534.964438  -204.793188  7740.855021  151971.269767  166.814543  116.388353  475.087027  235099.803852  12338.773905  36460.352083  -190768.553936  -155256.313090  205437.560912 ; -38.298605  -56.542112  31.046717  -9.674314  -21.264529  1.009470  -61.726378  -0.525620  109.616282  2.953245  121.154199  -16.627127  -9.730281  -2.468052  0.684885  -0.171891  -15.058993  -11.892987  32.208518  55.705654  -64.764895 ; 40973.775736  -153833.987946  -862117.309537  49237.164013  179883.751412  -61.726378  955877.998967  -32.561549  3407.152413  -270.797948  5216.627256  -226462.858049  5508.388480  164.996934  613.300504  832316.621332  -391477.644170  602738.620535  -277576.162520  -511004.764355  685479.903001 ; 14.550255  8.403769  32.484912  -4.660498  -16.490683  -0.525620  -32.561549  1.458178  -109.980390  -1.264802  -88.451612  19.692183  -0.043835  -1.018338  -0.824882  -52.751800  32.362588  -30.339965  5.860726  16.844984  -2.213026 ; 3405.597869  7180.279834  -2086.544264  751.564325  5534.964438  109.616282  3407.152413  -109.980390  20017.731534  324.423241  20783.714355  1204.951976  784.814182  59.006070  -6.989589  -124.522712  1468.608696  1084.614866  -2722.009526  -5198.054171  3488.771477 ; -184.582478  -276.193728  181.996878  -50.831852  -204.793188  2.953245  -270.797948  -1.264802  324.423241  65.564749  310.246419  -46.910306  -46.814801  -10.159466  1.832732  -63.213247  -46.957092  -107.875204  169.647218  147.834657  -254.808368 ; 4169.862696  9310.517814  -3666.347753  1125.240698  7740.855021  121.154199  5216.627256  -88.451612  20783.714355  310.246419  22806.814836  1138.281245  1046.606750  108.023683  9.941621  1253.657414  1111.870502  2243.492051  -3830.169995  -6571.871208  4713.290414 ; -18427.052977  76809.440693  209484.583040  29199.907863  151971.269767  -16.627127  -226462.858049  19.692183  1204.951976  -46.910306  1138.281245  264209.049213  -4024.171483  104.110692  -412.452973  -112391.959859  150542.466140  -217370.877997  -83219.294036  111689.034841  -98747.300882 ; 7484.660204  77.844852  -3411.432478  10.396773  166.814543  -9.730281  5508.388480  -0.043835  784.814182  -46.814801  1046.606750  -4024.171483  15941.977145  259.700415  281.691731  -3466.454146  6481.040342  4186.035747  -1099.803215  -3502.112086  -388.933523 ; 502.103444  516.038162  223.342107  8.574686  116.388353  -2.468052  164.996934  -1.018338  59.006070  -10.159466  108.023683  104.110692  259.700415  371.555049  -29.671311  -793.866595  277.407063  -169.923372  36.373821  -337.069443  36.202190 ; -18.032765  369.329045  -614.570398  59.556909  475.087027  0.684885  613.300504  -0.824882  -6.989589  1.832732  9.941621  -412.452973  281.691731  -29.671311  41.555753  831.962753  -521.293303  619.691189  -197.609695  -237.868325  -36.926124 ; 2681.597348  -136872.468738  -759198.339106  59008.493074  235099.803852  -0.171891  832316.621332  -52.751800  -124.522712  -63.213247  1253.657414  -112391.959859  -3466.454146  -793.866595  831.962753  797968.602179  -338555.994338  499647.204203  -301681.041721  -431477.829024  616491.824755 ; -4612.393731  66964.245183  362280.835585  -562.584085  12338.773905  -15.058993  -391477.644170  32.362588  1468.608696  -46.957092  1111.870502  150542.466140  6481.040342  277.407063  -521.293303  -338555.994338  208370.063787  -272702.614482  71222.073273  189080.605034  -252392.405867 ; 31191.978923  -119097.928127  -548246.685387  14656.901638  36460.352083  -11.892987  602738.620535  -30.339965  1084.614866  -107.875204  2243.492051  -217370.877997  4186.035747  -169.923372  619.691189  499647.204203  -272702.614482  410462.233522  -125871.883292  -309570.334185  401798.668924 ; -13838.474681  26318.939331  247470.585372  -43773.526505  -190768.553936  32.208518  -277576.162520  5.860726  -2722.009526  169.647218  -3830.169995  -83219.294036  -1099.803215  36.373821  -197.609695  -301681.041721  71222.073273  -125871.883292  192022.849418  150053.632183  -237562.822362 ; -24188.029603  46961.987275  450418.314793  -37790.337978  -155256.313090  55.705654  -511004.764355  16.844984  -5198.054171  147.834657  -6571.871208  111689.034841  -3502.112086  -337.069443  -237.868325  -431477.829024  189080.605034  -309570.334185  150053.632183  332318.516659  -395677.926210 ; 19678.025823  -113222.204498  -612846.948719  53177.583838  205437.560912  -64.764895  685479.903001  -2.213026  3488.771477  -254.808368  4713.290414  -98747.300882  -388.933523  36.202190  -36.926124  616491.824755  -252392.405867  401798.668924  -237562.822362  -395677.926210  538423.040734 ;];
Results{1,4}={};
Results{1,3}=[0.000000,-1890.108905,32834.682306,-284774.723301,-0.078421];
