# Supplementary material for: A Pareto approach to resolve the conflict between information gain and experimental costs: Multiple-criteria design of carbon labeling experiments
Source: PLoS Comput Biol. 2018 Oct 31;14(10):e1006533. doi: 10.1371/journal.pcbi.1006533 (PMC6209137; doi:10.1371/journal.pcbi.1006533)
Supplement: S3 File — ZIP archive containing information criteria for flux space samples and Matlab scripts to evaluate variations. (ZIP) [file pcbi.1006533.s009.zip › Sensitivity/Sensitivity_3D_CNMR/Result1023CNMR.m]

function Results=Result1023CNMR()
Results{1,5}=[ 0.001000  0.001000  0.001000  0.001000  0.001000  0.001000  0.001000  1.970784  0.001000  10.000000 ];
Results{1,6}=[ 10.000000  10.000000  10.000000  10.000000  10.000000  10.000000  10.000000  10.000000  10.000000  10.000000  10.000000  10.000000  10.000000  10.000000  10.000000  10.000000  10.000000  10.000000  10.000000  10.000000  10.000000  10.000000  10.000000  10.000000  10.000000  10.000000  10.000000  10.000000  10.000000  10.000000  10.000000  10.000000  10.000000  10.000000  10.000000  10.000000  10.000000  10.000000  10.000000  10.000000  9.715525  10.000000  10.000000  10.000000  9.715525  10.000000  10.000000  10.000000  10.000000  10.000000 ];
Results{1,1}=[32834.682306, 30029.595641, 120.000000, 2445.086665, 974.986521, 240.000000];
Results{1,2}=[ 34169.605733  -8538.582280  -36286.253569  -19.261426  -9253.696455  -102.783106  46973.716210  54.821055  3131.195917  -55.492337  3664.954196  -14535.813469  5890.504698  662.398747  -18.224934  10057.945877  -3265.312221  31738.431577  -17107.934385  -29169.227600  29392.554422 ; -8538.582280  1958243.446477  59404.062309  1307.931543  388597.449738  -229.848453  -46218.668528  80.742493  10705.539430  -91.786058  13578.785070  42787.203833  -468.245151  815.052044  657.264975  -43450.695661  15352.270731  -52512.355219  1914.011803  -5765.194662  -49519.586934 ; -36286.253569  59404.062309  519745.286513  -1535.091463  -229818.635289  158.221838  -582259.662723  12.366377  -4291.437003  101.427837  -5950.495487  100139.676246  -4621.348632  305.040252  -766.779556  -493969.921819  89570.595919  -342084.224267  193246.927365  319426.574635  -474530.394878 ; -19.261426  1307.931543  -1535.091463  71.335331  7605.826341  -1.073595  1817.592624  0.119610  44.142263  -0.580382  58.196593  428.534608  0.394482  0.737589  3.434008  1888.934871  -30.646873  725.051114  -1140.671635  -1289.563148  1799.667813 ; -9253.696455  388597.449738  -229818.635289  7605.826341  1789411.091022  -139.994160  275972.604962  62.335944  10105.563108  -65.694118  12892.078853  99086.779394  141.842134  244.177017  729.150149  304342.600810  4554.693849  95994.232976  -197413.366093  -208525.328052  280174.183316 ; -102.783106  -229.848453  158.221838  -1.073595  -139.994160  5.158304  -275.049734  -0.738334  147.846109  5.003066  188.988986  5.471407  -20.470200  -10.746727  1.540650  -59.394736  2.554712  -91.248307  83.332247  199.866565  -223.603508 ; 46973.716210  -46218.668528  -582259.662723  1817.592624  275972.604962  -275.049734  657924.243759  9.434138  4523.556431  -157.766182  6045.042026  -114908.418125  6495.429639  328.522956  792.068857  546254.351211  -98286.439873  384017.227377  -215706.404127  -370473.062623  537855.894633 ; 54.821055  80.742493  12.366377  0.119610  62.335944  -0.738334  9.434138  4.370044  -63.797682  -1.353168  -27.353939  29.830143  6.019909  -2.858118  -1.564096  -69.627681  22.110941  -23.035637  -14.989614  -23.461658  36.967629 ; 3131.195917  10705.539430  -4291.437003  44.142263  10105.563108  147.846109  4523.556431  -63.797682  9437.166495  235.240908  10785.020409  -208.354135  607.434117  67.360336  0.332373  1948.446338  42.240084  2793.503623  -2679.640065  -5494.751380  4887.927797 ; -55.492337  -91.786058  101.427837  -0.580382  -65.694118  5.003066  -157.766182  -1.353168  235.240908  37.009860  241.626427  13.478017  -10.638588  -6.937573  1.016757  -55.445535  5.924292  -67.394786  50.989291  19.177694  -118.161469 ; 3664.954196  13578.785070  -5950.495487  58.196593  12892.078853  188.988986  6045.042026  -27.353939  10785.020409  241.626427  13257.269572  -563.978989  755.450798  124.844955  14.615555  3382.115749  -176.823556  4017.359456  -3491.558179  -6713.336152  6232.377767 ; -14535.813469  42787.203833  100139.676246  428.534608  99086.779394  5.471407  -114908.418125  29.830143  -208.354135  13.478017  -563.978989  139576.206557  -3557.456895  98.613152  -388.341230  -42378.594237  23302.153931  -105102.156979  -46032.543483  80735.906094  -73722.906904 ; 5890.504698  -468.245151  -4621.348632  0.394482  141.842134  -20.470200  6495.429639  6.019909  607.434117  -10.638588  755.450798  -3557.456895  13126.356737  202.320776  240.787781  -1150.925353  1847.112292  4336.900400  -1221.050303  -4011.875609  1399.626003 ; 662.398747  815.052044  305.040252  0.737589  244.177017  -10.746727  328.522956  -2.858118  67.360336  -6.937573  124.844955  98.613152  202.320776  993.994451  -46.980165  -1089.499784  100.273443  -235.625768  101.992229  -592.143070  36.790481 ; -18.224934  657.264975  -766.779556  3.434008  729.150149  1.540650  792.068857  -1.564096  0.332373  1.016757  14.615555  -388.341230  240.787781  -46.980165  39.517497  959.711432  -218.964816  681.254228  -264.360237  -337.732360  239.369475 ; 10057.945877  -43450.695661  -493969.921819  1888.934871  304342.600810  -59.394736  546254.351211  -69.627681  1948.446338  -55.445535  3382.115749  -42378.594237  -1150.925353  -1089.499784  959.711432  512594.636020  -85278.088512  306607.585006  -217616.317965  -285571.066822  452640.952743 ; -3265.312221  15352.270731  89570.595919  -30.646873  4554.693849  2.554712  -98286.439873  22.110941  42.240084  5.924292  -176.823556  23302.153931  1847.112292  100.273443  -218.964816  -85278.088512  19590.295823  -61245.596225  27739.250234  51424.312890  -77510.472912 ; 31738.431577  -52512.355219  -342084.224267  725.051114  95994.232976  -91.248307  384017.227377  -23.035637  2793.503623  -67.394786  4017.359456  -105102.156979  4336.900400  -235.625768  681.254228  306607.585006  -61245.596225  240056.946128  -102807.290988  -213742.373040  301645.663272 ; -17107.934385  1914.011803  193246.927365  -1140.671635  -197413.366093  83.332247  -215706.404127  -14.989614  -2679.640065  50.989291  -3491.558179  -46032.543483  -1221.050303  101.992229  -264.360237  -217616.317965  27739.250234  -102807.290988  134290.914452  104893.353691  -184322.140781 ; -29169.227600  -5765.194662  319426.574635  -1289.563148  -208525.328052  199.866565  -370473.062623  -23.461658  -5494.751380  19.177694  -6713.336152  80735.906094  -4011.875609  -592.143070  -337.732360  -285571.066822  51424.312890  -213742.373040  104893.353691  260795.649258  -320033.776831 ; 29392.554422  -49519.586934  -474530.394878  1799.667813  280174.183316  -223.603508  537855.894633  36.967629  4887.927797  -118.161469  6232.377767  -73722.906904  1399.626003  36.790481  239.369475  452640.952743  -77510.472912  301645.663272  -184322.140781  -320033.776831  464597.513804 ;];
Results{1,4}={};
Results{1,3}=[0.000000,-1592.283793,32834.682306,-322284.191135,-0.536925];
