# Supplementary material for: A Pareto approach to resolve the conflict between information gain and experimental costs: Multiple-criteria design of carbon labeling experiments
Source: PLoS Comput Biol. 2018 Oct 31;14(10):e1006533. doi: 10.1371/journal.pcbi.1006533 (PMC6209137; doi:10.1371/journal.pcbi.1006533)
Supplement: S3 File — ZIP archive containing information criteria for flux space samples and Matlab scripts to evaluate variations. (ZIP) [file pcbi.1006533.s009.zip › Sensitivity/Sensitivity_3D_CNMR/Result1024CNMR.m]

function Results=Result1024CNMR()
Results{1,5}=[ 0.001000  0.001000  0.001000  0.001000  0.001000  0.001000  0.001000  1.970784  0.001000  10.000000 ];
Results{1,6}=[ 10.000000  10.000000  10.000000  10.000000  10.000000  10.000000  10.000000  10.000000  10.000000  10.000000  10.000000  10.000000  10.000000  10.000000  10.000000  10.000000  10.000000  10.000000  10.000000  10.000000  10.000000  10.000000  10.000000  10.000000  10.000000  10.000000  10.000000  10.000000  10.000000  10.000000  10.000000  10.000000  10.000000  10.000000  10.000000  10.000000  10.000000  10.000000  10.000000  10.000000  9.715525  10.000000  10.000000  10.000000  9.715525  10.000000  10.000000  10.000000  10.000000  10.000000 ];
Results{1,1}=[32834.682306, 30029.595641, 120.000000, 2445.086665, 974.986521, 240.000000];
Results{1,2}=[ 49365.392110  -13829.934593  -42204.908338  -25.284704  -24295.720990  -246.390533  52629.718986  493.249197  1347.946701  206.160297  2948.353586  -22180.153058  2979.076661  479.135496  -34.432975  6570.824692  -7056.393945  40906.265658  -18988.276180  -32909.677283  31885.472416 ; -13829.934593  1366535.228188  66593.134256  1119.586356  834684.015384  -331.144303  -55850.487671  798.513736  3509.320808  686.820741  8002.549332  60123.581770  582.946444  489.310104  787.911370  -42789.599213  26754.112073  -62990.886629  -3680.215440  -28841.284282  -37733.533056 ; -42204.908338  66593.134256  858042.795849  -1655.437979  -887607.641042  337.153748  -956065.227848  -552.607619  -2193.477520  -323.410556  -5009.098324  151932.360971  -1169.732438  75.001581  -825.829049  -857925.526335  183354.578309  -551621.602331  352230.711471  540185.679217  -816557.454484 ; -25.284704  1119.586356  -1655.437979  19.738720  8031.819356  -0.996372  1901.253277  3.003872  11.540481  2.167806  25.790031  315.442743  0.294761  0.197592  2.465385  1972.088133  -18.298832  815.636499  -1127.662875  -1314.552101  1949.577685 ; -24295.720990  834684.015384  -887607.641042  8031.819356  5217047.309780  -393.341697  1021311.828610  1945.665508  7017.731172  1393.085785  15447.222814  206798.026234  294.860119  198.859293  1624.577799  1080941.215924  10571.975330  422299.829364  -631487.654821  -721057.762135  1059522.623945 ; -246.390533  -331.144303  337.153748  -0.996372  -393.341697  13.414280  -542.956419  5.818815  27.506662  11.435245  84.529850  17.375695  -18.311375  -7.056308  3.065467  -121.237684  0.183847  -198.665154  182.024573  426.329171  -500.944397 ; 52629.718986  -55850.487671  -956065.227848  1901.253277  1021311.828610  -542.956419  1069795.577234  647.934448  2412.101728  289.704060  5184.228196  -170751.503076  1772.482826  74.087550  882.645654  950186.249683  -200948.621154  615002.587137  -392317.414148  -614084.027522  916915.345393 ; 493.249197  798.513736  -552.607619  3.003872  1945.665508  5.818815  647.934448  49.076618  68.653173  16.139378  234.217359  31.463203  27.323847  2.912484  -3.766824  207.887868  75.886127  339.428842  -397.753130  -638.632502  741.949715 ; 1347.946701  3509.320808  -2193.477520  11.540481  7017.731172  27.506662  2412.101728  68.653173  398.460370  118.975315  818.540938  -133.509220  81.609751  8.920595  1.241203  1371.586368  -28.319803  1454.526181  -1357.417464  -2370.379987  2462.540640 ; 206.160297  686.820741  -323.410556  2.167806  1393.085785  11.435245  289.704060  16.139378  118.975315  41.086974  203.478459  -3.885401  10.314376  -0.889167  0.955977  210.665767  4.757857  212.556185  -218.319444  -393.860875  357.794329 ; 2948.353586  8002.549332  -5009.098324  25.790031  15447.222814  84.529850  5184.228196  234.217359  818.540938  203.478459  2400.935985  -345.265566  178.674983  21.257780  2.985917  3248.762188  -156.416430  3341.295275  -3055.799636  -4907.812218  5508.971767 ; -22180.153058  60123.581770  151932.360971  315.442743  206798.026234  17.375695  -170751.503076  31.463203  -133.509220  -3.885401  -345.265566  171283.709775  -1318.005144  37.699129  -313.392427  -85726.941022  56790.719343  -147500.710573  -37464.409185  106129.507039  -110303.654084 ; 2979.076661  582.946444  -1169.732438  0.294761  294.860119  -18.311375  1772.482826  27.323847  81.609751  10.314376  178.674983  -1318.005144  2692.558542  93.683357  48.698535  -1796.991337  952.815692  1308.766636  -133.146632  -1247.686317  4.259028 ; 479.135496  489.310104  75.001581  0.197592  198.859293  -7.056308  74.087550  2.912484  8.920595  -0.889167  21.257780  37.699129  93.683357  88.287552  -8.033727  -574.267821  87.536233  -61.880261  13.907353  -192.245052  69.170571 ; -34.432975  787.911370  -825.829049  2.465385  1624.577799  3.065467  882.645654  -3.766824  1.241203  0.955977  2.985917  -313.392427  48.698535  -8.033727  25.083642  1028.137502  -314.658934  669.378426  -332.994063  -448.550439  397.122120 ; 6570.824692  -42789.599213  -857925.526335  1972.088133  1080941.215924  -121.237684  950186.249683  207.887868  1371.586368  210.665767  3248.762188  -85726.941022  -1796.991337  -574.267821  1028.137502  911456.809904  -176354.008139  525567.750446  -393469.723695  -526227.633404  827040.290471 ; -7056.393945  26754.112073  183354.578309  -18.298832  10571.975330  0.183847  -200948.621154  75.886127  -28.319803  4.757857  -156.416430  56790.719343  952.815692  87.536233  -314.658934  -176354.008139  56685.121118  -127590.208589  56465.564981  104592.605336  -157325.641009 ; 40906.265658  -62990.886629  -551621.602331  815.636499  422299.829364  -198.665154  615002.587137  339.428842  1454.526181  212.556185  3341.295275  -147500.710573  1308.766636  -61.880261  669.378426  525567.750446  -127590.208589  374817.363586  -195376.035471  -347424.711103  506802.424599 ; -18988.276180  -3680.215440  352230.711471  -1127.662875  -631487.654821  182.024573  -392317.414148  -397.753130  -1357.417464  -218.319444  -3055.799636  -37464.409185  -133.146632  13.907353  -332.994063  -393469.723695  56465.564981  -195376.035471  218717.107382  214257.227644  -354559.481497 ; -32909.677283  -28841.284282  540185.679217  -1314.552101  -721057.762135  426.329171  -614084.027522  -638.632502  -2370.379987  -393.860875  -4907.812218  106129.507039  -1247.686317  -192.245052  -448.550439  -526227.633404  104592.605336  -347424.711103  214257.227644  409012.675271  -548859.512471 ; 31885.472416  -37733.533056  -816557.454484  1949.577685  1059522.623945  -500.944397  916915.345393  741.949715  2462.540640  357.794329  5508.971767  -110303.654084  4.259028  69.170571  397.122120  827040.290471  -157325.641009  506802.424599  -354559.481497  -548859.512471  820997.537926 ;];
Results{1,4}={};
Results{1,3}=[0.000000,-1135.693010,32834.682306,-549023.108134,-0.372455];
