# Supplementary material for: A Pareto approach to resolve the conflict between information gain and experimental costs: Multiple-criteria design of carbon labeling experiments
Source: PLoS Comput Biol. 2018 Oct 31;14(10):e1006533. doi: 10.1371/journal.pcbi.1006533 (PMC6209137; doi:10.1371/journal.pcbi.1006533)
Supplement: S3 File — ZIP archive containing information criteria for flux space samples and Matlab scripts to evaluate variations. (ZIP) [file pcbi.1006533.s009.zip › Sensitivity/Sensitivity_3D_CNMR/Result1025CNMR.m]

function Results=Result1025CNMR()
Results{1,5}=[ 0.001000  0.001000  0.001000  0.001000  0.001000  0.001000  0.001000  1.970784  0.001000  10.000000 ];
Results{1,6}=[ 10.000000  10.000000  10.000000  10.000000  10.000000  10.000000  10.000000  10.000000  10.000000  10.000000  10.000000  10.000000  10.000000  10.000000  10.000000  10.000000  10.000000  10.000000  10.000000  10.000000  10.000000  10.000000  10.000000  10.000000  10.000000  10.000000  10.000000  10.000000  10.000000  10.000000  10.000000  10.000000  10.000000  10.000000  10.000000  10.000000  10.000000  10.000000  10.000000  10.000000  9.715525  10.000000  10.000000  10.000000  9.715525  10.000000  10.000000  10.000000  10.000000  10.000000 ];
Results{1,1}=[32834.682306, 30029.595641, 120.000000, 2445.086665, 974.986521, 240.000000];
Results{1,2}=[ 34429.694179  -12530.535731  -35823.656699  -3.630123  -9596.525017  -208.916218  44191.012443  303.282248  1363.880358  104.936658  2291.636947  -19959.295276  427.787459  194.718317  85.171094  10175.506021  -9986.436508  34167.524272  -14123.757712  -27544.200121  25224.249829 ; -12530.535731  1437196.813396  127428.742466  218.308447  434286.264656  -365.273875  -126414.582778  629.410986  4524.187939  454.619164  8075.708078  80262.130625  161.016574  190.372566  741.279823  -101358.101785  49305.367906  -104567.850719  12424.681158  28513.537947  -101004.635252 ; -35823.656699  127428.742466  769288.114812  -188.958702  -250280.673911  231.043402  -849219.693459  -183.371522  -1572.486260  -104.956709  -2891.721323  206106.577365  -165.231676  30.371959  -689.522084  -744135.039498  275696.265949  -528905.177850  255589.793174  450080.082878  -651750.108113 ; -3.630123  218.308447  -188.958702  0.887930  934.626470  -0.164645  218.830027  0.451884  2.504350  0.252624  4.284099  90.669092  0.011651  0.011126  0.426337  250.907989  -6.429757  78.511166  -168.139570  -155.802562  224.265513 ; -9596.525017  434286.264656  -250280.673911  934.626470  1647778.798971  -176.294227  292816.381380  787.877569  4593.303342  488.692600  7881.555028  168510.384295  37.413367  36.576116  731.353968  356278.706357  9155.882408  87417.376328  -257679.898239  -220737.082569  312543.134113 ; -208.916218  -365.273875  231.043402  -0.164645  -176.294227  14.057947  -424.935196  5.373723  36.198299  8.162001  97.721042  16.653770  -3.424172  -2.817744  2.022079  -38.974431  -5.654734  -136.896875  124.962884  359.301436  -366.994963 ; 44191.012443  -126414.582778  -849219.693459  218.830027  292816.381380  -424.935196  941734.576405  211.582363  1650.840757  66.928893  2617.311150  -229142.278374  261.952397  18.681283  750.984160  816619.856643  -301205.978317  584333.280686  -281881.560301  -508196.122977  725561.694167 ; 303.282248  629.410986  -183.371522  0.451884  787.877569  5.373723  211.582363  33.121697  68.717874  9.005897  192.516256  57.357268  2.885313  0.696839  -2.256852  -22.760748  93.865140  111.004981  -198.823128  -311.390097  286.137803 ; 1363.880358  4524.187939  -1572.486260  2.504350  4593.303342  36.198299  1650.840757  68.717874  638.101248  108.490372  1153.171218  -12.959003  12.827690  2.369505  3.441570  768.019817  13.558655  1099.030296  -1162.875563  -2072.835559  1702.111112 ; 104.936658  454.619164  -104.956709  0.252624  488.692600  8.162001  66.928893  9.005897  108.490372  26.734693  156.221779  10.906293  0.583150  -0.377770  0.807539  52.362047  7.535958  73.715857  -93.752830  -195.846888  108.331889 ; 2291.636947  8075.708078  -2891.721323  4.284099  7881.555028  97.721042  2617.311150  192.516256  1153.171218  156.221779  2601.478911  -91.523025  21.293680  4.045000  7.630419  1578.196713  -120.532183  2037.801285  -2049.893890  -3310.318286  2992.329771 ; -19959.295276  80262.130625  206106.577365  90.669092  168510.384295  16.653770  -229142.278374  57.357268  -12.959003  10.906293  -91.523025  205420.658033  -189.516458  7.982437  -281.054863  -131873.626976  98645.979413  -191393.787646  -36921.395781  133949.612921  -144317.427597 ; 427.787459  161.016574  -165.231676  0.011651  37.413367  -3.424172  261.952397  2.885313  12.827690  0.583150  21.293680  -189.516458  149.741753  12.008602  6.532122  -319.955261  164.275983  164.590187  8.777692  -189.475202  0.877837 ; 194.718317  190.372566  30.371959  0.011126  36.576116  -2.817744  18.681283  0.696839  2.369505  -0.377770  4.045000  7.982437  12.008602  13.196486  -0.057643  -243.797999  40.470576  -26.107433  15.166681  -62.602521  14.224585 ; 85.171094  741.279823  -689.522084  0.426337  731.353968  2.022079  750.984160  -2.256852  3.441570  0.807539  7.630419  -281.054863  6.532122  -0.057643  19.971851  770.821484  -402.133255  591.031559  -288.146227  -371.609030  294.247180 ; 10175.506021  -101358.101785  -744135.039498  250.907989  356278.706357  -38.974431  816619.856643  -22.760748  768.019817  52.362047  1578.196713  -131873.626976  -319.955261  -243.797999  770.821484  766641.797011  -259737.247193  487393.747652  -291437.451062  -421060.576197  639537.720722 ; -9986.436508  49305.367906  275696.265949  -6.429757  9155.882408  -5.654734  -301205.978317  93.865140  13.558655  7.535958  -120.532183  98645.979413  164.275983  40.470576  -402.133255  -259737.247193  115685.678624  -198683.789090  72370.059977  153152.670499  -219057.049255 ; 34167.524272  -104567.850719  -528905.177850  78.511166  87417.376328  -136.896875  584333.280686  111.004981  1099.030296  73.715857  2037.801285  -191393.787646  164.590187  -26.107433  591.031559  487393.747652  -198683.789090  382303.973282  -143668.865381  -311387.695014  433268.858074 ; -14123.757712  12424.681158  255589.793174  -168.139570  -257679.898239  124.962884  -281881.560301  -198.823128  -1162.875563  -93.752830  -2049.893890  -36921.395781  8.777692  15.166681  -288.146227  -291437.451062  72370.059977  -143668.865381  163678.918533  140267.264582  -234313.115682 ; -27544.200121  28513.537947  450080.082878  -155.802562  -220737.082569  359.301436  -508196.122977  -311.390097  -2072.835559  -195.846888  -3310.318286  133949.612921  -189.475202  -62.602521  -371.609030  -421060.576197  153152.670499  -311387.695014  140267.264582  328304.143826  -411193.833771 ; 25224.249829  -101004.635252  -651750.108113  224.265513  312543.134113  -366.994963  725561.694167  286.137803  1702.111112  108.331889  2992.329771  -144317.427597  0.877837  14.224585  294.247180  639537.720722  -219057.049255  433268.858074  -234313.115682  -411193.833771  588067.368100 ;];
Results{1,4}={};
Results{1,3}=[0.000000,-784.225367,32834.682306,-351620.372747,-0.346293];
