# Supplementary material for: A Pareto approach to resolve the conflict between information gain and experimental costs: Multiple-criteria design of carbon labeling experiments
Source: PLoS Comput Biol. 2018 Oct 31;14(10):e1006533. doi: 10.1371/journal.pcbi.1006533 (PMC6209137; doi:10.1371/journal.pcbi.1006533)
Supplement: S3 File — ZIP archive containing information criteria for flux space samples and Matlab scripts to evaluate variations. (ZIP) [file pcbi.1006533.s009.zip › Sensitivity/Sensitivity_3D_CNMR/Result1026CNMR.m]

function Results=Result1026CNMR()
Results{1,5}=[ 0.001000  0.001000  0.001000  0.001000  0.001000  0.001000  0.001000  1.970784  0.001000  10.000000 ];
Results{1,6}=[ 10.000000  10.000000  10.000000  10.000000  10.000000  10.000000  10.000000  10.000000  10.000000  10.000000  10.000000  10.000000  10.000000  10.000000  10.000000  10.000000  10.000000  10.000000  10.000000  10.000000  10.000000  10.000000  10.000000  10.000000  10.000000  10.000000  10.000000  10.000000  10.000000  10.000000  10.000000  10.000000  10.000000  10.000000  10.000000  10.000000  10.000000  10.000000  10.000000  10.000000  9.715525  10.000000  10.000000  10.000000  9.715525  10.000000  10.000000  10.000000  10.000000  10.000000 ];
Results{1,1}=[32834.682306, 30029.595641, 120.000000, 2445.086665, 974.986521, 240.000000];
Results{1,2}=[ 31936.090426  -36866.033267  -54259.492538  -1.882827  -23252.356114  -252.251529  63021.131588  569.912097  689.974116  199.581449  1758.646622  -14892.144891  179.185188  120.306584  122.402265  31074.196626  -3662.452921  41585.203306  -25310.513899  -32115.274343  45871.949738 ; -36866.033267  2717369.620388  1155502.767899  60.103856  547321.293589  -206.049504  -1188248.010399  679.683203  1545.097500  588.045052  4179.503366  36693.831438  140.121666  209.151370  3724.216977  -1214605.555688  4732.391199  -651229.976988  609678.825422  198135.153090  -1044061.810727 ; -54259.492538  1155502.767899  1448170.045741  -141.003910  -1250759.873461  410.882464  -1574745.063554  -1325.858353  -1753.435357  -515.459555  -4455.952419  106644.039263  -67.203251  59.636559  360.440505  -1477053.312377  65245.546583  -854386.974963  685848.432679  705377.642911  -1420737.129576 ; -1.882827  60.103856  -141.003910  0.149399  555.931052  -0.032277  160.476061  0.331014  0.566151  0.209898  1.471268  5.528654  0.005644  0.006645  0.248562  157.871840  -1.057709  75.440635  -80.142586  -111.060985  164.789221 ; -23252.356114  547321.293589  -1250759.873461  555.931052  5264763.895954  -419.852955  1429550.528375  3592.133535  5137.776590  1853.292499  12958.612033  52487.676128  59.296200  73.309482  2106.811525  1409727.495972  2107.920475  663437.021515  -718990.139562  -1005587.001301  1484966.033802 ; -252.251529  -206.049504  410.882464  -0.032277  -419.852955  14.854683  -630.172794  11.854488  11.300384  8.074491  59.286896  96.164590  -1.859751  -2.577490  1.951189  -152.992369  14.741395  -265.355538  151.182691  472.887001  -527.372601 ; 63021.131588  -1188248.010399  -1574745.063554  160.476061  1429550.528375  -630.172794  1718499.207086  1484.041304  2009.107703  559.298826  4755.363269  -122778.578448  109.204285  -30.737155  -270.112507  1599398.545800  -71991.335167  931660.045887  -740764.439268  -790749.065473  1553104.863432 ; 569.912097  679.683203  -1325.858353  0.331014  3592.133535  11.854488  1484.041304  104.912824  67.270199  28.432316  279.571193  -156.467705  2.491603  0.685883  -1.127727  923.557730  -3.363990  845.907934  -709.292004  -1267.816134  1529.652060 ; 689.974116  1545.097500  -1753.435357  0.566151  5137.776590  11.300384  2009.107703  67.270199  135.831099  65.696705  312.374504  -245.380979  2.338116  -0.085326  3.791662  1293.049025  -41.748814  1149.184302  -902.344627  -1903.313841  2007.034789 ; 199.581449  588.045052  -515.459555  0.209898  1853.292499  8.074491  559.298826  28.432316  65.696705  35.701629  119.340311  -59.810244  0.376240  -0.618224  1.650743  396.281659  -7.571905  334.605231  -281.159736  -621.668966  601.331417 ; 1758.646622  4179.503366  -4455.952419  1.471268  12958.612033  59.286896  4755.363269  279.571193  312.374504  119.340311  1306.065615  -608.803260  5.632978  -0.152435  8.663331  3291.583342  -125.009189  2926.672256  -2294.532999  -4509.697786  5074.953697 ; -14892.144891  36693.831438  106644.039263  5.528654  52487.676128  96.164590  -122778.578448  -156.467705  -245.380979  -59.810244  -608.803260  126314.330724  -72.722373  6.700888  -248.799207  -51150.045521  13163.291245  -102949.645598  -34638.480477  85798.737559  -89609.097187 ; 179.185188  140.121666  -67.203251  0.005644  59.296200  -1.859751  109.204285  2.491603  2.338116  0.376240  5.632978  -72.722373  45.298045  5.484618  3.449160  -148.554560  17.664925  61.728646  7.588776  -94.832578  5.264908 ; 120.306584  209.151370  59.636559  0.006645  73.309482  -2.577490  -30.737155  0.685883  -0.085326  -0.618224  -0.152435  6.700888  5.484618  8.271600  1.054137  -208.143596  11.384521  -45.833309  38.456881  -35.663194  -24.275061 ; 122.402265  3724.216977  360.440505  0.248562  2106.811525  1.951189  -270.112507  -1.127727  3.791662  1.650743  8.663331  -248.799207  3.449160  1.054137  28.331088  -422.221054  -154.803959  17.999984  288.058340  -499.299425  -515.227431 ; 31074.196626  -1214605.555688  -1477053.312377  157.871840  1409727.495972  -152.992369  1599398.545800  923.557730  1293.049025  396.281659  3291.583342  -51150.045521  -148.554560  -208.143596  -422.221054  1551688.594411  -61392.131798  849545.048378  -739773.706291  -696848.821103  1455739.667222 ; -3662.452921  4732.391199  65245.546583  -1.057709  2107.920475  14.741395  -71991.335167  -3.363990  -41.748814  -7.571905  -125.009189  13163.291245  17.664925  11.384521  -154.803959  -61392.131798  8097.636203  -43086.573905  22507.301673  38370.436599  -59433.090729 ; 41585.203306  -651229.976988  -854386.974963  75.440635  663437.021515  -265.355538  931660.045887  845.907934  1149.184302  334.605231  2926.672256  -102949.645598  61.728646  -45.833309  17.999984  849545.048378  -43086.573905  520257.995075  -377634.009729  -427433.223359  827868.959625 ; -25310.513899  609678.825422  685848.432679  -80.142586  -718990.139562  151.182691  -740764.439268  -709.292004  -902.344627  -281.159736  -2294.532999  -34638.480477  7.588776  38.456881  288.058340  -739773.706291  22507.301673  -377634.009729  391808.962890  305632.110627  -680725.225181 ; -32115.274343  198135.153090  705377.642911  -111.060985  -1005587.001301  472.887001  -790749.065473  -1267.816134  -1903.313841  -621.668966  -4509.697786  85798.737559  -94.832578  -35.663194  -499.299425  -696848.821103  38370.436599  -427433.223359  305632.110627  478162.665486  -736249.021617 ; 45871.949738  -1044061.810727  -1420737.129576  164.789221  1484966.033802  -527.372601  1553104.863432  1529.652060  2007.034789  601.331417  5074.953697  -89609.097187  5.264908  -24.275061  -515.227431  1455739.667222  -59433.090729  827868.959625  -680725.225181  -736249.021617  1430942.761340 ;];
Results{1,4}={};
Results{1,3}=[0.000000,-515.621244,32834.682306,-747128.153415,-0.089494];
