# Supplementary material for: A Pareto approach to resolve the conflict between information gain and experimental costs: Multiple-criteria design of carbon labeling experiments
Source: PLoS Comput Biol. 2018 Oct 31;14(10):e1006533. doi: 10.1371/journal.pcbi.1006533 (PMC6209137; doi:10.1371/journal.pcbi.1006533)
Supplement: S3 File — ZIP archive containing information criteria for flux space samples and Matlab scripts to evaluate variations. (ZIP) [file pcbi.1006533.s009.zip › Sensitivity/Sensitivity_3D_CNMR/Result1027CNMR.m]

function Results=Result1027CNMR()
Results{1,5}=[ 0.001000  0.001000  0.001000  0.001000  0.001000  0.001000  0.001000  1.970784  0.001000  10.000000 ];
Results{1,6}=[ 10.000000  10.000000  10.000000  10.000000  10.000000  10.000000  10.000000  10.000000  10.000000  10.000000  10.000000  10.000000  10.000000  10.000000  10.000000  10.000000  10.000000  10.000000  10.000000  10.000000  10.000000  10.000000  10.000000  10.000000  10.000000  10.000000  10.000000  10.000000  10.000000  10.000000  10.000000  10.000000  10.000000  10.000000  10.000000  10.000000  10.000000  10.000000  10.000000  10.000000  9.715525  10.000000  10.000000  10.000000  9.715525  10.000000  10.000000  10.000000  10.000000  10.000000 ];
Results{1,1}=[32834.682306, 30029.595641, 120.000000, 2445.086665, 974.986521, 240.000000];
Results{1,2}=[ 61407.598193  -48109.344095  -64808.072307  -52.749698  -33647.616677  -244.457588  77590.848215  183.424103  3460.234441  -25.062538  4463.325859  -25889.483521  1604.433469  589.763427  -226.164959  23051.334246  -6161.714663  55628.811062  -29890.531320  -34352.500018  51497.839080 ; -48109.344095  1463400.603896  764610.713655  889.722424  525112.356043  -3.362544  -782859.674016  115.089934  2430.602806  88.074278  3141.415114  75908.778353  599.578861  1051.892875  3299.230915  -771959.948303  19638.484351  -451552.887768  373788.306572  96976.386552  -658995.942593 ; -64808.072307  764610.713655  1214906.445995  -1239.485068  -610354.772714  274.617267  -1321221.507148  -82.592947  -4112.732728  64.578233  -5909.241011  145221.065326  -472.538134  400.951333  916.353008  -1250989.836046  166844.910280  -739355.290491  579545.324122  573571.986309  -1162148.830861 ; -52.749698  889.722424  -1239.485068  21.756017  4327.229433  -0.235885  1442.905263  0.370540  12.985562  0.162661  17.885555  284.346365  0.501844  0.761379  3.869141  1531.558814  -43.848515  596.919935  -878.345193  -1141.990840  1539.974443 ; -33647.616677  525112.356043  -610354.772714  4327.229433  2465426.059897  -109.667847  717084.781480  267.058534  7762.547821  112.433281  10449.748372  156356.912431  285.186127  440.447598  2093.200552  762668.281452  1265.899709  285334.849035  -442000.832502  -596054.952755  785925.858375 ; -244.457588  -3.362544  274.617267  -0.235885  -109.667847  9.027449  -450.229032  0.816139  96.055674  7.142559  159.609489  70.336279  -7.645995  -7.322444  2.719249  -70.788072  9.496418  -189.852798  118.367509  267.769572  -331.439629 ; 77590.848215  -782859.674016  -1321221.507148  1442.905263  717084.781480  -450.229032  1443766.989390  120.143939  4281.556952  -130.054447  5756.532420  -162818.382050  824.649497  -205.908259  -910.588294  1353182.449022  -182965.607631  806400.106469  -627639.856762  -647089.788715  1272360.275083 ; 183.424103  115.089934  -82.592947  0.370540  267.058534  0.816139  120.143939  9.294760  20.289965  0.146508  78.273827  25.308501  3.465219  0.011549  -2.881034  -62.009071  56.972055  44.616619  -74.866300  -130.929422  158.704991 ; 3460.234441  2430.602806  -4112.732728  12.985562  7762.547821  96.055674  4281.556952  20.289965  3170.649788  170.108488  4359.345969  -515.299455  91.336352  21.066653  -10.721227  1886.221847  51.427534  2910.508607  -2431.494308  -4694.236340  4724.774637 ; -25.062538  88.074278  64.578233  0.162661  112.433281  7.142559  -130.054447  0.146508  170.108488  26.811269  198.891882  29.878180  -1.403215  -2.451228  0.741808  -38.379214  15.496244  -47.759316  16.160181  -39.213593  -57.353408 ; 4463.325859  3141.415114  -5909.241011  17.885555  10449.748372  159.609489  5756.532420  78.273827  4359.345969  198.891882  6586.509276  -891.806185  123.458473  33.935222  -5.641087  3150.830633  -187.786696  4237.812635  -3376.911381  -6204.032891  6488.550419 ; -25889.483521  75908.778353  145221.065326  284.346365  156356.912431  70.336279  -162818.382050  25.308501  -515.299455  29.878180  -891.806185  173857.664631  -750.227626  96.073660  -182.526781  -80945.022528  56025.028933  -143105.853405  -35250.785484  90457.649048  -104942.441140 ; 1604.433469  599.578861  -472.538134  0.501844  285.186127  -7.645995  824.649497  3.465219  91.336352  -1.403215  123.458473  -750.227626  1131.269495  78.593369  22.116945  -1189.004112  505.555970  599.018167  132.918411  -642.368340  -193.073417 ; 589.763427  1051.892875  400.951333  0.761379  440.447598  -7.322444  -205.908259  0.011549  21.066653  -2.451228  33.935222  96.073660  78.593369  172.852905  -9.110680  -1025.003921  188.539825  -275.977779  171.931129  -219.961314  -180.709806 ; -226.164959  3299.230915  916.353008  3.869141  2093.200552  2.719249  -910.588294  -2.881034  -10.721227  0.741808  -5.641087  -182.526781  22.116945  -9.110680  34.144333  -672.273621  -365.863932  -347.412552  541.269879  -258.906183  -1051.034659 ; 23051.334246  -771959.948303  -1250989.836046  1531.558814  762668.281452  -70.788072  1353182.449022  -62.009071  1886.221847  -38.379214  3150.830633  -80945.022528  -1189.004112  -1025.003921  -672.273621  1346531.637613  -165913.468973  733985.024678  -638296.042753  -579425.885763  1208623.337912 ; -6161.714663  19638.484351  166844.910280  -43.848515  1265.899709  9.496418  -182965.607631  56.972055  51.427534  15.496244  -187.786696  56025.028933  505.555970  188.539825  -365.863932  -165913.468973  56434.690280  -116497.533528  55721.273833  93793.385376  -146085.142710 ; 55628.811062  -451552.887768  -739355.290491  596.919935  285334.849035  -189.852798  806400.106469  44.616619  2910.508607  -47.759316  4237.812635  -143105.853405  599.018167  -275.977779  -347.412552  733985.024678  -116497.533528  472504.753847  -319623.257951  -356369.791857  690030.922554 ; -29890.531320  373788.306572  579545.324122  -878.345193  -442000.832502  118.367509  -627639.856762  -74.866300  -2431.494308  16.160181  -3376.911381  -35250.785484  132.918411  171.931129  541.269879  -638296.042753  55721.273833  -319623.257951  350080.762849  257809.909641  -571889.460749 ; -34352.500018  96976.386552  573571.986309  -1141.990840  -596054.952755  267.769572  -647089.788715  -130.929422  -4694.236340  -39.213593  -6204.032891  90457.649048  -642.368340  -219.961314  -258.906183  -579425.885763  93793.385376  -356369.791857  257809.909641  401628.977638  -594468.514266 ; 51497.839080  -658995.942593  -1162148.830861  1539.974443  785925.858375  -331.439629  1272360.275083  158.704991  4724.774637  -57.353408  6488.550419  -104942.441140  -193.073417  -180.709806  -1051.034659  1208623.337912  -146085.142710  690030.922554  -571889.460749  -594468.514266  1154752.004864 ;];
Results{1,4}={};
Results{1,3}=[0.000000,-1031.382466,32834.682306,-505517.166876,-0.104078];
