# Supplementary material for: A Pareto approach to resolve the conflict between information gain and experimental costs: Multiple-criteria design of carbon labeling experiments
Source: PLoS Comput Biol. 2018 Oct 31;14(10):e1006533. doi: 10.1371/journal.pcbi.1006533 (PMC6209137; doi:10.1371/journal.pcbi.1006533)
Supplement: S3 File — ZIP archive containing information criteria for flux space samples and Matlab scripts to evaluate variations. (ZIP) [file pcbi.1006533.s009.zip › Sensitivity/Sensitivity_3D_CNMR/Result1028CNMR.m]

function Results=Result1028CNMR()
Results{1,5}=[ 0.001000  0.001000  0.001000  0.001000  0.001000  0.001000  0.001000  1.970784  0.001000  10.000000 ];
Results{1,6}=[ 10.000000  10.000000  10.000000  10.000000  10.000000  10.000000  10.000000  10.000000  10.000000  10.000000  10.000000  10.000000  10.000000  10.000000  10.000000  10.000000  10.000000  10.000000  10.000000  10.000000  10.000000  10.000000  10.000000  10.000000  10.000000  10.000000  10.000000  10.000000  10.000000  10.000000  10.000000  10.000000  10.000000  10.000000  10.000000  10.000000  10.000000  10.000000  10.000000  10.000000  9.715525  10.000000  10.000000  10.000000  9.715525  10.000000  10.000000  10.000000  10.000000  10.000000 ];
Results{1,1}=[32834.682306, 30029.595641, 120.000000, 2445.086665, 974.986521, 240.000000];
Results{1,2}=[ 38044.416493  -37498.746715  -58180.125277  -6.007422  -15715.626530  -251.791831  68400.960648  295.001718  1611.581516  108.599549  2572.151637  -19983.080825  335.189444  196.313937  29.905659  31115.283495  -7679.777978  46412.877178  -25488.873773  -35109.577686  48286.179755 ; -37498.746715  2196503.481653  925662.997869  192.610757  369100.800123  -160.678162  -954614.286955  305.492953  2814.271575  284.563107  4845.375748  58035.033133  212.016693  295.480309  3067.600154  -958469.391183  18436.699659  -533909.973179  469385.301474  177755.475764  -835314.872178 ; -58180.125277  925662.997869  1115076.896747  -259.121005  -370037.270555  311.810804  -1210322.756076  -267.288095  -2050.597258  -110.724228  -3472.837095  157995.214371  -129.323239  86.117358  396.278101  -1115704.047423  151152.562436  -693441.816045  486768.863812  525159.074503  -1036492.094556 ; -6.007422  192.610757  -259.121005  1.613842  1024.397475  -0.144508  301.160376  0.389638  2.895533  0.268065  4.814335  47.591097  0.024612  0.028351  0.706138  310.211556  -8.746659  128.935520  -174.325512  -228.427051  311.019285 ; -15715.626530  369100.800123  -370037.270555  1024.397475  1814353.909002  -178.767776  435253.555247  726.728823  5120.585215  487.746382  8398.049135  94588.421864  53.702918  64.568548  1180.430619  459354.516789  3305.409247  172893.104728  -268801.248361  -353828.403220  467375.230668 ; -251.791831  -160.678162  311.810804  -0.144508  -178.767776  13.431456  -523.677507  4.928676  39.967871  8.056261  105.590601  83.798394  -2.826590  -3.166540  2.076517  -77.051318  22.601258  -211.016525  119.673716  373.615350  -396.632652 ; 68400.960648  -954614.286955  -1210322.756076  301.160376  435253.555247  -523.677507  1319521.996121  308.593820  2233.556892  82.132128  3317.155873  -178138.810504  209.240552  -38.703468  -349.200243  1203952.497379  -166100.345280  755457.816773  -523972.632481  -589211.283489  1130796.405338 ; 295.001718  305.492953  -267.288095  0.389638  726.728823  4.928676  308.593820  26.185278  64.597852  7.733499  176.086144  -20.427060  2.005108  0.568550  -2.377781  44.379602  33.735315  179.903017  -175.265894  -349.920546  353.810693 ; 1611.581516  2814.271575  -2050.597258  2.895533  5120.585215  39.967871  2233.556892  64.597852  731.194497  112.819594  1293.386797  -388.669117  10.896899  2.240903  3.070882  948.532671  -108.384275  1506.591528  -1140.450304  -2726.471389  2315.037988 ; 108.599549  284.563107  -110.724228  0.268065  487.746382  8.056261  82.132128  7.733499  112.819594  26.806225  160.202622  -13.794225  0.452495  -0.410701  0.748839  44.312437  0.001238  83.691043  -75.170028  -233.133030  132.592881 ; 2572.151637  4845.375748  -3472.837095  4.814335  8398.049135  105.590601  3317.155873  176.086144  1293.386797  160.202622  2798.047672  -689.389131  17.221272  3.650197  8.025305  1755.685639  -278.978931  2573.157667  -1892.805104  -4244.884946  3807.791637 ; -19983.080825  58035.033133  157995.214371  47.591097  94588.421864  83.798394  -178138.810504  -20.427060  -388.669117  -13.794225  -689.389131  155868.311599  -147.172285  16.418341  -243.919780  -97045.475781  42308.197575  -143795.408743  -24754.253954  108782.364784  -126532.416355 ; 335.189444  212.016693  -129.323239  0.024612  53.702918  -2.826590  209.240552  2.005108  10.896899  0.452495  17.221272  -147.172285  108.595351  10.780498  4.756565  -259.345274  71.105366  122.982617  19.274249  -167.056426  9.100441 ; 196.313937  295.480309  86.117358  0.028351  64.568548  -3.166540  -38.703468  0.568550  2.240903  -0.410701  3.650197  16.418341  10.780498  15.325809  0.165126  -307.336515  36.536213  -65.090940  46.326616  -54.644640  -30.669597 ; 29.905659  3067.600154  396.278101  0.706138  1180.430619  2.076517  -349.200243  -2.377781  3.070882  0.748839  8.025305  -243.919780  4.756565  0.165126  25.399901  -366.428892  -282.990017  -20.896197  298.383881  -284.584282  -611.624868 ; 31115.283495  -958469.391183  -1115704.047423  310.211556  459354.516789  -77.051318  1203952.497379  44.379602  948.532671  44.312437  1755.685639  -97045.475781  -259.345274  -307.336515  -366.428892  1162345.311244  -144506.640727  671113.944926  -527121.716789  -503674.148459  1043087.413004 ; -7679.777978  18436.699659  151152.562436  -8.746659  3305.409247  22.601258  -166100.345280  33.735315  -108.384275  0.001238  -278.978931  42308.197575  71.105366  36.536213  -282.990017  -144506.640727  38453.841713  -103604.957577  49306.855902  85844.619895  -132517.601350 ; 46412.877178  -533909.973179  -693441.816045  128.935520  172893.104728  -211.016525  755457.816773  179.903017  1506.591528  83.691043  2573.157667  -143795.408743  122.982617  -65.090940  -20.896197  671113.944926  -103604.957577  449384.557844  -273133.294926  -338804.300591  633068.158070 ; -25488.873773  469385.301474  486768.863812  -174.325512  -268801.248361  119.673716  -523972.632481  -175.265894  -1140.450304  -75.170028  -1892.805104  -24754.253954  19.274249  46.326616  298.383881  -527121.716789  49306.855902  -273133.294926  282405.253556  202682.078849  -462973.130160 ; -35109.577686  177755.475764  525159.074503  -228.427051  -353828.403220  373.615350  -589211.283489  -349.920546  -2726.471389  -233.133030  -4244.884946  108782.364784  -167.056426  -54.644640  -284.584282  -503674.148459  85844.619895  -338804.300591  202682.078849  354064.591218  -517926.675007 ; 48286.179755  -835314.872178  -1036492.094556  311.019285  467375.230668  -396.632652  1130796.405338  353.810693  2315.037988  132.592881  3807.791637  -126532.416355  9.100441  -30.669597  -611.624868  1043087.413004  -132517.601350  633068.158070  -462973.130160  -517926.675007  994304.245226 ;];
Results{1,4}={};
Results{1,3}=[0.000000,-673.923698,32834.682306,-472574.924402,-0.419230];
