# Supplementary material for: A Pareto approach to resolve the conflict between information gain and experimental costs: Multiple-criteria design of carbon labeling experiments
Source: PLoS Comput Biol. 2018 Oct 31;14(10):e1006533. doi: 10.1371/journal.pcbi.1006533 (PMC6209137; doi:10.1371/journal.pcbi.1006533)
Supplement: S3 File — ZIP archive containing information criteria for flux space samples and Matlab scripts to evaluate variations. (ZIP) [file pcbi.1006533.s009.zip › Sensitivity/Sensitivity_3D_CNMR/Result1029CNMR.m]

function Results=Result1029CNMR()
Results{1,5}=[ 0.001000  0.001000  0.001000  0.001000  0.001000  0.001000  0.001000  1.970784  0.001000  10.000000 ];
Results{1,6}=[ 10.000000  10.000000  10.000000  10.000000  10.000000  10.000000  10.000000  10.000000  10.000000  10.000000  10.000000  10.000000  10.000000  10.000000  10.000000  10.000000  10.000000  10.000000  10.000000  10.000000  10.000000  10.000000  10.000000  10.000000  10.000000  10.000000  10.000000  10.000000  10.000000  10.000000  10.000000  10.000000  10.000000  10.000000  10.000000  10.000000  10.000000  10.000000  10.000000  10.000000  9.715525  10.000000  10.000000  10.000000  9.715525  10.000000  10.000000  10.000000  10.000000  10.000000 ];
Results{1,1}=[32834.682306, 30029.595641, 120.000000, 2445.086665, 974.986521, 240.000000];
Results{1,2}=[ 49584.575435  -19353.042805  -50527.032221  -5.942413  -14130.823386  -69.324441  63714.682933  4560.391948  -164.193317  4908.702855  -25438.076474  593.845323  222.824790  5.249638  15866.297133  -10608.072226  46487.843623  -20754.023827  -36426.291864  39593.956848 ; -19353.042805  1536824.802013  252582.612743  222.711838  402181.827327  -75.247211  -252483.067302  9196.634989  -216.414454  10415.394381  70643.434731  259.964105  237.393571  1211.587021  -238691.052025  29116.657571  -168249.506144  93257.861484  44151.710374  -221508.303609 ; -50527.032221  252582.612743  777757.274175  -235.584885  -288005.994054  77.391088  -862213.228186  -3895.147672  198.168911  -5593.605152  192368.474369  -206.662045  38.657319  -545.717925  -764122.225901  212646.807409  -521011.497289  296533.929544  455009.288712  -710175.577444 ; -5.942413  222.711838  -235.584885  1.258761  1138.444967  -0.047630  275.461071  6.727021  -0.162842  7.605650  94.095233  0.022212  0.018102  0.564126  305.558493  -7.767004  102.868508  -196.142122  -198.410735  281.690028 ; -14130.823386  402181.827327  -288005.994054  1138.444967  1825524.383667  -47.709300  340818.329637  10972.022209  -226.630648  12392.791632  163581.445655  51.195130  43.863995  888.436070  398072.987139  6166.572696  109136.342703  -273543.317928  -261242.833071  361079.686301 ; -69.324441  -75.247211  77.391088  -0.047630  -47.709300  1.755067  -125.151645  168.415144  1.469392  167.347160  15.453755  -1.037591  -0.676177  0.499556  -19.241076  5.255567  -52.074674  36.197576  91.981172  -104.405411 ; 63714.682933  -252483.067302  -862213.228186  275.461071  340818.329637  -125.151645  961244.776037  5478.524854  -260.363966  7098.988503  -215981.782285  352.134865  18.942287  592.892446  839617.956577  -233395.420623  578898.196458  -327770.499277  -517876.672085  793230.345152 ; 4560.391948  9196.634989  -3895.147672  6.727021  10972.022209  168.415144  5478.524854  28119.922574  108.424002  25574.145329  -243.815061  42.670102  9.492892  -14.480110  859.653716  164.893468  2821.541874  -2680.438174  -6556.394033  4831.648980 ; -164.193317  -216.414454  198.168911  -0.162842  -226.630648  1.469392  -260.363966  108.424002  40.705981  103.468532  42.545720  -2.104128  -0.986198  0.837963  -82.279690  18.279978  -146.617985  103.560375  129.358287  -225.107852 ; 4908.702855  10415.394381  -5593.605152  7.605650  12392.791632  167.347160  7098.988503  25574.145329  103.468532  24996.908361  -851.656434  51.097362  12.832785  4.736084  2541.125828  -438.849917  4181.969126  -3379.363799  -7439.095706  5998.715964 ; -25438.076474  70643.434731  192368.474369  94.095233  163581.445655  15.453755  -215981.782285  -243.815061  42.545720  -851.656434  190915.368077  -231.531752  14.110902  -254.805025  -124684.165681  71171.865241  -176371.714305  -24650.739933  129648.022304  -151035.441100 ; 593.845323  259.964105  -206.662045  0.022212  51.195130  -1.037591  352.134865  42.670102  -2.104128  51.097362  -231.531752  193.694474  11.018618  5.363030  -418.122554  164.469729  213.979451  10.451337  -230.117826  12.094686 ; 222.824790  237.393571  38.657319  0.018102  43.863995  -0.676177  18.942287  9.492892  -0.986198  12.832785  14.110902  11.018618  10.960796  -0.516918  -257.622149  38.047999  -28.263309  12.241680  -61.154852  11.614937 ; 5.249638  1211.587021  -545.717925  0.564126  888.436070  0.499556  592.892446  -14.480110  0.837963  4.736084  -254.805025  5.363030  -0.516918  20.054377  688.365927  -331.958683  490.114989  -220.472647  -352.431126  205.820541 ; 15866.297133  -238691.052025  -764122.225901  305.558493  398072.987139  -19.241076  839617.956577  859.653716  -82.279690  2541.125828  -124684.165681  -418.122554  -257.622149  688.365927  801339.547259  -205613.768736  487658.254964  -331468.551865  -431160.874884  704103.924629 ; -10608.072226  29116.657571  212646.807409  -7.767004  6166.572696  5.255567  -233395.420623  164.893468  18.279978  -438.849917  71171.865241  164.469729  38.047999  -331.958683  -205613.768736  70714.469300  -149250.683348  67623.706033  121443.434946  -184627.764870 ; 46487.843623  -168249.506144  -521011.497289  102.868508  109136.342703  -52.074674  578898.196458  2821.541874  -146.617985  4181.969126  -176371.714305  213.979451  -28.263309  490.114989  487658.254964  -149250.683348  367562.052889  -169344.058616  -308477.286137  462526.049485 ; -20754.023827  93257.861484  296533.929544  -196.142122  -273543.317928  36.197576  -327770.499277  -2680.438174  103.560375  -3379.363799  -24650.739933  10.451337  12.241680  -220.472647  -331468.551865  67623.706033  -169344.058616  184046.008222  160541.160063  -282869.586368 ; -36426.291864  44151.710374  455009.288712  -198.410735  -261242.833071  91.981172  -517876.672085  -6556.394033  129.358287  -7439.095706  129648.022304  -230.117826  -61.154852  -352.431126  -431160.874884  121443.434946  -308477.286137  160541.160063  335047.451421  -443297.961996 ; 39593.956848  -221508.303609  -710175.577444  281.690028  361079.686301  -104.405411  793230.345152  4831.648980  -225.107852  5998.715964  -151035.441100  12.094686  11.614937  205.820541  704103.924629  -184627.764870  462526.049485  -282869.586368  -443297.961996  680526.912594 ;];
Results{1,4}={};
Results{1,4}{1,1}={'PPP4.x'};
Results{1,3}=[1.000000,-1237.606610,32834.682306,-391723.644074,-0.108282];
