# Supplementary material for: A Pareto approach to resolve the conflict between information gain and experimental costs: Multiple-criteria design of carbon labeling experiments
Source: PLoS Comput Biol. 2018 Oct 31;14(10):e1006533. doi: 10.1371/journal.pcbi.1006533 (PMC6209137; doi:10.1371/journal.pcbi.1006533)
Supplement: S3 File — ZIP archive containing information criteria for flux space samples and Matlab scripts to evaluate variations. (ZIP) [file pcbi.1006533.s009.zip › Sensitivity/Sensitivity_3D_CNMR/Result102CNMR.m]

function Results=Result102CNMR()
Results{1,5}=[ 0.001000  0.001000  0.001000  0.001000  0.001000  0.001000  0.001000  1.970784  0.001000  10.000000 ];
Results{1,6}=[ 10.000000  10.000000  10.000000  10.000000  10.000000  10.000000  10.000000  10.000000  10.000000  10.000000  10.000000  10.000000  10.000000  10.000000  10.000000  10.000000  10.000000  10.000000  10.000000  10.000000  10.000000  10.000000  10.000000  10.000000  10.000000  10.000000  10.000000  10.000000  10.000000  10.000000  10.000000  10.000000  10.000000  10.000000  10.000000  10.000000  10.000000  10.000000  10.000000  10.000000  9.715525  10.000000  10.000000  10.000000  9.715525  10.000000  10.000000  10.000000  10.000000  10.000000 ];
Results{1,1}=[32834.682306, 30029.595641, 120.000000, 2445.086665, 974.986521, 240.000000];
Results{1,2}=[ 49572.380154  -28743.216002  -56470.788965  -5.878460  -30726.210566  -284.711538  67277.861817  476.448517  1450.050238  102.456203  2728.867447  -25936.942665  313.162061  195.252601  39.407774  21459.956104  -9946.281931  50062.064154  -23522.984574  -37299.589398  45057.107173 ; -28743.216002  1434213.408376  348522.423214  151.524432  681686.978050  -210.349349  -350245.890019  547.854838  2649.363496  338.722303  5217.608369  70721.731192  166.887597  233.098912  1823.687393  -333508.436759  19289.139796  -221030.727493  145920.295597  22011.433380  -289120.800984 ; -56470.788965  348522.423214  1046000.331300  -226.348188  -965017.416358  358.571904  -1156480.259465  -580.593775  -2323.312238  -151.242598  -4521.067236  158094.204039  -107.097082  38.362174  -533.298627  -1056270.247814  180465.077065  -657956.780512  458885.264825  615511.314905  -1012999.861836 ; -5.878460  151.524432  -226.348188  0.384715  1032.308300  -0.055884  259.023396  0.368310  1.460376  0.186162  2.768897  51.138079  0.014004  0.015931  0.461488  275.280287  -3.550562  109.098470  -159.673160  -185.054533  270.464422 ; -30726.210566  681686.978050  -965017.416358  1032.308300  4701202.712614  -278.504793  1108761.826956  1775.895824  6638.900497  823.744397  12450.194637  243846.624989  69.507141  82.535120  1979.765735  1186762.869944  5582.672298  453957.341020  -699204.867349  -806884.533956  1174735.705777 ; -284.711538  -210.349349  358.571904  -0.055884  -278.504793  14.000779  -570.391788  7.023582  27.627540  9.162921  86.936182  84.882879  -2.206764  -2.607265  2.291533  -106.241496  19.187388  -239.651463  150.880026  419.774830  -485.327053 ; 67277.861817  -350245.890019  -1156480.259465  259.023396  1108761.826956  -570.391788  1283419.797319  657.543860  2561.181830  108.745959  4584.724516  -177682.608244  166.840750  0.751448  620.302573  1162497.774426  -198300.563233  728509.443559  -505900.773929  -695625.764900  1126891.083397 ; 476.448517  547.854838  -580.593775  0.368310  1775.895824  7.023582  657.543860  49.702365  74.744985  12.227409  232.197499  -10.092501  2.497332  1.121209  -2.929627  263.180310  44.013413  374.221522  -382.872031  -639.492764  741.633575 ; 1450.050238  2649.363496  -2323.312238  1.460376  6638.900497  27.627540  2561.181830  74.744985  433.612383  93.097732  846.025011  -205.582603  7.095155  2.393430  1.714799  1469.403861  -88.898556  1576.389627  -1393.010008  -2590.029703  2659.286173 ; 102.456203  338.722303  -151.242598  0.186162  823.744397  9.162921  108.745959  12.227409  93.097732  28.147394  142.613617  18.243425  0.135019  -0.502843  0.669452  109.681105  6.518170  95.652136  -120.052794  -239.929393  181.735006 ; 2728.867447  5217.608369  -4521.067236  2.768897  12450.194637  86.936182  4584.724516  232.197499  846.025011  142.613617  2191.702179  -436.817371  13.136969  4.676693  4.067515  2938.150806  -251.349790  3085.713085  -2672.901344  -4671.518380  5088.762809 ; -25936.942665  70721.731192  158094.204039  51.138079  243846.624989  84.882879  -177682.608244  -10.092501  -205.582603  18.243425  -436.817371  176688.711715  -111.990126  11.710544  -209.452709  -88192.490748  53560.734606  -152064.251432  -35990.786623  106391.803945  -119465.702745 ; 313.162061  166.887597  -107.097082  0.014004  69.507141  -2.206764  166.840750  2.497332  7.095155  0.135019  13.136969  -111.990126  68.719982  6.216672  2.706292  -216.767267  62.141762  111.619735  -3.838268  -125.729587  18.936073 ; 195.252601  233.098912  38.362174  0.015931  82.535120  -2.607265  0.751448  1.121209  2.393430  -0.502843  4.676693  11.710544  6.216672  9.064514  0.036056  -232.752997  30.773372  -26.468149  12.897706  -54.144492  11.703057 ; 39.407774  1823.687393  -533.298627  0.461488  1979.765735  2.291533  620.302573  -2.929627  1.714799  0.669452  4.067515  -209.452709  2.706292  0.036056  20.939751  662.615823  -290.131521  475.448570  -242.702030  -542.521907  269.395481 ; 21459.956104  -333508.436759  -1056270.247814  275.280287  1186762.869944  -106.241496  1162497.774426  263.180310  1469.403861  109.681105  2938.150806  -88192.490748  -216.767267  -232.752997  662.615823  1121321.755272  -173452.482931  636764.402394  -508615.144611  -609898.325640  1035212.635698 ; -9946.281931  19289.139796  180465.077065  -3.550562  5582.672298  19.187388  -198300.563233  44.013413  -88.898556  6.518170  -251.349790  53560.734606  62.141762  30.773372  -290.131521  -173452.482931  48951.546613  -124276.151100  59837.878633  103717.536677  -159896.538467 ; 50062.064154  -221030.727493  -657956.780512  109.098470  453957.341020  -239.651463  728509.443559  374.221522  1576.389627  95.652136  3085.713085  -152064.251432  111.619735  -26.468149  475.448570  636764.402394  -124276.151100  434981.529801  -255543.750663  -389455.551905  619783.203717 ; -23522.984574  145920.295597  458885.264825  -159.673160  -699204.867349  150.880026  -505900.773929  -382.872031  -1393.010008  -120.052794  -2672.901344  -35990.786623  -3.838268  12.897706  -242.702030  -508615.144611  59837.878633  -255543.750663  278334.391651  259658.473397  -463120.103962 ; -37299.589398  22011.433380  615511.314905  -185.054533  -806884.533956  419.774830  -695625.764900  -639.492764  -2590.029703  -239.929393  -4671.518380  106391.803945  -125.729587  -54.144492  -542.521907  -609898.325640  103717.536677  -389455.551905  259658.473397  449506.884903  -632141.812875 ; 45057.107173  -289120.800984  -1012999.861836  270.464422  1174735.705777  -485.327053  1126891.083397  741.633575  2659.286173  181.735006  5088.762809  -119465.702745  18.936073  11.703057  269.395481  1035212.635698  -159896.538467  619783.203717  -463120.103962  -632141.812875  1021650.835601 ;];
Results{1,4}={};
Results{1,3}=[0.000000,-655.416800,32834.682306,-573745.740923,-0.156774];
