# Supplementary material for: A Pareto approach to resolve the conflict between information gain and experimental costs: Multiple-criteria design of carbon labeling experiments
Source: PLoS Comput Biol. 2018 Oct 31;14(10):e1006533. doi: 10.1371/journal.pcbi.1006533 (PMC6209137; doi:10.1371/journal.pcbi.1006533)
Supplement: S3 File — ZIP archive containing information criteria for flux space samples and Matlab scripts to evaluate variations. (ZIP) [file pcbi.1006533.s009.zip › Sensitivity/Sensitivity_3D_CNMR/Result1030CNMR.m]

function Results=Result1030CNMR()
Results{1,5}=[ 0.001000  0.001000  0.001000  0.001000  0.001000  0.001000  0.001000  1.970784  0.001000  10.000000 ];
Results{1,6}=[ 10.000000  10.000000  10.000000  10.000000  10.000000  10.000000  10.000000  10.000000  10.000000  10.000000  10.000000  10.000000  10.000000  10.000000  10.000000  10.000000  10.000000  10.000000  10.000000  10.000000  10.000000  10.000000  10.000000  10.000000  10.000000  10.000000  10.000000  10.000000  10.000000  10.000000  10.000000  10.000000  10.000000  10.000000  10.000000  10.000000  10.000000  10.000000  10.000000  10.000000  9.715525  10.000000  10.000000  10.000000  9.715525  10.000000  10.000000  10.000000  10.000000  10.000000 ];
Results{1,1}=[32834.682306, 30029.595641, 120.000000, 2445.086665, 974.986521, 240.000000];
Results{1,2}=[ 68691.882254  -46217.590966  -71174.350656  -23.515002  -37065.315801  -333.869058  84132.379844  631.475799  1610.319223  246.088136  3667.854681  -27236.919916  1483.564888  355.601515  -149.766076  25221.524689  -6045.967513  61054.447628  -33833.182904  -40733.173309  59648.222139 ; -46217.590966  1581377.283223  730921.188813  361.734570  530129.328268  -61.888151  -748346.186258  305.210752  1265.465969  342.695088  2968.969446  60531.760817  619.662814  499.426220  2758.561642  -743076.615754  10335.298063  -427895.656685  366100.837002  96997.790224  -638729.231151 ; -71174.350656  730921.188813  1478054.027654  -836.916740  -1229074.530700  386.272925  -1619462.243569  -793.799713  -2719.185220  -417.220998  -6375.266899  134235.362828  -384.287343  153.010284  310.389869  -1534927.856898  135673.716856  -879663.411229  729162.197702  785238.569528  -1486601.552453 ; -23.515002  361.734570  -836.916740  3.464378  2851.325644  -0.029050  952.296750  0.866737  3.232558  0.764671  7.425626  134.903235  0.153970  0.111808  1.475318  994.170993  -9.258749  417.646524  -551.718119  -671.069387  999.321306 ; -37065.315801  530129.328268  -1229074.530700  2851.325644  4434216.818929  -187.658410  1404461.761424  1589.331928  5260.748724  1173.869295  11918.631642  199655.278600  217.657580  165.157394  2071.808436  1458857.180537  3044.779789  609952.189024  -810134.125601  -1002272.938600  1484695.925943 ; -333.869058  -61.888151  386.272925  -0.029050  -187.658410  12.774307  -596.562332  6.384575  26.212375  12.271048  85.460850  95.451001  -8.458401  -4.653993  3.268519  -104.554243  16.081059  -262.938041  165.032932  385.944729  -498.363423 ; 84132.379844  -748346.186258  -1619462.243569  952.296750  1404461.761424  -596.562332  1780550.880355  910.506653  3002.683538  391.079138  6703.153315  -152036.666909  646.672038  -74.619027  -263.438874  1674974.825803  -149586.116313  965950.857006  -796028.550092  -882603.595129  1637681.517408 ; 631.475799  305.210752  -793.799713  0.866737  1589.331928  6.384575  910.506653  51.857799  68.114905  17.666471  242.823371  -49.020283  12.473073  2.274779  -4.977318  362.640315  36.675810  517.049236  -476.546850  -751.652403  980.704461 ; 1610.319223  1265.465969  -2719.185220  3.232558  5260.748724  26.212375  3002.683538  68.114905  360.444494  118.262002  767.565095  -309.456216  33.116607  5.151472  -2.187199  1753.969293  -77.109798  1832.175579  -1529.862220  -2652.510300  3087.938107 ; 246.088136  342.695088  -417.220998  0.764671  1173.869295  12.271048  391.079138  17.666471  118.262002  45.120125  210.131551  -9.947213  3.858690  -0.665430  0.286617  291.434868  1.366962  271.640760  -265.316511  -480.917605  488.519756 ; 3667.854681  2968.969446  -6375.266899  7.425626  11918.631642  85.460850  6703.153315  242.823371  767.565095  210.131551  2353.815864  -763.151194  75.210978  12.613005  -4.561686  4211.509224  -249.217781  4314.564351  -3558.633293  -5785.261697  7159.486867 ; -27236.919916  60531.760817  134235.362828  134.903235  199655.278600  95.451001  -152036.666909  -49.020283  -309.456216  -9.947213  -763.151194  165418.982527  -557.621679  37.314053  -201.801932  -68729.699613  37528.627086  -133242.066494  -36306.493666  92244.368894  -104988.619450 ; 1483.564888  619.662814  -384.287343  0.153970  217.657580  -8.458401  646.672038  12.473073  33.116607  3.858690  75.210978  -557.621679  747.975079  32.252902  13.251272  -1076.537622  253.630405  496.083289  50.767439  -524.660765  -80.079460 ; 355.601515  499.426220  153.010284  0.111808  165.157394  -4.653993  -74.619027  2.274779  5.151472  -0.665430  12.613005  37.314053  32.252902  32.416348  -2.952621  -500.526871  57.576115  -98.077171  57.535801  -95.035364  -41.238205 ; -149.766076  2758.561642  310.389869  1.475318  2071.808436  3.268519  -263.438874  -4.977318  -2.187199  0.286617  -4.561686  -201.801932  13.251272  -2.952621  26.548985  -100.202618  -242.424813  -12.279087  226.010413  -421.858280  -464.395951 ; 25221.524689  -743076.615754  -1534927.856898  994.170993  1458857.180537  -104.554243  1674974.825803  362.640315  1753.969293  291.434868  4211.509224  -68729.699613  -1076.537622  -500.526871  -100.202618  1656203.058630  -134601.678639  884477.838891  -799340.218445  -803601.942253  1555177.539319 ; -6045.967513  10335.298063  135673.716856  -9.258749  3044.779789  16.081059  -149586.116313  36.675810  -77.109798  1.366962  -249.217781  37528.627086  253.630405  57.576115  -242.424813  -134601.678639  29315.393191  -90883.143065  49929.517266  80072.496088  -127831.271809 ; 61054.447628  -427895.656685  -879663.411229  417.646524  609952.189024  -262.938041  965950.857006  517.049236  1832.175579  271.640760  4314.564351  -133242.066494  496.083289  -98.077171  -12.279087  884477.838891  -90883.143065  545768.756569  -402030.394296  -473288.216892  868546.983426 ; -33833.182904  366100.837002  729162.197702  -551.718119  -810134.125601  165.032932  -796028.550092  -476.546850  -1529.862220  -265.316511  -3558.633293  -36306.493666  50.767439  57.535801  226.010413  -799340.218445  49929.517266  -402030.394296  432459.216623  371517.622121  -747813.576413 ; -40733.173309  96997.790224  785238.569528  -671.069387  -1002272.938600  385.944729  -882603.595129  -751.652403  -2652.510300  -480.917605  -5785.261697  92244.368894  -524.660765  -95.035364  -421.858280  -803601.942253  80072.496088  -473288.216892  371517.622121  546351.167072  -838522.642777 ; 59648.222139  -638729.231151  -1486601.552453  999.321306  1484695.925943  -498.363423  1637681.517408  980.704461  3087.938107  488.519756  7159.486867  -104988.619450  -80.079460  -41.238205  -464.395951  1555177.539319  -127831.271809  868546.983426  -747813.576413  -838522.642777  1538477.423941 ;];
Results{1,4}={};
Results{1,3}=[0.000000,-745.321873,32834.682306,-679072.348017,-0.214355];
