# Supplementary material for: A Pareto approach to resolve the conflict between information gain and experimental costs: Multiple-criteria design of carbon labeling experiments
Source: PLoS Comput Biol. 2018 Oct 31;14(10):e1006533. doi: 10.1371/journal.pcbi.1006533 (PMC6209137; doi:10.1371/journal.pcbi.1006533)
Supplement: S3 File — ZIP archive containing information criteria for flux space samples and Matlab scripts to evaluate variations. (ZIP) [file pcbi.1006533.s009.zip › Sensitivity/Sensitivity_3D_CNMR/Result1031CNMR.m]

function Results=Result1031CNMR()
Results{1,5}=[ 0.001000  0.001000  0.001000  0.001000  0.001000  0.001000  0.001000  1.970784  0.001000  10.000000 ];
Results{1,6}=[ 10.000000  10.000000  10.000000  10.000000  10.000000  10.000000  10.000000  10.000000  10.000000  10.000000  10.000000  10.000000  10.000000  10.000000  10.000000  10.000000  10.000000  10.000000  10.000000  10.000000  10.000000  10.000000  10.000000  10.000000  10.000000  10.000000  10.000000  10.000000  10.000000  10.000000  10.000000  10.000000  10.000000  10.000000  10.000000  10.000000  10.000000  10.000000  10.000000  10.000000  9.715525  10.000000  10.000000  10.000000  9.715525  10.000000  10.000000  10.000000  10.000000  10.000000 ];
Results{1,1}=[32834.682306, 30029.595641, 120.000000, 2445.086665, 974.986521, 240.000000];
Results{1,2}=[ 48141.212715  -41494.049580  -52588.621772  -18.406720  -41723.995415  -78.237950  63895.244771  4219.461422  -220.097043  4564.110110  -23698.592193  368.941582  231.139718  -3.798394  17212.150372  -5553.414672  46353.212599  -22614.093124  -28826.510090  39393.808566 ; -41494.049580  1509520.254924  598538.377071  380.828177  799252.641064  -1.269797  -602636.665903  4795.452901  -43.728400  4796.415626  107010.432082  217.108730  367.701846  3216.778991  -576112.923467  11488.561594  -368600.164952  256861.117045  19255.855637  -484617.124445 ; -52588.621772  598538.377071  1204222.251328  -554.629283  -1168952.825874  106.096032  -1322903.280484  -6443.860115  380.144081  -8303.085128  38636.220666  -183.619593  72.662984  323.772504  -1264569.267064  104498.926879  -701092.115446  621871.497302  642055.135007  -1198127.913368 ; -18.406720  380.828177  -554.629283  1.726156  2060.759865  -0.003026  639.013151  6.111177  -0.140339  6.884095  175.760471  0.059312  0.077835  1.466629  700.698804  -6.874167  253.015653  -426.923790  -486.555752  690.389199 ; -41723.995415  799252.641064  -1168952.825874  2060.759865  4529632.840962  -35.716273  1352412.916047  14542.282604  -385.024150  16374.130059  375916.504799  127.987350  172.347309  2958.433498  1480543.058743  1392.614589  528298.408402  -905671.618385  -1039890.145600  1473767.718282 ; -78.237950  -1.269797  106.096032  -0.003026  -35.716273  2.048543  -159.690977  171.023653  1.876660  175.421510  30.779324  -0.794493  -1.019833  0.737906  -33.524577  5.240633  -73.024169  40.056805  98.509273  -127.523743 ; 63895.244771  -602636.665903  -1322903.280484  639.013151  1352412.916047  -159.690977  1460011.925100  8037.427564  -474.484447  9795.140889  -43751.186633  281.701941  -2.959770  -256.633522  1383624.560646  -114922.193770  771132.243716  -682918.720935  -729555.284007  1326366.110773 ; 4219.461422  4795.452901  -6443.860115  6.111177  14542.282604  171.023653  8037.427564  24388.922973  106.016180  22741.193989  -109.171398  24.706417  7.946423  -16.584903  3807.804377  66.775844  4099.303329  -4114.921159  -8319.481818  7938.247808 ; -220.097043  -43.728400  380.144081  -0.140339  -385.024150  1.876660  -474.484447  106.016180  49.577867  101.639593  71.591449  -1.915183  -1.710259  1.244285  -217.827035  21.958125  -262.751382  186.904102  242.382488  -419.116911 ; 4564.110110  4796.415626  -8303.085128  6.884095  16374.130059  175.421510  9795.140889  22741.193989  101.639593  22790.912525  -524.596617  30.403042  12.186495  4.270971  5681.929286  -317.617801  5485.025303  -4995.583729  -9327.944191  9350.480710 ; -23698.592193  107010.432082  38636.220666  175.760471  375916.504799  30.779324  -43751.186633  -109.171398  71.591449  -524.596617  170910.713812  -156.383680  25.093620  12.148913  44679.331401  28141.103009  -81154.449915  -99700.968527  16338.388410  9013.668852 ; 368.941582  217.108730  -183.619593  0.059312  127.987350  -0.794493  281.701941  24.706417  -1.915183  30.403042  -156.383680  114.069685  12.265113  5.079773  -218.930440  57.762326  165.790246  -15.834684  -209.286002  58.677422 ; 231.139718  367.701846  72.662984  0.077835  172.347309  -1.019833  -2.959770  7.946423  -1.710259  12.186495  25.093620  12.265113  21.468085  0.248197  -323.606030  38.954359  -60.669205  30.911028  -103.368023  13.408302 ; -3.798394  3216.778991  323.772504  1.466629  2958.433498  0.737906  -256.633522  -16.584903  1.244285  4.270971  12.148913  5.079773  0.248197  31.175595  -125.641203  -244.668693  -48.257763  65.623178  -547.444888  -441.248757 ; 17212.150372  -576112.923467  -1264569.267064  700.698804  1480543.058743  -33.524577  1383624.560646  3807.804377  -217.827035  5681.929286  44679.331401  -218.930440  -323.606030  -125.641203  1392442.318313  -99700.666339  703923.551254  -709250.722913  -673995.705893  1280533.385813 ; -5553.414672  11488.561594  104498.926879  -6.874167  1392.614589  5.240633  -114922.193770  66.775844  21.958125  -317.617801  28141.103009  57.762326  38.954359  -244.668693  -99700.666339  24834.651461  -71609.924475  34172.769697  59511.166807  -90585.853206 ; 46353.212599  -368600.164952  -701092.115446  253.015653  528298.408402  -73.024169  771132.243716  4099.303329  -262.751382  5485.025303  -81154.449915  165.790246  -60.669205  -48.257763  703923.551254  -71609.924475  431582.373499  -323722.387455  -371935.205620  675442.501624 ; -22614.093124  256861.117045  621871.497302  -426.923790  -905671.618385  40.056805  -682918.720935  -4114.921159  186.904102  -4995.583729  -99700.968527  -15.834684  30.911028  65.623178  -709250.722913  34172.769697  -323722.387455  410774.740877  332773.784960  -648095.452488 ; -28826.510090  19255.855637  642055.135007  -486.555752  -1039890.145600  98.509273  -729555.284007  -8319.481818  242.382488  -9327.944191  16338.388410  -209.286002  -103.368023  -547.444888  -673995.705893  59511.166807  -371935.205620  332773.784960  477381.594327  -694250.164300 ; 39393.808566  -484617.124445  -1198127.913368  690.389199  1473767.718282  -127.523743  1326366.110773  7938.247808  -419.116911  9350.480710  9013.668852  58.677422  13.408302  -441.248757  1280533.385813  -90585.853206  675442.501624  -648095.452488  -694250.164300  1244703.189563 ;];
Results{1,4}={};
Results{1,4}{1,1}={'PPP4.x'};
Results{1,3}=[1.000000,-1148.340778,32834.682306,-647577.898415,-0.018339];
