# Supplementary material for: A Pareto approach to resolve the conflict between information gain and experimental costs: Multiple-criteria design of carbon labeling experiments
Source: PLoS Comput Biol. 2018 Oct 31;14(10):e1006533. doi: 10.1371/journal.pcbi.1006533 (PMC6209137; doi:10.1371/journal.pcbi.1006533)
Supplement: S3 File — ZIP archive containing information criteria for flux space samples and Matlab scripts to evaluate variations. (ZIP) [file pcbi.1006533.s009.zip › Sensitivity/Sensitivity_3D_CNMR/Result1032CNMR.m]

function Results=Result1032CNMR()
Results{1,5}=[ 0.001000  0.001000  0.001000  0.001000  0.001000  0.001000  0.001000  1.970784  0.001000  10.000000 ];
Results{1,6}=[ 10.000000  10.000000  10.000000  10.000000  10.000000  10.000000  10.000000  10.000000  10.000000  10.000000  10.000000  10.000000  10.000000  10.000000  10.000000  10.000000  10.000000  10.000000  10.000000  10.000000  10.000000  10.000000  10.000000  10.000000  10.000000  10.000000  10.000000  10.000000  10.000000  10.000000  10.000000  10.000000  10.000000  10.000000  10.000000  10.000000  10.000000  10.000000  10.000000  10.000000  9.715525  10.000000  10.000000  10.000000  9.715525  10.000000  10.000000  10.000000  10.000000  10.000000 ];
Results{1,1}=[32834.682306, 30029.595641, 120.000000, 2445.086665, 974.986521, 240.000000];
Results{1,2}=[ 68144.150615  -63853.159320  -96955.856511  -58.025178  -17324.743092  -291.528446  112908.761183  420.566394  2313.113165  241.351785  4371.245321  -25727.233863  1836.586458  1139.327013  -214.955434  52934.732648  -5001.489371  74042.832258  -48053.664489  -54939.418406  88624.941788 ; -63853.159320  3032555.331482  1657762.027927  1044.777616  260014.954172  -24.341136  -1717266.787731  143.435163  1467.133725  266.171391  2935.819433  62298.539209  581.427006  2122.168511  3863.532582  -1738087.351964  5332.988797  -935606.843747  872406.430569  341936.878525  -1522799.172361 ; -96955.856511  1657762.027927  1705167.580160  -2363.024399  -483984.391840  339.439465  -1833785.427496  -343.067330  -3007.288851  -274.179115  -6021.610430  115373.854517  -585.979178  894.032168  1416.990734  -1764292.865773  80660.243312  -997008.985684  868312.414278  706130.623730  -1663448.815442 ; -58.025178  1044.777616  -2363.024399  69.233486  7030.731559  -0.462467  2716.763919  1.648119  15.976336  2.189317  31.734928  662.201472  0.431562  1.398790  4.207673  2932.646738  -26.365717  1106.457301  -1765.063718  -1991.767507  2865.610013 ; -17324.743092  260014.954172  -483984.391840  7030.731559  1651902.845516  -83.551673  559298.562592  463.501379  3977.339474  567.238244  7760.395536  141791.935350  84.446215  300.258119  881.565107  605135.615351  1981.063948  222388.561791  -364566.349809  -424902.690335  600171.816135 ; -291.528446  -24.341136  339.439465  -0.462467  -83.551673  10.602546  -534.022096  2.995290  44.734851  12.059607  108.610411  53.586916  -8.061459  -15.622386  3.357667  -97.506949  9.059182  -218.667832  162.696273  345.550370  -450.561737 ; 112908.761183  -1717266.787731  -1833785.427496  2716.763919  559298.562592  -534.022096  1979344.375068  419.357388  3273.336908  236.245074  6221.027617  -130725.051098  931.208068  -545.821352  -1461.976755  1888314.676141  -89102.613854  1075479.105139  -930075.274066  -785508.745687  1798143.054378 ; 420.566394  143.435163  -343.067330  1.648119  463.501379  2.995290  419.357388  25.178835  54.573458  8.240477  169.355982  11.399543  9.455230  2.761193  -4.614687  29.920658  27.498551  216.721737  -234.047899  -375.654083  478.987121 ; 2313.113165  1467.133725  -3007.288851  15.976336  3977.339474  44.734851  3273.336908  54.573458  842.930015  179.771929  1565.378851  -327.748509  63.328266  28.738214  -5.433137  1533.287598  -79.802945  2087.309666  -1765.468494  -3242.670126  3463.817729 ; 241.351785  266.171391  -274.179115  2.189317  567.238244  12.059607  236.245074  8.240477  179.771929  47.903077  279.865763  -13.961020  6.106411  -1.672911  0.138249  130.830906  -2.520706  192.216080  -180.564203  -390.662563  323.806985 ; 4371.245321  2935.819433  -6021.610430  31.734928  7760.395536  108.610411  6221.027617  169.355982  1565.378851  279.865763  3597.380897  -718.012159  121.560721  61.254844  -7.332869  3314.549801  -227.341293  4208.385597  -3490.748187  -5980.742900  6789.652349 ; -25727.233863  62298.539209  115373.854517  662.201472  141791.935350  53.586916  -130725.051098  11.399543  -327.748509  -13.961020  -718.012159  153879.391092  -819.282911  122.990485  -222.637762  -52219.581841  20582.531032  -117912.526336  -39029.089048  80229.368931  -91868.782208 ; 1836.586458  581.427006  -585.979178  0.431562  84.446215  -8.061459  931.208068  9.455230  63.328266  6.106411  121.560721  -819.282911  1306.526822  93.718452  21.825978  -1238.306679  234.939649  728.017199  77.034061  -735.079721  -146.012205 ; 1139.327013  2122.168511  894.032168  1.398790  300.258119  -15.622386  -545.821352  2.761193  28.738214  -1.672911  61.254844  122.990485  93.718452  530.061565  -22.398157  -2077.897545  146.762133  -544.619222  409.286175  -361.708268  -479.405431 ; -214.955434  3863.532582  1416.990734  4.207673  881.565107  3.357667  -1461.976755  -4.614687  -5.433137  0.138249  -7.332869  -222.637762  21.825978  -22.398157  28.993550  -1253.906342  -169.825033  -613.135443  847.679057  37.701858  -1589.440508 ; 52934.732648  -1738087.351964  -1764292.865773  2932.646738  605135.615351  -97.506949  1888314.676141  29.920658  1533.287598  130.830906  3314.549801  -52219.581841  -1238.306679  -2077.897545  -1253.906342  1886656.402970  -79637.874236  1004459.486211  -938901.667404  -707760.168130  1725392.649193 ; -5001.489371  5332.988797  80660.243312  -26.365717  1981.063948  9.059182  -89102.613854  27.498551  -79.802945  -2.520706  -227.341293  20582.531032  234.939649  146.762133  -169.825033  -79637.874236  12052.726428  -53631.241734  31121.252811  48311.903703  -77878.356593 ; 74042.832258  -935606.843747  -997008.985684  1106.457301  222388.561791  -218.667832  1075479.105139  216.721737  2087.309666  192.216080  4208.385597  -117912.526336  728.017199  -544.619222  -613.135443  1004459.486211  -53631.241734  603944.897874  -477520.841980  -425925.540429  961054.881077 ; -48053.664489  872406.430569  868312.414278  -1765.063718  -364566.349809  162.696273  -930075.274066  -234.047899  -1765.468494  -180.564203  -3490.748187  -39029.089048  77.034061  409.286175  847.679057  -938901.667404  31121.252811  -477520.841980  511475.928319  337775.877233  -855934.534599 ; -54939.418406  341936.878525  706130.623730  -1991.767507  -424902.690335  345.550370  -785508.745687  -375.654083  -3242.670126  -390.662563  -5980.742900  80229.368931  -735.079721  -361.708268  37.701858  -707760.168130  48311.903703  -425925.540429  337775.877233  436014.190232  -736227.520044 ; 88624.941788  -1522799.172361  -1663448.815442  2865.610013  600171.816135  -450.561737  1798143.054378  478.987121  3463.817729  323.806985  6789.652349  -91868.782208  -146.012205  -479.405431  -1589.440508  1725392.649193  -77878.356593  961054.881077  -855934.534599  -736227.520044  1660330.409917 ;];
Results{1,4}={};
Results{1,3}=[0.000000,-1018.202523,32834.682306,-652758.430498,-0.238784];
