# Supplementary material for: A Pareto approach to resolve the conflict between information gain and experimental costs: Multiple-criteria design of carbon labeling experiments
Source: PLoS Comput Biol. 2018 Oct 31;14(10):e1006533. doi: 10.1371/journal.pcbi.1006533 (PMC6209137; doi:10.1371/journal.pcbi.1006533)
Supplement: S3 File — ZIP archive containing information criteria for flux space samples and Matlab scripts to evaluate variations. (ZIP) [file pcbi.1006533.s009.zip › Sensitivity/Sensitivity_3D_CNMR/Result1033CNMR.m]

function Results=Result1033CNMR()
Results{1,5}=[ 0.001000  0.001000  0.001000  0.001000  0.001000  0.001000  0.001000  1.970784  0.001000  10.000000 ];
Results{1,6}=[ 10.000000  10.000000  10.000000  10.000000  10.000000  10.000000  10.000000  10.000000  10.000000  10.000000  10.000000  10.000000  10.000000  10.000000  10.000000  10.000000  10.000000  10.000000  10.000000  10.000000  10.000000  10.000000  10.000000  10.000000  10.000000  10.000000  10.000000  10.000000  10.000000  10.000000  10.000000  10.000000  10.000000  10.000000  10.000000  10.000000  10.000000  10.000000  10.000000  10.000000  9.715525  10.000000  10.000000  10.000000  9.715525  10.000000  10.000000  10.000000  10.000000  10.000000 ];
Results{1,1}=[32834.682306, 30029.595641, 120.000000, 2445.086665, 974.986521, 240.000000];
Results{1,2}=[ 51573.278201  -21979.164895  -40910.130812  -1585.645268  -11509.619011  -242.877674  51592.970139  361.156218  2270.183239  1.167374  3452.831135  -24332.369408  10874.151808  477.423386  -156.988188  2420.145817  -2823.927003  40722.849932  -17453.336593  -27885.228428  27875.384348 ; -21979.164895  799642.639873  332695.751594  22013.050849  209253.398163  -101.753430  -339045.788585  200.784031  2276.486963  98.412779  3687.213520  94516.486032  214.647990  817.472259  1673.326717  -312209.653742  45949.123098  -220404.553145  117857.079210  44746.759661  -264664.860624 ; -40910.130812  332695.751594  676327.771247  -37264.187991  -122398.993087  192.874621  -740057.625676  -67.048303  -1122.761588  66.078185  -1946.186784  148931.053547  -5891.624273  341.326550  128.490951  -671354.687568  245340.928810  -454171.876312  262017.644487  350452.676693  -565611.296104 ; -1585.645268  22013.050849  -37264.187991  33210.781572  70034.974775  -33.894940  44613.263694  5.460416  363.405466  -3.239011  641.493016  36260.423462  38.064180  32.165062  120.854191  58724.615146  -1578.828301  10439.585927  -46521.132753  -38287.775292  50015.202506 ; -11509.619011  209253.398163  -122398.993087  70034.974775  455400.349435  -59.126840  152914.535402  126.135186  2026.733897  62.798136  3340.280814  136385.390277  265.595445  213.401368  796.157008  204782.136616  4484.620860  27413.136202  -164462.982200  -166806.544843  188883.739549 ; -242.877674  -101.753430  192.874621  -33.894940  -59.126840  10.599718  -377.843311  3.251919  62.358776  9.592456  130.839895  5.155336  -58.105069  -11.342861  3.620251  6.743162  -40.493914  -122.377870  123.889949  281.098281  -290.828226 ; 51592.970139  -339045.788585  -740057.625676  44613.263694  152914.535402  -377.843311  815604.989823  118.015641  1106.601926  -152.319944  1519.243652  -161386.770689  8389.022776  -2.473484  -149.002504  729460.842105  -265173.144189  496943.229131  -288870.248675  -400460.897903  627130.721933 ; 361.156218  200.784031  -67.048303  5.460416  126.135186  3.251919  118.015641  31.894723  55.889615  3.483480  181.158625  61.851242  73.006445  -0.144923  -4.502887  -232.079733  192.511323  30.581190  -123.006591  -224.901514  221.642151 ; 2270.183239  2276.486963  -1122.761588  363.405466  2026.733897  62.358776  1106.601926  55.889615  1468.643785  159.447758  2349.641022  204.754384  563.018193  28.718877  -1.603945  -365.151731  544.438592  855.206548  -1194.707132  -2418.836172  1580.901821 ; 1.167374  98.412779  66.078185  -3.239011  62.798136  9.592456  -152.319944  3.483480  159.447758  35.537225  205.394389  23.581083  -0.149639  -4.965599  1.409558  -60.599802  23.380480  -44.662617  15.789779  -47.794569  -61.096187 ; 3452.831135  3687.213520  -1946.186784  641.493016  3340.280814  130.839895  1519.243652  181.158625  2349.641022  205.394389  4392.051970  275.281181  875.242185  55.012034  1.215708  -213.398539  629.246225  1498.817345  -1957.332619  -3582.710880  2504.388185 ; -24332.369408  94516.486032  148931.053547  36260.423462  136385.390277  5.155336  -161386.770689  61.851242  204.754384  23.581083  275.281181  238647.754967  -6091.800279  125.454755  -208.897013  -56765.331303  100740.019776  -169409.556263  -85998.972466  72220.794567  -66078.886791 ; 10874.151808  214.647990  -5891.624273  38.064180  265.595445  -58.105069  8389.022776  73.006445  563.018193  -0.149639  875.242185  -6091.800279  23048.537063  198.268931  337.323701  -3262.751383  6596.863915  6928.687466  -1580.401671  -5618.661408  940.747368 ; 477.423386  817.472259  341.326550  32.165062  213.401368  -11.342861  -2.473484  -0.144923  28.718877  -4.965599  55.012034  125.454755  198.268931  381.471709  -32.958172  -811.015262  379.796879  -217.743011  58.959661  -368.534184  -44.317799 ; -156.988188  1673.326717  128.490951  120.854191  796.157008  3.620251  -149.002504  -4.502887  -1.603945  1.409558  1.215708  -208.897013  337.323701  -32.958172  46.806986  195.950341  -468.999802  129.797250  99.249262  -160.185161  -611.636949 ; 2420.145817  -312209.653742  -671354.687568  58724.615146  204782.136616  6.743162  729460.842105  -232.079733  -365.151731  -60.599802  -213.398539  -56765.331303  -3262.751383  -811.015262  195.950341  732903.678677  -237656.977018  417647.006996  -318582.701751  -342551.874062  580103.100017 ; -2823.927003  45949.123098  245340.928810  -1578.828301  4484.620860  -40.493914  -265173.144189  192.511323  544.438592  23.380480  629.246225  100740.019776  6596.863915  379.796879  -468.999802  -237656.977018  135291.999914  -182120.009049  58458.884444  125364.850646  -179152.439941 ; 40722.849932  -220404.553145  -454171.876312  10439.585927  27413.136202  -122.377870  496943.229131  30.581190  855.206548  -44.662617  1498.817345  -169409.556263  6928.687466  -217.743011  129.797250  417647.006996  -182120.009049  331384.784694  -130877.862315  -233328.796569  354544.612577 ; -17453.336593  117857.079210  262017.644487  -46521.132753  -164462.982200  123.889949  -288870.248675  -123.006591  -1194.707132  15.789779  -1957.332619  -85998.972466  -1580.401671  58.959661  99.249262  -318582.701751  58458.884444  -130877.862315  206852.857380  139039.996528  -255682.546219 ; -27885.228428  44746.759661  350452.676693  -38287.775292  -166806.544843  281.098281  -400460.897903  -224.901514  -2418.836172  -47.794569  -3582.710880  72220.794567  -5618.661408  -368.534184  -160.185161  -342551.874062  125364.850646  -233328.796569  139039.996528  274090.985294  -331880.569401 ; 27875.384348  -264664.860624  -565611.296104  50015.202506  188883.739549  -290.828226  627130.721933  221.642151  1580.901821  -61.096187  2504.388185  -66078.886791  940.747368  -44.317799  -611.636949  580103.100017  -179152.439941  354544.612577  -255682.546219  -331880.569401  523845.663620 ;];
Results{1,4}={};
Results{1,3}=[0.000000,-1804.204582,32834.682306,-252580.622756,-0.303927];
