# Supplementary material for: A Pareto approach to resolve the conflict between information gain and experimental costs: Multiple-criteria design of carbon labeling experiments
Source: PLoS Comput Biol. 2018 Oct 31;14(10):e1006533. doi: 10.1371/journal.pcbi.1006533 (PMC6209137; doi:10.1371/journal.pcbi.1006533)
Supplement: S3 File — ZIP archive containing information criteria for flux space samples and Matlab scripts to evaluate variations. (ZIP) [file pcbi.1006533.s009.zip › Sensitivity/Sensitivity_3D_CNMR/Result1034CNMR.m]

function Results=Result1034CNMR()
Results{1,5}=[ 0.001000  0.001000  0.001000  0.001000  0.001000  0.001000  0.001000  1.970784  0.001000  10.000000 ];
Results{1,6}=[ 10.000000  10.000000  10.000000  10.000000  10.000000  10.000000  10.000000  10.000000  10.000000  10.000000  10.000000  10.000000  10.000000  10.000000  10.000000  10.000000  10.000000  10.000000  10.000000  10.000000  10.000000  10.000000  10.000000  10.000000  10.000000  10.000000  10.000000  10.000000  10.000000  10.000000  10.000000  10.000000  10.000000  10.000000  10.000000  10.000000  10.000000  10.000000  10.000000  10.000000  9.715525  10.000000  10.000000  10.000000  9.715525  10.000000  10.000000  10.000000  10.000000  10.000000 ];
Results{1,1}=[32834.682306, 30029.595641, 120.000000, 2445.086665, 974.986521, 240.000000];
Results{1,2}=[ 34801.818269  -20074.099541  -34355.254902  -2.808892  -15920.724593  -194.948093  42579.812261  277.112515  1273.453333  148.713310  2389.254775  -17614.670849  306.770783  155.027451  82.682925  9382.280150  -6533.816580  32254.459096  -14628.892751  -25006.541333  25012.381276 ; -20074.099541  1472174.276767  246418.094316  132.874799  543534.597182  -243.933947  -244889.523483  506.743448  3687.821462  564.830142  7293.623998  53746.437615  148.984543  191.150503  1584.497350  -234487.279510  20720.227603  -159217.453689  99617.330607  17831.243061  -206880.584632 ; -34355.254902  246418.094316  553215.237847  -133.039360  -397610.625034  222.476890  -612938.848429  -235.409876  -1572.267871  -166.605752  -3115.246030  102995.930151  -154.000379  22.431673  -431.117844  -545628.895641  118989.199053  -360160.008181  223343.671377  322233.379987  -508809.153403 ; -2.808892  132.874799  -133.039360  0.392450  634.696864  -0.092395  154.781641  0.255060  1.524978  0.226872  2.920366  30.381842  0.011599  0.011234  0.361117  161.666130  -3.712618  64.397773  -93.986853  -113.435355  158.311098 ; -15920.724593  543534.597182  -397610.625034  634.696864  2338276.218431  -205.269568  466303.819042  951.563137  5459.619533  842.997438  10330.940287  122782.040943  65.620557  64.851951  1315.958288  502176.227879  4147.532293  180034.366168  -304101.651020  -359748.589394  491220.318806 ; -194.948093  -243.933947  222.476890  -0.092395  -205.269568  12.637444  -409.436324  5.428167  41.596769  12.115325  115.533211  40.891760  -2.181411  -2.128794  1.769713  -42.762700  9.671896  -141.995325  98.890101  313.715104  -316.014809 ; 42579.812261  -244889.523483  -612938.848429  154.781641  466303.819042  -409.436324  683797.945032  273.368461  1650.693837  121.281362  2817.747340  -117519.405542  228.384398  16.621935  499.957162  599263.314010  -130511.094010  400230.182097  -245740.437757  -369889.705814  569189.423872 ; 277.112515  506.743448  -235.409876  0.255060  951.563137  5.428167  273.368461  30.973257  56.776230  11.244546  188.463854  10.318729  1.643042  0.220242  -2.261239  37.747783  48.506410  151.532022  -180.140522  -334.172537  322.679533 ; 1273.453333  3687.821462  -1572.267871  1.524978  5459.619533  41.596769  1650.693837  56.776230  649.244737  157.642396  1263.292263  -183.040156  7.677102  0.634220  4.695637  780.686498  -41.314654  1136.575441  -994.746300  -2155.661671  1735.675778 ; 148.713310  564.830142  -166.605752  0.226872  842.997438  12.115325  121.281362  11.244546  157.642396  50.286950  251.348651  -8.101934  0.516234  -0.522398  1.230369  84.296406  2.810170  120.855799  -121.262209  -309.037955  183.828547 ; 2389.254775  7293.623998  -3115.246030  2.920366  10330.940287  115.533211  2817.747340  188.463854  1263.292263  251.348651  3123.163029  -404.791199  14.316881  1.454771  10.986959  1667.493293  -178.204138  2274.761360  -1926.447860  -3821.331545  3330.471632 ; -17614.670849  53746.437615  102995.930151  30.381842  122782.040943  40.891760  -117519.405542  10.318729  -183.040156  -8.101934  -404.791199  148679.157980  -146.497818  4.719610  -217.694905  -42302.281665  37347.892522  -110120.587717  -48340.048860  78967.886048  -72505.130458 ; 306.770783  148.984543  -154.000379  0.011599  65.620557  -2.181411  228.384398  1.643042  7.677102  0.516234  14.316881  -146.497818  96.900526  8.403091  5.097221  -199.031811  75.007609  136.814801  2.431778  -152.143743  26.863837 ; 155.027451  191.150503  22.431673  0.011234  64.851951  -2.128794  16.621935  0.220242  0.634220  -0.522398  1.454771  4.719610  8.403091  9.995072  0.537850  -192.577258  21.184789  -22.241293  15.289110  -50.630934  7.944516 ; 82.682925  1584.497350  -431.117844  0.361117  1315.958288  1.769713  499.957162  -2.261239  4.695637  1.230369  10.986959  -217.694905  5.097221  0.537850  22.943209  508.376314  -266.255239  423.725325  -189.865539  -368.164040  135.690372 ; 9382.280150  -234487.279510  -545628.895641  161.666130  502176.227879  -42.762700  599263.314010  37.747783  780.686498  84.296406  1667.493293  -42302.281665  -199.031811  -192.577258  508.376314  580980.090663  -112869.948859  333634.035192  -258595.600055  -303023.089615  509056.994972 ; -6533.816580  20720.227603  118989.199053  -3.712618  4147.532293  9.671896  -130511.094010  48.506410  -41.314654  2.810170  -178.204138  37347.892522  75.007609  21.184789  -266.255239  -112869.948859  36527.766134  -83761.113334  36317.345494  67030.273778  -100015.062934 ; 32254.459096  -159217.453689  -360160.008181  64.397773  180034.366168  -141.995325  400230.182097  151.532022  1136.575441  120.855799  2274.761360  -110120.587717  136.814801  -22.241293  423.725325  333634.035192  -83761.113334  251128.318608  -118139.917261  -213920.191427  319051.174410 ; -14628.892751  99617.330607  223343.671377  -93.986853  -304101.651020  98.890101  -245740.437757  -180.140522  -994.746300  -121.262209  -1926.447860  -48340.048860  2.431778  15.289110  -189.865539  -258595.600055  36317.345494  -118139.917261  156624.673928  116019.709924  -217116.274814 ; -25006.541333  17831.243061  322233.379987  -113.435355  -359748.589394  313.715104  -369889.705814  -334.172537  -2155.661671  -309.037955  -3821.331545  78967.886048  -152.143743  -50.630934  -368.164040  -303023.089615  67030.273778  -213920.191427  116019.709924  260224.089946  -324739.901421 ; 25012.381276  -206880.584632  -508809.153403  158.311098  491220.318806  -316.014809  569189.423872  322.679533  1735.675778  183.828547  3330.471632  -72505.130458  26.863837  7.944516  135.690372  509056.994972  -100015.062934  319051.174410  -217116.274814  -324739.901421  499160.334810 ;];
Results{1,4}={};
Results{1,3}=[0.000000,-669.390514,32834.682306,-334266.022147,-0.216133];
