# Supplementary material for: A Pareto approach to resolve the conflict between information gain and experimental costs: Multiple-criteria design of carbon labeling experiments
Source: PLoS Comput Biol. 2018 Oct 31;14(10):e1006533. doi: 10.1371/journal.pcbi.1006533 (PMC6209137; doi:10.1371/journal.pcbi.1006533)
Supplement: S3 File — ZIP archive containing information criteria for flux space samples and Matlab scripts to evaluate variations. (ZIP) [file pcbi.1006533.s009.zip › Sensitivity/Sensitivity_3D_CNMR/Result1035CNMR.m]

function Results=Result1035CNMR()
Results{1,5}=[ 0.001000  0.001000  0.001000  0.001000  0.001000  0.001000  0.001000  1.970784  0.001000  10.000000 ];
Results{1,6}=[ 10.000000  10.000000  10.000000  10.000000  10.000000  10.000000  10.000000  10.000000  10.000000  10.000000  10.000000  10.000000  10.000000  10.000000  10.000000  10.000000  10.000000  10.000000  10.000000  10.000000  10.000000  10.000000  10.000000  10.000000  10.000000  10.000000  10.000000  10.000000  10.000000  10.000000  10.000000  10.000000  10.000000  10.000000  10.000000  10.000000  10.000000  10.000000  10.000000  10.000000  9.715525  10.000000  10.000000  10.000000  9.715525  10.000000  10.000000  10.000000  10.000000  10.000000 ];
Results{1,1}=[32834.682306, 30029.595641, 120.000000, 2445.086665, 974.986521, 240.000000];
Results{1,2}=[ 55399.720510  -15815.943011  -54365.079008  -13.949776  -12399.282317  -172.759492  67259.197590  250.834368  2492.158822  38.127897  4195.123077  -28074.881943  1420.848095  320.654769  -38.258087  15458.332536  -11470.170131  50737.901018  -22210.135594  -40021.464204  42482.153259 ; -15815.943011  1377333.842006  180562.543483  494.506422  353262.059007  -181.885114  -180715.801421  284.190230  4972.194300  223.946255  8661.603022  75953.522279  459.688698  316.274227  820.762175  -161399.061857  31080.156092  -130324.322982  49585.420135  36766.138305  -157866.903362 ; -54365.079008  180562.543483  743431.991760  -462.826153  -226046.375133  171.922611  -824024.039319  -34.577066  -2364.265900  7.858371  -4413.083176  188056.758934  -581.848545  38.082700  -532.264162  -725655.815025  213153.884594  -502386.501992  280478.397138  440846.693755  -672395.080739 ; -13.949776  494.506422  -462.826153  5.755603  2310.642102  -0.187944  539.277979  0.512542  7.515836  0.344983  12.785987  274.346985  0.080195  0.050308  1.110925  642.105330  -12.951274  177.033402  -449.926387  -395.311990  561.085269 ; -12399.282317  353262.059007  -226046.375133  2310.642102  1487709.116750  -68.421438  266550.998243  334.715270  5114.993472  275.577693  8687.187436  182168.235577  66.647144  44.743900  688.892327  337419.992423  6413.064951  70491.739420  -253497.459250  -208527.148972  288143.110416 ; -172.759492  -181.885114  171.922611  -0.187944  -68.421438  7.578596  -311.221397  0.573683  79.265429  12.497859  144.883048  21.628836  -5.542137  -2.439664  1.779512  -22.701592  3.094175  -108.722503  87.286913  229.166625  -262.977433 ; 67259.197590  -180715.801421  -824024.039319  539.277979  266550.998243  -311.221397  918148.182013  91.249032  2348.072498  -110.797642  4200.353138  -210473.681269  887.663237  41.967222  561.893014  797549.099682  -233689.876738  557806.625989  -310298.516387  -500653.858665  751267.426120 ; 250.834368  284.190230  -34.577066  0.512542  334.715270  0.573683  91.249032  22.139928  8.998640  -1.289615  97.436859  71.655200  4.530984  0.585453  -3.727095  -159.510025  90.788131  5.041325  -91.220844  -144.991055  158.644629 ; 2492.158822  4972.194300  -2364.265900  7.515836  5114.993472  79.265429  2348.072498  8.998640  2326.113903  291.515697  3674.348170  -152.818966  58.319992  8.750083  -1.949344  815.653826  -55.969293  1741.513132  -1631.680470  -3119.703140  2625.611356 ; 38.127897  223.946255  7.858371  0.344983  275.577693  12.497859  -110.797642  -1.289615  291.515697  59.205858  385.874994  28.333972  -0.408434  -1.033954  0.732902  -16.530387  13.637793  -5.010123  -27.638877  -107.831725  -13.803668 ; 4195.123077  8661.603022  -4413.083176  12.785987  8687.187436  144.883048  4200.353138  97.436859  3674.348170  385.874994  6579.556985  -434.725804  100.460062  16.182882  0.538390  1870.629968  -300.862755  3283.701819  -2895.719283  -5110.191375  4672.769570 ; -28074.881943  75953.522279  188056.758934  274.346985  182168.235577  21.628836  -210473.681269  71.655200  -152.818966  28.333972  -434.725804  200681.943426  -601.234753  17.681228  -241.421771  -114264.465904  73083.742498  -177818.988800  -33840.412001  125485.225378  -142191.176714 ; 1420.848095  459.688698  -581.848545  0.080195  66.647144  -5.542137  887.663237  4.530984  58.319992  -0.408434  100.460062  -601.234753  711.062131  27.520563  13.349046  -857.601322  394.979776  600.850020  -28.310969  -588.655106  100.533342 ; 320.654769  316.274227  38.082700  0.050308  44.743900  -2.439664  41.967222  0.585453  8.750083  -1.033954  16.182882  17.681228  27.520563  21.395763  -2.304944  -347.168783  53.747205  -26.125789  3.942683  -99.565378  41.352462 ; -38.258087  820.762175  -532.264162  1.110925  688.892327  1.779512  561.893014  -3.727095  -1.949344  0.732902  0.538390  -241.421771  13.349046  -2.304944  19.657756  711.925906  -316.561625  473.038956  -213.437108  -280.162051  152.555243 ; 15458.332536  -161399.061857  -725655.815025  642.105330  337419.992423  -22.701592  797549.099682  -159.510025  815.653826  -16.530387  1870.629968  -114264.465904  -857.601322  -347.168783  711.925906  763666.521022  -204946.773770  464024.126456  -316683.055678  -414584.032385  663479.828779 ; -11470.170131  31080.156092  213153.884594  -12.951274  6413.064951  3.094175  -233689.876738  90.788131  -55.969293  13.637793  -300.862755  73083.742498  394.979776  53.747205  -316.561625  -204946.773770  72991.319421  -150769.909426  66289.319393  121278.518141  -182660.446125 ; 50737.901018  -130324.322982  -502386.501992  177.033402  70491.739420  -108.722503  557806.625989  5.041325  1741.513132  -5.010123  3283.701819  -177818.988800  600.850020  -26.125789  473.038956  464024.126456  -150769.909426  359293.305598  -158219.897410  -300446.635495  439821.559468 ; -22210.135594  49585.420135  280478.397138  -449.926387  -253497.459250  87.286913  -310298.516387  -91.220844  -1631.680470  -27.638877  -2895.719283  -33840.412001  -28.310969  3.942683  -213.437108  -316683.055678  66289.319393  -158219.897410  181778.740208  155749.331955  -267870.639938 ; -40021.464204  36766.138305  440846.693755  -395.311990  -208527.148972  229.166625  -500653.858665  -144.991055  -3119.703140  -107.831725  -5110.191375  125485.225378  -588.655106  -99.565378  -280.162051  -414584.032385  121278.518141  -300446.635495  155749.331955  327361.479865  -427472.259694 ; 42482.153259  -157866.903362  -672395.080739  561.085269  288143.110416  -262.977433  751267.426120  158.644629  2625.611356  -13.803668  4672.769570  -142191.176714  100.533342  41.352462  152.555243  663479.828779  -182660.446125  439821.559468  -267870.639938  -427472.259694  642884.350251 ;];
Results{1,4}={};
Results{1,3}=[0.000000,-969.838706,32834.682306,-340020.618064,-0.823457];
