# Supplementary material for: A Pareto approach to resolve the conflict between information gain and experimental costs: Multiple-criteria design of carbon labeling experiments
Source: PLoS Comput Biol. 2018 Oct 31;14(10):e1006533. doi: 10.1371/journal.pcbi.1006533 (PMC6209137; doi:10.1371/journal.pcbi.1006533)
Supplement: S3 File — ZIP archive containing information criteria for flux space samples and Matlab scripts to evaluate variations. (ZIP) [file pcbi.1006533.s009.zip › Sensitivity/Sensitivity_3D_CNMR/Result1036CNMR.m]

function Results=Result1036CNMR()
Results{1,5}=[ 0.001000  0.001000  0.001000  0.001000  0.001000  0.001000  0.001000  1.970784  0.001000  10.000000 ];
Results{1,6}=[ 10.000000  10.000000  10.000000  10.000000  10.000000  10.000000  10.000000  10.000000  10.000000  10.000000  10.000000  10.000000  10.000000  10.000000  10.000000  10.000000  10.000000  10.000000  10.000000  10.000000  10.000000  10.000000  10.000000  10.000000  10.000000  10.000000  10.000000  10.000000  10.000000  10.000000  10.000000  10.000000  10.000000  10.000000  10.000000  10.000000  10.000000  10.000000  10.000000  10.000000  9.715525  10.000000  10.000000  10.000000  9.715525  10.000000  10.000000  10.000000  10.000000  10.000000 ];
Results{1,1}=[32834.682306, 30029.595641, 120.000000, 2445.086665, 974.986521, 240.000000];
Results{1,2}=[ 34639.712262  -22501.443057  -39010.768722  -4.262304  -18325.857389  -153.527443  48401.256129  122.509561  2240.467147  -11.899760  3058.302754  -15034.165978  425.681103  296.116436  75.054109  13996.153439  -3719.018202  33643.623557  -18400.298294  -27463.474482  31537.823032 ; -22501.443057  1973502.946778  433346.774357  173.298096  523406.533919  -209.416149  -436567.407096  193.791272  5870.521539  98.936329  8505.161827  35749.604643  184.213904  404.244374  2058.828721  -441641.415028  7862.423379  -255003.150381  214601.137616  52790.457194  -385234.873280 ; -39010.768722  433346.774357  710843.874921  -266.829212  -658337.498783  226.163897  -787879.454944  -95.903329  -3729.543970  37.464368  -5561.799231  88807.891520  -236.756922  66.152442  -409.296291  -705386.321657  69594.945409  -440071.601556  309193.621594  407026.346056  -691043.614128 ; -4.262304  173.298096  -266.829212  1.065830  1286.129551  -0.111865  308.644464  0.154521  4.379614  0.071587  6.255650  28.796806  0.021569  0.034078  0.581929  307.929802  -3.374187  137.830457  -165.000047  -217.473999  312.715536 ; -18325.857389  523406.533919  -658337.498783  1286.129551  3658039.232153  -235.528554  764837.750236  483.259465  11867.306881  222.125886  16574.832322  90485.933641  82.031396  135.138568  1553.810009  775322.224134  2854.296361  330816.131055  -423397.626988  -554907.182801  788975.848897 ; -153.527443  -209.416149  226.163897  -0.111865  -235.528554  9.101754  -395.326532  1.011264  100.856710  9.317568  173.567449  42.731215  -2.369945  -3.562313  1.375724  -77.462212  10.141481  -143.303953  93.638731  275.614045  -302.145545 ; 48401.256129  -436567.407096  -787879.454944  308.644464  764837.750236  -395.326532  878888.592021  130.833650  3780.167446  -117.657527  5230.211641  -103360.227973  354.060740  27.604172  488.392488  775224.953784  -76817.759264  489515.471490  -339863.229543  -466605.021415  771879.024687 ; 122.509561  193.791272  -95.903329  0.154521  483.259465  1.011264  130.833650  9.689341  13.421349  0.225915  75.890157  10.751855  0.836882  -0.011365  -2.080344  -7.119739  19.800146  51.125307  -72.858798  -140.792820  162.145954 ; 2240.467147  5870.521539  -3729.543970  4.379614  11867.306881  100.856710  3780.167446  13.421349  3097.614621  222.213668  4445.452348  -504.175678  21.661521  5.215447  4.948044  2181.021187  -97.813314  2536.933879  -2061.879301  -4512.229837  4259.675041 ; -11.899760  98.936329  37.464368  0.071587  222.125886  9.317568  -117.657527  0.225915  222.213668  40.752153  270.124147  17.331229  -0.637605  -1.485150  0.689113  -18.017610  7.531227  -27.067793  3.810154  -58.137613  -39.498006 ; 3058.302754  8505.161827  -5561.799231  6.255650  16574.832322  173.567449  5230.211641  75.890157  4445.452348  270.124147  7078.428354  -842.941780  31.152369  9.672453  14.941780  3524.289409  -252.041852  3840.606728  -2987.863056  -6223.866123  6109.138536 ; -15034.165978  35749.604643  88807.891520  28.796806  90485.933641  42.731215  -103360.227973  10.751855  -504.175678  17.331229  -842.941780  129290.320451  -201.758492  18.119043  -244.024637  -33114.112095  16150.794586  -94052.273158  -43974.609015  75556.261325  -70398.787274 ; 425.681103  184.213904  -236.756922  0.021569  82.031396  -2.369945  354.060740  0.836882  21.661521  -0.637605  31.152369  -201.758492  180.487387  21.528009  7.518823  -262.016938  62.407663  200.721170  -10.600286  -231.354403  52.240374 ; 296.116436  404.244374  66.152442  0.034078  135.138568  -3.562313  27.604172  -0.011365  5.215447  -1.485150  9.672453  18.119043  21.528009  44.712185  -0.306833  -414.936697  27.963216  -67.737654  45.469603  -111.497645  10.212658 ; 75.054109  2058.828721  -409.296291  0.581929  1553.810009  1.375724  488.392488  -2.080344  4.948044  0.689113  14.941780  -244.024637  7.518823  -0.306833  25.644649  483.467551  -171.807045  427.146529  -154.897210  -443.771588  125.617262 ; 13996.153439  -441641.415028  -705386.321657  307.929802  775322.224134  -77.462212  775224.953784  -7.119739  2181.021187  -18.017610  3524.289409  -33114.112095  -262.016938  -414.936697  483.467551  742700.121221  -66209.350653  416574.563709  -342846.111782  -386307.905469  690551.618644 ; -3719.018202  7862.423379  69594.945409  -3.374187  2854.296361  10.141481  -76817.759264  19.800146  -97.813314  7.531227  -252.041852  16150.794586  62.407663  27.963216  -171.807045  -66209.350653  11402.291970  -46595.181996  23784.485316  40693.931804  -62852.096208 ; 33643.623557  -255003.150381  -440071.601556  137.830457  330816.131055  -143.303953  489515.471490  51.125307  2536.933879  -27.067793  3840.606728  -94052.273158  200.721170  -67.737654  427.146529  416574.563709  -46595.181996  287794.175668  -166687.724874  -258253.409200  417563.825363 ; -18400.298294  214601.137616  309193.621594  -165.000047  -423397.626988  93.638731  -339863.229543  -72.858798  -2061.879301  3.810154  -2987.863056  -43974.609015  -10.600286  45.469603  -154.897210  -342846.111782  23784.485316  -166687.724874  196905.500310  158187.002429  -307943.668897 ; -27463.474482  52790.457194  407026.346056  -217.473999  -554907.182801  275.614045  -466605.021415  -140.792820  -4512.229837  -58.137613  -6223.866123  75556.261325  -231.354403  -111.497645  -443.771588  -386307.905469  40693.931804  -258253.409200  158187.002429  315819.807783  -425683.211643 ; 31537.823032  -385234.873280  -691043.614128  312.715536  788975.848897  -302.145545  771879.024687  162.145954  4259.675041  -39.498006  6109.138536  -70398.787274  52.240374  10.212658  125.617262  690551.618644  -62852.096208  417563.825363  -307943.668897  -425683.211643  701966.119549 ;];
Results{1,4}={};
Results{1,3}=[0.000000,-829.568083,32834.682306,-459632.390065,-0.561419];
