# Supplementary material for: A Pareto approach to resolve the conflict between information gain and experimental costs: Multiple-criteria design of carbon labeling experiments
Source: PLoS Comput Biol. 2018 Oct 31;14(10):e1006533. doi: 10.1371/journal.pcbi.1006533 (PMC6209137; doi:10.1371/journal.pcbi.1006533)
Supplement: S3 File — ZIP archive containing information criteria for flux space samples and Matlab scripts to evaluate variations. (ZIP) [file pcbi.1006533.s009.zip › Sensitivity/Sensitivity_3D_CNMR/Result1037CNMR.m]

function Results=Result1037CNMR()
Results{1,5}=[ 0.001000  0.001000  0.001000  0.001000  0.001000  0.001000  0.001000  1.970784  0.001000  10.000000 ];
Results{1,6}=[ 10.000000  10.000000  10.000000  10.000000  10.000000  10.000000  10.000000  10.000000  10.000000  10.000000  10.000000  10.000000  10.000000  10.000000  10.000000  10.000000  10.000000  10.000000  10.000000  10.000000  10.000000  10.000000  10.000000  10.000000  10.000000  10.000000  10.000000  10.000000  10.000000  10.000000  10.000000  10.000000  10.000000  10.000000  10.000000  10.000000  10.000000  10.000000  10.000000  10.000000  9.715525  10.000000  10.000000  10.000000  9.715525  10.000000  10.000000  10.000000  10.000000  10.000000 ];
Results{1,1}=[32834.682306, 30029.595641, 120.000000, 2445.086665, 974.986521, 240.000000];
Results{1,2}=[ 31832.886470  -12872.671525  -32705.979546  -2.626162  -12226.649407  -74.190484  41224.244004  27.543024  2737.900126  -142.010436  3259.795509  -18414.398560  193.518554  165.655535  129.133312  8102.119274  -9153.496205  31624.196421  -13140.267124  -24202.971409  21348.168961 ; -12872.671525  970086.085360  143615.500551  134.558326  510956.898693  -92.499345  -143222.000823  45.913430  7342.195040  -192.842342  9065.739328  95362.812166  98.403923  190.583384  859.454874  -108295.548787  43579.343951  -117714.170817  7436.193682  28839.843990  -108382.883380 ; -32705.979546  143615.500551  794097.268265  -193.757819  -458627.414030  97.452181  -880214.673294  17.760164  -3033.558574  219.479731  -4409.596019  79352.961054  -106.255251  19.738296  -527.460003  -808965.541988  245556.855037  -506925.471665  340365.158305  477082.727252  -695156.921555 ; -2.626162  134.558326  -193.757819  0.304004  682.573729  -0.035894  223.043287  0.019182  2.760974  -0.091230  3.368590  134.988991  0.003754  0.005632  0.299683  275.046933  -2.065896  68.650265  -203.192156  -156.906967  240.520663 ; -12226.649407  510956.898693  -458627.414030  682.573729  2060345.814918  -43.164110  530552.782256  52.368511  8856.526259  -203.881415  10894.046790  387259.678829  23.151964  35.298971  992.161910  686231.642692  9325.231406  140664.779817  -530682.008225  -387720.934909  586061.113020 ; -74.190484  -92.499345  97.452181  -0.035894  -43.164110  3.646600  -175.523649  -0.757390  155.651607  4.897553  188.197931  -11.144405  -0.666769  -0.980703  0.802844  -35.392006  -5.008529  -51.722215  65.288430  130.984076  -155.173594 ; 41224.244004  -143222.000823  -880214.673294  223.043287  530552.782256  -175.523649  980303.074928  -7.484857  3045.090848  -310.343900  4284.607541  -85029.550288  160.542994  30.240997  572.570245  893629.783724  -267311.388626  560756.579794  -380933.316210  -541615.556334  779198.442009 ; 27.543024  45.913430  17.760164  0.019182  52.368511  -0.757390  -7.484857  2.404537  -79.535820  -1.338919  -50.596698  27.426751  0.057093  0.021211  -1.004611  -40.614518  31.611993  -22.938164  -12.656464  -3.630242  19.136223 ; 2737.900126  7342.195040  -3033.558574  2.760974  8856.526259  155.651607  3045.090848  -79.535820  12535.891260  253.626175  13749.403219  1027.330462  11.808664  6.534375  -1.806411  1660.400392  369.131345  1725.891910  -3026.439810  -4868.119035  3931.544404 ; -142.010436  -192.842342  219.479731  -0.091230  -203.881415  4.897553  -310.343900  -1.338919  253.626175  50.375348  252.694711  -12.144398  -1.087176  -1.288864  0.725288  -130.909680  8.276794  -138.449144  153.337866  140.597318  -264.231246 ; 3259.795509  9065.739328  -4409.596019  3.368590  10894.046790  188.197931  4284.607541  -50.596698  13749.403219  252.694711  16153.371055  954.315344  15.234312  9.109309  11.694870  2908.400087  -15.415622  2708.197713  -3893.142077  -5915.413427  5017.705649 ; -18414.398560  95362.812166  79352.961054  134.988991  387259.678829  -11.144405  -85029.550288  27.426751  1027.330462  -12.144398  954.315344  255287.602235  -91.428429  3.769779  -160.331166  36083.065433  87138.287531  -135156.455672  -149517.901614  38650.675283  9549.866051 ; 193.518554  98.403923  -106.255251  0.003754  23.151964  -0.666769  160.542994  0.057093  11.808664  -1.087176  15.234312  -91.428429  41.134010  5.950096  2.948545  -121.875447  54.872647  93.395801  -6.908766  -106.888489  37.827031 ; 165.655535  190.583384  19.738296  0.005632  35.298971  -0.980703  30.240997  0.021211  6.534375  -1.288864  9.109309  3.769779  5.950096  10.448946  0.674047  -211.892752  35.033952  -20.413065  13.844915  -63.517215  30.521381 ; 129.133312  859.454874  -527.460003  0.299683  992.161910  0.802844  572.570245  -1.004611  -1.806411  0.725288  11.694870  -160.331166  2.948545  0.674047  21.772007  610.226999  -373.210877  477.671362  -295.445782  -299.605789  99.757632 ; 8102.119274  -108295.548787  -808965.541988  275.046933  686231.642692  -35.392006  893629.783724  -40.614518  1660.400392  -130.909680  2908.400087  36083.065433  -121.875447  -211.892752  610.226999  894988.398433  -223919.055298  474823.687793  -430405.751963  -483647.027552  741379.647382 ; -9153.496205  43579.343951  245556.855037  -2.065896  9325.231406  -5.008529  -267311.388626  31.611993  369.131345  8.276794  -15.415622  87138.287531  54.872647  35.033952  -373.210877  -223919.055298  108045.909836  -179704.473832  55007.280799  132225.200686  -180449.101533 ; 31624.196421  -117714.170817  -506925.471665  68.650265  140664.779817  -51.722215  560756.579794  -22.938164  1725.891910  -138.449144  2708.197713  -135156.455672  93.395801  -20.413065  477.671362  474823.687793  -179704.473832  354675.744097  -157324.013429  -298499.470015  411177.531061 ; -13140.267124  7436.193682  340365.158305  -203.192156  -530682.008225  65.288430  -380933.316210  -12.656464  -3026.439810  153.337866  -3893.142077  -149517.901614  -6.908766  13.844915  -295.445782  -430405.751963  55007.280799  -157324.013429  288492.025287  212995.422253  -354736.866175 ; -24202.971409  28839.843990  477082.727252  -156.906967  -387720.934909  130.984076  -541615.556334  -3.630242  -4868.119035  140.597318  -5915.413427  38650.675283  -106.888489  -63.517215  -299.605789  -483647.027552  132225.200686  -298499.470015  212995.422253  356322.293959  -458007.172803 ; 21348.168961  -108382.883380  -695156.921555  240.520663  586061.113020  -155.173594  779198.442009  19.136223  3931.544404  -264.231246  5017.705649  9549.866051  37.827031  30.521381  99.757632  741379.647382  -180449.101533  411177.531061  -354736.866175  -458007.172803  670456.720258 ;];
Results{1,4}={};
Results{1,3}=[0.000000,-730.834268,32834.682306,-371131.103420,-0.068148];
