# Supplementary material for: A Pareto approach to resolve the conflict between information gain and experimental costs: Multiple-criteria design of carbon labeling experiments
Source: PLoS Comput Biol. 2018 Oct 31;14(10):e1006533. doi: 10.1371/journal.pcbi.1006533 (PMC6209137; doi:10.1371/journal.pcbi.1006533)
Supplement: S3 File — ZIP archive containing information criteria for flux space samples and Matlab scripts to evaluate variations. (ZIP) [file pcbi.1006533.s009.zip › Sensitivity/Sensitivity_3D_CNMR/Result1038CNMR.m]

function Results=Result1038CNMR()
Results{1,5}=[ 0.001000  0.001000  0.001000  0.001000  0.001000  0.001000  0.001000  1.970784  0.001000  10.000000 ];
Results{1,6}=[ 10.000000  10.000000  10.000000  10.000000  10.000000  10.000000  10.000000  10.000000  10.000000  10.000000  10.000000  10.000000  10.000000  10.000000  10.000000  10.000000  10.000000  10.000000  10.000000  10.000000  10.000000  10.000000  10.000000  10.000000  10.000000  10.000000  10.000000  10.000000  10.000000  10.000000  10.000000  10.000000  10.000000  10.000000  10.000000  10.000000  10.000000  10.000000  10.000000  10.000000  9.715525  10.000000  10.000000  10.000000  9.715525  10.000000  10.000000  10.000000  10.000000  10.000000 ];
Results{1,1}=[32834.682306, 30029.595641, 120.000000, 2445.086665, 974.986521, 240.000000];
Results{1,2}=[ 33808.494923  -26049.392725  -45908.112854  -75.483475  -12643.121259  -221.305756  54965.487550  396.656807  1272.240416  112.744075  2356.395005  -16916.536184  3313.090348  246.570019  10.322972  19675.463952  -4717.815849  37806.009289  -20462.790153  -29048.811877  36284.387969 ; -26049.392725  1458107.223147  635070.134777  1957.025031  291615.847700  -136.988084  -653406.484378  357.791209  2003.204961  284.680658  3928.916089  67495.909852  592.486880  427.552889  2500.999532  -642684.173390  16417.448063  -376043.134181  299713.554926  112892.069436  -560734.808405 ; -45908.112854  635070.134777  855587.607956  -2273.456104  -260302.069189  273.827521  -930659.027862  -308.465556  -1398.180514  -79.033978  -2746.318465  98435.533640  -2051.437887  165.752572  298.154772  -848932.225841  118085.096572  -531252.153088  371401.009789  409993.422658  -777810.289969 ; -75.483475  1957.025031  -2273.456104  130.872275  8489.797658  -1.060386  2667.906847  3.599620  18.867227  2.311597  36.610847  1199.639910  1.896647  0.734928  7.932792  3097.159537  -55.929754  914.077410  -2093.245727  -2177.145323  2885.743155 ; -12643.121259  291615.847700  -260302.069189  8489.797658  1188616.617601  -105.417963  309113.244480  569.168574  2829.320043  370.215697  5419.192471  152327.068188  264.659012  105.396011  1026.358503  364940.966509  2640.334219  97973.504640  -251993.613545  -270472.219708  347981.328476 ; -221.305756  -136.988084  273.827521  -1.060386  -105.417963  12.448430  -474.476419  6.389975  33.691784  9.614399  94.579519  53.478625  -28.424733  -6.383905  3.060490  -49.413530  8.895584  -175.130708  114.018529  346.513268  -366.634297 ; 54965.487550  -653406.484378  -930659.027862  2667.906847  309113.244480  -474.476419  1017813.619197  369.177361  1516.073120  31.882087  2593.078205  -110732.957086  2989.915295  -41.815507  -274.002138  917112.213872  -129264.522971  579499.295596  -401642.171873  -463581.669920  852191.926256 ; 396.656807  357.791209  -308.465556  3.599620  569.168574  6.389975  369.177361  48.982446  74.060613  11.910535  232.199675  13.881062  36.692895  1.046115  -3.604909  -16.866136  56.998473  192.351443  -237.117742  -443.480545  442.587070 ; 1272.240416  2003.204961  -1398.180514  18.867227  2829.320043  33.691784  1516.073120  74.060613  540.602797  115.244503  1020.253946  -80.840748  133.672291  5.576356  3.932674  491.784061  -23.935137  979.855790  -936.897278  -2065.732265  1631.748534 ; 112.744075  284.680658  -79.033978  2.311597  370.215697  9.614399  31.882087  11.910535  115.244503  33.016952  171.769290  15.128149  9.352232  -1.350272  1.297979  11.689540  6.391305  56.354617  -81.343543  -222.180014  104.459045 ; 2356.395005  3928.916089  -2746.318465  36.610847  5419.192471  94.579519  2593.078205  232.199675  1020.253946  171.769290  2533.279651  -172.117031  250.411748  12.375438  8.768685  1109.892580  -119.946588  1938.516548  -1807.606146  -3616.153648  3103.493731 ; -16916.536184  67495.909852  98435.533640  1199.639910  152327.068188  53.478625  -110732.957086  13.881062  -80.840748  15.128149  -172.117031  157424.317942  -1856.529673  52.206918  -226.095195  -28472.448272  31331.769844  -110271.482504  -62092.795520  65298.253596  -59227.522133 ; 3313.090348  592.486880  -2051.437887  1.896647  264.659012  -28.424733  2989.915295  36.692895  133.672291  9.352232  250.411748  -1856.529673  5094.991583  148.454244  105.996126  -1581.712943  998.310368  1928.041788  -297.960968  -2120.518141  366.177775 ; 246.570019  427.552889  165.752572  0.734928  105.396011  -6.383905  -41.815507  1.046115  5.576356  -1.350272  12.375438  52.206918  148.454244  77.370762  -7.573680  -495.754584  75.597272  -144.748334  80.269870  -139.056505  -34.884595 ; 10.322972  2500.999532  298.154772  7.932792  1026.358503  3.060490  -274.002138  -3.604909  3.932674  1.297979  8.768685  -226.095195  105.996126  -7.573680  37.475786  -186.313949  -277.950687  52.262683  215.303786  -245.309617  -666.163023 ; 19675.463952  -642684.173390  -848932.225841  3097.159537  364940.966509  -49.413530  917112.213872  -16.866136  491.784061  11.689540  1109.892580  -28472.448272  -1581.712943  -495.754584  -186.313949  893926.347910  -111160.389163  502284.612719  -415676.309851  -390345.054945  782055.975350 ; -4717.815849  16417.448063  118085.096572  -55.929754  2640.334219  8.895584  -129264.522971  56.998473  -23.935137  6.391305  -119.946588  31331.769844  998.310368  75.597272  -277.950687  -111160.389163  30333.408292  -81493.383555  35073.682226  65236.498925  -98033.083825 ; 37806.009289  -376043.134181  -531252.153088  914.077410  97973.504640  -175.130708  579499.295596  192.351443  979.855790  56.354617  1938.516548  -110271.482504  1928.041788  -144.748334  52.262683  502284.612719  -81493.383555  348906.444669  -197575.110235  -261195.496300  467873.226763 ; -20462.790153  299713.554926  371401.009789  -2093.245727  -251993.613545  114.018529  -401642.171873  -237.117742  -936.897278  -81.343543  -1807.606146  -62092.795520  -297.960968  80.269870  215.303786  -415676.309851  35073.682226  -197575.110235  242145.449904  162194.411804  -356172.930474 ; -29048.811877  112892.069436  409993.422658  -2177.145323  -270472.219708  346.513268  -463581.669920  -443.480545  -2065.732265  -222.180014  -3616.153648  65298.253596  -2120.518141  -139.056505  -245.309617  -390345.054945  65236.498925  -261195.496300  162194.411804  294688.704110  -403450.821753 ; 36284.387969  -560734.808405  -777810.289969  2885.743155  347981.328476  -366.634297  852191.926256  442.587070  1631.748534  104.459045  3103.493731  -59227.522133  366.177775  -34.884595  -666.163023  782055.975350  -98033.083825  467873.226763  -356172.930474  -403450.821753  743443.798506 ;];
Results{1,4}={};
Results{1,3}=[0.000000,-1068.387512,32834.682306,-346348.146421,-0.332464];
