# Supplementary material for: A Pareto approach to resolve the conflict between information gain and experimental costs: Multiple-criteria design of carbon labeling experiments
Source: PLoS Comput Biol. 2018 Oct 31;14(10):e1006533. doi: 10.1371/journal.pcbi.1006533 (PMC6209137; doi:10.1371/journal.pcbi.1006533)
Supplement: S3 File — ZIP archive containing information criteria for flux space samples and Matlab scripts to evaluate variations. (ZIP) [file pcbi.1006533.s009.zip › Sensitivity/Sensitivity_3D_CNMR/Result1039CNMR.m]

function Results=Result1039CNMR()
Results{1,5}=[ 0.001000  0.001000  0.001000  0.001000  0.001000  0.001000  0.001000  1.970784  0.001000  10.000000 ];
Results{1,6}=[ 10.000000  10.000000  10.000000  10.000000  10.000000  10.000000  10.000000  10.000000  10.000000  10.000000  10.000000  10.000000  10.000000  10.000000  10.000000  10.000000  10.000000  10.000000  10.000000  10.000000  10.000000  10.000000  10.000000  10.000000  10.000000  10.000000  10.000000  10.000000  10.000000  10.000000  10.000000  10.000000  10.000000  10.000000  10.000000  10.000000  10.000000  10.000000  10.000000  10.000000  9.715525  10.000000  10.000000  10.000000  9.715525  10.000000  10.000000  10.000000  10.000000  10.000000 ];
Results{1,1}=[32834.682306, 30029.595641, 120.000000, 2445.086665, 974.986521, 240.000000];
Results{1,2}=[ 49973.168364  -22727.694932  -36837.151253  -23.506934  -22101.326090  -292.399026  45824.156006  560.375981  1053.261634  317.426368  2727.700282  -26368.566913  678.972618  349.895049  -72.675119  1157.935474  -10083.186327  39487.560776  -13398.309981  -25433.964583  22880.838581 ; -22727.694932  848436.808061  228013.841055  516.619067  453682.702531  -176.094015  -229544.199731  569.903638  1685.514843  628.322126  4554.527068  98593.134292  280.402070  390.726980  1422.488786  -200968.851951  56955.892061  -165530.044955  61391.135484  19336.921930  -168222.215343 ; -36837.151253  228013.841055  736270.119529  -534.615580  -351732.903631  197.983951  -808210.053275  -269.801996  -677.141972  -173.829482  -1868.670931  212356.404290  -250.803894  52.529966  -216.870929  -736207.499992  326370.433937  -509420.263037  265556.377017  406823.085860  -615963.335120 ; -23.506934  516.619067  -534.615580  5.069449  2118.129917  -0.298330  621.385047  1.234104  3.020156  1.070062  7.935561  242.291809  0.097082  0.117564  1.711243  715.280311  -29.695253  224.698066  -465.084159  -478.245103  660.018252 ; -22101.326090  453682.702531  -351732.903631  2118.129917  1698996.301838  -119.519001  413238.495230  975.454453  2450.368478  892.526495  6406.314666  203863.346210  102.836110  123.978912  1404.024779  491553.484539  6937.676445  131705.107410  -336137.119235  -338768.546099  458374.833364 ; -292.399026  -176.094015  197.983951  -0.298330  -119.519001  14.556712  -392.356779  7.201252  17.696922  11.003889  69.622477  34.530852  -5.042515  -4.829172  3.119955  48.782784  -33.874354  -134.512346  105.267660  315.398001  -318.292774 ; 45824.156006  -229544.199731  -808210.053275  621.385047  413238.495230  -392.356779  891698.687107  320.105232  759.212188  145.504101  1783.476382  -233562.826496  386.794069  29.033029  249.480947  803348.166441  -354568.876720  559545.934183  -291818.513056  -459798.927316  682931.918622 ; 560.375981  569.903638  -269.801996  1.234104  975.454453  7.201252  320.105232  56.687047  59.055344  23.506451  236.484157  71.654816  6.902867  2.722999  -3.796870  -99.546350  205.841178  187.571837  -286.251894  -467.780757  424.494697 ; 1053.261634  1685.514843  -677.141972  3.020156  2450.368478  17.696922  759.212188  59.055344  206.389479  93.836442  463.162738  36.581372  12.747483  4.088147  0.135849  53.398158  163.246417  525.462303  -600.448901  -1190.430900  847.173029 ; 317.426368  628.322126  -173.829482  1.070062  892.526495  11.003889  145.504101  23.506451  93.836442  45.068125  185.162231  38.377142  3.164457  0.115493  0.513987  -1.671958  66.677290  134.545189  -187.022958  -377.421225  229.883260 ; 2727.700282  4554.527068  -1868.670931  7.935561  6406.314666  69.622477  1783.476382  236.484157  463.162738  185.162231  1820.824872  50.597429  32.443437  10.672193  0.134347  284.294410  280.144872  1460.632090  -1598.884631  -2745.824976  2229.447029 ; -26368.566913  98593.134292  212356.404290  242.291809  203863.346210  34.530852  -233562.826496  71.654816  36.581372  38.377142  50.597429  245059.490312  -315.088400  25.263434  -137.097095  -133438.942427  148745.735679  -210024.366634  -48775.011653  122200.263165  -127481.306586 ; 678.972618  280.402070  -250.803894  0.097082  102.836110  -5.042515  386.794069  6.902867  12.747483  3.164457  32.443437  -315.088400  257.167705  21.059162  6.822299  -457.693085  330.435910  275.018813  24.732783  -272.825748  -2.183277 ; 349.895049  390.726980  52.529966  0.117564  123.978912  -4.829172  29.033029  2.722999  4.088147  0.115493  10.672193  25.263434  21.059162  31.375520  -2.045774  -393.132568  124.061000  -39.430571  8.051943  -112.930685  36.674809 ; -72.675119  1422.488786  -216.870929  1.711243  1404.024779  3.119955  249.480947  -3.796870  0.135849  0.513987  0.134347  -137.097095  6.822299  -2.045774  22.471632  435.673852  -455.176570  261.582648  -111.637279  -268.248526  -88.299973 ; 1157.935474  -200968.851951  -736207.499992  715.280311  491553.484539  48.782784  803348.166441  -99.546350  53.398158  -1.671958  284.294410  -133438.942427  -457.693085  -393.132568  435.673852  792287.101304  -314825.302931  479338.124325  -315004.776828  -397430.042697  631914.143545 ; -10083.186327  56955.892061  326370.433937  -29.695253  6937.676445  -33.874354  -354568.876720  205.841178  163.246417  66.677290  280.144872  148745.735679  330.435910  124.061000  -455.176570  -314825.302931  194250.614676  -246270.195716  79162.451375  171940.630727  -242250.068964 ; 39487.560776  -165530.044955  -509420.263037  224.698066  131705.107410  -134.512346  559545.934183  187.571837  525.462303  134.545189  1460.632090  -210024.366634  275.018813  -39.430571  261.582648  479338.124325  -246270.195716  377052.346268  -143899.050689  -281116.995751  403508.887954 ; -13398.309981  61391.135484  265556.377017  -465.084159  -336137.119235  105.267660  -291818.513056  -286.251894  -600.448901  -187.022958  -1598.884631  -48775.011653  24.732783  8.051943  -111.637279  -315004.776828  79162.451375  -143899.050689  185213.625002  142420.289710  -251971.160263 ; -25433.964583  19336.921930  406823.085860  -478.245103  -338768.546099  315.398001  -459798.927316  -467.780757  -1190.430900  -377.421225  -2745.824976  122200.263165  -272.825748  -112.930685  -268.248526  -397430.042697  171940.630727  -281116.995751  142420.289710  301515.767885  -374678.033104 ; 22880.838581  -168222.215343  -615963.335120  660.018252  458374.833364  -318.292774  682931.918622  424.494697  847.173029  229.883260  2229.447029  -127481.306586  -2.183277  36.674809  -88.299973  631914.143545  -242250.068964  403508.887954  -251971.160263  -374678.033104  561372.831813 ;];
Results{1,4}={};
Results{1,3}=[0.000000,-708.560423,32834.682306,-327837.451081,-0.083281];
