# Supplementary material for: A Pareto approach to resolve the conflict between information gain and experimental costs: Multiple-criteria design of carbon labeling experiments
Source: PLoS Comput Biol. 2018 Oct 31;14(10):e1006533. doi: 10.1371/journal.pcbi.1006533 (PMC6209137; doi:10.1371/journal.pcbi.1006533)
Supplement: S3 File — ZIP archive containing information criteria for flux space samples and Matlab scripts to evaluate variations. (ZIP) [file pcbi.1006533.s009.zip › Sensitivity/Sensitivity_3D_CNMR/Result103CNMR.m]

function Results=Result103CNMR()
Results{1,5}=[ 0.001000  0.001000  0.001000  0.001000  0.001000  0.001000  0.001000  1.970784  0.001000  10.000000 ];
Results{1,6}=[ 10.000000  10.000000  10.000000  10.000000  10.000000  10.000000  10.000000  10.000000  10.000000  10.000000  10.000000  10.000000  10.000000  10.000000  10.000000  10.000000  10.000000  10.000000  10.000000  10.000000  10.000000  10.000000  10.000000  10.000000  10.000000  10.000000  10.000000  10.000000  10.000000  10.000000  10.000000  10.000000  10.000000  10.000000  10.000000  10.000000  10.000000  10.000000  10.000000  10.000000  9.715525  10.000000  10.000000  10.000000  9.715525  10.000000  10.000000  10.000000  10.000000  10.000000 ];
Results{1,1}=[32834.682306, 30029.595641, 120.000000, 2445.086665, 974.986521, 240.000000];
Results{1,2}=[ 32851.520175  -16864.545603  -38580.265169  -97.714366  -8363.887543  -203.716674  47463.767956  327.173765  1192.328957  175.103575  2342.747051  -14070.838265  3650.359745  375.029459  41.582065  13759.792814  -2573.184591  32619.135767  -18407.385939  -28766.608212  31931.956285 ; -16864.545603  2037322.168243  390524.285527  3401.297889  231361.519435  -347.945458  -396747.057089  502.436871  3314.255895  582.957566  7038.226945  41978.158159  214.673297  573.690187  1624.722945  -396127.898223  6390.613949  -232190.738311  185415.186976  67643.679365  -357588.429297 ; -38580.265169  390524.285527  495929.452022  -4428.636583  -164357.686674  266.077469  -548813.114881  -265.652610  -1348.230293  -163.465125  -2810.680840  63738.188574  -2600.342477  163.305919  -406.492425  -478941.261637  48570.965238  -313336.002045  209961.748367  279996.411992  -467397.695840 ; -97.714366  3401.297889  -4428.636583  796.907906  19534.462481  -5.455860  5251.109577  7.543461  50.263536  7.946887  106.981683  2430.002923  3.495065  2.415074  12.680031  6032.063994  -58.885325  1761.807676  -4155.271499  -4123.425478  5492.287110 ; -8363.887543  231361.519435  -164357.686674  19534.462481  1100442.331899  -174.807446  198133.945847  471.116714  2847.375326  505.574498  5929.699305  113953.033205  167.025335  124.596684  608.250604  238925.980338  1970.857296  56725.710090  -172320.047025  -173415.734004  217265.189158 ; -203.716674  -347.945458  266.077469  -5.455860  -174.807446  13.458974  -469.652813  5.583114  30.980468  10.600963  93.782841  20.056710  -28.147283  -10.227144  2.801738  -61.701284  6.479069  -155.987821  127.790313  375.108190  -389.372179 ; 47463.767956  -396747.057089  -548813.114881  5251.109577  198133.945847  -469.652813  612226.626893  315.551601  1478.109481  128.610546  2682.796798  -74247.075797  3626.589563  54.328465  449.875453  523890.191767  -53467.623093  348051.771311  -230252.261512  -323517.304201  522669.614844 ; 327.173765  502.436871  -265.652610  7.543461  471.116714  5.583114  315.551601  33.558362  59.698838  12.810523  190.854790  4.198658  34.129666  0.184291  -2.478482  -9.197467  19.259612  168.775201  -190.356883  -383.426110  369.236492 ; 1192.328957  3314.255895  -1348.230293  50.263536  2847.375326  30.980468  1478.109481  59.698838  453.284854  120.677074  907.580470  -96.913910  143.604732  7.258001  5.417011  485.452920  -34.463558  949.441272  -871.224748  -1948.017829  1537.407085 ; 175.103575  582.957566  -163.465125  7.946887  505.574498  10.600963  128.610546  12.810523  120.677074  38.823146  199.108977  -3.942258  19.081942  -1.987865  1.641298  44.652047  -1.717433  118.740538  -121.908453  -309.075466  185.949684 ; 2342.747051  7038.226945  -2810.680840  106.981683  5929.699305  93.782841  2682.796798  190.854790  907.580470  199.108977  2439.264827  -200.980638  285.836150  18.543960  12.764768  1175.469633  -111.751197  1991.579239  -1803.996615  -3620.871151  3105.200521 ; -14070.838265  41978.158159  63738.188574  2430.002923  113953.033205  20.056710  -74247.075797  4.198658  -96.913910  -3.942258  -200.980638  134121.096842  -2084.298200  51.606534  -286.212247  -3919.127909  10840.634940  -81024.165299  -60841.004650  56489.795864  -42681.954977 ; 3650.359745  214.673297  -2600.342477  3.495065  167.025335  -28.147283  3626.589563  34.129666  143.604732  19.081942  285.836150  -2084.298200  6283.794691  222.405317  128.436740  -1317.777807  663.513027  2348.868344  -506.028626  -2404.422083  653.038494 ; 375.029459  573.690187  163.305919  2.415074  124.596684  -10.227144  54.328465  0.184291  7.258001  -1.987865  18.543960  51.606534  222.405317  230.621046  -14.406149  -664.642468  37.414088  -160.811334  94.903542  -240.454323  -8.523355 ; 41.582065  1624.722945  -406.492425  12.680031  608.250604  2.801738  449.875453  -2.478482  5.417011  1.641298  12.764768  -286.212247  128.436740  -14.406149  34.606293  532.474307  -142.178735  451.634744  -139.038711  -314.249600  -10.944230 ; 13759.792814  -396127.898223  -478941.261637  6032.063994  238925.980338  -61.701284  523890.191767  -9.197467  485.452920  44.652047  1175.469633  -3919.127909  -1317.777807  -664.642468  532.474307  506908.732137  -46091.608511  282625.451616  -240645.417854  -252432.436966  454648.639600 ; -2573.184591  6390.613949  48570.965238  -58.885325  1970.857296  6.479069  -53467.623093  19.259612  -34.463558  -1.717433  -111.751197  10840.634940  663.513027  37.414088  -142.178735  -46091.608511  6942.988528  -32639.031184  16385.600626  28172.836351  -43343.594665 ; 32619.135767  -232190.738311  -313336.002045  1761.807676  56725.710090  -155.987821  348051.771311  168.775201  949.441272  118.740538  1991.579239  -81024.165299  2348.868344  -160.811334  451.634744  282625.451616  -32639.031184  213325.520763  -106859.055151  -182244.652277  285248.307759 ; -18407.385939  185415.186976  209961.748367  -4155.271499  -172320.047025  127.790313  -230252.261512  -190.356883  -871.224748  -121.908453  -1803.996615  -60841.004650  -506.028626  94.903542  -139.038711  -240645.417854  16385.600626  -106859.055151  154950.758815  102742.567273  -205763.111216 ; -28766.608212  67643.679365  279996.411992  -4123.425478  -173415.734004  375.108190  -323517.304201  -383.426110  -1948.017829  -309.075466  -3620.871151  56489.795864  -2404.422083  -240.454323  -314.249600  -252432.436966  28172.836351  -182244.652277  102742.567273  233306.971607  -291077.025703 ; 31931.956285  -357588.429297  -467397.695840  5492.287110  217265.189158  -389.372179  522669.614844  369.236492  1537.407085  185.949684  3105.200521  -42681.954977  653.038494  -8.523355  -10.944230  454648.639600  -43343.594665  285248.307759  -205763.111216  -291077.025703  469058.851256 ;];
Results{1,4}={};
Results{1,3}=[0.000000,-1228.608866,32834.682306,-286081.492347,-0.614078];
