# Supplementary material for: A Pareto approach to resolve the conflict between information gain and experimental costs: Multiple-criteria design of carbon labeling experiments
Source: PLoS Comput Biol. 2018 Oct 31;14(10):e1006533. doi: 10.1371/journal.pcbi.1006533 (PMC6209137; doi:10.1371/journal.pcbi.1006533)
Supplement: S3 File — ZIP archive containing information criteria for flux space samples and Matlab scripts to evaluate variations. (ZIP) [file pcbi.1006533.s009.zip › Sensitivity/Sensitivity_3D_CNMR/Result1040CNMR.m]

function Results=Result1040CNMR()
Results{1,5}=[ 0.001000  0.001000  0.001000  0.001000  0.001000  0.001000  0.001000  1.970784  0.001000  10.000000 ];
Results{1,6}=[ 10.000000  10.000000  10.000000  10.000000  10.000000  10.000000  10.000000  10.000000  10.000000  10.000000  10.000000  10.000000  10.000000  10.000000  10.000000  10.000000  10.000000  10.000000  10.000000  10.000000  10.000000  10.000000  10.000000  10.000000  10.000000  10.000000  10.000000  10.000000  10.000000  10.000000  10.000000  10.000000  10.000000  10.000000  10.000000  10.000000  10.000000  10.000000  10.000000  10.000000  9.715525  10.000000  10.000000  10.000000  9.715525  10.000000  10.000000  10.000000  10.000000  10.000000 ];
Results{1,1}=[32834.682306, 30029.595641, 120.000000, 2445.086665, 974.986521, 240.000000];
Results{1,2}=[ 52000.874165  -32389.791508  -40218.737384  -9.167225  -26435.665760  -315.216590  49588.346938  543.314702  945.887259  456.340832  2673.213194  -21554.993641  544.776865  276.031063  -46.925603  4765.853132  -5048.625995  39657.945902  -18303.505444  -27441.635596  29753.476998 ; -32389.791508  1454765.528105  389393.182052  249.055200  613700.572319  -163.035561  -392151.987844  567.388645  1645.305375  913.435674  4998.657663  62555.851507  261.294595  382.725037  2127.079339  -379317.275303  15053.062324  -240287.880321  175263.081061  24794.044438  -327826.314022 ; -40218.737384  389393.182052  617092.314575  -250.839822  -512353.434756  311.641055  -680093.903767  -553.392842  -1036.287898  -481.379338  -2966.654003  80432.487228  -252.095320  46.877669  16.569398  -627894.434905  93772.173086  -382927.866263  287016.678552  339508.863581  -596922.378624 ; -9.167225  249.055200  -250.839822  1.177624  1127.872100  -0.130459  291.769820  0.586024  1.319211  0.709305  3.851836  60.967015  0.045254  0.051825  0.744852  309.450643  -6.368905  119.717515  -179.841947  -225.567653  306.986892 ; -26435.665760  613700.572319  -512353.434756  1127.872100  2644684.287905  -214.265824  600272.434476  1427.288899  3073.081026  1665.027928  8837.766036  149767.853278  122.612617  143.877602  1696.486379  646698.018381  2300.085433  234192.046820  -384442.529509  -484646.517537  646860.469801 ; -315.216590  -163.035561  311.641055  -0.130459  -214.265824  15.795899  -529.655201  7.957051  12.939687  10.619966  67.855683  69.105938  -3.862737  -4.130112  2.979783  -45.211299  11.077003  -211.047432  140.463210  398.401062  -428.876488 ; 49588.346938  -392151.987844  -680093.903767  291.769820  600272.434476  -529.655201  754489.093237  623.831867  1194.019345  520.558436  3033.376401  -92513.873804  363.906133  15.779015  23.989455  686255.820554  -103061.517272  423655.235877  -314194.450672  -389861.979387  663975.772941 ; 543.314702  567.388645  -553.392842  0.586024  1427.288899  7.957051  623.831867  49.727701  48.710237  28.454869  211.167857  -54.294715  4.972311  1.421875  -2.515776  196.130563  25.635828  394.917238  -351.793193  -643.449765  658.906030 ; 945.887259  1645.305375  -1036.287898  1.319211  3073.081026  12.939687  1194.019345  48.710237  137.180814  86.126759  344.630383  -149.916094  8.263928  1.664977  1.090669  460.428831  -33.985082  776.510592  -637.692123  -1380.335639  1177.410506 ; 456.340832  913.435674  -481.379338  0.709305  1665.027928  10.619966  520.558436  28.454869  86.126759  55.647413  197.326067  -56.317185  3.550082  -0.019123  0.933356  213.310822  -9.592141  361.387182  -312.237283  -691.769499  552.162615 ; 2673.213194  4998.657663  -2966.654003  3.851836  8837.766036  67.855683  3033.376401  211.167857  344.630383  197.326067  1581.748410  -425.542429  22.579699  4.480010  3.371124  1375.889435  -153.988528  2235.522832  -1832.982833  -3559.159814  3317.281101 ; -21554.993641  62555.851507  80432.487228  60.967015  149767.853278  69.105938  -92513.873804  -54.294715  -149.916094  -56.317185  -425.542429  146448.825620  -255.751232  7.499013  -130.849790  -18789.318249  29734.472333  -96123.863229  -54804.059504  62579.200209  -53070.627852 ; 544.776865  261.294595  -252.095320  0.045254  122.612617  -3.862737  363.906133  4.972311  8.263928  3.550082  22.579699  -255.751232  191.383577  15.072660  5.773388  -313.955038  109.015590  248.769896  -1.443380  -256.692056  51.340282 ; 276.031063  382.725037  46.877669  0.051825  143.877602  -4.130112  15.779015  1.421875  1.664977  -0.019123  4.480010  7.499013  15.072660  22.676220  -0.643864  -318.052836  37.259751  -31.280257  19.189348  -95.564867  14.703428 ; -46.925603  2127.079339  16.569398  0.744852  1696.486379  2.979783  23.989455  -2.515776  1.090669  0.933356  3.371124  -130.849790  5.773388  -0.643864  22.535520  143.403789  -216.304971  126.695350  17.893739  -274.609859  -225.147349 ; 4765.853132  -379317.275303  -627894.434905  309.450643  646698.018381  -45.211299  686255.820554  196.130563  460.428831  213.310822  1375.889435  -18789.318249  -313.955038  -318.052836  143.403789  689462.067272  -91380.805793  364911.948041  -330598.453492  -331663.286549  616027.007587 ; -5048.625995  15053.062324  93772.173086  -6.368905  2300.085433  11.077003  -103061.517272  25.635828  -33.985082  -9.592141  -153.988528  29734.472333  109.015590  37.259751  -216.304971  -91380.805793  27323.221704  -65386.017984  31249.527620  53386.592034  -81901.768339 ; 39657.945902  -240287.880321  -382927.866263  119.717515  234192.046820  -211.047432  423655.235877  394.917238  776.510592  361.387182  2235.522832  -96123.863229  248.769896  -31.280257  126.695350  364911.948041  -65386.017984  256395.147558  -149974.973769  -215433.274851  356850.508968 ; -18303.505444  175263.081061  287016.678552  -179.841947  -384442.529509  140.463210  -314194.450672  -351.793193  -637.692123  -312.237283  -1832.982833  -54804.059504  -1.443380  19.189348  17.893739  -330598.453492  31249.527620  -149974.973769  199771.652882  144119.662788  -289753.231109 ; -27441.635596  24794.044438  339508.863581  -225.567653  -484646.517537  398.401062  -389861.979387  -643.449765  -1380.335639  -691.769499  -3559.159814  62579.200209  -256.692056  -95.564867  -274.609859  -331663.286549  53386.592034  -215433.274851  144119.662788  276679.710278  -361743.744668 ; 29753.476998  -327826.314022  -596922.378624  306.986892  646860.469801  -428.876488  663975.772941  658.906030  1177.410506  552.162615  3317.281101  -53070.627852  51.340282  14.703428  -225.147349  616027.007587  -81901.768339  356850.508968  -289753.231109  -361743.744668  611134.998885 ;];
Results{1,4}={};
Results{1,3}=[0.000000,-537.614569,32834.682306,-368205.980732,-0.022468];
