# Supplementary material for: A Pareto approach to resolve the conflict between information gain and experimental costs: Multiple-criteria design of carbon labeling experiments
Source: PLoS Comput Biol. 2018 Oct 31;14(10):e1006533. doi: 10.1371/journal.pcbi.1006533 (PMC6209137; doi:10.1371/journal.pcbi.1006533)
Supplement: S3 File — ZIP archive containing information criteria for flux space samples and Matlab scripts to evaluate variations. (ZIP) [file pcbi.1006533.s009.zip › Sensitivity/Sensitivity_3D_CNMR/Result1041CNMR.m]

function Results=Result1041CNMR()
Results{1,5}=[ 0.001000  0.001000  0.001000  0.001000  0.001000  0.001000  0.001000  1.970784  0.001000  10.000000 ];
Results{1,6}=[ 10.000000  10.000000  10.000000  10.000000  10.000000  10.000000  10.000000  10.000000  10.000000  10.000000  10.000000  10.000000  10.000000  10.000000  10.000000  10.000000  10.000000  10.000000  10.000000  10.000000  10.000000  10.000000  10.000000  10.000000  10.000000  10.000000  10.000000  10.000000  10.000000  10.000000  10.000000  10.000000  10.000000  10.000000  10.000000  10.000000  10.000000  10.000000  10.000000  10.000000  9.715525  10.000000  10.000000  10.000000  9.715525  10.000000  10.000000  10.000000  10.000000  10.000000 ];
Results{1,1}=[32834.682306, 30029.595641, 120.000000, 2445.086665, 974.986521, 240.000000];
Results{1,2}=[ 45067.037943  -31048.890603  -56240.690655  -3.840567  -22860.643854  -207.529840  67497.583362  308.167898  1904.068464  90.193161  3350.777107  -21667.146583  310.339498  207.654812  29.375331  24465.016215  -7386.306462  47334.403393  -24735.179881  -35883.252624  46080.587318 ; -31048.890603  1636360.507022  533373.317480  108.367829  481278.993493  -149.375418  -543467.958741  351.211495  3302.731487  293.566556  5966.844110  45804.377697  173.260022  268.786640  2260.100020  -542522.083300  12792.985124  -314751.694863  264480.723753  75047.373517  -469362.333508 ; -56240.690655  533373.317480  858522.915469  -162.917155  -610767.082230  250.601704  -943924.247156  -283.175984  -2835.588890  -118.967267  -5220.065347  121782.909248  -165.928181  38.085579  -38.415749  -853388.344966  107951.686383  -536584.501011  377802.400821  458921.316697  -820246.207173 ; -3.840567  108.367829  -162.917155  0.392898  699.621596  -0.052122  188.163328  0.203222  1.802708  0.151025  3.211311  19.992562  0.010089  0.012417  0.390371  190.286273  -3.195448  83.395570  -102.521166  -136.239281  192.770374 ; -22860.643854  481278.993493  -610767.082230  699.621596  2988603.737914  -171.597864  709727.189986  931.400798  7491.065250  637.526505  13150.132541  97737.442884  54.025360  69.616521  1581.012391  728723.989923  3390.471620  302162.973907  -401315.011549  -532051.718578  743152.599545 ; -207.529840  -149.375418  250.601704  -0.052122  -171.597864  9.696956  -424.632176  2.861010  60.061184  11.990132  127.892205  62.976392  -1.820944  -2.289770  1.688892  -62.208027  14.851955  -168.498997  100.581923  290.370070  -329.560365 ; 67497.583362  -543467.958741  -943924.247156  188.163328  709727.189986  -424.632176  1043436.845401  358.367774  2992.316213  48.287275  5199.206330  -139258.169369  241.496798  12.271107  96.016514  931377.198623  -118886.498846  592061.960814  -412189.019565  -521619.628628  908139.237987 ; 308.167898  351.211495  -283.175984  0.203222  931.400798  2.861010  358.367774  30.323342  51.124414  4.720010  175.000680  -4.668239  1.560034  0.678378  -3.616184  44.136973  42.783701  174.786581  -187.240226  -353.557562  410.289885 ; 1904.068464  3302.731487  -2835.588890  1.802708  7491.065250  60.061184  2992.316213  51.124414  1306.925324  207.268148  2240.157923  -479.268685  10.399902  3.792262  2.574863  1570.260258  -118.232987  2003.847157  -1542.690424  -3354.998783  3190.565783 ; 90.193161  293.566556  -118.967267  0.151025  637.526505  11.990132  48.287275  4.720010  207.268148  47.107811  292.559949  -4.116842  0.126351  -0.563722  0.734068  71.951676  3.788693  81.974967  -83.624422  -233.309427  140.421492 ; 3350.777107  5966.844110  -5220.065347  3.211311  13150.132541  127.892205  5199.206330  175.000680  2240.157923  292.559949  4565.329830  -934.909449  18.436201  7.203364  7.224947  3035.740645  -308.491191  3723.779210  -2792.421274  -5688.847600  5732.962871 ; -21667.146583  45804.377697  121782.909248  19.992562  97737.442884  62.976392  -139258.169369  -4.668239  -479.268685  -4.116842  -934.909449  144652.470465  -132.226198  8.227292  -208.177672  -61353.149887  29802.854291  -119463.540838  -34631.144227  91451.132367  -96309.719194 ; 310.339498  173.260022  -165.928181  0.010089  54.025360  -1.820944  241.496798  1.560034  10.399902  0.126351  18.436201  -132.226198  76.920933  7.707813  3.077947  -172.561751  42.651361  144.003891  -14.266883  -166.663154  71.487094 ; 207.654812  268.786640  38.085579  0.012417  69.616521  -2.289770  12.271107  0.678378  3.792262  -0.563722  7.203364  8.227292  7.707813  11.948408  0.074008  -254.682228  25.023427  -30.432811  19.142342  -69.675433  18.429455 ; 29.375331  2260.100020  -38.415749  0.390371  1581.012391  1.688892  96.016514  -3.616184  2.574863  0.734068  7.224947  -208.177672  3.077947  0.074008  23.087303  117.285674  -212.491814  199.299270  35.718118  -353.768799  -197.500941 ; 24465.016215  -542522.083300  -853388.344966  190.286273  728723.989923  -62.208027  931377.198623  44.136973  1570.260258  71.951676  3035.740645  -61353.149887  -172.561751  -254.682228  117.285674  896158.837464  -102400.434389  510473.537798  -413472.193609  -438309.758695  821800.166427 ; -7386.306462  12792.985124  107951.686383  -3.195448  3390.471620  14.851955  -118886.498846  42.783701  -118.232987  3.788693  -308.491191  29802.854291  42.651361  25.023427  -212.491814  -102400.434389  24240.263967  -74134.123925  36232.689604  62018.933749  -95506.894040 ; 47334.403393  -314751.694863  -536584.501011  83.395570  302162.973907  -168.498997  592061.960814  174.786581  2003.847157  81.974967  3723.779210  -119463.540838  144.003891  -30.432811  199.299270  510473.537798  -74134.123925  352936.074649  -208896.931388  -294404.049184  500522.182031 ; -24735.179881  264480.723753  377802.400821  -102.521166  -401315.011549  100.581923  -412189.019565  -187.240226  -1542.690424  -83.624422  -2792.421274  -34631.144227  -14.266883  19.142342  35.718118  -413472.193609  36232.689604  -208896.931388  231478.680159  181865.913836  -370599.861460 ; -35883.252624  75047.373517  458921.316697  -136.239281  -532051.718578  290.370070  -521619.628628  -353.557562  -3354.998783  -233.309427  -5688.847600  91451.132367  -166.663154  -69.675433  -353.768799  -438309.758695  62018.933749  -294404.049184  181865.913836  338966.266691  -470671.214848 ; 46080.587318  -469362.333508  -820246.207173  192.770374  743152.599545  -329.560365  908139.237987  410.289885  3190.565783  140.421492  5732.962871  -96309.719194  71.487094  18.429455  -197.500941  821800.166427  -95506.894040  500522.182031  -370599.861460  -470671.214848  816739.074896 ;];
Results{1,4}={};
Results{1,3}=[0.000000,-653.680732,32834.682306,-446820.687850,-0.227694];
