# Supplementary material for: A Pareto approach to resolve the conflict between information gain and experimental costs: Multiple-criteria design of carbon labeling experiments
Source: PLoS Comput Biol. 2018 Oct 31;14(10):e1006533. doi: 10.1371/journal.pcbi.1006533 (PMC6209137; doi:10.1371/journal.pcbi.1006533)
Supplement: S3 File — ZIP archive containing information criteria for flux space samples and Matlab scripts to evaluate variations. (ZIP) [file pcbi.1006533.s009.zip › Sensitivity/Sensitivity_3D_CNMR/Result1042CNMR.m]

function Results=Result1042CNMR()
Results{1,5}=[ 0.001000  0.001000  0.001000  0.001000  0.001000  0.001000  0.001000  1.970784  0.001000  10.000000 ];
Results{1,6}=[ 10.000000  10.000000  10.000000  10.000000  10.000000  10.000000  10.000000  10.000000  10.000000  10.000000  10.000000  10.000000  10.000000  10.000000  10.000000  10.000000  10.000000  10.000000  10.000000  10.000000  10.000000  10.000000  10.000000  10.000000  10.000000  10.000000  10.000000  10.000000  10.000000  10.000000  10.000000  10.000000  10.000000  10.000000  10.000000  10.000000  10.000000  10.000000  10.000000  10.000000  9.715525  10.000000  10.000000  10.000000  9.715525  10.000000  10.000000  10.000000  10.000000  10.000000 ];
Results{1,1}=[32834.682306, 30029.595641, 120.000000, 2445.086665, 974.986521, 240.000000];
Results{1,2}=[ 28674.206384  -22559.414334  -34206.238330  -3.908584  -22783.752720  -188.138262  41314.946086  330.600925  1033.157255  98.557897  1996.921262  -15398.351050  200.635250  114.771913  137.121531  12259.425252  -5312.472428  30375.653083  -14649.637679  -22639.709201  24803.643223 ; -22559.414334  1333570.452072  329179.009473  142.090738  670982.186333  -194.039791  -328754.751948  583.552948  2855.520689  415.024004  5698.056197  59550.905138  117.932430  167.090154  2157.583098  -315697.728637  14237.323270  -206035.614957  138612.183864  10836.932952  -267622.740345 ; -34206.238330  329179.009473  704324.579169  -173.114494  -716846.399203  264.935218  -777933.012642  -446.243743  -1818.994265  -162.518332  -3612.199933  70301.522224  -121.378850  24.005537  -354.831996  -706632.868285  96615.023312  -434918.618595  311848.185436  401628.062231  -667025.444932 ; -3.908584  142.090738  -173.114494  0.347692  794.783562  -0.065782  199.953176  0.331884  1.354355  0.188496  2.630287  39.935657  0.012972  0.013211  0.488020  210.521017  -2.816393  83.454611  -122.288098  -148.471664  209.380255 ; -22783.752720  670982.186333  -716846.399203  794.783562  3632517.300096  -232.521071  831881.484198  1568.628495  6114.954646  860.034463  11752.374528  190794.885721  74.318514  77.491854  2143.242723  889455.309787  2987.133738  334502.147495  -527711.584911  -635604.306345  889254.148367 ; -188.138262  -194.039791  264.935218  -0.065782  -232.521071  12.284671  -451.126172  6.603081  33.805697  9.890725  92.801541  56.882991  -1.838695  -2.062406  1.741296  -74.142606  11.720210  -169.543701  104.975241  341.605054  -358.118397 ; 41314.946086  -328754.751948  -777933.012642  199.953176  831881.484198  -451.126172  864001.764582  514.272101  1962.878707  122.349356  3559.492316  -80742.386566  174.637655  7.987851  449.484059  776019.478369  -105984.044236  481344.996571  -342885.279413  -458879.621017  743352.025431 ; 330.600925  583.552948  -446.243743  0.331884  1568.628495  6.603081  514.272101  49.682571  71.502268  12.134622  229.461944  9.830781  1.581599  0.314754  -2.376542  211.847388  42.026607  271.127868  -311.154333  -547.101051  586.948482 ; 1033.157255  2855.520689  -1818.994265  1.354355  6114.954646  33.805697  1962.878707  71.502268  511.207748  114.734627  971.436051  -99.759251  4.537094  0.193066  6.874400  1198.424004  -54.644924  1207.525879  -1145.580846  -2319.170236  2086.635102 ; 98.557897  415.024004  -162.518332  0.188496  860.034463  9.890725  122.349356  12.134622  114.734627  33.207189  173.172876  11.068909  0.062518  -0.575180  1.334527  119.261339  1.904730  104.242578  -125.215230  -279.116115  194.366348 ; 1996.921262  5698.056197  -3612.199933  2.630287  11752.374528  92.801541  3559.492316  229.461944  971.436051  173.172876  2462.185633  -216.175950  8.703034  0.683510  13.901083  2434.239165  -167.333555  2417.082698  -2247.398628  -4196.039536  4059.138001 ; -15398.351050  59550.905138  70301.522224  39.935657  190794.885721  56.882991  -80742.386566  9.830781  -99.759251  11.068909  -216.175950  140768.942725  -95.477002  6.089583  -164.698348  -5710.901437  25614.105361  -88655.680723  -64902.697145  54949.165179  -38195.089180 ; 200.635250  117.932430  -121.378850  0.012972  74.318514  -1.838695  174.637655  1.581599  4.537094  0.062518  8.703034  -95.477002  57.632368  6.440167  4.541747  -125.580107  36.581931  97.494566  -6.869556  -122.460226  39.887088 ; 114.771913  167.090154  24.005537  0.013211  77.491854  -2.062406  7.987851  0.314754  0.193066  -0.575180  0.683510  6.089583  6.440167  8.189061  1.071123  -165.286198  16.465734  -26.480581  18.338516  -45.767214  9.144568 ; 137.121531  2157.583098  -354.831996  0.488020  2143.242723  1.741296  449.484059  -2.376542  6.874400  1.334527  13.901083  -164.698348  4.541747  1.071123  27.876665  405.114859  -243.269523  385.557215  -191.349285  -512.236241  82.464375 ; 12259.425252  -315697.728637  -706632.868285  210.521017  889455.309787  -74.142606  776019.478369  211.847388  1198.424004  119.261339  2434.239165  -5710.901437  -125.580107  -165.286198  405.114859  754781.402820  -89479.667234  412737.654271  -357420.382061  -391801.482281  681789.041561 ; -5312.472428  14237.323270  96615.023312  -2.816393  2987.133738  11.720210  -105984.044236  42.026607  -54.644924  1.904730  -167.333555  25614.105361  36.581931  16.465734  -243.269523  -89479.667234  24101.556254  -67018.276275  28659.300798  54009.483783  -79782.423820 ; 30375.653083  -206035.614957  -434918.618595  83.454611  334502.147495  -169.543701  481344.996571  271.127868  1207.525879  104.242578  2417.082698  -88655.680723  97.494566  -26.480581  385.557215  412737.654271  -67018.276275  286169.610813  -162247.501821  -250872.977766  396813.757322 ; -14649.637679  138612.183864  311848.185436  -122.288098  -527711.584911  104.975241  -342885.279413  -311.154333  -1145.580846  -125.215230  -2247.398628  -64902.697145  -6.869556  18.338516  -191.349285  -357420.382061  28659.300798  -162247.501821  212472.583012  166676.890236  -313575.402256 ; -22639.709201  10836.932952  401628.062231  -148.471664  -635604.306345  341.605054  -458879.621017  -547.101051  -2319.170236  -279.116115  -4196.039536  54949.165179  -122.460226  -45.767214  -512.236241  -391801.482281  54009.483783  -250872.977766  166676.890236  316729.931665  -415340.751745 ; 24803.643223  -267622.740345  -667025.444932  209.380255  889254.148367  -358.118397  743352.025431  586.948482  2086.635102  194.366348  4059.138001  -38195.089180  39.887088  9.144568  82.464375  681789.041561  -79782.423820  396813.757322  -313575.402256  -415340.751745  670512.832507 ;];
Results{1,4}={};
Results{1,3}=[0.000000,-615.676472,32834.682306,-427227.989319,-0.172696];
