# Supplementary material for: A Pareto approach to resolve the conflict between information gain and experimental costs: Multiple-criteria design of carbon labeling experiments
Source: PLoS Comput Biol. 2018 Oct 31;14(10):e1006533. doi: 10.1371/journal.pcbi.1006533 (PMC6209137; doi:10.1371/journal.pcbi.1006533)
Supplement: S3 File — ZIP archive containing information criteria for flux space samples and Matlab scripts to evaluate variations. (ZIP) [file pcbi.1006533.s009.zip › Sensitivity/Sensitivity_3D_CNMR/Result1043CNMR.m]

function Results=Result1043CNMR()
Results{1,5}=[ 0.001000  0.001000  0.001000  0.001000  0.001000  0.001000  0.001000  1.970784  0.001000  10.000000 ];
Results{1,6}=[ 10.000000  10.000000  10.000000  10.000000  10.000000  10.000000  10.000000  10.000000  10.000000  10.000000  10.000000  10.000000  10.000000  10.000000  10.000000  10.000000  10.000000  10.000000  10.000000  10.000000  10.000000  10.000000  10.000000  10.000000  10.000000  10.000000  10.000000  10.000000  10.000000  10.000000  10.000000  10.000000  10.000000  10.000000  10.000000  10.000000  10.000000  10.000000  10.000000  10.000000  9.715525  10.000000  10.000000  10.000000  9.715525  10.000000  10.000000  10.000000  10.000000  10.000000 ];
Results{1,1}=[32834.682306, 30029.595641, 120.000000, 2445.086665, 974.986521, 240.000000];
Results{1,2}=[ 58368.533813  -33756.050950  -62573.653019  -77.877499  -22445.671990  -409.163632  74775.737372  818.200073  1168.121087  275.221200  2649.527736  -28091.877877  3291.768934  642.285899  -200.229979  22175.364315  -10428.451312  54910.714734  -26638.344022  -39734.944947  50553.910240 ; -33756.050950  1350454.312940  530693.486926  1499.188152  388496.860029  -211.372633  -544219.720591  574.319254  1463.247330  442.930302  3612.178653  65288.023639  921.425142  849.251252  2012.291000  -535988.620912  33638.998074  -320574.990223  252861.520718  87143.683933  -462227.588522 ; -62573.653019  530693.486926  989177.829362  -2112.509903  -374732.885984  389.335472  -1081894.614222  -665.564014  -1068.054696  -215.421413  -2511.906090  228158.731071  -1055.822822  258.662272  59.841934  -987461.260626  249132.187549  -648883.382517  403331.005875  515232.580806  -906566.117120 ; -77.877499  1499.188152  -2112.509903  98.046803  7902.081479  -1.928868  2461.072454  5.584200  11.767422  3.192292  28.411021  420.944605  1.100535  0.977791  5.693154  2578.980851  -108.157914  1040.300067  -1455.759009  -1883.305101  2542.796361 ; -22445.671990  388496.860029  -374732.885984  7902.081479  1822924.597612  -287.800987  442203.552448  1368.533539  2629.077232  748.979627  6192.583878  97102.824416  272.529908  245.193363  1265.512257  468996.501443  5948.059931  173968.040380  -271495.518948  -366903.017720  477542.522712 ; -409.163632  -211.372633  389.335472  -1.928868  -287.800987  17.135964  -632.321050  8.624519  7.109058  5.865360  51.448431  91.870579  -27.556918  -12.299067  4.266927  -47.364512  9.383651  -269.964905  177.539423  478.164524  -520.093298 ; 74775.737372  -544219.720591  -1081894.614222  2461.072454  442203.552448  -632.321050  1188506.804377  772.981718  1294.978235  235.388512  2660.320180  -254484.817481  1694.286638  -74.083613  -42.452908  1072904.812783  -272572.730285  711765.586235  -438283.561257  -580243.364700  997809.230216 ; 818.200073  574.319254  -665.564014  5.584200  1368.533539  8.624519  772.981718  86.434821  68.070030  22.942638  253.305591  -93.611163  47.921743  7.632722  -4.728328  75.974773  89.915746  491.955321  -409.753413  -804.448190  814.637725 ; 1168.121087  1463.247330  -1068.054696  11.767422  2629.077232  7.109058  1294.978235  68.070030  145.372651  56.908399  321.354654  -212.605114  69.079279  9.512845  -1.390693  273.292537  10.709009  822.601886  -620.976806  -1461.502752  1249.064171 ; 275.221200  442.930302  -215.421413  3.192292  748.979627  5.865360  235.388512  22.942638  56.908399  26.140018  98.064297  -32.366305  14.839348  0.101585  0.263676  34.797067  15.904382  169.267684  -140.910281  -369.898081  263.173540 ; 2649.527736  3612.178653  -2511.906090  28.411021  6192.583878  51.448431  2660.320180  253.305591  321.354654  98.064297  1225.144985  -499.202491  154.725014  21.470629  -2.697246  745.205354  -55.502044  1936.968151  -1457.677345  -3107.623102  2883.519364 ; -28091.877877  65288.023639  228158.731071  420.944605  97102.824416  91.870579  -254484.817481  -93.611163  -212.605114  -32.366305  -499.202491  198952.353656  -1452.972501  94.029403  -298.535444  -166397.986836  90912.034483  -200198.982101  -4750.312811  146324.003919  -181102.188919 ; 3291.768934  921.425142  -1055.822822  1.100535  272.529908  -27.556918  1694.286638  47.921743  69.079279  14.839348  154.725014  -1452.972501  3081.592790  116.430003  42.170823  -2225.410621  1308.956595  1283.200848  128.662186  -1283.967012  -173.735865 ; 642.285899  849.251252  258.662272  0.977791  245.193363  -12.299067  -74.083613  7.632722  9.512845  0.101585  21.470629  94.029403  116.430003  147.370899  -12.841306  -903.057921  217.375791  -184.979982  84.096569  -217.551781  -39.424743 ; -200.229979  2012.291000  59.841934  5.693154  1265.512257  4.266927  -42.452908  -4.728328  -1.390693  0.263676  -2.697246  -298.535444  42.170823  -12.841306  27.293037  186.008175  -395.125438  151.162317  157.484157  -257.301724  -365.284120 ; 22175.364315  -535988.620912  -987461.260626  2578.980851  468996.501443  -47.364512  1072904.812783  75.974773  273.292537  34.797067  745.205354  -166397.986836  -2225.410621  -903.057921  186.008175  1039299.076562  -245639.490265  623452.676775  -439730.144209  -496399.253844  911195.520527 ; -10428.451312  33638.998074  249132.187549  -108.157914  5948.059931  9.383651  -272572.730285  89.915746  10.709009  15.904382  -55.502044  90912.034483  1308.956595  217.375791  -395.125438  -245639.490265  96400.801223  -176882.604420  79424.334914  138597.520644  -213765.641876 ; 54910.714734  -320574.990223  -648883.382517  1040.300067  173968.040380  -269.964905  711765.586235  491.955321  822.601886  169.267684  1936.968151  -200198.982101  1283.200848  -184.979982  151.162317  623452.676775  -176882.604420  446237.986398  -234036.699402  -346312.027823  579677.468140 ; -26638.344022  252861.520718  403331.005875  -1455.759009  -271495.518948  177.539423  -438283.561257  -409.753413  -620.976806  -140.910281  -1457.677345  -4750.312811  128.662186  84.096569  157.484157  -439730.144209  79424.334914  -234036.699402  233295.386207  190366.612394  -383270.867689 ; -39734.944947  87143.683933  515232.580806  -1883.305101  -366903.017720  478.164524  -580243.364700  -804.448190  -1461.502752  -369.898081  -3107.623102  146324.003919  -1283.967012  -217.551781  -257.301724  -496399.253844  138597.520644  -346312.027823  190366.612394  362903.899082  -503810.049039 ; 50553.910240  -462227.588522  -906566.117120  2542.796361  477542.522712  -520.093298  997809.230216  814.637725  1249.064171  263.173540  2883.519364  -181102.188919  -173.735865  -39.424743  -365.284120  911195.520527  -213765.641876  579677.468140  -383270.867689  -503810.049039  867081.307958 ;];
Results{1,4}={};
Results{1,3}=[0.000000,-948.048993,32834.682306,-412307.496246,-0.171106];
