# Supplementary material for: A Pareto approach to resolve the conflict between information gain and experimental costs: Multiple-criteria design of carbon labeling experiments
Source: PLoS Comput Biol. 2018 Oct 31;14(10):e1006533. doi: 10.1371/journal.pcbi.1006533 (PMC6209137; doi:10.1371/journal.pcbi.1006533)
Supplement: S3 File — ZIP archive containing information criteria for flux space samples and Matlab scripts to evaluate variations. (ZIP) [file pcbi.1006533.s009.zip › Sensitivity/Sensitivity_3D_CNMR/Result1044CNMR.m]

function Results=Result1044CNMR()
Results{1,5}=[ 0.001000  0.001000  0.001000  0.001000  0.001000  0.001000  0.001000  1.970784  0.001000  10.000000 ];
Results{1,6}=[ 10.000000  10.000000  10.000000  10.000000  10.000000  10.000000  10.000000  10.000000  10.000000  10.000000  10.000000  10.000000  10.000000  10.000000  10.000000  10.000000  10.000000  10.000000  10.000000  10.000000  10.000000  10.000000  10.000000  10.000000  10.000000  10.000000  10.000000  10.000000  10.000000  10.000000  10.000000  10.000000  10.000000  10.000000  10.000000  10.000000  10.000000  10.000000  10.000000  10.000000  9.715525  10.000000  10.000000  10.000000  9.715525  10.000000  10.000000  10.000000  10.000000  10.000000 ];
Results{1,1}=[32834.682306, 30029.595641, 120.000000, 2445.086665, 974.986521, 240.000000];
Results{1,2}=[ 44462.007951  -15484.954534  -51416.925200  -1.939604  -13971.585201  -115.335224  64164.623202  88.850235  3511.638951  -61.851863  4331.234197  -18981.182795  556.472373  315.666551  57.350315  20142.614584  -4056.661585  43575.513580  -23944.367124  -38956.006113  45319.826480 ; -15484.954534  3137002.658116  154899.319156  88.733610  338822.180670  -232.927575  -143875.711614  91.794204  11045.778194  -92.469078  14525.441124  30664.963489  208.771985  334.990280  1220.930591  -147646.039519  6266.463282  -100511.543934  66157.723412  9153.523488  -149053.810053 ; -51416.925200  154899.319156  777634.102080  -150.988383  -401194.416198  189.456688  -870237.395784  42.947031  -5671.881662  126.537554  -7975.901872  132782.564537  -247.607417  50.383238  -897.137164  -753849.577535  74258.726205  -494277.725387  315337.100119  485037.399982  -768702.253345 ; -1.939604  88.733610  -150.988383  0.623868  909.230957  -0.060019  175.850948  0.060982  4.528554  -0.020490  5.796472  26.260248  0.007378  0.009977  0.307266  178.263074  -2.178531  75.414337  -100.557581  -120.196768  173.163811 ; -13971.585201  338822.180670  -401194.416198  909.230957  3186754.968961  -148.648062  471564.784413  241.901228  14728.974948  -41.663946  18570.355421  107992.066597  42.087991  61.727669  969.357801  497737.573810  3026.445866  186147.048743  -295965.002271  -336055.077464  472733.882419 ; -115.335224  -232.927575  189.456688  -0.060019  -148.648062  4.485658  -297.426258  -1.162612  131.780892  4.739375  166.887071  31.936172  -1.729663  -1.963104  0.840144  -83.851400  7.798351  -119.528937  82.992801  209.427485  -251.247092 ; 64164.623202  -143875.711614  -870237.395784  175.850948  471564.784413  -297.426258  978946.102007  -11.542278  6120.522734  -185.272306  8486.168783  -152926.819880  386.780145  35.254021  984.605810  836262.895375  -82209.520737  554735.930489  -350856.437602  -554972.987711  865489.587618 ; 88.850235  91.794204  42.947031  0.060982  241.901228  -1.162612  -11.542278  9.856877  -96.339395  -2.500604  -42.973375  34.706713  0.385683  -0.095262  -2.400265  -125.500058  21.294211  -40.135749  -6.204707  -15.732793  19.235003 ; 3511.638951  11045.778194  -5671.881662  4.528554  14728.974948  131.780892  6120.522734  -96.339395  8845.547910  229.966699  10133.195344  -789.159785  35.267485  10.450037  0.754677  3298.640935  -166.669911  3888.859092  -3109.118447  -6339.970797  6280.194215 ; -61.851863  -92.469078  126.537554  -0.020490  -41.663946  4.739375  -185.272306  -2.500604  229.966699  30.849916  234.438510  27.078230  -0.999082  -1.043280  0.519468  -76.305963  7.603939  -86.389497  55.132983  39.380899  -144.403082 ; 4331.234197  14525.441124  -7975.901872  5.796472  18570.355421  166.887071  8486.168783  -42.973375  10133.195344  234.438510  12462.687665  -1235.491907  46.096641  15.429381  11.829427  5166.498508  -341.281307  5513.764792  -4225.930536  -8111.585763  8469.626294 ; -18981.182795  30664.963489  132782.564537  26.260248  107992.066597  31.936172  -152926.819880  34.706713  -789.159785  27.078230  -1235.491907  138259.758080  -219.706546  14.842443  -271.688518  -75596.235865  15771.343337  -121763.715933  -25425.443023  105897.878550  -119406.507029 ; 556.472373  208.771985  -247.607417  0.007378  42.087991  -1.729663  386.780145  0.385683  35.267485  -0.999082  46.096641  -219.706546  200.969563  16.880937  6.158150  -353.073357  55.697141  228.072234  -19.688036  -249.557105  54.335234 ; 315.666551  334.990280  50.383238  0.009977  61.727669  -1.963104  35.254021  -0.095262  10.450037  -1.043280  15.429381  14.842443  16.880937  27.700862  -0.753297  -379.619766  17.308069  -41.635046  22.711316  -96.354750  19.822840 ; 57.350315  1220.930591  -897.137164  0.307266  969.357801  0.840144  984.605810  -2.400265  0.754677  0.519468  11.829427  -271.688518  6.158150  -0.753297  20.407328  1002.868931  -136.573861  692.258182  -388.337960  -527.652327  593.222819 ; 20142.614584  -147646.039519  -753849.577535  178.263074  497737.573810  -83.851400  836262.895375  -125.500058  3298.640935  -76.305963  5166.498508  -75596.235865  -353.073357  -379.619766  1002.868931  775372.243503  -71541.312573  459393.257788  -338686.626870  -451578.489463  746519.979897 ; -4056.661585  6266.463282  74258.726205  -2.178531  3026.445866  7.798351  -82209.520737  21.294211  -166.669911  7.603939  -341.281307  15771.343337  55.697141  17.308069  -136.573861  -71541.312573  8418.894650  -48425.186852  27536.897617  44752.891313  -71320.683580 ; 43575.513580  -100511.543934  -494277.725387  75.414337  186147.048743  -119.528937  554735.930489  -40.135749  3888.859092  -86.389497  5513.764792  -121763.715933  228.072234  -41.635046  692.258182  459393.257788  -48425.186852  328839.989295  -177925.154830  -313492.446146  479977.555576 ; -23944.367124  66157.723412  315337.100119  -100.557581  -295965.002271  82.992801  -350856.437602  -6.204707  -3109.118447  55.132983  -4225.930536  -25425.443023  -19.688036  22.711316  -388.337960  -338686.626870  27536.897617  -177925.154830  186710.039097  179819.089861  -315216.502848 ; -38956.006113  9153.523488  485037.399982  -120.196768  -336055.077464  209.427485  -554972.987711  -15.732793  -6339.970797  39.380899  -8111.585763  105897.878550  -249.557105  -96.354750  -527.652327  -451578.489463  44752.891313  -313492.446146  179819.089861  366885.752195  -505378.338497 ; 45319.826480  -149053.810053  -768702.253345  173.163811  472733.882419  -251.247092  865489.587618  19.235003  6280.194215  -144.403082  8469.626294  -119406.507029  54.335234  19.822840  593.222819  746519.979897  -71320.683580  479977.555576  -315216.502848  -505378.338497  786751.195056 ;];
Results{1,4}={};
Results{1,3}=[0.000000,-873.791171,32834.682306,-511316.230507,-0.360025];
