# Supplementary material for: A Pareto approach to resolve the conflict between information gain and experimental costs: Multiple-criteria design of carbon labeling experiments
Source: PLoS Comput Biol. 2018 Oct 31;14(10):e1006533. doi: 10.1371/journal.pcbi.1006533 (PMC6209137; doi:10.1371/journal.pcbi.1006533)
Supplement: S3 File — ZIP archive containing information criteria for flux space samples and Matlab scripts to evaluate variations. (ZIP) [file pcbi.1006533.s009.zip › Sensitivity/Sensitivity_3D_CNMR/Result1045CNMR.m]

function Results=Result1045CNMR()
Results{1,5}=[ 0.001000  0.001000  0.001000  0.001000  0.001000  0.001000  0.001000  1.970784  0.001000  10.000000 ];
Results{1,6}=[ 10.000000  10.000000  10.000000  10.000000  10.000000  10.000000  10.000000  10.000000  10.000000  10.000000  10.000000  10.000000  10.000000  10.000000  10.000000  10.000000  10.000000  10.000000  10.000000  10.000000  10.000000  10.000000  10.000000  10.000000  10.000000  10.000000  10.000000  10.000000  10.000000  10.000000  10.000000  10.000000  10.000000  10.000000  10.000000  10.000000  10.000000  10.000000  10.000000  10.000000  9.715525  10.000000  10.000000  10.000000  9.715525  10.000000  10.000000  10.000000  10.000000  10.000000 ];
Results{1,1}=[32834.682306, 30029.595641, 120.000000, 2445.086665, 974.986521, 240.000000];
Results{1,2}=[ 40895.657140  -19524.187624  -40514.022987  -12.323134  -9224.788941  -198.283792  50386.898176  324.436148  1753.238782  113.520985  2996.430397  -21414.148055  456.443330  424.744714  6.989232  11390.512825  -8657.103623  38015.941048  -16544.398476  -30045.898220  30391.553027 ; -19524.187624  1469905.562925  285799.051057  473.336439  294299.102326  -210.566328  -291377.070664  431.475333  4032.097098  368.080074  7226.593485  74515.915178  173.839976  475.987738  1296.299890  -272039.130012  31797.577868  -187610.003007  107492.473551  59203.919028  -252621.481254 ; -40514.022987  285799.051057  614131.464380  -350.293566  -144025.169391  188.640011  -677321.152338  -90.640771  -1354.134577  -56.249178  -2554.283788  155343.716011  -191.475585  76.634927  -373.810777  -599861.121573  184860.510200  -415782.537254  227663.729107  347239.635127  -542078.453185 ; -12.323134  473.336439  -350.293566  5.380570  1654.872484  -0.232441  411.841290  0.737469  5.392854  0.480375  9.366216  233.355217  0.051137  0.110194  1.164593  500.075040  -14.763912  127.411569  -358.997037  -320.932600  434.279026 ; -9224.788941  294299.102326  -144025.169391  1654.872484  929479.356672  -79.318257  172577.773233  420.890611  3334.269722  317.298823  5814.405127  134210.458193  34.344011  78.859772  626.426744  224515.975597  4353.327995  39699.220933  -174584.175974  -148266.383517  192320.826224 ; -198.283792  -210.566328  188.640011  -0.232441  -79.318257  10.532094  -357.993572  3.560642  53.175866  10.203913  116.891025  31.689081  -2.696683  -5.007404  2.059830  -10.877469  5.010380  -121.358618  89.434967  281.112825  -282.656255 ; 50386.898176  -291377.070664  -677321.152338  411.841290  172577.773233  -357.993572  751741.696889  139.767377  1364.898859  0.589346  2247.551378  -174234.575193  298.061814  38.227929  409.344468  655564.806023  -202371.369092  459782.318235  -249757.592709  -395440.234129  603117.771802 ; 324.436148  431.475333  -90.640771  0.737469  420.890611  3.560642  139.767377  34.901080  58.824892  6.200567  188.170895  57.486528  2.470336  0.810038  -3.868404  -152.186783  97.508820  54.150863  -130.890314  -242.667530  204.048787 ; 1753.238782  4032.097098  -1354.134577  5.392854  3334.269722  53.175866  1364.898859  58.824892  1116.853120  175.465174  1904.303301  -105.963752  15.833383  6.273272  1.517707  247.907477  -19.854011  1066.532109  -1008.023051  -2220.317535  1501.389572 ; 113.520985  368.080074  -56.249178  0.480375  317.298823  10.203913  0.589346  6.200567  175.465174  40.030022  242.425550  9.612607  0.653202  -0.915979  0.731502  -6.096372  7.087896  48.481229  -63.803633  -187.525542  60.945582 ; 2996.430397  7226.593485  -2554.283788  9.366216  5814.405127  116.891025  2247.551378  188.170895  1904.303301  242.425550  3907.466619  -271.364477  27.394396  12.018607  5.087500  712.777579  -180.428974  2022.456959  -1813.380484  -3589.165150  2688.365859 ; -21414.148055  74515.915178  155343.716011  233.355217  134210.458193  31.689081  -174234.575193  57.486528  -105.963752  9.612607  -271.364477  185114.114577  -216.503893  23.093912  -228.682521  -86719.072683  64801.713207  -152859.943618  -43008.758755  105451.478990  -112558.144894 ; 456.443330  173.839976  -191.475585  0.051137  34.344011  -2.696683  298.061814  2.470336  15.833383  0.653202  27.394396  -216.503893  172.016976  22.924822  5.776775  -313.879685  154.483067  189.886686  16.372411  -202.319947  -1.099840 ; 424.744714  475.987738  76.634927  0.110194  78.859772  -5.007404  38.227929  0.810038  6.273272  -0.915979  12.018607  23.093912  22.924822  61.973445  -1.861601  -524.905444  82.125827  -65.559669  37.141556  -139.267777  15.178048 ; 6.989232  1296.299890  -373.810777  1.164593  626.426744  2.059830  409.344468  -3.868404  1.517707  0.731502  5.087500  -228.682521  5.776775  -1.861601  21.661841  513.494222  -338.203152  389.515668  -146.165745  -258.443543  29.780851 ; 11390.512825  -272039.130012  -599861.121573  500.075040  224515.975597  -10.877469  655564.806023  -152.186783  247.907477  -6.096372  712.777579  -86719.072683  -313.879685  -524.905444  513.494222  633612.249701  -177570.227949  382710.907675  -263993.224828  -323304.726141  535820.297681 ; -8657.103623  31797.577868  184860.510200  -14.763912  4353.327995  5.010380  -202371.369092  97.508820  -19.854011  7.087896  -180.428974  64801.713207  154.483067  82.125827  -338.203152  -177570.227949  68446.628945  -131766.090778  55130.390775  103517.245281  -154216.190168 ; 38015.941048  -187610.003007  -415782.537254  127.411569  39699.220933  -121.358618  459782.318235  54.150863  1066.532109  48.481229  2022.456959  -152859.943618  189.886686  -65.559669  389.515668  382710.907675  -131766.090778  299559.183778  -124126.557386  -239374.876872  354405.898843 ; -16544.398476  107492.473551  227663.729107  -358.997037  -174584.175974  89.434967  -249757.592709  -130.890314  -1008.023051  -63.803633  -1813.380484  -43008.758755  16.372411  37.141556  -146.165745  -263993.224828  55130.390775  -124126.557386  157669.576536  115649.477073  -213650.744708 ; -30045.898220  59203.919028  347239.635127  -320.932600  -148266.383517  281.112825  -395440.234129  -242.667530  -2220.317535  -187.525542  -3589.165150  105451.478990  -202.319947  -139.267777  -258.443543  -323304.726141  103517.245281  -239374.876872  115649.477073  265480.543373  -332842.921147 ; 30391.553027  -252621.481254  -542078.453185  434.279026  192320.826224  -282.656255  603117.771802  204.048787  1501.389572  60.945582  2688.365859  -112558.144894  -1.099840  15.178048  29.780851  535820.297681  -154216.190168  354405.898843  -213650.744708  -332842.921147  508821.202236 ;];
Results{1,4}={};
Results{1,3}=[0.000000,-870.496761,32834.682306,-282391.812044,-1.068442];
