# Supplementary material for: A Pareto approach to resolve the conflict between information gain and experimental costs: Multiple-criteria design of carbon labeling experiments
Source: PLoS Comput Biol. 2018 Oct 31;14(10):e1006533. doi: 10.1371/journal.pcbi.1006533 (PMC6209137; doi:10.1371/journal.pcbi.1006533)
Supplement: S3 File — ZIP archive containing information criteria for flux space samples and Matlab scripts to evaluate variations. (ZIP) [file pcbi.1006533.s009.zip › Sensitivity/Sensitivity_3D_CNMR/Result1046CNMR.m]

function Results=Result1046CNMR()
Results{1,5}=[ 0.001000  0.001000  0.001000  0.001000  0.001000  0.001000  0.001000  1.970784  0.001000  10.000000 ];
Results{1,6}=[ 10.000000  10.000000  10.000000  10.000000  10.000000  10.000000  10.000000  10.000000  10.000000  10.000000  10.000000  10.000000  10.000000  10.000000  10.000000  10.000000  10.000000  10.000000  10.000000  10.000000  10.000000  10.000000  10.000000  10.000000  10.000000  10.000000  10.000000  10.000000  10.000000  10.000000  10.000000  10.000000  10.000000  10.000000  10.000000  10.000000  10.000000  10.000000  10.000000  10.000000  9.715525  10.000000  10.000000  10.000000  9.715525  10.000000  10.000000  10.000000  10.000000  10.000000 ];
Results{1,1}=[32834.682306, 30029.595641, 120.000000, 2445.086665, 974.986521, 240.000000];
Results{1,2}=[ 30994.368734  -14078.461044  -37831.300460  -19.333066  -9421.524718  -128.557192  46928.175776  127.220238  2114.932954  -25.125628  2865.354127  -15193.656372  996.463448  556.255373  68.608521  14003.822425  -4321.535554  32574.483000  -16898.792007  -28443.053352  30227.106062 ; -14078.461044  1676463.372920  223424.951789  901.343866  334014.067170  -224.112902  -223180.133313  211.184886  6348.470640  48.876070  9108.979916  61642.477796  152.463938  678.628052  1170.621377  -207728.961453  11730.036337  -147401.985675  78504.525709  35885.813270  -200474.626595 ; -37831.300460  223424.951789  568035.810110  -879.431327  -234496.259709  198.643719  -632231.038816  -39.349888  -2771.938408  74.497031  -4223.334408  77445.860257  -703.569788  119.730163  -615.276922  -549645.598922  83658.149760  -363080.043730  230430.200420  340921.776586  -527261.004878 ; -19.333066  901.343866  -879.431327  22.630933  4634.713423  -0.403786  1028.223210  0.627737  17.181738  0.142184  24.251950  599.375907  0.156522  0.326050  2.401975  1249.340620  -12.316810  316.220673  -909.882832  -773.578848  1086.158292 ; -9421.524718  334014.067170  -234496.259709  4634.713423  1573052.948415  -93.424541  277157.374423  230.180008  6257.024542  84.678880  8796.745648  199120.340628  59.011660  133.262388  749.418086  354860.754370  3071.832987  71235.873817  -272340.116721  -221513.070033  303032.271197 ; -128.557192  -224.112902  198.643719  -0.403786  -93.424541  7.883325  -345.983652  0.541465  98.826097  7.896046  159.076434  16.410747  -5.190225  -7.787347  1.727213  -67.861070  6.755599  -115.954386  93.343402  257.159503  -285.722251 ; 46928.175776  -223180.133313  -632231.038816  1028.223210  277157.374423  -345.983652  708468.687100  75.507356  2691.743423  -151.788104  3827.092617  -88688.799899  995.986826  128.560798  666.286763  606164.187262  -91977.061574  404835.942313  -255550.862984  -392006.509289  592834.554470 ; 127.220238  211.184886  -39.349888  0.627737  230.180008  0.541465  75.507356  12.527884  1.039077  -0.787021  65.228445  44.896191  2.427786  -0.570332  -2.656066  -71.487373  30.944079  5.104514  -66.192161  -110.022668  123.976579 ; 2114.932954  6348.470640  -2771.938408  17.181738  6257.024542  98.826097  2691.743423  1.039077  3396.502510  205.614611  4665.516856  112.867877  63.337745  17.673597  4.138426  1379.515982  -71.057574  1801.800777  -1962.812075  -3747.195837  3187.606546 ; -25.125628  48.876070  74.497031  0.142184  84.678880  7.896046  -151.788104  -0.787021  205.614611  34.488698  239.039021  22.885554  -1.676964  -3.817013  0.844619  -43.698520  7.760428  -50.551907  21.556750  -13.208071  -85.465002 ; 2865.354127  9108.979916  -4223.334408  24.251950  8796.745648  159.076434  3827.092617  65.228445  4665.516856  239.039021  7057.020403  26.344189  90.441644  32.536958  13.107215  2421.819675  -223.854809  2808.746783  -2846.294744  -5093.416823  4579.923985 ; -15193.656372  61642.477796  77445.860257  599.375907  199120.340628  16.410747  -88688.799899  44.896191  112.867877  22.885554  26.344189  154376.640938  -572.570908  52.090322  -233.840397  -7802.423510  20400.802136  -96072.574005  -70509.301462  61432.545046  -47884.791205 ; 996.463448  152.463938  -703.569788  0.156522  59.011660  -5.190225  995.986826  2.427786  63.337745  -1.676964  90.441644  -572.570908  832.589283  88.578079  26.211841  -471.769305  210.659785  598.506411  -80.940711  -637.297283  152.413202 ; 556.255373  678.628052  119.730163  0.326050  133.262388  -7.787347  128.560798  -0.570332  17.673597  -3.817013  32.536958  52.090322  88.578079  254.016324  -8.532967  -833.525252  59.966607  -149.386265  85.561293  -304.646610  75.881283 ; 68.608521  1170.621377  -615.276922  2.401975  749.418086  1.727213  666.286763  -2.656066  4.138426  0.844619  13.107215  -233.840397  26.211841  -8.532967  27.910530  744.332022  -208.510438  552.134109  -283.966642  -365.487633  192.631675 ; 14003.822425  -207728.961453  -549645.598922  1249.340620  354860.754370  -67.861070  606164.187262  -71.487373  1379.515982  -43.698520  2421.819675  -7802.423510  -471.769305  -833.525252  744.332022  579914.954800  -78189.016229  328348.449697  -268363.069627  -315469.278680  517001.482322 ; -4321.535554  11730.036337  83658.149760  -12.316810  3071.832987  6.755599  -91977.061574  30.944079  -71.057574  7.760428  -223.854809  20400.802136  210.659785  59.966607  -208.510438  -78189.016229  16195.196043  -56971.729398  26224.045445  48097.572646  -72197.534802 ; 32574.483000  -147401.985675  -363080.043730  316.220673  71235.873817  -115.954386  404835.942313  5.104514  1801.800777  -50.551907  2808.746783  -96072.574005  598.506411  -149.386265  552.134109  328348.449697  -56971.729398  249269.699359  -116955.844666  -220584.206034  324430.097810 ; -16898.792007  78504.525709  230430.200420  -909.882832  -272340.116721  93.343402  -255550.862984  -66.192161  -1962.812075  21.556750  -2846.294744  -70509.301462  -80.940711  85.561293  -283.966642  -268363.069627  26224.045445  -116955.844666  171000.433226  127390.716932  -227227.411556 ; -28443.053352  35885.813270  340921.776586  -773.578848  -221513.070033  257.159503  -392006.509289  -110.022668  -3747.195837  -13.208071  -5093.416823  61432.545046  -637.297283  -304.646610  -365.487633  -315469.278680  48097.572646  -220584.206034  127390.716932  273171.763814  -345123.438265 ; 30227.106062  -200474.626595  -527261.004878  1086.158292  303032.271197  -285.722251  592834.554470  123.976579  3187.606546  -85.465002  4579.923985  -47884.791205  152.413202  75.881283  192.631675  517001.482322  -72197.534802  324430.097810  -227227.411556  -345123.438265  522072.126892 ;];
Results{1,4}={};
Results{1,3}=[0.000000,-1133.179104,32834.682306,-311174.360583,-0.825037];
