# Supplementary material for: A Pareto approach to resolve the conflict between information gain and experimental costs: Multiple-criteria design of carbon labeling experiments
Source: PLoS Comput Biol. 2018 Oct 31;14(10):e1006533. doi: 10.1371/journal.pcbi.1006533 (PMC6209137; doi:10.1371/journal.pcbi.1006533)
Supplement: S3 File — ZIP archive containing information criteria for flux space samples and Matlab scripts to evaluate variations. (ZIP) [file pcbi.1006533.s009.zip › Sensitivity/Sensitivity_3D_CNMR/Result1047CNMR.m]

function Results=Result1047CNMR()
Results{1,5}=[ 0.001000  0.001000  0.001000  0.001000  0.001000  0.001000  0.001000  1.970784  0.001000  10.000000 ];
Results{1,6}=[ 10.000000  10.000000  10.000000  10.000000  10.000000  10.000000  10.000000  10.000000  10.000000  10.000000  10.000000  10.000000  10.000000  10.000000  10.000000  10.000000  10.000000  10.000000  10.000000  10.000000  10.000000  10.000000  10.000000  10.000000  10.000000  10.000000  10.000000  10.000000  10.000000  10.000000  10.000000  10.000000  10.000000  10.000000  10.000000  10.000000  10.000000  10.000000  10.000000  10.000000  9.715525  10.000000  10.000000  10.000000  9.715525  10.000000  10.000000  10.000000  10.000000  10.000000 ];
Results{1,1}=[32834.682306, 30029.595641, 120.000000, 2445.086665, 974.986521, 240.000000];
Results{1,2}=[ 34112.610127  -26441.665866  -36336.448647  -34.262411  -24206.550604  -209.805898  43793.212079  341.091350  1234.718241  42.102219  2201.645282  -20479.009076  367.402136  330.322201  32.099915  9538.687795  -6110.104732  34128.489675  -13849.381525  -21145.505223  24018.929999 ; -26441.665866  855739.599596  303326.184715  713.218288  473067.963441  -43.856157  -304919.027677  304.313401  1745.225391  218.020343  3211.372549  105646.370121  155.859797  542.665345  2426.680327  -264804.761638  17972.532520  -205227.767602  92489.025913  4596.988787  -230662.451264 ; -36336.448647  303326.184715  651587.197798  -701.243863  -453074.506017  245.780064  -715768.570798  -288.183874  -1363.047736  -1.842725  -2544.735871  40878.091429  -234.951093  105.972961  136.761513  -668993.067054  115255.114884  -398019.226794  312973.299831  348549.732493  -602649.011161 ; -34.262411  713.218288  -701.243863  7.260532  2763.492181  -0.052508  819.151017  0.875609  4.400718  0.453323  7.892017  458.068712  0.162101  0.369129  3.340973  1004.264545  -17.365491  255.031822  -708.893608  -683.571718  919.091701 ; -24206.550604  473067.963441  -453074.506017  2763.492181  1894632.180562  -63.519689  532177.955930  658.776265  3271.102497  319.230110  5859.538648  306370.231621  112.135105  259.567498  2122.034925  654698.524713  809.425046  159499.407962  -466907.736007  -452317.307367  607822.455291 ; -209.805898  -43.856157  245.780064  -0.052508  -63.519689  12.457457  -433.729741  7.167051  40.104303  10.509956  109.897881  69.540837  -3.082900  -6.562952  2.760047  -39.245387  6.014591  -166.450155  94.477542  287.509083  -313.081349 ; 43793.212079  -304919.027677  -715768.570798  819.151017  532177.955930  -433.729741  791250.656687  323.065180  1384.861795  -73.836222  2148.988733  -44781.385024  333.652576  10.162873  -80.161730  731625.773917  -125784.726620  437383.087218  -344570.124095  -398988.523691  669332.181146 ; 341.091350  304.313401  -288.183874  0.875609  658.776265  7.167051  323.065180  46.502635  69.419337  9.829287  229.549966  45.438638  2.867000  0.981939  -3.675859  47.438609  72.387080  172.555291  -250.602323  -385.957937  407.688712 ; 1234.718241  1745.225391  -1363.047736  4.400718  3271.102497  40.104303  1384.861795  69.419337  622.203502  118.512331  1163.870425  114.595409  10.967293  2.894360  2.636161  656.613588  27.467795  911.880200  -1100.534783  -1947.245270  1615.072847 ; 42.102219  218.020343  -1.842725  0.453323  319.230110  10.509956  -73.836222  9.829287  118.512331  35.195826  173.568998  53.664111  -0.292143  -2.421294  1.095012  3.956971  16.200990  -7.373271  -57.012829  -129.331077  26.114350 ; 2201.645282  3211.372549  -2544.735871  7.892017  5859.538648  109.897881  2148.988733  229.549966  1163.870425  173.568998  2782.695753  173.650137  19.853553  7.101575  6.243364  1313.385392  -36.488976  1723.222130  -2004.779619  -3251.915477  2920.416034 ; -20479.009076  105646.370121  40878.091429  458.068712  306370.231621  69.540837  -44781.385024  45.438638  114.595409  53.664111  173.650137  188180.508033  -209.305958  53.147433  84.408352  49273.477910  36610.809056  -87698.060466  -113379.813284  15251.811294  14254.893249 ; 367.402136  155.859797  -234.951093  0.162101  112.135105  -3.082900  333.652576  2.867000  10.967293  -0.292143  19.853553  -209.305958  172.985265  30.895183  8.968453  -204.279635  107.487451  202.640446  -10.811112  -225.165343  39.651776 ; 330.322201  542.665345  105.972961  0.369129  259.567498  -6.562952  10.162873  0.981939  2.894360  -2.421294  7.101575  53.147433  30.895183  91.875887  -0.433728  -510.333891  89.142375  -114.502658  47.488494  -165.791025  17.394945 ; 32.099915  2426.680327  136.761513  3.340973  2122.034925  2.760047  -80.161730  -3.675859  2.636161  1.095012  6.243364  84.408352  8.968453  -0.433728  35.323873  94.472509  -316.391332  41.627457  -102.544882  -406.624453  -352.222233 ; 9538.687795  -264804.761638  -668993.067054  1004.264545  654698.524713  -39.245387  731625.773917  47.438609  656.613588  3.956971  1313.385392  49273.477910  -204.279635  -510.333891  94.472509  747780.597521  -106996.561937  376175.491275  -383663.163028  -357751.164482  642154.333194 ; -6110.104732  17972.532520  115255.114884  -17.365491  809.425046  6.014591  -125784.726620  72.387080  27.467795  16.200990  -36.488976  36610.809056  107.487451  89.142375  -316.391332  -106996.561937  40383.778776  -82730.083016  31227.687291  61692.967026  -89006.003390 ; 34128.489675  -205227.767602  -398019.226794  255.031822  159499.407962  -166.450155  437383.087218  172.555291  911.880200  -7.373271  1723.222130  -87698.060466  202.640446  -114.502658  41.627457  376175.491275  -82730.083016  266850.766133  -148761.342228  -209942.078163  345352.272821 ; -13849.381525  92489.025913  312973.299831  -708.893608  -466907.736007  94.477542  -344570.124095  -250.602323  -1100.534783  -57.012829  -2004.779619  -113379.813284  -10.811112  47.488494  -102.544882  -383663.163028  31227.687291  -148761.342228  251013.598311  171338.265358  -324059.248086 ; -21145.505223  4596.988787  348549.732493  -683.571718  -452317.307367  287.509083  -398988.523691  -385.957937  -1947.245270  -129.331077  -3251.915477  15251.811294  -225.165343  -165.791025  -406.624453  -357751.164482  61692.967026  -209942.078163  171338.265358  281889.255171  -362812.468285 ; 24018.929999  -230662.451264  -602649.011161  919.091701  607822.455291  -313.081349  669332.181146  407.688712  1615.072847  26.114350  2920.416034  14254.893249  39.651776  17.394945  -352.222233  642154.333194  -89006.003390  345352.272821  -324059.248086  -362812.468285  604597.774840 ;];
Results{1,4}={};
Results{1,3}=[0.000000,-771.371242,32834.682306,-314848.810680,-0.283797];
