# Supplementary material for: A Pareto approach to resolve the conflict between information gain and experimental costs: Multiple-criteria design of carbon labeling experiments
Source: PLoS Comput Biol. 2018 Oct 31;14(10):e1006533. doi: 10.1371/journal.pcbi.1006533 (PMC6209137; doi:10.1371/journal.pcbi.1006533)
Supplement: S3 File — ZIP archive containing information criteria for flux space samples and Matlab scripts to evaluate variations. (ZIP) [file pcbi.1006533.s009.zip › Sensitivity/Sensitivity_3D_CNMR/Result1048CNMR.m]

function Results=Result1048CNMR()
Results{1,5}=[ 0.001000  0.001000  0.001000  0.001000  0.001000  0.001000  0.001000  1.970784  0.001000  10.000000 ];
Results{1,6}=[ 10.000000  10.000000  10.000000  10.000000  10.000000  10.000000  10.000000  10.000000  10.000000  10.000000  10.000000  10.000000  10.000000  10.000000  10.000000  10.000000  10.000000  10.000000  10.000000  10.000000  10.000000  10.000000  10.000000  10.000000  10.000000  10.000000  10.000000  10.000000  10.000000  10.000000  10.000000  10.000000  10.000000  10.000000  10.000000  10.000000  10.000000  10.000000  10.000000  10.000000  9.715525  10.000000  10.000000  10.000000  9.715525  10.000000  10.000000  10.000000  10.000000  10.000000 ];
Results{1,1}=[32834.682306, 30029.595641, 120.000000, 2445.086665, 974.986521, 240.000000];
Results{1,2}=[ 47527.498359  -16454.812666  -43049.014697  -674.093668  -16974.963329  -295.347023  53245.274634  649.450766  957.942840  262.809190  2431.227781  -19419.004778  5478.626821  945.164243  -88.121106  8423.776895  -4172.371576  39599.077786  -20353.229649  -32398.005426  34434.701157 ; -16454.812666  1192516.690157  227826.075517  14284.925890  386790.470752  -326.911588  -226998.801328  686.977982  1801.285386  603.755562  4939.488250  47799.688701  144.752113  1250.490737  1098.761348  -220122.870716  13971.724635  -146042.177494  93672.929666  17458.915596  -192008.119313 ; -43049.014697  227826.075517  559437.182663  -27683.969441  -336519.475870  351.621368  -622559.663739  -613.982728  -1097.999063  -259.601859  -2906.613021  83689.189248  -3512.470453  224.630640  -419.418264  -551244.766715  90287.661083  -357230.541563  241005.283801  339127.247031  -532090.145797 ; -674.093668  14284.925890  -27683.969441  11701.784421  96983.711181  -36.659305  32570.643503  58.512026  147.599681  39.418805  407.083566  10427.981652  11.886690  24.716380  57.193023  35608.006164  -335.958128  12259.257093  -22600.107432  -25115.616680  34198.760674 ; -16974.963329  386790.470752  -336519.475870  96983.711181  1834951.837759  -307.676836  399882.234183  1007.346437  2382.744451  763.938063  6394.259803  135769.297324  224.032982  468.462065  1002.715031  443213.077223  5566.433893  143293.441373  -280953.887752  -337487.780427  434488.419611 ; -295.347023  -326.911588  351.621368  -36.659305  -307.676836  15.988482  -582.275085  9.078747  11.686671  9.322843  63.376262  9.434291  -36.742213  -24.140511  4.168917  -93.173810  1.346532  -208.028464  196.646477  473.585157  -526.273571 ; 53245.274634  -226998.801328  -622559.663739  32570.643503  399882.234183  -582.275085  697586.684095  708.555355  1285.406941  255.491483  3007.643062  -95219.141001  4677.050336  258.626120  436.594334  607627.280346  -98944.041773  398239.028139  -267410.552603  -391308.091724  598968.903075 ; 649.450766  686.977982  -613.982728  58.512026  1007.346437  9.078747  708.555355  74.799813  60.878997  25.201850  249.374675  -23.822096  77.329486  11.477373  -3.960130  119.522648  42.325475  411.305217  -410.207192  -763.324398  798.201913 ; 957.942840  1801.285386  -1097.999063  147.599681  2382.744451  11.686671  1285.406941  60.878997  149.317279  71.330263  356.065500  -74.804235  122.085949  19.618331  0.603454  445.716935  -7.916237  763.254890  -708.987007  -1452.826516  1303.642006 ; 262.809190  603.755562  -259.601859  39.418805  763.938063  9.322843  255.491483  25.201850  71.330263  38.328797  140.552484  -9.671369  32.448310  -2.516959  1.179417  86.868615  5.200238  183.899129  -184.007725  -410.782540  310.592366 ; 2431.227781  4939.488250  -2906.613021  407.083566  6394.259803  63.376262  3007.643062  249.374675  356.065500  140.552484  1464.636092  -174.871835  308.732349  55.098876  1.557058  1300.243904  -65.315085  2017.525695  -1882.345703  -3453.138039  3389.149204 ; -19419.004778  47799.688701  83689.189248  10427.981652  135769.297324  9.434291  -95219.141001  -23.822096  -74.804235  -9.671369  -174.871835  148655.112299  -2938.917491  100.090318  -292.585779  -20169.697294  25565.429566  -99208.649024  -57736.825714  63794.676380  -52530.594744 ; 5478.626821  144.752113  -3512.470453  11.886690  224.032982  -36.742213  4677.050336  77.329486  122.085949  32.448310  308.732349  -2938.917491  8499.926999  157.719613  143.581721  -1614.049176  1379.200163  3504.099160  -843.838653  -3040.705523  984.739305 ; 945.164243  1250.490737  224.630640  24.716380  468.462065  -24.140511  258.626120  11.477373  19.618331  -2.516959  55.098876  100.090318  157.719613  871.737524  -43.429646  -1203.773899  182.214182  -158.218850  24.582820  -629.404714  192.790506 ; -88.121106  1098.761348  -419.418264  57.193023  1002.715031  4.168917  436.594334  -3.960130  0.603454  1.179417  1.557058  -292.585779  143.581721  -43.429646  33.866453  660.107168  -220.967397  442.037572  -128.388518  -275.496928  -35.773120 ; 8423.776895  -220122.870716  -551244.766715  35608.006164  443213.077223  -93.173810  607627.280346  119.522648  445.716935  86.868615  1300.243904  -20169.697294  -1614.049176  -1203.773899  660.107168  595474.373337  -87007.580505  328521.289665  -276499.978348  -319825.261563  530917.211950 ; -4172.371576  13971.724635  90287.661083  -335.958128  5566.433893  1.346532  -98944.041773  42.325475  -7.916237  5.200238  -65.315085  25565.429566  1379.200163  182.214182  -220.967397  -87007.580505  21921.337454  -62350.247270  29173.881252  51152.232789  -78090.339229 ; 39599.077786  -146042.177494  -357230.541563  12259.257093  143293.441373  -208.028464  398239.028139  411.305217  763.254890  183.899129  2017.525695  -99208.649024  3504.099160  -158.218850  442.037572  328521.289665  -62350.247270  246252.074256  -125558.348381  -218518.517764  325032.097119 ; -20353.229649  93672.929666  241005.283801  -22600.107432  -280953.887752  196.646477  -267410.552603  -410.207192  -708.987007  -184.007725  -1882.345703  -57736.825714  -843.838653  24.582820  -128.388518  -276499.978348  29173.881252  -125558.348381  173142.168152  136252.618810  -243142.027759 ; -32398.005426  17458.915596  339127.247031  -25115.616680  -337487.780427  473.585157  -391308.091724  -763.324398  -1452.826516  -410.782540  -3453.138039  63794.676380  -3040.705523  -629.404714  -275.496928  -319825.261563  51152.232789  -218518.517764  136252.618810  283274.321008  -356057.836507 ; 34434.701157  -192008.119313  -532090.145797  34198.760674  434488.419611  -526.273571  598968.903075  798.201913  1303.642006  310.592366  3389.149204  -52530.594744  984.739305  192.790506  -35.773120  530917.211950  -78090.339229  325032.097119  -243142.027759  -356057.836507  543883.209799 ;];
Results{1,4}={};
Results{1,3}=[0.000000,-1449.427349,32834.682306,-303212.994057,-0.107410];
