# Supplementary material for: A Pareto approach to resolve the conflict between information gain and experimental costs: Multiple-criteria design of carbon labeling experiments
Source: PLoS Comput Biol. 2018 Oct 31;14(10):e1006533. doi: 10.1371/journal.pcbi.1006533 (PMC6209137; doi:10.1371/journal.pcbi.1006533)
Supplement: S3 File — ZIP archive containing information criteria for flux space samples and Matlab scripts to evaluate variations. (ZIP) [file pcbi.1006533.s009.zip › Sensitivity/Sensitivity_3D_CNMR/Result1049CNMR.m]

function Results=Result1049CNMR()
Results{1,5}=[ 0.001000  0.001000  0.001000  0.001000  0.001000  0.001000  0.001000  1.970784  0.001000  10.000000 ];
Results{1,6}=[ 10.000000  10.000000  10.000000  10.000000  10.000000  10.000000  10.000000  10.000000  10.000000  10.000000  10.000000  10.000000  10.000000  10.000000  10.000000  10.000000  10.000000  10.000000  10.000000  10.000000  10.000000  10.000000  10.000000  10.000000  10.000000  10.000000  10.000000  10.000000  10.000000  10.000000  10.000000  10.000000  10.000000  10.000000  10.000000  10.000000  10.000000  10.000000  10.000000  10.000000  9.715525  10.000000  10.000000  10.000000  9.715525  10.000000  10.000000  10.000000  10.000000  10.000000 ];
Results{1,1}=[32834.682306, 30029.595641, 120.000000, 2445.086665, 974.986521, 240.000000];
Results{1,2}=[ 23193.505392  -19228.300859  -39824.968301  -27.390177  -8318.294811  -132.999137  48291.415537  141.433006  1607.327226  13.109371  2286.117087  -10687.902924  1274.815362  616.298579  77.772489  21022.925711  -2425.176318  30541.150632  -18371.559417  -27098.393257  33591.417642 ; -19228.300859  2571691.726508  729145.699399  1179.219582  219950.713274  -271.308726  -746961.327715  251.388737  5179.549665  154.329481  7967.068386  34960.800876  23.730897  1077.168675  2565.351785  -762830.140540  4891.265915  -415568.273145  373735.435201  141198.970657  -669818.416837 ; -39824.968301  729145.699399  723168.448497  -2229.784671  -256259.404701  212.420689  -791474.242818  -77.804706  -2207.435322  27.965289  -3531.211755  68610.420550  -1208.889847  349.745844  -214.297315  -703518.354917  47665.999523  -444513.079885  307957.441113  363377.568304  -671977.111590 ; -27.390177  1179.219582  -2229.784671  157.349903  9325.087578  -1.775686  2619.406944  1.308752  36.449898  0.716824  57.387494  684.966921  0.453281  1.376411  5.838649  2765.234897  -27.558467  1038.595892  -1691.540549  -1932.047233  2661.742518 ; -8318.294811  219950.713274  -256259.404701  9325.087578  1462484.022675  -163.711669  304044.942928  272.854795  5663.181926  175.515273  8621.589404  94223.488572  71.097400  233.835047  770.228631  331734.793356  1830.892621  112048.593484  -209228.373182  -241311.683904  321852.274100 ; -132.999137  -271.308726  212.420689  -1.775686  -163.711669  10.062686  -395.870520  2.228281  86.199244  10.201355  164.440136  23.019543  -8.782429  -16.752000  1.920521  -61.064419  7.684603  -125.802869  87.348952  288.642899  -292.770402 ; 48291.415537  -746961.327715  -791474.242818  2619.406944  304044.942928  -395.870520  872341.869976  112.497787  2152.437396  -107.739662  2984.543218  -79899.108276  1668.646468  132.060073  271.262458  762789.810994  -52538.004145  488307.307940  -333597.384469  -414731.369881  741146.106388 ; 141.433006  251.388737  -77.804706  1.308752  272.854795  2.228281  112.497787  15.888995  29.287120  1.843347  116.700299  22.128700  5.860719  -1.534451  -2.569540  -62.897783  15.764470  33.026028  -71.385316  -160.928662  161.505046 ; 1607.327226  5179.549665  -2207.435322  36.449898  5663.181926  86.199244  2152.437396  29.287120  2213.919799  210.976480  3382.876086  -151.342125  92.790016  26.862671  7.916802  879.160558  -58.103551  1471.354911  -1306.956691  -3349.443377  2622.577849 ; 13.109371  154.329481  27.965289  0.716824  175.515273  10.201355  -107.739662  1.843347  210.976480  44.146977  267.672978  11.667753  -0.020938  -6.617486  1.152858  -29.762417  3.989246  -17.331061  -2.874129  -88.717348  -25.550484 ; 2286.117087  7967.068386  -3531.211755  57.387494  8621.589404  164.440136  2984.543218  116.700299  3382.876086  267.672978  5891.297496  -306.434822  138.448364  56.162478  18.683539  1716.562396  -152.390794  2402.970372  -2012.980652  -4798.285037  3965.952087 ; -10687.902924  34960.800876  68610.420550  684.966921  94223.488572  23.019543  -79899.108276  22.128700  -151.342125  11.667753  -306.434822  124967.792663  -869.350842  111.456366  -299.462205  -11931.364640  9004.954553  -80753.561119  -55660.830981  60364.990334  -48156.730130 ; 1274.815362  23.730897  -1208.889847  0.453281  71.097400  -8.782429  1668.646468  5.860719  92.790016  -0.020938  138.448364  -869.350842  1846.692913  185.494401  59.159978  -400.886746  204.260656  964.987930  -183.845302  -1025.233140  282.856747 ; 616.298579  1077.168675  349.745844  1.376411  233.835047  -16.752000  132.060073  -1.534451  26.862671  -6.617486  56.162478  111.456366  185.494401  899.379022  -25.537269  -1326.247687  69.924636  -379.138567  243.091841  -506.931603  -11.499110 ; 77.772489  2565.351785  -214.297315  5.838649  770.228631  1.920521  271.262458  -2.569540  7.916802  1.152858  18.683539  -299.462205  59.159978  -25.537269  37.824341  268.772856  -144.648113  368.519111  -4.492439  -375.719944  -191.898392 ; 21022.925711  -762830.140540  -703518.354917  2765.234897  331734.793356  -61.064419  762789.810994  -62.897783  879.160558  -29.762417  1716.562396  -11931.364640  -400.886746  -1326.247687  268.772856  725768.709449  -44078.233245  413596.537758  -338746.453222  -331262.365165  656889.583733 ; -2425.176318  4891.265915  47665.999523  -27.558467  1830.892621  7.684603  -52538.004145  15.764470  -58.103551  3.989246  -152.390794  9004.954553  204.260656  69.924636  -144.648113  -44078.233245  5368.173623  -31674.257648  15338.268218  27508.314340  -41779.910996 ; 30541.150632  -415568.273145  -444513.079885  1038.595892  112048.593484  -125.802869  488307.307940  33.026028  1471.354911  -17.331061  2402.970372  -80753.561119  964.987930  -379.138567  368.519111  413596.537758  -31674.257648  287833.147491  -163323.571728  -231703.575388  403624.921894 ; -18371.559417  373735.435201  307957.441113  -1691.540549  -209228.373182  87.348952  -333597.384469  -71.385316  -1306.956691  -2.874129  -2012.980652  -55660.830981  -183.845302  243.091841  -4.492439  -338746.453222  15338.268218  -163323.571728  198075.356929  132128.725755  -294180.601620 ; -27098.393257  141198.970657  363377.568304  -1932.047233  -241311.683904  288.642899  -414731.369881  -160.928662  -3349.443377  -88.717348  -4798.285037  60364.990334  -1025.233140  -506.931603  -375.719944  -331262.365165  27508.314340  -231703.575388  132128.725755  271004.295977  -364471.362416 ; 33591.417642  -669818.416837  -671977.111590  2661.742518  321852.274100  -292.770402  741146.106388  161.505046  2622.577849  -25.550484  3965.952087  -48156.730130  282.856747  -11.499110  -191.898392  656889.583733  -41779.910996  403624.921894  -294180.601620  -364471.362416  652758.953415 ;];
Results{1,4}={};
Results{1,3}=[0.000000,-1284.469724,32834.682306,-377608.217368,-0.502565];
