# Supplementary material for: A Pareto approach to resolve the conflict between information gain and experimental costs: Multiple-criteria design of carbon labeling experiments
Source: PLoS Comput Biol. 2018 Oct 31;14(10):e1006533. doi: 10.1371/journal.pcbi.1006533 (PMC6209137; doi:10.1371/journal.pcbi.1006533)
Supplement: S3 File — ZIP archive containing information criteria for flux space samples and Matlab scripts to evaluate variations. (ZIP) [file pcbi.1006533.s009.zip › Sensitivity/Sensitivity_3D_CNMR/Result104CNMR.m]

function Results=Result104CNMR()
Results{1,5}=[ 0.001000  0.001000  0.001000  0.001000  0.001000  0.001000  0.001000  1.970784  0.001000  10.000000 ];
Results{1,6}=[ 10.000000  10.000000  10.000000  10.000000  10.000000  10.000000  10.000000  10.000000  10.000000  10.000000  10.000000  10.000000  10.000000  10.000000  10.000000  10.000000  10.000000  10.000000  10.000000  10.000000  10.000000  10.000000  10.000000  10.000000  10.000000  10.000000  10.000000  10.000000  10.000000  10.000000  10.000000  10.000000  10.000000  10.000000  10.000000  10.000000  10.000000  10.000000  10.000000  10.000000  9.715525  10.000000  10.000000  10.000000  9.715525  10.000000  10.000000  10.000000  10.000000  10.000000 ];
Results{1,1}=[32834.682306, 30029.595641, 120.000000, 2445.086665, 974.986521, 240.000000];
Results{1,2}=[ 47575.891558  -25300.098763  -34903.098178  -456.842599  -10046.250710  -254.004810  43922.127921  517.748250  1469.820905  119.636759  3059.614266  -26699.269994  10334.937102  213.872284  -158.044310  -2714.059401  1632.331826  37192.520339  -12541.000257  -21959.983489  21057.150892 ; -25300.098763  684755.359477  357643.093793  6727.519723  160598.310249  7.053567  -369424.721093  215.386188  1009.653809  222.535058  2119.679473  172934.488422  1319.426194  358.888260  2184.456821  -304349.048545  79442.053356  -259482.078039  75210.879896  58890.508037  -267079.491295 ; -34903.098178  357643.093793  882982.650619  -4972.393927  -121675.747594  154.922636  -957834.120560  37.300882  -104.923387  92.554573  -420.719308  251702.024558  -3142.687988  197.885800  418.505215  -882002.050415  482541.102058  -618819.792577  302275.521269  428313.843720  -666599.494228 ; -456.842599  6727.519723  -4972.393927  770.538642  11735.226263  1.058136  5926.078146  2.279205  19.734350  3.718956  42.813984  8911.917652  15.986608  3.330299  35.074258  9905.626123  -402.043396  250.065111  -9136.003897  -5781.831864  7432.229022 ; -10046.250710  160598.310249  -121675.747594  11735.226263  326670.586573  4.113979  146231.421812  142.321151  787.503624  132.686154  1667.662384  214883.636445  351.172945  72.180200  789.525660  238360.947558  1281.232071  5970.893464  -220923.664146  -144936.791609  187881.943037 ; -254.004810  7.053567  154.922636  1.058136  4.113979  11.250754  -327.189687  5.276156  35.098499  11.964629  92.958296  45.601941  -68.332565  -5.008521  4.597699  82.971087  -111.815746  -107.959854  76.484391  225.986983  -250.446560 ; 43922.127921  -369424.721093  -957834.120560  5926.078146  146231.421812  -327.189687  1043966.083078  5.778365  39.873271  -189.492478  21.372582  -268301.740434  5442.062019  -74.819092  -450.270366  953580.270358  -518889.922294  670281.821606  -332276.892223  -479616.837083  731091.587097 ; 517.748250  215.386188  37.300882  2.279205  142.321151  5.276156  5.778365  53.555469  70.714268  11.929123  243.514244  175.570744  113.588596  1.362456  -6.240698  -439.046330  509.522737  -57.509727  -180.886323  -227.330505  205.360565 ; 1469.820905  1009.653809  -104.923387  19.734350  787.503624  35.098499  39.873271  70.714268  543.929378  133.803851  1047.712268  410.894311  381.348241  8.368167  -1.531462  -832.978551  973.842214  93.414465  -663.662054  -1073.452471  490.156025 ; 119.636759  222.535058  92.554573  3.718956  132.686154  11.964629  -189.492478  11.929123  133.803851  40.700192  208.464833  108.966439  26.102809  -1.521840  1.464247  -143.043517  127.375023  -72.371007  -57.634923  -103.782344  -38.059325 ; 3059.614266  2119.679473  -420.719308  42.813984  1667.662384  92.958296  21.372582  243.514244  1047.712268  208.464833  2758.548379  767.449197  802.190071  20.521872  -3.468666  -1491.768670  1795.852551  368.770916  -1446.766926  -1947.823044  1099.071992 ; -26699.269994  172934.488422  251702.024558  8911.917652  214883.636445  45.601941  -268301.740434  175.570744  410.894311  108.966439  767.449197  416860.769636  -4847.781549  119.014693  59.470452  -102549.311529  242499.611508  -290105.250344  -157762.294774  94298.435237  -82655.609927 ; 10334.937102  1319.426194  -3142.687988  15.986608  351.172945  -68.332565  5442.062019  113.588596  381.348241  26.102809  802.190071  -4847.781549  21644.935086  235.035257  316.245412  -5709.095435  10408.638497  4848.798320  -875.587474  -4354.074858  -1135.884284 ; 213.872284  358.888260  197.885800  3.330299  72.180200  -5.008521  -74.819092  1.362456  8.368167  -1.521840  20.521872  119.014693  235.035257  65.795044  -12.628303  -416.083645  290.134394  -153.738022  21.533949  -118.924329  -46.633720 ; -158.044310  2184.456821  418.505215  35.074258  789.525660  4.597699  -450.270366  -6.240698  -1.531462  1.464247  -3.468666  59.470452  316.245412  -12.628303  53.475214  41.253888  -729.038377  -89.243491  37.971280  -137.575335  -898.864088 ; -2714.059401  -304349.048545  -882002.050415  9905.626123  238360.947558  82.971087  953580.270358  -439.046330  -832.978551  -143.043517  -1491.768670  -102549.311529  -5709.095435  -416.083645  41.253888  971794.211060  -464527.132165  567458.146327  -402062.646242  -434774.730265  702904.026410 ; 1632.331826  79442.053356  482541.102058  -402.043396  1281.232071  -111.815746  -518889.922294  509.522737  973.842214  127.375023  1795.852551  242499.611508  10408.638497  290.134394  -729.038377  -464527.132165  377411.322344  -376739.548588  85670.548464  234348.961744  -308693.104031 ; 37192.520339  -259482.078039  -618819.792577  250.065111  5970.893464  -107.959854  670281.821606  -57.509727  93.414465  -72.371007  368.770916  -290105.250344  4848.798320  -153.738022  -89.243491  567458.146327  -376739.548588  474244.961136  -134832.481459  -292083.101930  425888.926516 ; -12541.000257  75210.879896  302275.521269  -9136.003897  -220923.664146  76.484391  -332276.892223  -180.886323  -663.662054  -57.634923  -1446.766926  -157762.294774  -875.587474  21.533949  37.971280  -402062.646242  85670.548464  -134832.481459  281339.976102  166463.923842  -300156.180057 ; -21959.983489  58890.508037  428313.843720  -5781.831864  -144936.791609  225.986983  -479616.837083  -227.330505  -1073.452471  -103.782344  -1947.823044  94298.435237  -4354.074858  -118.924329  -137.575335  -434774.730265  234348.961744  -292083.101930  166463.923842  296708.814348  -362252.546963 ; 21057.150892  -267079.491295  -666599.494228  7432.229022  187881.943037  -250.446560  731091.587097  205.360565  490.156025  -38.059325  1099.071992  -82655.609927  -1135.884284  -46.633720  -898.864088  702904.026410  -308693.104031  425888.926516  -300156.180057  -362252.546963  570953.315273 ;];
Results{1,4}={};
Results{1,3}=[0.000000,-1265.120062,32834.682306,-304819.365208,-0.223445];
