# Supplementary material for: A Pareto approach to resolve the conflict between information gain and experimental costs: Multiple-criteria design of carbon labeling experiments
Source: PLoS Comput Biol. 2018 Oct 31;14(10):e1006533. doi: 10.1371/journal.pcbi.1006533 (PMC6209137; doi:10.1371/journal.pcbi.1006533)
Supplement: S3 File — ZIP archive containing information criteria for flux space samples and Matlab scripts to evaluate variations. (ZIP) [file pcbi.1006533.s009.zip › Sensitivity/Sensitivity_3D_CNMR/Result1050CNMR.m]

function Results=Result1050CNMR()
Results{1,5}=[ 0.001000  0.001000  0.001000  0.001000  0.001000  0.001000  0.001000  1.970784  0.001000  10.000000 ];
Results{1,6}=[ 10.000000  10.000000  10.000000  10.000000  10.000000  10.000000  10.000000  10.000000  10.000000  10.000000  10.000000  10.000000  10.000000  10.000000  10.000000  10.000000  10.000000  10.000000  10.000000  10.000000  10.000000  10.000000  10.000000  10.000000  10.000000  10.000000  10.000000  10.000000  10.000000  10.000000  10.000000  10.000000  10.000000  10.000000  10.000000  10.000000  10.000000  10.000000  10.000000  10.000000  9.715525  10.000000  10.000000  10.000000  9.715525  10.000000  10.000000  10.000000  10.000000  10.000000 ];
Results{1,1}=[32834.682306, 30029.595641, 120.000000, 2445.086665, 974.986521, 240.000000];
Results{1,2}=[ 22077.772467  -26490.354313  -40181.682549  -1.723236  -11195.017030  -195.920729  47056.636136  398.522546  479.019851  228.220079  1404.908100  -10363.338309  115.203794  97.902731  185.601747  23252.885323  -1877.859474  30506.050910  -18935.670787  -24874.050819  33629.365014 ; -26490.354313  2786733.640426  1081961.737127  69.853974  285188.401212  -302.628438  -1115516.267049  657.600773  1467.086292  816.114729  4622.334761  33291.237348  90.411352  174.308355  3593.357916  -1141680.587848  2387.707503  -607856.294068  569762.213200  210699.700198  -992869.282855 ; -40181.682549  1081961.737127  999743.708076  -158.783120  -576549.761615  299.574760  -1082272.157022  -767.328728  -964.466152  -440.809889  -2820.278748  53479.139480  -67.862213  46.921837  360.698431  -1011104.109982  32302.784261  -588077.128099  472730.256722  453757.219464  -956110.591769 ; -1.723236  69.853974  -158.783120  0.391255  654.717608  -0.068562  181.797145  0.466683  0.749006  0.415991  2.241097  23.035758  0.005263  0.007698  0.344017  184.836829  -0.971649  80.556682  -102.046979  -127.634754  186.455830 ; -11195.017030  285188.401212  -576549.761615  654.717608  2631106.484784  -271.582935  663499.121293  2018.556598  2952.155785  1631.181122  8656.213763  92789.674338  26.478244  41.775740  1215.121184  682872.482674  1107.254411  286583.739646  -382259.096091  -477927.171622  693012.300124 ; -195.920729  -302.628438  299.574760  -0.068562  -271.582935  15.172226  -506.125560  11.535492  10.959632  9.631515  62.299557  68.190956  -1.453291  -2.573328  1.357172  -74.750955  9.433108  -190.191279  98.094873  401.603329  -397.408149 ; 47056.636136  -1115516.267049  -1082272.157022  181.797145  663499.121293  -506.125560  1177002.038032  847.319949  1110.121256  477.102835  2888.184476  -63626.506566  100.479411  -19.690376  -277.931717  1088231.434653  -35696.605814  638958.725598  -507163.504861  -510422.960048  1040952.206736 ; 398.522546  657.600773  -767.328728  0.466683  2018.556598  11.535492  847.319949  78.687423  50.547851  31.126790  237.962889  -70.348795  1.421168  0.234243  0.053233  465.581900  -4.071455  495.283037  -437.629231  -825.909050  880.111913 ; 479.019851  1467.086292  -964.466152  0.749006  2952.155785  10.959632  1110.121256  50.547851  101.301251  67.650475  253.600402  -111.849867  1.154525  -0.597585  4.860168  622.801137  -24.564597  649.800421  -529.749026  -1247.573174  1098.867944 ; 228.220079  816.114729  -440.809889  0.415991  1631.181122  9.631515  477.102835  31.126790  67.650475  47.131200  147.383751  -40.509969  0.279221  -0.897823  2.768940  290.674963  -9.280885  296.686492  -259.512494  -628.632139  510.938333 ; 1404.908100  4622.334761  -2820.278748  2.241097  8656.213763  62.299557  2888.184476  237.962889  253.600402  147.383751  1285.252897  -305.416881  3.101095  -1.702992  13.349710  1830.299560  -84.214088  1905.664270  -1553.841660  -3321.356252  3189.980152 ; -10363.338309  33291.237348  53479.139480  23.035758  92789.674338  68.190956  -63626.506566  -70.348795  -111.849867  -40.509969  -305.416881  117463.418866  -51.823923  4.164672  -200.169733  1481.871841  5481.244865  -68921.768707  -57733.139677  52786.114275  -37642.854716 ; 115.203794  90.411352  -67.862213  0.005263  26.478244  -1.453291  100.479411  1.421168  1.154525  0.279221  3.101095  -51.823923  30.153055  5.147342  3.400932  -88.812730  7.325152  49.826527  1.391225  -74.864049  19.219043 ; 97.902731  174.308355  46.921837  0.007698  41.775740  -2.573328  -19.690376  0.234243  -0.597585  -0.897823  -1.702992  4.164672  5.147342  9.189865  1.719344  -186.109599  5.977952  -43.160637  38.475733  -30.091582  -20.510895 ; 185.601747  3593.357916  360.698431  0.344017  1215.121184  1.357172  -277.931717  0.053233  4.860168  2.768940  13.349710  -200.169733  3.400932  1.719344  30.850602  -471.650875  -99.267575  13.023854  248.974620  -381.661138  -568.114488 ; 23252.885323  -1141680.587848  -1011104.109982  184.836829  682872.482674  -74.750955  1088231.434653  465.581900  622.801137  290.674963  1830.299560  1481.871841  -88.812730  -186.109599  -471.650875  1063675.655061  -29740.532064  574803.811358  -518922.742220  -435914.098115  972255.153228 ; -1877.859474  2387.707503  32302.784261  -0.971649  1107.254411  9.433108  -35696.605814  -4.071455  -24.564597  -9.280885  -84.214088  5481.244865  7.325152  5.977952  -99.267575  -29740.532064  2693.351901  -21219.462298  10805.483626  18993.962770  -28894.426391 ; 30506.050910  -607856.294068  -588077.128099  80.556682  286583.739646  -190.191279  638958.725598  495.283037  649.800421  296.686492  1905.664270  -68921.768707  49.826527  -43.160637  13.023854  574803.811358  -21219.462298  360342.422064  -252146.103049  -277231.241948  553903.089919 ; -18935.670787  569762.213200  472730.256722  -102.046979  -382259.096091  98.094873  -507163.504861  -437.629231  -529.749026  -259.512494  -1553.841660  -57733.139677  1.391225  38.475733  248.974620  -518922.742220  10805.483626  -252146.103049  290395.771238  188417.268454  -459519.521556 ; -24874.050819  210699.700198  453757.219464  -127.634754  -477927.171622  401.603329  -510422.960048  -825.909050  -1247.573174  -628.632139  -3321.356252  52786.114275  -74.864049  -30.091582  -381.661138  -435914.098115  18993.962770  -277231.241948  188417.268454  313914.429653  -465643.876378 ; 33629.365014  -992869.282855  -956110.591769  186.455830  693012.300124  -397.408149  1040952.206736  880.111913  1098.867944  510.938333  3189.980152  -37642.854716  19.219043  -20.510895  -568.114488  972255.153228  -28894.426391  553903.089919  -459519.521556  -465643.876378  942856.862865 ;];
Results{1,4}={};
Results{1,3}=[0.000000,-448.418424,32834.682306,-509981.127867,-0.028979];
