# Supplementary material for: A Pareto approach to resolve the conflict between information gain and experimental costs: Multiple-criteria design of carbon labeling experiments
Source: PLoS Comput Biol. 2018 Oct 31;14(10):e1006533. doi: 10.1371/journal.pcbi.1006533 (PMC6209137; doi:10.1371/journal.pcbi.1006533)
Supplement: S3 File — ZIP archive containing information criteria for flux space samples and Matlab scripts to evaluate variations. (ZIP) [file pcbi.1006533.s009.zip › Sensitivity/Sensitivity_3D_CNMR/Result1051CNMR.m]

function Results=Result1051CNMR()
Results{1,5}=[ 0.001000  0.001000  0.001000  0.001000  0.001000  0.001000  0.001000  1.970784  0.001000  10.000000 ];
Results{1,6}=[ 10.000000  10.000000  10.000000  10.000000  10.000000  10.000000  10.000000  10.000000  10.000000  10.000000  10.000000  10.000000  10.000000  10.000000  10.000000  10.000000  10.000000  10.000000  10.000000  10.000000  10.000000  10.000000  10.000000  10.000000  10.000000  10.000000  10.000000  10.000000  10.000000  10.000000  10.000000  10.000000  10.000000  10.000000  10.000000  10.000000  10.000000  10.000000  10.000000  10.000000  9.715525  10.000000  10.000000  10.000000  9.715525  10.000000  10.000000  10.000000  10.000000  10.000000 ];
Results{1,1}=[32834.682306, 30029.595641, 120.000000, 2445.086665, 974.986521, 240.000000];
Results{1,2}=[ 26087.878515  -15086.775860  -24249.570417  -7.599912  -15425.542353  -132.759697  30992.545825  179.756935  1548.414095  -17.280154  2280.906302  -13734.599543  411.149875  213.165812  111.826929  4049.964592  -4648.683159  23765.494912  -10788.289392  -17530.652335  15419.870793 ; -15086.775860  945890.311800  185009.779357  297.953190  513471.189870  -157.663638  -182243.766588  328.398946  4301.795525  104.682395  6549.755416  69633.586445  150.793176  288.795325  1473.283429  -160248.755907  24611.930525  -130179.887087  49964.361813  5911.339906  -139926.204292 ; -24249.570417  185009.779357  581027.359452  -343.911319  -436807.495324  178.006716  -643752.051941  -102.593803  -2026.069624  53.185517  -3249.167608  74208.985135  -255.704311  50.898886  -444.862443  -578774.304710  139431.993462  -371262.328362  236425.633797  338723.687796  -517356.458692 ; -7.599912  297.953190  -343.911319  1.653388  1459.076447  -0.159639  399.729011  0.376055  4.367496  0.071042  6.525857  143.980918  0.043570  0.052987  0.995199  447.703037  -7.600328  148.255743  -290.006855  -295.196406  421.027989 ; -15425.542353  513471.189870  -436807.495324  1459.076447  2223469.733567  -139.237045  511213.778658  554.940802  6691.200092  155.701464  9985.466143  221033.197149  97.580552  119.558892  1552.258946  591226.920137  4519.295538  174493.675249  -397831.047004  -395866.949121  554520.527216 ; -132.759697  -157.663638  178.006716  -0.159639  -139.237045  9.544635  -340.581129  2.621505  86.491796  10.084981  161.050187  16.602207  -2.975817  -3.239254  1.546492  -49.040552  3.375515  -106.759524  88.755853  242.146278  -250.458084 ; 30992.545825  -182243.766588  -643752.051941  399.729011  511213.778658  -340.581129  718221.360156  144.210069  1847.840469  -144.992744  2590.147708  -83462.604973  382.754284  30.514156  514.522051  637074.945541  -152198.338878  411641.146087  -262158.083475  -388470.776486  579819.134549 ; 179.756935  328.398946  -102.593803  0.376055  554.940802  2.621505  144.210069  27.499002  27.656795  1.218427  146.303390  66.435096  1.650746  -0.029004  -3.145378  -33.143236  77.024211  37.874929  -133.752886  -199.638384  214.039497 ; 1548.414095  4301.795525  -2026.069624  4.367496  6691.200092  86.491796  1847.840469  27.656795  2278.247968  206.754834  3422.693576  172.991165  18.868774  2.533309  7.317950  1124.604711  43.936633  1302.528266  -1592.051551  -2943.960736  2377.843016 ; -17.280154  104.682395  53.185517  0.071042  155.701464  10.084981  -144.992744  1.218427  206.754834  43.295263  255.092383  25.255698  -1.043801  -1.588545  0.906162  -25.903953  12.716720  -39.004324  6.910561  -43.205385  -54.625205 ; 2280.906302  6549.755416  -3249.167608  6.525857  9985.466143  161.050187  2590.147708  146.303390  3422.693576  255.092383  5910.345309  165.590266  29.075803  5.690739  15.412097  1965.488200  -85.407807  2138.542930  -2434.512149  -4209.635716  3621.409106 ; -13734.599543  69633.586445  74208.985135  143.980918  221033.197149  16.602207  -83462.604973  66.435096  172.991165  25.255698  165.590266  162878.448465  -234.898349  21.446982  -162.633409  -1382.931921  43078.691301  -99038.036098  -81202.693547  51830.573411  -28215.523527 ; 411.149875  150.793176  -255.704311  0.043570  97.580552  -2.975817  382.754284  1.650746  18.868774  -1.043801  29.075803  -234.898349  218.388898  25.150644  11.841856  -265.726780  146.847784  213.648314  -3.481906  -243.407187  31.097789 ; 213.165812  288.795325  50.898886  0.052987  119.558892  -3.239254  30.514156  -0.029004  2.533309  -1.588545  5.690739  21.446982  25.150644  38.174874  0.364120  -329.294780  48.132456  -63.291363  35.158905  -92.539333  14.085553 ; 111.826929  1473.283429  -444.862443  0.995199  1552.258946  1.546492  514.522051  -3.145378  7.317950  0.906162  15.412097  -162.633409  11.841856  0.364120  29.592428  547.593433  -323.982679  435.990540  -257.168960  -388.746175  84.721511 ; 4049.964592  -160248.755907  -578774.304710  447.703037  591226.920137  -49.040552  637074.945541  -33.143236  1124.604711  -25.903953  1965.488200  -1382.931921  -265.726780  -329.294780  547.593433  624589.472607  -128925.222273  344170.053837  -285968.048627  -328561.429082  530865.007957 ; -4648.683159  24611.930525  139431.993462  -7.600328  4519.295538  3.375515  -152198.338878  77.024211  43.936633  12.716720  -85.407807  43078.691301  146.847784  48.132456  -323.982679  -128925.222273  50089.483075  -99300.541533  35158.985534  75674.764580  -107407.648301 ; 23765.494912  -130179.887087  -371262.328362  148.255743  174493.675249  -106.759524  411641.146087  37.874929  1302.528266  -39.004324  2138.542930  -99038.036098  213.648314  -63.291363  435.990540  344170.053837  -99300.541533  256658.255180  -115934.890702  -216739.993828  312720.140617 ; -10788.289392  49964.361813  236425.633797  -290.006855  -397831.047004  88.755853  -262158.083475  -133.752886  -1592.051551  6.910561  -2434.512149  -81202.693547  -3.481906  35.158905  -257.168960  -285968.048627  35158.985534  -115934.890702  182940.903979  132125.144735  -236106.300547 ; -17530.652335  5911.339906  338723.687796  -295.196406  -395866.949121  242.146278  -388470.776486  -199.638384  -2943.960736  -43.205385  -4209.635716  51830.573411  -243.407187  -92.539333  -388.746175  -328561.429082  75674.764580  -216739.993828  132125.144735  270837.334429  -334560.146052 ; 15419.870793  -139926.204292  -517356.458692  421.027989  554520.527216  -250.458084  579819.134549  214.039497  2377.843016  -54.625205  3621.409106  -28215.523527  31.097789  14.085553  84.721511  530865.007957  -107407.648301  312720.140617  -236106.300547  -334560.146052  501855.449116 ;];
Results{1,4}={};
Results{1,3}=[0.000000,-878.231229,32834.682306,-312052.511053,-0.664896];
