# Supplementary material for: A Pareto approach to resolve the conflict between information gain and experimental costs: Multiple-criteria design of carbon labeling experiments
Source: PLoS Comput Biol. 2018 Oct 31;14(10):e1006533. doi: 10.1371/journal.pcbi.1006533 (PMC6209137; doi:10.1371/journal.pcbi.1006533)
Supplement: S3 File — ZIP archive containing information criteria for flux space samples and Matlab scripts to evaluate variations. (ZIP) [file pcbi.1006533.s009.zip › Sensitivity/Sensitivity_3D_CNMR/Result1052CNMR.m]

function Results=Result1052CNMR()
Results{1,5}=[ 0.001000  0.001000  0.001000  0.001000  0.001000  0.001000  0.001000  1.970784  0.001000  10.000000 ];
Results{1,6}=[ 10.000000  10.000000  10.000000  10.000000  10.000000  10.000000  10.000000  10.000000  10.000000  10.000000  10.000000  10.000000  10.000000  10.000000  10.000000  10.000000  10.000000  10.000000  10.000000  10.000000  10.000000  10.000000  10.000000  10.000000  10.000000  10.000000  10.000000  10.000000  10.000000  10.000000  10.000000  10.000000  10.000000  10.000000  10.000000  10.000000  10.000000  10.000000  10.000000  10.000000  9.715525  10.000000  10.000000  10.000000  9.715525  10.000000  10.000000  10.000000  10.000000  10.000000 ];
Results{1,1}=[32834.682306, 30029.595641, 120.000000, 2445.086665, 974.986521, 240.000000];
Results{1,2}=[ 43437.899325  -27276.861236  -41027.501604  -56.063827  -18590.420969  -181.216131  50661.427674  149.838121  2497.868009  -25.424466  3385.569130  -22893.665261  2382.316686  304.573650  -62.427383  8757.053648  -6613.829406  39052.349265  -16849.115529  -25722.700785  28213.451342 ; -27276.861236  1018538.554494  404107.589379  1187.846831  374815.915049  -59.138200  -412833.711102  139.810430  3188.010454  91.807748  4459.473856  99813.611713  659.506492  455.992847  2186.324874  -382030.031815  37526.045210  -260793.407055  153853.142303  54358.249881  -332501.307153 ; -41027.501604  404107.589379  801240.935922  -1110.257653  -278862.345409  163.199539  -875435.045564  -0.787426  -1627.770681  73.949106  -2647.622071  162666.060808  -736.129409  166.004555  82.708112  -801253.245869  241304.000024  -526646.406525  320112.463807  410120.179947  -696965.770554 ; -56.063827  1187.846831  -1110.257653  28.655308  4284.282477  -0.253837  1305.224505  0.491097  13.880141  0.228522  19.813580  688.307210  0.970366  0.529702  4.771128  1578.004090  -56.567786  416.385916  -1098.069778  -1088.888767  1434.008514 ; -18590.420969  374815.915049  -278862.345409  4284.282477  1293231.011259  -48.813435  332357.929227  167.525925  4559.655961  91.150114  6464.336667  203919.912106  313.315572  172.571301  1390.889991  411820.802987  2882.256017  93147.135251  -297758.832755  -296928.289960  381470.689174 ; -181.216131  -59.138200  163.199539  -0.253837  -48.813435  8.830413  -318.832745  0.964340  94.891571  8.652992  162.741623  41.617266  -12.978168  -4.240727  2.390541  2.910800  -7.290034  -111.825984  71.811377  213.038288  -222.326549 ; 50661.427674  -412833.711102  -875435.045564  1305.224505  332357.929227  -318.832745  961926.164287  26.334866  1441.014549  -154.143660  2015.489026  -179295.661940  1308.990022  -48.182356  -56.523233  869914.527978  -262574.267170  576363.262358  -349448.459932  -464082.073966  768051.159941 ; 149.838121  139.810430  -0.787426  0.491097  167.525925  0.964340  26.334866  10.078203  14.360318  0.115225  75.798314  50.690348  5.729902  -0.277295  -2.549870  -120.330905  89.609310  -13.583336  -51.684331  -83.984765  80.546443 ; 2497.868009  3188.010454  -1627.770681  13.880141  4559.655961  94.891571  1441.014549  14.360318  2857.435787  197.739279  4077.709010  95.473471  137.732460  8.557807  -1.365393  6.904124  343.390876  1217.361226  -1445.232093  -2998.807886  2073.891140 ; -25.424466  91.807748  73.949106  0.228522  91.150114  8.652992  -154.143660  0.115225  197.739279  35.834630  238.416187  37.515776  -3.429279  -1.971514  0.974900  -42.547148  19.913668  -55.884228  14.208155  -34.032692  -67.782929 ; 3385.569130  4459.473856  -2647.622071  19.813580  6464.336667  162.741623  2015.489026  75.798314  4077.709010  238.416187  6453.821534  -64.458351  196.884020  16.355358  5.757087  540.134493  157.982771  2030.639910  -2111.374200  -4091.516102  3019.185476 ; -22893.665261  99813.611713  162666.060808  688.307210  203919.912106  41.617266  -179295.661940  50.690348  95.473471  37.515776  -64.458351  213207.810817  -1152.704218  70.899340  -169.068224  -82312.261776  91143.908539  -168151.772864  -60523.011615  91274.493954  -95240.707506 ; 2382.316686  659.506492  -736.129409  0.970366  313.315572  -12.978168  1308.990022  5.729902  137.732460  -3.429279  196.884020  -1152.704218  2502.935677  98.192739  55.342126  -1815.275844  1328.655926  907.321136  115.564747  -971.086547  -383.721278 ; 304.573650  455.992847  166.004555  0.529702  172.571301  -4.240727  -48.182356  -0.277295  8.557807  -1.971514  16.355358  70.899340  98.192739  70.359666  -5.505171  -516.348563  143.012034  -139.477964  59.576325  -120.958009  -51.288286 ; -62.427383  2186.324874  82.708112  4.771128  1390.889991  2.390541  -56.523233  -2.549870  -1.365393  0.974900  5.757087  -169.068224  55.342126  -5.505171  34.368832  144.061822  -476.381701  138.093460  48.654474  -296.723841  -422.319126 ; 8757.053648  -382030.031815  -801253.245869  1578.004090  411820.802987  2.910800  869914.527978  -120.330905  6.904124  -42.547148  540.134493  -82312.261776  -1815.275844  -516.348563  144.061822  858664.826283  -232773.417800  497289.594008  -372086.355908  -401491.797257  713109.654134 ; -6613.829406  37526.045210  241304.000024  -56.567786  2882.256017  -7.290034  -262574.267170  89.609310  343.390876  19.913668  157.982771  91143.908539  1328.655926  143.012034  -476.381701  -232773.417800  112404.685920  -175397.041472  64579.498113  128578.466312  -188069.246932 ; 39052.349265  -260793.407055  -526646.406525  416.385916  93147.135251  -111.825984  576363.262358  -13.583336  1217.361226  -55.884228  2030.639910  -168151.772864  907.321136  -139.477964  138.093460  497289.594008  -175397.041472  369759.623369  -170816.925440  -271797.347349  437245.581159 ; -16849.115529  153853.142303  320112.463807  -1098.069778  -297758.832755  71.811377  -349448.459932  -51.684331  -1445.232093  14.208155  -2111.374200  -60523.011615  115.564747  59.576325  48.654474  -372086.355908  64579.498113  -170816.925440  220023.473402  157333.338877  -306659.261228 ; -25722.700785  54358.249881  410120.179947  -1088.888767  -296928.289960  213.038288  -464082.073966  -83.984765  -2998.807886  -34.032692  -4091.516102  91274.493954  -971.086547  -120.958009  -296.723841  -401491.797257  128578.466312  -271797.347349  157333.338877  299869.961630  -389846.253096 ; 28213.451342  -332501.307153  -696965.770554  1434.008514  381470.689174  -222.326549  768051.159941  80.546443  2073.891140  -67.782929  3019.185476  -95240.707506  -383.721278  -51.288286  -422.319126  713109.654134  -188069.246932  437245.581159  -306659.261228  -389846.253096  649089.712954 ;];
Results{1,4}={};
Results{1,3}=[0.000000,-1051.637085,32834.682306,-326352.237129,-0.200321];
