# Supplementary material for: A Pareto approach to resolve the conflict between information gain and experimental costs: Multiple-criteria design of carbon labeling experiments
Source: PLoS Comput Biol. 2018 Oct 31;14(10):e1006533. doi: 10.1371/journal.pcbi.1006533 (PMC6209137; doi:10.1371/journal.pcbi.1006533)
Supplement: S3 File — ZIP archive containing information criteria for flux space samples and Matlab scripts to evaluate variations. (ZIP) [file pcbi.1006533.s009.zip › Sensitivity/Sensitivity_3D_CNMR/Result1053CNMR.m]

function Results=Result1053CNMR()
Results{1,5}=[ 0.001000  0.001000  0.001000  0.001000  0.001000  0.001000  0.001000  1.970784  0.001000  10.000000 ];
Results{1,6}=[ 10.000000  10.000000  10.000000  10.000000  10.000000  10.000000  10.000000  10.000000  10.000000  10.000000  10.000000  10.000000  10.000000  10.000000  10.000000  10.000000  10.000000  10.000000  10.000000  10.000000  10.000000  10.000000  10.000000  10.000000  10.000000  10.000000  10.000000  10.000000  10.000000  10.000000  10.000000  10.000000  10.000000  10.000000  10.000000  10.000000  10.000000  10.000000  10.000000  10.000000  9.715525  10.000000  10.000000  10.000000  9.715525  10.000000  10.000000  10.000000  10.000000  10.000000 ];
Results{1,1}=[32834.682306, 30029.595641, 120.000000, 2445.086665, 974.986521, 240.000000];
Results{1,2}=[ 48597.859135  -20203.529849  -48125.522386  -52.662786  -15205.949160  -147.178468  60410.150299  144.966368  3095.470189  -47.911684  4169.797349  -17131.421847  3222.663599  1107.909830  -53.415040  13351.272567  -2068.438733  41810.882307  -24980.319836  -35852.488382  41627.603470 ; -20203.529849  2324770.637411  441242.750810  1418.367566  303755.084006  -197.375839  -445382.672708  155.838727  6776.724643  7.421831  9685.136139  33955.218643  134.462191  1543.865716  1724.162391  -453685.118390  3443.311180  -257535.346784  220797.644104  68652.263839  -404836.223619 ; -48125.522386  441242.750810  604491.608273  -2841.737415  -423906.074793  193.924116  -672455.131698  -34.335006  -3871.861626  95.810450  -5801.282237  66063.715258  -2215.971707  339.557879  -401.825183  -592437.778286  36217.744148  -373183.159215  272712.833411  351669.292389  -596673.008307 ; -52.662786  1418.367566  -2841.737415  163.628682  13576.503038  -1.314817  3312.341861  0.493446  51.491392  -0.220504  76.121229  740.268114  0.665834  2.257057  5.919712  3484.589957  -21.203952  1350.261593  -2073.884179  -2375.278578  3372.737016 ; -15205.949160  303755.084006  -423906.074793  13576.503038  2559136.308040  -160.254182  496704.788609  192.383226  9520.629995  30.473993  13594.367526  126466.618377  115.476592  415.110044  971.249664  533229.195162  1902.292603  193814.027440  -322134.340760  -371121.607644  516066.247024 ; -147.178468  -197.375839  193.924116  -1.314817  -160.254182  6.234552  -328.606219  -0.427769  108.463211  7.630151  161.261742  19.735611  -10.195767  -14.493931  1.910027  -58.340509  3.939206  -119.672204  95.911453  238.887638  -275.564815 ; 60410.150299  -445382.672708  -672455.131698  3312.341861  496704.788609  -328.606219  753735.036173  80.224618  4081.892844  -177.342633  5914.690213  -77847.594749  3005.280739  283.864163  423.550633  651039.561091  -40016.467947  416856.592190  -301122.373820  -406532.641118  670067.029404 ; 144.966368  155.838727  -34.335006  0.493446  192.383226  -0.427769  80.224618  11.587892  -30.568332  -2.266345  24.283945  33.469552  5.975126  -3.853722  -3.016486  -101.486807  15.611569  5.013853  -50.752922  -95.734450  124.914368 ; 3095.470189  6776.724643  -3871.861626  51.491392  9520.629995  108.463211  4081.892844  -30.568332  4732.101672  246.536751  6202.946360  -355.514783  213.918154  63.197998  -0.780245  1652.595251  -58.590400  2665.797730  -2352.477354  -4986.252516  4599.226449 ; -47.911684  7.421831  95.810450  -0.220504  30.473993  7.630151  -177.342633  -2.266345  246.536751  38.432983  277.213792  20.460231  -3.793916  -9.253870  1.039589  -53.125160  4.678529  -65.319481  40.295812  7.019864  -112.217303 ; 4169.797349  9685.136139  -5801.282237  76.121229  13594.367526  161.261742  5914.690213  24.283945  6202.946360  277.213792  8842.878798  -654.081899  301.988300  118.146860  7.887245  2935.003385  -152.847343  4056.345233  -3413.395017  -6833.267075  6560.302483 ; -17131.421847  33955.218643  66063.715258  740.268114  126466.618377  19.735611  -77847.594749  33.469552  -355.514783  20.460231  -654.081899  129075.994295  -1699.771059  90.230505  -292.332296  -8289.468410  7543.082538  -81258.752950  -53848.940836  60942.703908  -48497.223981 ; 3222.663599  134.462191  -2215.971707  0.665834  115.476592  -10.195767  3005.280739  5.975126  213.918154  -3.793916  301.988300  -1699.771059  4025.917052  148.272891  82.800781  -995.952623  316.035452  2060.267414  -510.139024  -1816.428065  637.994028 ; 1107.909830  1543.865716  339.557879  2.257057  415.110044  -14.493931  283.864163  -3.853722  63.197998  -9.253870  118.146860  90.230505  148.272891  1207.467379  -42.572372  -1562.295577  78.417846  -249.533808  116.786143  -693.624306  81.263272 ; -53.415040  1724.162391  -401.825183  5.919712  971.249664  1.910027  423.550633  -3.016486  -0.780245  1.039589  7.887245  -292.332296  82.800781  -42.572372  33.501578  604.922221  -103.467196  436.761005  -117.735258  -302.726380  -9.407433 ; 13351.272567  -453685.118390  -592437.778286  3484.589957  533229.195162  -58.340509  651039.561091  -101.486807  1652.595251  -53.125160  2935.003385  -8289.468410  -995.952623  -1562.295577  604.922221  630828.892309  -34802.690706  344155.381355  -302030.642987  -325036.308360  587286.469301 ; -2068.438733  3443.311180  36217.744148  -21.203952  1902.292603  3.939206  -40016.467947  15.611569  -58.590400  4.678529  -152.847343  7543.082538  316.035452  78.417846  -103.467196  -34802.690706  3468.892203  -23894.071752  13189.394433  21507.931711  -33830.639391 ; 41810.882307  -257535.346784  -373183.159215  1350.261593  193814.027440  -119.672204  416856.592190  5.013853  2665.797730  -65.319481  4056.345233  -81258.752950  2060.267414  -249.533808  436.761005  344155.381355  -23894.071752  246689.702184  -143947.427073  -222867.452201  357592.695156 ; -24980.319836  220797.644104  272712.833411  -2073.884179  -322134.340760  95.911453  -301122.373820  -50.752922  -2352.477354  40.295812  -3413.395017  -53848.940836  -510.139024  116.786143  -117.735258  -302030.642987  13189.394433  -143947.427073  185802.782230  141474.891195  -275562.832733 ; -35852.488382  68652.263839  351669.292389  -2375.278578  -371121.607644  238.887638  -406532.641118  -95.734450  -4986.252516  7.019864  -6833.267075  60942.703908  -1816.428065  -693.624306  -302.726380  -325036.308360  21507.931711  -222867.452201  141474.891195  283958.074078  -376883.799932 ; 41627.603470  -404836.223619  -596673.008307  3372.737016  516066.247024  -275.564815  670067.029404  124.914368  4599.226449  -112.217303  6560.302483  -48497.223981  637.994028  81.263272  -9.407433  587286.469301  -33830.639391  357592.695156  -275562.832733  -376883.799932  620061.453762 ;];
Results{1,4}={};
Results{1,3}=[0.000000,-1421.729660,32834.682306,-400460.904318,-0.443322];
