# Supplementary material for: A Pareto approach to resolve the conflict between information gain and experimental costs: Multiple-criteria design of carbon labeling experiments
Source: PLoS Comput Biol. 2018 Oct 31;14(10):e1006533. doi: 10.1371/journal.pcbi.1006533 (PMC6209137; doi:10.1371/journal.pcbi.1006533)
Supplement: S3 File — ZIP archive containing information criteria for flux space samples and Matlab scripts to evaluate variations. (ZIP) [file pcbi.1006533.s009.zip › Sensitivity/Sensitivity_3D_CNMR/Result1054CNMR.m]

function Results=Result1054CNMR()
Results{1,5}=[ 0.001000  0.001000  0.001000  0.001000  0.001000  0.001000  0.001000  1.970784  0.001000  10.000000 ];
Results{1,6}=[ 10.000000  10.000000  10.000000  10.000000  10.000000  10.000000  10.000000  10.000000  10.000000  10.000000  10.000000  10.000000  10.000000  10.000000  10.000000  10.000000  10.000000  10.000000  10.000000  10.000000  10.000000  10.000000  10.000000  10.000000  10.000000  10.000000  10.000000  10.000000  10.000000  10.000000  10.000000  10.000000  10.000000  10.000000  10.000000  10.000000  10.000000  10.000000  10.000000  10.000000  9.715525  10.000000  10.000000  10.000000  9.715525  10.000000  10.000000  10.000000  10.000000  10.000000 ];
Results{1,1}=[32834.682306, 30029.595641, 120.000000, 2445.086665, 974.986521, 240.000000];
Results{1,2}=[ 46457.538928  -30443.826067  -55508.227471  -8.039411  -16014.168473  -336.783715  66265.807770  783.014641  844.916078  289.969668  2278.790456  -19729.382192  464.609121  409.595111  -0.813672  23327.098355  -4618.411285  46189.001722  -25954.367737  -37363.460029  48331.433071 ; -30443.826067  2042914.158144  631902.996164  201.475415  309634.013285  -294.940677  -648945.278830  772.555884  1532.722280  637.144561  4423.594318  41123.828553  215.821029  532.252042  2171.411743  -652100.717266  6742.765278  -365721.095180  321847.027876  114028.227469  -575745.147770 ; -55508.227471  631902.996164  850196.542928  -359.759182  -478335.863157  419.489407  -933434.793819  -1000.963237  -1159.049680  -370.883549  -3156.059466  103028.297134  -223.141043  90.629457  -66.565061  -850280.789785  75617.898190  -522295.062167  387651.348614  454168.724423  -831980.458082 ; -8.039411  201.475415  -359.759182  2.192114  1558.076914  -0.195997  413.220035  1.265086  1.842306  0.761788  5.086489  77.093611  0.028891  0.056830  0.752770  434.560482  -4.517194  175.014539  -250.619603  -295.450590  425.812969 ; -16014.168473  309634.013285  -478335.863157  1558.076914  2345101.141651  -287.798936  552741.678872  2041.675114  2765.316871  1140.989506  7510.033901  118427.879351  45.304465  97.978812  1029.066647  588115.134445  2459.334324  225507.930552  -345065.230733  -407622.038791  579707.688352 ; -336.783715  -294.940677  419.489407  -0.195997  -287.798936  16.283988  -649.954389  9.928127  7.376905  6.758375  46.964345  87.546787  -3.893037  -7.140837  2.727727  -118.851154  20.170998  -276.067626  180.090760  499.161144  -565.231961 ; 66265.807770  -648945.278830  -933434.793819  413.220035  552741.678872  -649.954389  1029722.622511  1142.586719  1361.042913  405.201282  3395.527918  -118557.883793  321.384191  3.593148  113.967258  926809.462632  -83519.946672  575581.718609  -422199.470790  -514796.048567  919336.254541 ; 783.014641  772.555884  -1000.963237  1.265086  2041.675114  9.928127  1142.586719  106.761515  64.078092  29.377285  271.071376  -119.667271  7.096064  4.449675  -3.172292  453.836914  -8.347025  688.460463  -581.378209  -1050.555240  1171.655266 ; 844.916078  1532.722280  -1159.049680  1.842306  2765.316871  7.376905  1361.042913  64.078092  109.649728  56.680910  250.488811  -168.877092  6.962344  3.065428  0.927560  601.909078  -48.595942  821.804387  -655.290976  -1392.610027  1331.048620 ; 289.969668  637.144561  -370.883549  0.761788  1140.989506  6.758375  405.201282  29.377285  56.680910  31.649246  105.793063  -40.289648  1.975867  -0.285709  0.690414  190.172916  -11.359039  263.342070  -227.282432  -500.012240  431.820477 ; 2278.790456  4423.594318  -3156.059466  5.086489  7510.033901  46.964345  3395.527918  271.071376  250.488811  105.793063  1182.493610  -440.844200  18.110478  8.160450  1.865378  1676.214867  -155.062627  2239.225700  -1794.431198  -3444.335772  3594.152677 ; -19729.382192  41123.828553  103028.297134  77.093611  118427.879351  87.546787  -118557.883793  -119.667271  -168.877092  -40.289648  -440.844200  139331.292435  -196.168423  21.177193  -206.342742  -43832.132697  18096.802713  -105623.489134  -40561.483614  82304.225579  -84522.449172 ; 464.609121  215.821029  -223.141043  0.028891  45.304465  -3.893037  321.384191  7.096064  6.962344  1.975867  18.110478  -196.168423  155.414091  18.790960  4.410626  -274.391362  52.530404  205.245169  -15.173069  -228.178681  67.686690 ; 409.595111  532.252042  90.629457  0.056830  97.978812  -7.140837  3.593148  4.449675  3.065428  -0.285709  8.160450  21.177193  18.790960  48.645945  -1.785389  -518.124515  35.863052  -68.994354  42.781373  -131.080108  19.081473 ; -0.813672  2171.411743  -66.565061  0.752770  1029.066647  2.727727  113.967258  -3.172292  0.927560  0.690414  1.865378  -206.342742  4.410626  -1.785389  21.554914  170.891500  -150.780888  206.582391  22.987356  -308.088641  -171.795652 ; 23327.098355  -652100.717266  -850280.789785  434.560482  588115.134445  -118.851154  926809.462632  453.836914  601.909078  190.172916  1676.214867  -43832.132697  -274.391362  -518.124515  170.891500  898863.157868  -72891.274570  499909.390432  -425117.566725  -434409.963836  835724.702152 ; -4618.411285  6742.765278  75617.898190  -4.517194  2459.334324  20.170998  -83519.946672  -8.347025  -48.595942  -11.359039  -155.062627  18096.802713  52.530404  35.863052  -150.780888  -72891.274570  11480.242345  -50296.687552  27532.854450  44874.101847  -70908.223745 ; 46189.001722  -365721.095180  -522295.062167  175.014539  225507.930552  -276.067626  575581.718609  688.460463  821.804387  263.342070  2239.225700  -105623.489134  205.245169  -68.994354  206.582391  499909.390432  -50296.687552  337736.079774  -211844.830986  -287348.789173  501034.003945 ; -25954.367737  321847.027876  387651.348614  -250.619603  -345065.230733  180.090760  -422199.470790  -581.378209  -655.290976  -227.282432  -1794.431198  -40561.483614  -15.173069  42.781373  22.987356  -425117.566725  27532.854450  -211844.830986  241200.702947  186395.130282  -386052.954767 ; -37363.460029  114028.227469  454168.724423  -295.450590  -407622.038791  499.161144  -514796.048567  -1050.555240  -1392.610027  -500.012240  -3444.335772  82304.225579  -228.178681  -131.080108  -308.088641  -434409.963836  44874.101847  -287348.789173  186395.130282  334131.302498  -475205.612626 ; 48331.433071  -575745.147770  -831980.458082  425.812969  579707.688352  -565.231961  919336.254541  1171.655266  1331.048620  431.820477  3594.152677  -84522.449172  67.686690  19.081473  -171.795652  835724.702152  -70908.223745  501034.003945  -386052.954767  -475205.612626  843469.721753 ;];
Results{1,4}={};
Results{1,3}=[0.000000,-618.751625,32834.682306,-434394.245187,-0.053753];
