# Supplementary material for: A Pareto approach to resolve the conflict between information gain and experimental costs: Multiple-criteria design of carbon labeling experiments
Source: PLoS Comput Biol. 2018 Oct 31;14(10):e1006533. doi: 10.1371/journal.pcbi.1006533 (PMC6209137; doi:10.1371/journal.pcbi.1006533)
Supplement: S3 File — ZIP archive containing information criteria for flux space samples and Matlab scripts to evaluate variations. (ZIP) [file pcbi.1006533.s009.zip › Sensitivity/Sensitivity_3D_CNMR/Result1055CNMR.m]

function Results=Result1055CNMR()
Results{1,5}=[ 0.001000  0.001000  0.001000  0.001000  0.001000  0.001000  0.001000  1.970784  0.001000  10.000000 ];
Results{1,6}=[ 10.000000  10.000000  10.000000  10.000000  10.000000  10.000000  10.000000  10.000000  10.000000  10.000000  10.000000  10.000000  10.000000  10.000000  10.000000  10.000000  10.000000  10.000000  10.000000  10.000000  10.000000  10.000000  10.000000  10.000000  10.000000  10.000000  10.000000  10.000000  10.000000  10.000000  10.000000  10.000000  10.000000  10.000000  10.000000  10.000000  10.000000  10.000000  10.000000  10.000000  9.715525  10.000000  10.000000  10.000000  9.715525  10.000000  10.000000  10.000000  10.000000  10.000000 ];
Results{1,1}=[32834.682306, 30029.595641, 120.000000, 2445.086665, 974.986521, 240.000000];
Results{1,2}=[ 39922.080636  -12519.131153  -38992.057940  -2.272190  -14171.209051  -92.785391  50039.395508  43.831950  3239.003033  -86.666626  3982.551923  -18844.682074  518.497318  608.342148  7.939960  10597.894794  -6763.573398  36142.464223  -16993.217203  -29863.563328  29996.992776 ; -12519.131153  1730935.265209  54241.750291  191.157627  569848.484650  -170.915603  -39188.530901  61.813272  10329.666323  -142.292847  13469.774383  33992.806485  132.863362  623.006160  843.825701  -40960.745382  19059.163527  -47811.252048  8459.294612  -19408.909712  -39771.074716 ; -38992.057940  54241.750291  521118.443685  -230.970438  -413420.550467  126.748349  -584137.335137  15.823413  -4519.130050  135.804621  -6413.277693  117801.717501  -318.218442  44.470587  -635.180433  -502248.981983  107400.162620  -346781.121062  197650.945374  321389.909836  -481905.736170 ; -2.272190  191.157627  -230.970438  1.323533  1144.340124  -0.117823  271.683928  0.034558  6.962059  -0.108486  9.151071  16.445134  0.006876  0.022716  0.437795  261.842213  -4.627773  121.828566  -137.182818  -185.076947  265.413465 ; -14171.209051  569848.484650  -413420.550467  1144.340124  2797656.521398  -158.358185  487498.233998  107.985085  14487.234022  -161.516578  18543.564389  51635.484904  58.073484  180.350641  1076.833882  485210.033933  5755.387670  208057.755758  -261292.790887  -341234.048847  482923.139894 ; -92.785391  -170.915603  126.748349  -0.117823  -158.358185  4.020034  -217.293364  -0.980987  153.449383  5.454392  190.527717  17.481970  -1.490066  -3.654242  0.870649  -43.836972  5.994274  -79.100397  60.574962  153.759464  -172.874868 ; 50039.395508  -39188.530901  -584137.335137  271.683928  487498.233998  -217.293364  659948.147742  1.141506  4844.819016  -195.177953  6710.235698  -135533.070879  467.394224  164.163563  685.195610  556069.736391  -118111.871989  389911.969160  -220058.313007  -372238.312273  545714.933890 ; 43.831950  61.813272  15.823413  0.034558  107.985085  -0.980987  1.141506  4.424408  -100.371818  -1.848391  -60.225541  23.378357  0.077916  -0.491771  -1.483054  -58.323934  24.330500  -21.076235  -7.815951  -9.410963  22.125683 ; 3239.003033  10329.666323  -4519.130050  6.962059  14487.234022  153.449383  4844.819016  -100.371818  11650.526901  309.554587  13017.115872  -716.226606  34.712147  19.326882  -3.060043  2279.988257  -33.798788  3158.727882  -2526.818564  -5614.653675  4977.459893 ; -86.666626  -142.292847  135.804621  -0.108486  -161.516578  5.454392  -195.177953  -1.848391  309.554587  58.423760  313.145090  28.463394  -1.364951  -2.871097  0.867768  -69.694325  11.116739  -95.760281  65.477720  31.450357  -154.326331 ; 3982.551923  13469.774383  -6413.277693  9.151071  18543.564389  190.527717  6710.235698  -60.225541  13017.115872  313.145090  15731.212080  -1214.627503  46.983846  33.573594  10.439383  3801.246973  -321.713136  4581.508768  -3418.514388  -7055.916616  6603.057055 ; -18844.682074  33992.806485  117801.717501  16.445134  51635.484904  17.481970  -135533.070879  23.378357  -716.226606  28.463394  -1214.627503  143084.218657  -280.245507  17.402195  -276.707273  -61093.685592  32741.115944  -116763.431071  -35122.879280  93847.738335  -92976.423431 ; 518.497318  132.863362  -318.218442  0.006876  58.073484  -1.490066  467.394224  0.077916  34.712147  -1.364951  46.983846  -280.245507  234.141147  36.356836  7.430919  -269.765086  125.052605  278.717622  -11.801162  -275.752429  71.227188 ; 608.342148  623.006160  44.470587  0.022716  180.350641  -3.654242  164.163563  -0.491771  19.326882  -2.871097  33.573594  17.402195  36.356836  144.486499  -4.022337  -702.000598  62.984305  -61.066777  32.883943  -240.830052  77.568568 ; 7.939960  843.825701  -635.180433  0.437795  1076.833882  0.870649  685.195610  -1.483054  -3.060043  0.867768  10.439383  -276.707273  7.430919  -4.022337  22.833183  773.861504  -241.065769  547.199605  -251.463650  -336.199518  291.352032 ; 10597.894794  -40960.745382  -502248.981983  261.842213  485210.033933  -43.836972  556069.736391  -58.323934  2279.988257  -69.694325  3801.246973  -61093.685592  -269.765086  -702.000598  773.861504  525978.495861  -101928.652065  314783.496274  -223346.182253  -292323.324813  467732.441515 ; -6763.573398  19059.163527  107400.162620  -4.627773  5755.387670  5.994274  -118111.871989  24.330500  -33.798788  11.116739  -321.713136  32741.115944  125.052605  62.984305  -241.065769  -101928.652065  28764.466531  -75106.649541  34177.382093  61851.867220  -92937.740527 ; 36142.464223  -47811.252048  -346781.121062  121.828566  208057.755758  -79.100397  389911.969160  -21.076235  3158.727882  -95.760281  4581.508768  -116763.431071  278.717622  -61.066777  547.199605  314783.496274  -75106.649541  245913.989365  -108090.144374  -218029.979341  310400.927440 ; -16993.217203  8459.294612  197650.945374  -137.182818  -261292.790887  60.574962  -220058.313007  -7.815951  -2526.818564  65.477720  -3418.514388  -35122.879280  -11.801162  32.883943  -251.463650  -223346.182253  34177.382093  -108090.144374  133618.520997  106176.166581  -189390.398994 ; -29863.563328  -19408.909712  321389.909836  -185.076947  -341234.048847  153.759464  -372238.312273  -9.410963  -5614.653675  31.450357  -7055.916616  93847.738335  -275.752429  -240.830052  -336.199518  -292323.324813  61851.867220  -218029.979341  106176.166581  261549.655829  -324273.127817 ; 29996.992776  -39771.074716  -481905.736170  265.413465  482923.139894  -172.874868  545714.933890  22.125683  4977.459893  -154.326331  6603.057055  -92976.423431  71.227188  77.568568  291.352032  467732.441515  -92937.740527  310400.927440  -189390.398994  -324273.127817  474921.888318 ;];
Results{1,4}={};
Results{1,3}=[0.000000,-970.437267,32834.682306,-361488.718370,-0.352453];
