# Supplementary material for: A Pareto approach to resolve the conflict between information gain and experimental costs: Multiple-criteria design of carbon labeling experiments
Source: PLoS Comput Biol. 2018 Oct 31;14(10):e1006533. doi: 10.1371/journal.pcbi.1006533 (PMC6209137; doi:10.1371/journal.pcbi.1006533)
Supplement: S3 File — ZIP archive containing information criteria for flux space samples and Matlab scripts to evaluate variations. (ZIP) [file pcbi.1006533.s009.zip › Sensitivity/Sensitivity_3D_CNMR/Result1056CNMR.m]

function Results=Result1056CNMR()
Results{1,5}=[ 0.001000  0.001000  0.001000  0.001000  0.001000  0.001000  0.001000  1.970784  0.001000  10.000000 ];
Results{1,6}=[ 10.000000  10.000000  10.000000  10.000000  10.000000  10.000000  10.000000  10.000000  10.000000  10.000000  10.000000  10.000000  10.000000  10.000000  10.000000  10.000000  10.000000  10.000000  10.000000  10.000000  10.000000  10.000000  10.000000  10.000000  10.000000  10.000000  10.000000  10.000000  10.000000  10.000000  10.000000  10.000000  10.000000  10.000000  10.000000  10.000000  10.000000  10.000000  10.000000  10.000000  9.715525  10.000000  10.000000  10.000000  9.715525  10.000000  10.000000  10.000000  10.000000  10.000000 ];
Results{1,1}=[32834.682306, 30029.595641, 120.000000, 2445.086665, 974.986521, 240.000000];
Results{1,2}=[ 51034.422046  -13746.022240  -43886.027796  -93.060793  -9363.478952  -227.763799  55059.024055  339.904921  2121.590112  57.698244  3401.785427  -24246.358319  2905.379653  1022.031465  -95.448012  7126.565961  -7788.223798  42905.113677  -18847.659351  -33497.777138  32342.161876 ; -13746.022240  1023444.405761  174641.157450  2973.824303  268786.105892  -222.339609  -176663.017526  370.895861  3862.571348  214.330810  6534.774783  74892.808285  293.312574  1059.311766  723.215436  -155283.774716  30145.568862  -126175.659930  45298.575033  38133.999612  -149561.739139 ; -43886.027796  174641.157450  570472.527995  -2979.470966  -162317.961049  214.356453  -632195.785222  -132.769044  -1659.295362  -7.780185  -2909.830572  121297.056145  -1523.172111  160.892156  -387.911953  -560622.425465  169810.144379  -382473.691419  225462.961396  336684.557973  -505303.753279 ; -93.060793  2973.824303  -2979.470966  234.288478  11331.577393  -2.211151  3494.119859  3.796520  37.568739  1.709659  62.957375  2490.097081  0.901115  1.981704  7.378397  4465.617917  -61.242462  940.852200  -3421.994952  -2690.191885  3781.350232 ; -9363.478952  268786.105892  -162317.961049  11331.577393  866419.817667  -94.585482  192999.498115  303.581578  3179.989713  188.403458  5315.101957  175919.405431  78.453609  177.012912  550.151602  263672.347392  4940.726250  38243.080246  -215009.751610  -161672.906002  218296.158685 ; -227.763799  -222.339609  214.356453  -2.211151  -94.585482  11.360993  -397.893887  3.310104  55.123215  9.650050  120.157032  -4.316260  -15.105806  -14.704439  3.060043  -22.999214  -9.450223  -126.717237  134.173390  314.907933  -342.159391 ; 55059.024055  -176663.017526  -632195.785222  3494.119859  192999.498115  -397.893887  705413.563760  182.287329  1685.965865  -67.012441  2582.547808  -135116.519904  2153.516927  239.872468  383.800936  615332.226555  -185331.802693  424289.639212  -250276.047388  -385413.566892  566493.329566 ; 339.904921  370.895861  -132.769044  3.796520  303.581578  3.310104  182.287329  27.940238  60.313789  4.702099  175.525456  75.258064  16.509311  2.432135  -4.000380  -121.042809  93.313292  71.821539  -168.161430  -261.906592  268.598550 ; 2121.590112  3862.571348  -1659.295362  37.568739  3179.989713  55.123215  1685.965865  60.313789  1196.817725  151.832074  1998.163697  111.454005  125.778395  35.676160  -2.399613  337.673717  75.069578  1200.941340  -1384.272989  -2455.938069  1945.845824 ; 57.698244  214.330810  -7.780185  1.709659  188.403458  9.650050  -67.012441  4.702099  151.832074  32.044967  205.237651  22.412489  2.240145  -4.115890  0.821436  -18.288367  11.403226  7.524586  -35.074877  -100.916661  7.849778 ; 3401.785427  6534.774783  -2909.830572  62.957375  5315.101957  120.157032  2582.547808  175.525456  1998.163697  205.237651  3927.475935  94.885256  205.958412  66.107756  -0.811364  856.573307  -25.498255  2134.414226  -2323.836952  -3783.462426  3227.511214 ; -24246.358319  74892.808285  121297.056145  2490.097081  175919.405431  -4.316260  -135116.519904  75.258064  111.454005  22.412489  94.885256  200999.754865  -1599.559499  57.988470  -243.953171  -39975.667944  61091.910243  -139616.248182  -73354.996186  79108.774184  -68797.631969 ; 2905.379653  293.312574  -1523.172111  0.901115  78.453609  -15.105806  2153.516927  16.509311  125.778395  2.240145  205.958412  -1599.559499  2934.826942  149.316279  54.675922  -1367.327558  1119.445152  1609.563605  -152.148829  -1369.987895  141.315045 ; 1022.031465  1059.311766  160.892156  1.981704  177.012912  -14.704439  239.872468  2.432135  35.676160  -4.115890  66.107756  57.988470  149.316279  529.591441  -25.909134  -1206.938342  232.577533  -114.035024  25.962769  -489.702483  143.135429 ; -95.448012  723.215436  -387.911953  7.378397  550.151602  3.060043  383.800936  -4.000380  -2.399613  0.821436  -0.811364  -243.953171  54.675922  -25.909134  27.183526  631.238894  -332.766663  401.075760  -137.048351  -162.190728  -66.390434 ; 7126.565961  -155283.774716  -560622.425465  4465.617917  263672.347392  -22.999214  615332.226555  -121.042809  337.673717  -18.288367  856.573307  -39975.667944  -1367.327558  -1206.938342  631.238894  610346.763703  -162166.409322  346596.878306  -271827.304405  -317774.421850  507861.703900 ; -7788.223798  30145.568862  169810.144379  -61.242462  4940.726250  -9.450223  -185331.802693  93.313292  75.069578  11.403226  -25.498255  61091.910243  1119.445152  232.577533  -332.766663  -162166.409322  65468.591604  -122537.871907  48013.030140  93825.738799  -137309.548162 ; 42905.113677  -126175.659930  -382473.691419  940.852200  38243.080246  -126.717237  424289.639212  71.821539  1200.941340  7.524586  2134.414226  -139616.248182  1609.563605  -114.035024  401.075760  346596.878306  -122537.871907  278685.323700  -114248.529470  -226172.972801  320577.332866 ; -18847.659351  45298.575033  225462.961396  -3421.994952  -215009.751610  134.173390  -250276.047388  -168.161430  -1384.272989  -35.074877  -2323.836952  -73354.996186  -152.148829  25.962769  -137.048351  -271827.304405  48013.030140  -114248.529470  177852.185410  127353.033925  -221825.588018 ; -33497.777138  38133.999612  336684.557973  -2690.191885  -161672.906002  314.907933  -385413.566892  -261.906592  -2455.938069  -100.916661  -3783.462426  79108.774184  -1369.987895  -489.702483  -162.190728  -317774.421850  93825.738799  -226172.972801  127353.033925  266671.075676  -329540.988749 ; 32342.161876  -149561.739139  -505303.753279  3781.350232  218296.158685  -342.159391  566493.329566  268.598550  1945.845824  7.849778  3227.511214  -68797.631969  141.315045  143.135429  -66.390434  507861.703900  -137309.548162  320577.332866  -221825.588018  -329540.988749  487366.987592 ;];
Results{1,4}={};
Results{1,3}=[0.000000,-1328.383479,32834.682306,-253004.616668,-1.211187];
