# Supplementary material for: A Pareto approach to resolve the conflict between information gain and experimental costs: Multiple-criteria design of carbon labeling experiments
Source: PLoS Comput Biol. 2018 Oct 31;14(10):e1006533. doi: 10.1371/journal.pcbi.1006533 (PMC6209137; doi:10.1371/journal.pcbi.1006533)
Supplement: S3 File — ZIP archive containing information criteria for flux space samples and Matlab scripts to evaluate variations. (ZIP) [file pcbi.1006533.s009.zip › Sensitivity/Sensitivity_3D_CNMR/Result1057CNMR.m]

function Results=Result1057CNMR()
Results{1,5}=[ 0.001000  0.001000  0.001000  0.001000  0.001000  0.001000  0.001000  1.970784  0.001000  10.000000 ];
Results{1,6}=[ 10.000000  10.000000  10.000000  10.000000  10.000000  10.000000  10.000000  10.000000  10.000000  10.000000  10.000000  10.000000  10.000000  10.000000  10.000000  10.000000  10.000000  10.000000  10.000000  10.000000  10.000000  10.000000  10.000000  10.000000  10.000000  10.000000  10.000000  10.000000  10.000000  10.000000  10.000000  10.000000  10.000000  10.000000  10.000000  10.000000  10.000000  10.000000  10.000000  10.000000  9.715525  10.000000  10.000000  10.000000  9.715525  10.000000  10.000000  10.000000  10.000000  10.000000 ];
Results{1,1}=[32834.682306, 30029.595641, 120.000000, 2445.086665, 974.986521, 240.000000];
Results{1,2}=[ 27960.422060  -14438.753209  -27361.932290  -62.954973  -17039.694706  -136.650228  34707.694322  150.902075  1798.321276  -64.674677  2404.980185  -16925.799333  2812.996836  449.455904  21.003430  4220.005195  -6028.550338  26974.790831  -10606.973375  -19891.772257  16402.561378 ; -14438.753209  882969.913135  190354.108562  2328.026983  558987.012676  -154.216866  -187857.198481  254.268023  4732.822686  -0.013217  6632.095256  109453.605604  226.264644  606.602373  1275.627080  -151218.826041  61779.965209  -149270.762375  21039.265362  8087.532361  -121728.729519 ; -27361.932290  190354.108562  881032.063707  -3605.512972  -547263.939695  145.513914  -970616.834785  -24.927169  -1751.695411  106.476628  -2718.255106  156987.669018  -1578.413613  187.401449  -581.402415  -879256.604257  340176.842688  -586192.143505  326019.759830  507695.948318  -728051.618257 ; -62.954973  2328.026983  -3605.512972  103.548533  12171.214128  -1.486989  4173.106987  1.833851  36.012288  -0.568927  50.713773  1880.756344  0.951641  0.935580  7.735343  4853.774124  -93.502938  1455.725281  -3319.009006  -3071.189870  4469.672834 ; -17039.694706  558987.012676  -547263.939695  12171.214128  2342806.839362  -120.682380  638015.133837  349.036030  6893.593870  -17.937983  9623.409675  339360.576268  317.060092  293.318335  1636.660400  766984.008434  11595.239148  201558.933131  -544316.763428  -496115.896679  706663.554390 ; -136.650228  -154.216866  145.513914  -1.486989  -120.682380  9.368327  -307.095125  1.629849  98.758080  8.888539  170.866364  -22.566816  -17.803979  -8.679693  2.440087  -21.301362  -35.384525  -72.749314  105.170234  239.168014  -252.280110 ; 34707.694322  -187857.198481  -970616.834785  4173.106987  638015.133837  -307.095125  1074652.820903  57.945157  1511.673987  -206.687315  1961.407654  -168955.214575  2404.840694  90.209287  623.186137  965880.317658  -368138.841675  644072.293760  -363452.627901  -574137.841461  812181.017624 ; 150.902075  254.268023  -24.927169  1.833851  349.036030  1.629849  57.945157  17.700556  12.434687  -0.044435  105.134794  107.477209  11.928387  -0.042486  -2.782309  -88.753094  139.037634  -26.606251  -114.995746  -140.089206  162.574409 ; 1798.321276  4732.822686  -1751.695411  36.012288  6893.593870  98.758080  1511.673987  12.434687  2944.586237  187.650127  4128.458404  788.413395  197.039751  24.833949  4.170584  771.826708  628.629021  912.645495  -1961.862865  -3171.007994  2539.657050 ; -64.674677  -0.013217  106.476628  -0.568927  -17.937983  8.888539  -206.687315  -0.044435  187.650127  39.667139  219.922137  10.133086  -9.724653  -5.780139  1.326351  -52.697620  2.472616  -69.869498  59.224703  33.867210  -127.679860 ; 2404.980185  6632.095256  -2718.255106  50.713773  9623.409675  170.866364  1961.407654  105.134794  4128.458404  219.922137  6557.117309  926.856256  276.219351  43.056272  11.540456  1482.404750  569.477644  1531.087760  -2760.079539  -4218.718810  3554.958338 ; -16925.799333  109453.605604  156987.669018  1880.756344  339360.576268  -22.566816  -168955.214575  107.477209  788.413395  10.133086  926.856256  253840.801510  -1773.076824  115.546040  -241.852905  -53458.902559  134148.851221  -183399.382247  -109423.226048  76100.038858  -46599.749799 ; 2812.996836  226.264644  -1578.413613  0.951641  317.060092  -17.803979  2404.840694  11.928387  197.039751  -9.724653  276.219351  -1773.076824  4430.287653  205.322485  109.866855  -1501.049305  2234.925361  1646.204102  -222.714423  -1623.842288  -146.117967 ; 449.455904  606.602373  187.401449  0.935580  293.318335  -8.679693  90.209287  -0.042486  24.833949  -5.780139  43.056272  115.546040  205.322485  276.856520  -17.331032  -774.312416  276.700174  -197.166382  55.248651  -313.102884  72.433359 ; 21.003430  1275.627080  -581.402415  7.735343  1636.660400  2.440087  623.186137  -2.782309  4.170584  1.326351  11.540456  -241.852905  109.866855  -17.331032  37.599524  801.389960  -534.622363  548.354234  -287.057935  -396.842940  50.859251 ; 4220.005195  -151218.826041  -879256.604257  4853.774124  766984.008434  -21.301362  965880.317658  -88.753094  771.826708  -52.697620  1482.404750  -53458.902559  -1501.049305  -774.312416  801.389960  941632.353183  -312966.736701  547871.386168  -399231.749960  -506311.579512  759573.998914 ; -6028.550338  61779.965209  340176.842688  -93.502938  11595.239148  -35.384525  -368138.841675  139.037634  628.629021  2.472616  569.477644  134148.851221  2234.925361  276.700174  -534.622363  -312966.736701  187075.308658  -254675.932539  65483.477063  175018.859248  -233459.517283 ; 26974.790831  -149270.762375  -586192.143505  1455.725281  201558.933131  -72.749314  644072.293760  -26.606251  912.645495  -69.869498  1531.087760  -183399.382247  1646.204102  -197.166382  548.354234  547871.386168  -254675.932539  419755.767471  -160702.265108  -329465.204432  449173.489039 ; -10606.973375  21039.265362  326019.759830  -3319.009006  -544316.763428  105.170234  -363452.627901  -114.995746  -1961.862865  59.224703  -2760.079539  -109423.226048  -222.714423  55.248651  -287.057935  -399231.749960  65483.477063  -160702.265108  251304.324982  200305.336132  -329769.440940 ; -19891.772257  8087.532361  507695.948318  -3071.189870  -496115.896679  239.168014  -574137.841461  -140.089206  -3171.007994  33.867210  -4218.718810  76100.038858  -1623.842288  -313.102884  -396.842940  -506311.579512  175018.859248  -329465.204432  200305.336132  372799.352840  -466695.642470 ; 16402.561378  -121728.729519  -728051.618257  4469.672834  706663.554390  -252.280110  812181.017624  162.574409  2539.657050  -127.679860  3554.958338  -46599.749799  -146.117967  72.433359  50.859251  759573.998914  -233459.517283  449173.489039  -329769.440940  -466695.642470  672941.725244 ;];
Results{1,4}={};
Results{1,3}=[0.000000,-1519.715072,32834.682306,-396342.305945,-0.630344];
