# Supplementary material for: A Pareto approach to resolve the conflict between information gain and experimental costs: Multiple-criteria design of carbon labeling experiments
Source: PLoS Comput Biol. 2018 Oct 31;14(10):e1006533. doi: 10.1371/journal.pcbi.1006533 (PMC6209137; doi:10.1371/journal.pcbi.1006533)
Supplement: S3 File — ZIP archive containing information criteria for flux space samples and Matlab scripts to evaluate variations. (ZIP) [file pcbi.1006533.s009.zip › Sensitivity/Sensitivity_3D_CNMR/Result1058CNMR.m]

function Results=Result1058CNMR()
Results{1,5}=[ 0.001000  0.001000  0.001000  0.001000  0.001000  0.001000  0.001000  1.970784  0.001000  10.000000 ];
Results{1,6}=[ 10.000000  10.000000  10.000000  10.000000  10.000000  10.000000  10.000000  10.000000  10.000000  10.000000  10.000000  10.000000  10.000000  10.000000  10.000000  10.000000  10.000000  10.000000  10.000000  10.000000  10.000000  10.000000  10.000000  10.000000  10.000000  10.000000  10.000000  10.000000  10.000000  10.000000  10.000000  10.000000  10.000000  10.000000  10.000000  10.000000  10.000000  10.000000  10.000000  10.000000  9.715525  10.000000  10.000000  10.000000  9.715525  10.000000  10.000000  10.000000  10.000000  10.000000 ];
Results{1,1}=[32834.682306, 30029.595641, 120.000000, 2445.086665, 974.986521, 240.000000];
Results{1,2}=[ 33657.942062  -24706.482209  -37748.383186  -878.706975  -8117.045186  -259.226926  45493.139634  573.406021  923.964980  180.630003  1988.780321  -15647.021386  6185.473906  212.870901  -33.858755  12130.631915  -2026.363359  32613.599982  -18250.609086  -22211.212726  27722.875634 ; -24706.482209  1000187.202006  587955.075553  12428.699102  160304.487108  -81.608012  -606505.672491  177.955230  834.847271  224.773483  2006.692972  66951.336001  59.381520  650.054220  2867.732510  -592984.021592  30026.246363  -350709.031743  273871.105046  103627.233226  -507050.357763 ; -37748.383186  587955.075553  823741.393486  -20972.402838  -62604.628738  276.248630  -888359.686167  -292.383963  -541.213606  -50.345509  -1259.893620  136639.320727  -2140.530159  533.442656  926.163153  -815610.489747  182739.703866  -526414.701612  333988.475460  353569.353258  -706227.811695 ; -878.706975  12428.699102  -20972.402838  25977.221360  38283.546471  -41.156932  25580.823779  37.035075  157.473998  27.812748  382.872721  19774.461662  43.103118  27.419872  96.148018  32861.960020  -1261.553337  6153.350683  -25664.101617  -22999.992359  28155.827571 ; -8117.045186  160304.487108  -62604.628738  38283.546471  315231.689050  -82.567634  83809.430542  274.708044  882.719213  203.942023  2047.966067  69854.678297  301.381342  195.565348  743.457010  107736.232468  2199.712326  13664.911086  -84376.185141  -117007.538181  111264.470969 ; -259.226926  -81.608012  276.248630  -41.156932  -82.567634  14.127133  -483.436643  8.641538  15.302764  7.224535  61.272669  39.576662  -58.547511  -13.361062  3.927087  -34.265726  -14.024396  -177.870066  139.115750  360.749122  -357.716187 ; 45493.139634  -606505.672491  -888359.686167  25580.823779  83809.430542  -483.436643  963345.529899  352.051320  650.158007  33.358727  1183.678923  -150731.361941  3670.117028  -295.194763  -930.582444  873924.412258  -198360.365764  569412.083652  -358212.421022  -399039.886107  767357.587548 ; 573.406021  177.955230  -292.383963  37.035075  274.708044  8.641538  352.051320  82.475260  73.657216  19.894553  259.383077  -5.274859  115.657800  -0.086839  -3.985863  -184.851355  181.680535  208.791155  -260.370748  -479.878742  409.762131 ; 923.964980  834.847271  -541.213606  157.473998  882.719213  15.302764  650.158007  73.657216  215.801259  70.646174  436.393092  -28.036963  210.274960  5.522609  3.373592  -128.527700  146.980962  433.209040  -480.634128  -1149.294376  680.042488 ; 180.630003  224.773483  -50.345509  27.812748  203.942023  7.224535  33.358727  19.894553  70.646174  26.828619  110.321372  6.900153  39.643062  -2.221589  1.541653  -76.015529  41.458672  50.142575  -77.074584  -236.309088  83.682912 ; 1988.780321  2006.692972  -1259.893620  382.872721  2047.966067  61.272669  1183.678923  259.383077  436.393092  110.321372  1475.489788  -40.886287  454.954064  15.514055  7.767863  -127.604710  230.702950  1002.804940  -1107.655306  -2238.267590  1510.681817 ; -15647.021386  66951.336001  136639.320727  19774.461662  69854.678297  39.576662  -150731.361941  -5.274859  -28.036963  6.900153  -40.886287  177173.374801  -3453.414989  133.326155  -296.058968  -66778.970893  60585.260434  -139562.143093  -54493.733952  78668.950621  -82550.925082 ; 6185.473906  59.381520  -2140.530159  43.103118  301.381342  -58.547511  3670.117028  115.657800  210.274960  39.643062  454.954064  -3453.414989  15792.322306  366.060126  314.828310  -3713.735461  4344.132302  3071.199471  -378.707108  -2947.654822  -1290.694724 ; 212.870901  650.054220  533.442656  27.419872  195.565348  -13.361062  -295.194763  -0.086839  5.522609  -2.221589  15.514055  133.326155  366.060126  364.464146  -24.781539  -843.278986  295.682688  -373.288179  209.839333  -178.578993  -320.322039 ; -33.858755  2867.732510  926.163153  96.148018  743.457010  3.927087  -930.582444  -3.985863  3.373592  1.541653  7.767863  -296.058968  314.828310  -24.781539  56.903397  -798.162617  -449.302648  -258.187328  573.491245  -126.950059  -1300.960601 ; 12130.631915  -592984.021592  -815610.489747  32861.960020  107736.232468  -34.265726  873924.412258  -184.851355  -128.527700  -76.015529  -127.604710  -66778.970893  -3713.735461  -843.278986  -798.162617  857436.832768  -175971.668807  496855.785938  -376101.834640  -335330.180017  709854.548298 ; -2026.363359  30026.246363  182739.703866  -1261.553337  2199.712326  -14.024396  -198360.365764  181.680535  146.980962  41.458672  230.702950  60585.260434  4344.132302  295.682688  -449.302648  -175971.668807  77657.109892  -130492.070289  47658.698049  94822.107830  -140360.476984 ; 32613.599982  -350709.031743  -526414.701612  6153.350683  13664.911086  -177.870066  569412.083652  208.791155  433.209040  50.142575  1002.804940  -139562.143093  3071.199471  -373.288179  -258.187328  496855.785938  -130492.070289  356680.537786  -178708.701507  -233986.149128  434682.645201 ; -18250.609086  273871.105046  333988.475460  -25664.101617  -84376.185141  139.115750  -358212.421022  -260.370748  -480.634128  -77.074584  -1107.655306  -54493.733952  -378.707108  209.839333  573.491245  -376101.834640  47658.698049  -178708.701507  219174.134711  126672.263712  -307736.644928 ; -22211.212726  103627.233226  353569.353258  -22999.992359  -117007.538181  360.749122  -399039.886107  -479.878742  -1149.294376  -236.309088  -2238.267590  78668.950621  -2947.654822  -178.578993  -126.950059  -335330.180017  94822.107830  -233986.149128  126672.263712  253047.466533  -331944.821214 ; 27722.875634  -507050.357763  -706227.811695  28155.827571  111264.470969  -357.716187  767357.587548  409.762131  680.042488  83.682912  1510.681817  -82550.925082  -1290.694724  -320.322039  -1300.960601  709854.548298  -140360.476984  434682.645201  -307736.644928  -331944.821214  643208.338714 ;];
Results{1,4}={};
Results{1,3}=[0.000000,-1447.002500,32834.682306,-274502.246904,-0.187435];
