# Supplementary material for: A Pareto approach to resolve the conflict between information gain and experimental costs: Multiple-criteria design of carbon labeling experiments
Source: PLoS Comput Biol. 2018 Oct 31;14(10):e1006533. doi: 10.1371/journal.pcbi.1006533 (PMC6209137; doi:10.1371/journal.pcbi.1006533)
Supplement: S3 File — ZIP archive containing information criteria for flux space samples and Matlab scripts to evaluate variations. (ZIP) [file pcbi.1006533.s009.zip › Sensitivity/Sensitivity_3D_CNMR/Result1059CNMR.m]

function Results=Result1059CNMR()
Results{1,5}=[ 0.001000  0.001000  0.001000  0.001000  0.001000  0.001000  0.001000  1.970784  0.001000  10.000000 ];
Results{1,6}=[ 10.000000  10.000000  10.000000  10.000000  10.000000  10.000000  10.000000  10.000000  10.000000  10.000000  10.000000  10.000000  10.000000  10.000000  10.000000  10.000000  10.000000  10.000000  10.000000  10.000000  10.000000  10.000000  10.000000  10.000000  10.000000  10.000000  10.000000  10.000000  10.000000  10.000000  10.000000  10.000000  10.000000  10.000000  10.000000  10.000000  10.000000  10.000000  10.000000  10.000000  9.715525  10.000000  10.000000  10.000000  9.715525  10.000000  10.000000  10.000000  10.000000  10.000000 ];
Results{1,1}=[32834.682306, 30029.595641, 120.000000, 2445.086665, 974.986521, 240.000000];
Results{1,2}=[ 60699.923237  -42782.911692  -66029.101998  -45.694543  -17306.861972  -213.037498  79328.624164  232.233988  3152.208069  -9.556827  4614.520558  -24696.063086  1029.684632  522.408004  -106.987235  24623.767476  -4446.772387  56108.272815  -31537.430498  -38694.262809  55071.119600 ; -42782.911692  1609933.198918  795089.044830  800.918275  281428.557605  -25.842845  -820034.282671  134.279580  2212.874936  110.470676  3249.924999  75121.738637  388.203970  802.780362  2919.959867  -806506.148275  7277.666365  -466063.881909  388904.612979  139733.365746  -710860.307388 ; -66029.101998  795089.044830  964860.449328  -1096.752822  -359005.564852  229.783599  -1047696.155378  -106.344953  -3398.285264  52.605448  -5376.419905  57143.297666  -464.223541  228.730317  879.144065  -992863.447016  71556.025861  -570532.020170  492723.308688  440061.266925  -934832.358093 ; -45.694543  800.918275  -1096.752822  18.549659  3650.182342  -0.030936  1270.399678  0.440714  10.683632  0.338900  16.133945  596.322257  0.268347  0.439652  3.151959  1505.766712  -13.490681  431.618855  -1025.028005  -1000.655988  1393.618060 ; -17306.861972  281428.557605  -359005.564852  3650.182342  1305524.143340  -36.990518  418715.745679  198.518453  4437.729022  133.449329  6663.885643  202913.400108  81.854110  145.631217  1011.719036  496958.745922  1398.540571  137455.632561  -340871.774559  -338645.282079  466354.721986 ; -213.037498  -25.842845  229.783599  -0.030936  -36.990518  7.749174  -384.211580  0.578463  88.718409  9.185540  150.094292  55.727621  -4.220204  -5.347640  2.272133  -45.153107  8.353707  -157.167774  99.010368  237.062980  -295.273932 ; 79328.624164  -820034.282671  -1047696.155378  1270.399678  418715.745679  -384.211580  1143907.249636  159.673812  3470.145732  -137.898150  5230.145672  -65851.499052  695.297893  -77.110503  -895.895585  1070668.584203  -78946.927962  621693.977465  -533144.401402  -497928.094115  1022305.400531 ; 232.233988  134.279580  -106.344953  0.440714  198.518453  0.578463  159.673812  15.824154  14.358522  -0.737296  88.657457  27.231613  2.551502  0.211701  -3.857761  -79.430001  34.299281  59.089468  -96.251509  -157.448617  202.570701 ; 3152.208069  2212.874936  -3398.285264  10.683632  4437.729022  88.718409  3470.145732  14.358522  2902.083742  225.061245  4209.461203  -307.170192  49.944447  15.514556  -6.785498  1389.245765  -91.765342  2443.291163  -2167.082777  -4010.698722  3874.885103 ; -9.556827  110.470676  52.605448  0.338900  133.449329  9.185540  -137.898150  -0.737296  225.061245  36.825644  273.884906  34.757746  -0.871279  -2.279707  0.726096  -30.163945  8.666991  -39.200952  0.947539  -59.904420  -48.675774 ; 4614.520558  3249.924999  -5376.419905  16.133945  6663.885643  150.094292  5230.145672  88.657457  4209.461203  273.884906  6755.480282  -586.224959  75.918424  27.135911  -3.562210  2526.415750  -252.106324  3907.048153  -3340.916357  -5814.592975  5903.493886 ; -24696.063086  75121.738637  57143.297666  596.322257  202913.400108  55.727621  -65851.499052  27.231613  -307.170192  34.757746  -586.224959  164751.405742  -477.610507  41.974612  -88.309458  19280.315565  19211.016983  -88298.024183  -81363.259298  38589.373283  -24052.492475 ; 1029.684632  388.203970  -464.223541  0.268347  81.854110  -4.220204  695.297893  2.551502  49.944447  -0.871279  75.918424  -477.610507  530.315173  44.548122  12.542233  -597.291102  138.845809  473.029536  -12.960023  -485.351289  65.482552 ; 522.408004  802.780362  228.730317  0.439652  145.631217  -5.347640  -77.110503  0.211701  15.514556  -2.279707  27.135911  41.974612  44.548122  102.993176  -4.758493  -773.996789  65.811977  -154.521910  101.952186  -183.939487  -64.717546 ; -106.987235  2919.959867  879.144065  3.151959  1011.719036  2.272133  -895.895585  -3.857761  -6.785498  0.726096  -3.562210  -88.309458  12.542233  -4.758493  29.831355  -697.392754  -183.957755  -343.201890  450.910984  -73.315995  -1084.855119 ; 24623.767476  -806506.148275  -992863.447016  1505.766712  496958.745922  -45.153107  1070668.584203  -79.430001  1389.245765  -30.163945  2526.415750  19280.315565  -597.291102  -773.996789  -697.392754  1085128.614909  -69498.614728  557099.635262  -555757.381927  -440434.068134  973330.783121 ; -4446.772387  7277.666365  71556.025861  -13.490681  1398.540571  8.353707  -78946.927962  34.299281  -91.765342  8.666991  -252.106324  19211.016983  138.845809  65.811977  -183.957755  -69498.614728  13842.267852  -48623.093073  25551.517389  41729.413697  -65175.950906 ; 56108.272815  -466063.881909  -570532.020170  431.618855  137455.632561  -157.167774  621693.977465  59.089468  2443.291163  -39.200952  3907.048153  -88298.024183  473.029536  -154.521910  -343.201890  557099.635262  -48623.093073  359219.251020  -257592.114144  -265551.097383  537497.484121 ; -31537.430498  388904.612979  492723.308688  -1025.028005  -340871.774559  99.010368  -533144.401402  -96.251509  -2167.082777  0.947539  -3340.916357  -81363.259298  -12.960023  101.952186  450.910984  -555757.381927  25551.517389  -257592.114144  331814.162702  215015.166841  -493866.430545 ; -38694.262809  139733.365746  440061.266925  -1000.655988  -338645.282079  237.062980  -497928.094115  -157.448617  -4010.698722  -59.904420  -5814.592975  38589.373283  -485.351289  -183.939487  -73.315995  -440434.068134  41729.413697  -265551.097383  215015.166841  311872.111666  -464843.663783 ; 55071.119600  -710860.307388  -934832.358093  1393.618060  466354.721986  -295.273932  1022305.400531  202.570701  3874.885103  -48.675774  5903.493886  -24052.492475  65.482552  -64.717546  -1084.855119  973330.783121  -65175.950906  537497.484121  -493866.430545  -464843.663783  941987.103864 ;];
Results{1,4}={};
Results{1,3}=[0.000000,-862.430611,32834.682306,-395425.692123,-0.151082];
