# Supplementary material for: A Pareto approach to resolve the conflict between information gain and experimental costs: Multiple-criteria design of carbon labeling experiments
Source: PLoS Comput Biol. 2018 Oct 31;14(10):e1006533. doi: 10.1371/journal.pcbi.1006533 (PMC6209137; doi:10.1371/journal.pcbi.1006533)
Supplement: S3 File — ZIP archive containing information criteria for flux space samples and Matlab scripts to evaluate variations. (ZIP) [file pcbi.1006533.s009.zip › Sensitivity/Sensitivity_3D_CNMR/Result105CNMR.m]

function Results=Result105CNMR()
Results{1,5}=[ 0.001000  0.001000  0.001000  0.001000  0.001000  0.001000  0.001000  1.970784  0.001000  10.000000 ];
Results{1,6}=[ 10.000000  10.000000  10.000000  10.000000  10.000000  10.000000  10.000000  10.000000  10.000000  10.000000  10.000000  10.000000  10.000000  10.000000  10.000000  10.000000  10.000000  10.000000  10.000000  10.000000  10.000000  10.000000  10.000000  10.000000  10.000000  10.000000  10.000000  10.000000  10.000000  10.000000  10.000000  10.000000  10.000000  10.000000  10.000000  10.000000  10.000000  10.000000  10.000000  10.000000  9.715525  10.000000  10.000000  10.000000  9.715525  10.000000  10.000000  10.000000  10.000000  10.000000 ];
Results{1,1}=[32834.682306, 30029.595641, 120.000000, 2445.086665, 974.986521, 240.000000];
Results{1,2}=[ 34402.746697  -28247.443973  -44183.707624  -69.500921  -18309.357872  -191.914175  52591.512731  321.008386  1360.703371  39.216765  2452.653594  -20086.098329  989.812523  485.477955  2.885375  16729.621159  -5983.353134  38227.666380  -18248.308081  -25237.540863  32252.709163 ; -28247.443973  1093842.323241  529107.183462  1441.942310  366197.454679  -25.238387  -542275.909860  231.278749  1517.629564  204.050776  2792.205125  111944.700648  242.923310  815.932380  2774.522106  -504825.284745  23613.139562  -331691.471129  209151.772729  69552.386073  -440772.452059 ; -44183.707624  529107.183462  1027498.274613  -1602.759969  -406203.891313  242.154832  -1119785.581987  -183.869809  -1549.077928  25.877726  -3057.799847  100211.955151  -431.957753  347.124785  323.232069  -1039322.092002  189747.740081  -635421.971886  456289.218145  512033.221478  -928001.637701 ; -69.500921  1441.942310  -1602.759969  35.362245  5577.901311  0.090308  1866.588800  1.308420  9.121979  0.976993  16.704273  1156.831539  0.573551  1.173359  6.563979  2339.374664  -40.612944  554.709571  -1701.314305  -1557.259008  2108.393349 ; -18309.357872  366197.454679  -406203.891313  5577.901311  1513312.723447  -33.655513  476126.992908  440.521356  2885.261899  276.872548  5271.698441  297031.479591  140.510362  295.934372  1586.389164  594802.403536  2005.927440  137224.223568  -435697.384337  -404203.229730  547506.711041 ; -191.914175  -25.238387  242.154832  0.090308  -33.655513  11.007484  -421.625212  5.441077  48.733900  11.987172  119.910209  72.083422  -6.949727  -10.432965  3.058507  -39.161073  7.252452  -162.987560  85.379602  268.616638  -307.233081 ; 52591.512731  -542275.909860  -1119785.581987  1866.588800  476126.992908  -421.625212  1225843.574717  223.620188  1533.737555  -121.280789  2652.492488  -109354.584817  680.227656  -133.459988  -280.792701  1128583.656534  -207194.184970  692991.207693  -497630.533174  -576343.785742  1018822.969878 ; 321.008386  231.278749  -183.869809  1.308420  440.521356  5.441077  223.620188  39.402376  61.820042  7.899113  209.581625  58.185485  7.581965  1.061029  -4.500774  -67.825740  96.354358  98.469436  -196.658551  -299.912886  324.269900 ; 1360.703371  1517.629564  -1549.077928  9.121979  2885.261899  48.733900  1533.737555  61.820042  825.071144  153.398352  1507.926247  104.728059  38.671806  9.781716  1.003225  691.013599  34.939586  1021.399066  -1206.471802  -2136.629503  1841.094914 ; 39.216765  204.050776  25.877726  0.976993  276.872548  11.987172  -121.280789  7.899113  153.398352  43.046489  224.330731  65.819251  -0.133774  -4.597680  1.244613  -19.287252  23.021786  -27.971864  -52.428778  -120.540687  2.784469 ; 2452.653594  2792.205125  -3057.799847  16.704273  5271.698441  119.910209  2652.492488  209.581625  1507.926247  224.330731  3418.016569  120.926169  71.422640  23.348917  3.819438  1545.631080  -65.962755  2044.916287  -2269.147369  -3686.397155  3477.141813 ; -20086.098329  111944.700648  100211.955151  1156.831539  297031.479591  72.083422  -109354.584817  58.185485  104.728059  65.819251  120.926169  213978.333284  -528.705230  143.522140  -48.776884  -2570.968452  55846.883931  -130864.435485  -104632.882284  44562.549593  -31805.118033 ; 989.812523  242.923310  -431.957753  0.573551  140.510362  -6.949727  680.227656  7.581965  38.671806  -0.133774  71.422640  -528.705230  853.401443  97.220823  29.992403  -707.734047  400.140503  445.659144  -1.688631  -492.434362  -126.410275 ; 485.477955  815.932380  347.124785  1.173359  295.934372  -10.432965  -133.459988  1.061029  9.781716  -4.597680  23.348917  143.522140  97.220823  275.687270  -9.336224  -978.999324  222.519580  -304.765780  137.739096  -230.004737  -103.216274 ; 2.885375  2774.522106  323.232069  6.563979  1586.389164  3.058507  -280.792701  -4.500774  1.003225  1.244613  3.819438  -48.776884  29.992403  -9.336224  40.216630  -113.821412  -429.150250  0.163554  98.989602  -405.313895  -629.787656 ; 16729.621159  -504825.284745  -1039322.092002  2339.374664  594802.403536  -39.161073  1128583.656534  -67.825740  691.013599  -19.287252  1545.631080  -2570.968452  -707.734047  -978.999324  -113.821412  1117617.590325  -178189.455638  607836.741132  -530718.894916  -515877.199668  963757.968769 ; -5983.353134  23613.139562  189747.740081  -40.612944  2005.927440  7.252452  -207194.184970  96.354358  34.939586  23.021786  -65.962755  55846.883931  400.140503  222.519580  -429.150250  -178189.455638  63632.850466  -133161.298254  51956.984361  102781.535093  -151089.338671 ; 38227.666380  -331691.471129  -635421.971886  554.709571  137224.223568  -162.987560  692991.207693  98.469436  1021.399066  -27.971864  2044.916287  -130864.435485  445.659144  -304.765780  0.163554  607836.741132  -133161.298254  418879.132221  -234216.390375  -315822.838536  548900.166489 ; -18248.308081  209151.772729  456289.218145  -1701.314305  -435697.384337  85.379602  -497630.533174  -196.658551  -1206.471802  -52.428778  -2269.147369  -104632.882284  -1.688631  137.739096  98.989602  -530718.894916  51956.984361  -234216.390375  318279.898802  228971.177598  -452611.177528 ; -25237.540863  69552.386073  512033.221478  -1557.259008  -404203.229730  268.616638  -576343.785742  -299.912886  -2136.629503  -120.540687  -3686.397155  44562.549593  -492.434362  -230.004737  -405.313895  -515877.199668  102781.535093  -315822.838536  228971.177598  362576.898555  -502278.018252 ; 32252.709163  -440772.452059  -928001.637701  2108.393349  547506.711041  -307.233081  1018822.969878  324.269900  1841.094914  2.784469  3477.141813  -31805.118033  -126.410275  -103.216274  -629.787656  963757.968769  -151089.338671  548900.166489  -452611.177528  -502278.018252  888382.140133 ;];
Results{1,4}={};
Results{1,3}=[0.000000,-1036.990577,32834.682306,-394466.080864,-0.203567];
