# Supplementary material for: A Pareto approach to resolve the conflict between information gain and experimental costs: Multiple-criteria design of carbon labeling experiments
Source: PLoS Comput Biol. 2018 Oct 31;14(10):e1006533. doi: 10.1371/journal.pcbi.1006533 (PMC6209137; doi:10.1371/journal.pcbi.1006533)
Supplement: S3 File — ZIP archive containing information criteria for flux space samples and Matlab scripts to evaluate variations. (ZIP) [file pcbi.1006533.s009.zip › Sensitivity/Sensitivity_3D_CNMR/Result1060CNMR.m]

function Results=Result1060CNMR()
Results{1,5}=[ 0.001000  0.001000  0.001000  0.001000  0.001000  0.001000  0.001000  1.970784  0.001000  10.000000 ];
Results{1,6}=[ 10.000000  10.000000  10.000000  10.000000  10.000000  10.000000  10.000000  10.000000  10.000000  10.000000  10.000000  10.000000  10.000000  10.000000  10.000000  10.000000  10.000000  10.000000  10.000000  10.000000  10.000000  10.000000  10.000000  10.000000  10.000000  10.000000  10.000000  10.000000  10.000000  10.000000  10.000000  10.000000  10.000000  10.000000  10.000000  10.000000  10.000000  10.000000  10.000000  10.000000  9.715525  10.000000  10.000000  10.000000  9.715525  10.000000  10.000000  10.000000  10.000000  10.000000 ];
Results{1,1}=[32834.682306, 30029.595641, 120.000000, 2445.086665, 974.986521, 240.000000];
Results{1,2}=[ 23370.210177  -24838.144686  -34734.948075  -25.081533  -12085.017224  -167.333787  41344.928898  314.144656  609.175297  275.140297  1734.573491  -10594.465470  920.202157  225.298035  115.106085  16502.876694  -2000.167740  27654.313724  -17045.399196  -21944.918778  27768.896784 ; -24838.144686  2160333.945356  871214.535927  962.511560  365451.344527  -192.037328  -895896.203312  450.002965  1596.772610  828.892114  4844.399126  50007.037100  254.754975  460.622183  3296.090314  -904771.088568  5794.215664  -498060.467540  440481.228813  154596.885860  -785923.436293 ; -34734.948075  871214.535927  873299.756376  -1359.126670  -412198.918624  238.158949  -946038.495159  -401.205712  -946.651580  -394.790195  -2787.187891  46300.123752  -615.087819  165.988577  439.465010  -883112.109394  48398.635189  -516569.500849  409961.271396  398189.309757  -822806.969993 ; -25.081533  962.511560  -1359.126670  37.065495  5527.500253  -0.591408  1580.168486  2.542409  7.251585  3.613791  21.448855  435.140318  0.411580  0.379341  3.933923  1701.752995  -15.173483  624.649372  -1045.120571  -1216.672229  1669.612381 ; -12085.017224  365451.344527  -412198.918624  5527.500253  1961386.728190  -143.884160  482710.462604  976.893213  2644.259328  1341.635958  7699.233283  140218.635929  156.190680  149.886584  1265.410547  526345.877521  1469.772778  184128.062484  -326998.369404  -390062.061725  524595.019111 ; -167.333787  -192.037328  238.158949  -0.591408  -143.884160  12.959572  -427.486688  7.403915  19.808138  13.795614  77.774001  40.738842  -8.878795  -6.974413  2.527063  -43.228444  7.266410  -143.803842  86.982146  330.781337  -332.087128 ; 41344.928898  -895896.203312  -946038.495159  1580.168486  482710.462604  -427.486688  1030277.026911  456.277417  1042.245392  392.535195  2764.554803  -54343.058040  894.855114  -54.722256  -386.236609  950805.473091  -53250.589015  561363.731588  -440815.439351  -450235.761265  897540.003073 ; 314.144656  450.002965  -401.205712  2.542409  976.893213  7.403915  456.277417  43.386135  45.501463  24.788902  202.040155  -4.418030  10.488563  -0.098827  -1.734926  145.415065  12.912975  250.697776  -268.710006  -512.744858  509.749067 ; 609.175297  1596.772610  -946.651580  7.251585  2644.259328  19.808138  1042.245392  45.501463  180.644245  106.608564  429.757795  -51.754404  22.044620  -0.146863  5.727733  510.981994  -29.926718  638.325865  -592.984553  -1382.739996  1100.454162 ; 275.140297  828.892114  -394.790195  3.613791  1341.635958  13.795614  392.535195  24.788902  106.608564  64.169254  236.209110  -7.558983  8.687273  -2.092593  3.196372  210.680374  -9.979842  267.025527  -269.194800  -640.045118  468.483037 ; 1734.573491  4844.399126  -2787.187891  21.448855  7699.233283  77.774001  2764.554803  202.040155  429.757795  236.209110  1871.027820  -131.490249  62.666046  1.148413  16.225625  1583.006072  -117.403915  1887.453380  -1743.881703  -3574.050309  3172.041439 ; -10594.465470  50007.037100  46300.123752  435.140318  140218.635929  40.738842  -54343.058040  -4.418030  -51.754404  -7.558983  -131.490249  126667.242027  -560.859092  33.519241  -197.611971  13282.019178  9281.838295  -68279.367235  -68440.188445  41696.206967  -22889.472061 ; 920.202157  254.754975  -615.087819  0.411580  156.190680  -8.878795  894.855114  10.488563  22.044620  8.687273  62.666046  -560.859092  1026.131478  83.539124  40.508237  -586.741302  162.062049  509.118800  -25.631316  -640.388874  25.038573 ; 225.298035  460.622183  165.988577  0.379341  149.886584  -6.974413  -54.722256  -0.098827  -0.146863  -2.092593  1.148413  33.519241  83.539124  101.956524  -2.266701  -527.701518  34.930655  -159.578030  116.005420  -124.700510  -65.821188 ; 115.106085  3296.090314  439.465010  3.933923  1265.410547  2.527063  -386.236609  -1.734926  5.727733  3.196372  16.225625  -197.611971  40.508237  -2.266701  37.618938  -446.631969  -154.718314  -26.208576  268.381051  -300.167564  -723.215637 ; 16502.876694  -904771.088568  -883112.109394  1701.752995  526345.877521  -43.228444  950805.473091  145.415065  510.981994  210.680374  1583.006072  13282.019178  -586.741302  -527.701518  -446.631969  937314.643934  -44976.509167  501082.205283  -457980.900405  -383947.862248  840174.742568 ; -2000.167740  5794.215664  48398.635189  -15.173483  1469.772778  7.266410  -53250.589015  12.912975  -29.926718  -9.979842  -117.403915  9281.838295  162.062049  34.930655  -154.718314  -44976.509167  6606.524631  -32235.940404  15183.453362  27608.381989  -41638.041661 ; 27654.313724  -498060.467540  -516569.500849  624.649372  184128.062484  -143.803842  561363.731588  250.697776  638.325865  267.025527  1887.453380  -68279.367235  509.118800  -159.578030  -26.208576  501082.205283  -32235.940404  321239.828884  -214337.279571  -243096.495156  475484.081614 ; -17045.399196  440481.228813  409961.271396  -1045.120571  -326998.369404  86.982146  -440815.439351  -268.710006  -592.984553  -269.194800  -1743.881703  -68440.188445  -25.631316  116.005420  268.381051  -457980.900405  15183.453362  -214337.279571  265058.942929  167293.783187  -399014.252204 ; -21944.918778  154596.885860  398189.309757  -1216.672229  -390062.061725  330.781337  -450235.761265  -512.744858  -1382.739996  -640.045118  -3574.050309  41696.206967  -640.388874  -124.700510  -300.167564  -383947.862248  27608.381989  -243096.495156  167293.783187  287606.309375  -407811.891060 ; 27768.896784  -785923.436293  -822806.969993  1669.612381  524595.019111  -332.087128  897540.003073  509.749067  1100.454162  468.483037  3172.041439  -22889.472061  25.038573  -65.821188  -723.215637  840174.742568  -41638.041661  475484.081614  -399014.252204  -407811.891060  807600.223039 ;];
Results{1,4}={};
Results{1,3}=[0.000000,-761.756122,32834.682306,-419244.587680,-0.030181];
