# Supplementary material for: A Pareto approach to resolve the conflict between information gain and experimental costs: Multiple-criteria design of carbon labeling experiments
Source: PLoS Comput Biol. 2018 Oct 31;14(10):e1006533. doi: 10.1371/journal.pcbi.1006533 (PMC6209137; doi:10.1371/journal.pcbi.1006533)
Supplement: S3 File — ZIP archive containing information criteria for flux space samples and Matlab scripts to evaluate variations. (ZIP) [file pcbi.1006533.s009.zip › Sensitivity/Sensitivity_3D_CNMR/Result1061CNMR.m]

function Results=Result1061CNMR()
Results{1,5}=[ 0.001000  0.001000  0.001000  0.001000  0.001000  0.001000  0.001000  1.970784  0.001000  10.000000 ];
Results{1,6}=[ 10.000000  10.000000  10.000000  10.000000  10.000000  10.000000  10.000000  10.000000  10.000000  10.000000  10.000000  10.000000  10.000000  10.000000  10.000000  10.000000  10.000000  10.000000  10.000000  10.000000  10.000000  10.000000  10.000000  10.000000  10.000000  10.000000  10.000000  10.000000  10.000000  10.000000  10.000000  10.000000  10.000000  10.000000  10.000000  10.000000  10.000000  10.000000  10.000000  10.000000  9.715525  10.000000  10.000000  10.000000  9.715525  10.000000  10.000000  10.000000  10.000000  10.000000 ];
Results{1,1}=[32834.682306, 30029.595641, 120.000000, 2445.086665, 974.986521, 240.000000];
Results{1,2}=[ 40113.028419  -28721.247751  -63999.234383  -5.877861  -12411.222496  -262.467579  76238.748238  495.240350  1511.333134  103.221427  2596.969152  -20145.459262  594.706529  515.306258  8.033023  35264.248461  -6673.174946  49933.883919  -28091.020607  -43571.731589  57324.763643 ; -28721.247751  3048148.381548  713141.637799  219.942558  259321.050118  -379.458832  -731444.523848  699.471650  3960.017705  383.516868  7296.776819  38541.790600  254.110424  660.346816  2205.986526  -742328.042431  10368.089130  -409998.129801  366597.119377  143173.619884  -660240.062068 ; -63999.234383  713141.637799  1028535.968864  -431.372030  -344402.313469  373.273931  -1132096.278508  -485.890481  -2124.487604  -112.080079  -3836.850633  174557.793360  -274.247257  148.528339  -480.076145  -1004911.274620  120290.345205  -651978.589511  422637.859469  568108.164217  -988028.784028 ; -5.877861  219.942558  -431.372030  5.084149  1917.993573  -0.370446  499.454230  1.115628  5.242326  0.504495  9.399754  56.197176  0.031802  0.068668  0.895699  501.944177  -10.055640  221.336023  -273.759730  -350.067303  497.594690 ; -12411.222496  259321.050118  -344402.313469  1917.993573  2034657.716996  -288.901390  403083.191885  1305.550725  5224.757379  524.325992  9126.694539  70187.160436  42.075048  99.795691  840.897757  417554.261682  3630.603744  165907.106858  -237786.544339  -299731.755343  413765.549975 ; -262.467579  -379.458832  373.273931  -0.370446  -288.901390  13.744650  -599.533322  7.646111  31.921306  8.161058  95.415192  75.436066  -4.654704  -8.202745  2.153011  -128.852415  23.986309  -241.432766  154.982898  449.234968  -494.352064 ; 76238.748238  -731444.523848  -1132096.278508  499.454230  403083.191885  -599.533322  1251581.195132  576.466456  2394.661092  84.732970  3862.909663  -197988.833486  420.380662  -4.215064  552.692480  1098602.903715  -132742.723576  719853.114665  -461519.580271  -641148.089122  1093085.276278 ; 495.240350  699.471650  -485.890481  1.115628  1305.550725  7.646111  576.466456  67.034008  89.742042  12.585766  277.850373  -46.833188  6.259070  3.428934  -3.754770  99.466484  20.174850  325.469737  -296.043071  -604.910473  632.976534 ; 1511.333134  3960.017705  -2124.487604  5.242326  5224.757379  31.921306  2394.661092  89.742042  597.552542  107.535612  1091.706291  -401.277130  19.419522  8.884338  1.936594  1039.878348  -115.182989  1518.315118  -1110.474307  -2631.038540  2403.915680 ; 103.221427  383.516868  -112.080079  0.504495  524.325992  8.161058  84.732970  12.585766  107.535612  30.340564  150.754263  -15.889633  0.903547  -1.018591  0.714801  45.403180  -1.998744  83.054083  -70.878282  -222.181170  129.113211 ; 2596.969152  7296.776819  -3836.850633  9.399754  9126.694539  95.415192  3862.909663  277.850373  1091.706291  150.754263  2590.501068  -735.617824  33.107789  15.840287  4.808730  2003.192822  -253.642072  2750.543102  -1980.877399  -4369.804203  4259.256874 ; -20145.459262  38541.790600  174557.793360  56.197176  70187.160436  75.436066  -197988.833486  -46.833188  -401.277130  -15.889633  -735.617824  149005.821199  -256.611355  49.036499  -305.593316  -116680.436333  28240.942560  -149879.099172  -11182.790058  127556.349929  -155065.633805 ; 594.706529  254.110424  -274.247257  0.031802  42.075048  -4.654704  420.380662  6.259070  19.419522  0.903547  33.107789  -256.611355  266.055463  32.205649  7.057605  -395.758628  91.087500  246.406716  -0.490556  -294.712592  50.110475 ; 515.306258  660.346816  148.528339  0.068668  99.795691  -8.202745  -4.215064  3.428934  8.884338  -1.018591  15.840287  49.036499  32.205649  89.335276  -3.821533  -716.061238  55.039722  -126.855588  72.928094  -164.666811  -1.959605 ; 8.033023  2205.986526  -480.076145  0.895699  840.897757  2.153011  552.692480  -3.754770  1.936594  0.714801  4.808730  -305.593316  7.057605  -3.821533  22.270194  578.848484  -200.765678  474.001801  -128.021977  -460.485532  192.630047 ; 35264.248461  -742328.042431  -1004911.274620  501.944177  417554.261682  -128.852415  1098602.903715  99.466484  1039.878348  45.403180  2003.192822  -116680.436333  -395.758628  -716.061238  578.848484  1025750.913533  -115463.465240  617352.539990  -447774.693713  -532527.602504  966360.648573 ; -6673.174946  10368.089130  120290.345205  -10.055640  3630.603744  23.986309  -132742.723576  20.174850  -115.182989  -1.998744  -253.642072  28240.942560  91.087500  55.039722  -200.765678  -115463.465240  18897.089816  -79687.286663  43017.481013  71096.740954  -112805.839945 ; 49933.883919  -409998.129801  -651978.589511  221.336023  165907.106858  -241.432766  719853.114665  325.469737  1518.315118  83.054083  2750.543102  -149879.099172  246.406716  -126.855588  474.001801  617352.539990  -79687.286663  428590.134686  -243217.733203  -369518.002951  617764.525571 ; -28091.020607  366597.119377  422637.859469  -273.759730  -237786.544339  154.982898  -461519.580271  -296.043071  -1110.474307  -70.878282  -1980.877399  -11182.790058  -0.490556  72.928094  -128.021977  -447774.693713  43017.481013  -243217.733203  235190.532777  209706.167665  -410482.007358 ; -43571.731589  143173.619884  568108.164217  -350.067303  -299731.755343  449.234968  -641148.089122  -604.910473  -2631.038540  -222.181170  -4369.804203  127556.349929  -294.712592  -164.666811  -460.485532  -532527.602504  71096.740954  -369518.002951  209706.167665  399005.847405  -573042.541696 ; 57324.763643  -660240.062068  -988028.784028  497.594690  413765.549975  -494.352064  1093085.276278  632.976534  2403.915680  129.113211  4259.256874  -155065.633805  50.110475  -1.959605  192.630047  966360.648573  -112805.839945  617764.525571  -410482.007358  -573042.541696  975919.739947 ;];
Results{1,4}={};
Results{1,3}=[0.000000,-916.700058,32834.682306,-506622.775630,-1.052474];
