# Supplementary material for: A Pareto approach to resolve the conflict between information gain and experimental costs: Multiple-criteria design of carbon labeling experiments
Source: PLoS Comput Biol. 2018 Oct 31;14(10):e1006533. doi: 10.1371/journal.pcbi.1006533 (PMC6209137; doi:10.1371/journal.pcbi.1006533)
Supplement: S3 File — ZIP archive containing information criteria for flux space samples and Matlab scripts to evaluate variations. (ZIP) [file pcbi.1006533.s009.zip › Sensitivity/Sensitivity_3D_CNMR/Result1062CNMR.m]

function Results=Result1062CNMR()
Results{1,5}=[ 0.001000  0.001000  0.001000  0.001000  0.001000  0.001000  0.001000  1.970784  0.001000  10.000000 ];
Results{1,6}=[ 10.000000  10.000000  10.000000  10.000000  10.000000  10.000000  10.000000  10.000000  10.000000  10.000000  10.000000  10.000000  10.000000  10.000000  10.000000  10.000000  10.000000  10.000000  10.000000  10.000000  10.000000  10.000000  10.000000  10.000000  10.000000  10.000000  10.000000  10.000000  10.000000  10.000000  10.000000  10.000000  10.000000  10.000000  10.000000  10.000000  10.000000  10.000000  10.000000  10.000000  9.715525  10.000000  10.000000  10.000000  9.715525  10.000000  10.000000  10.000000  10.000000  10.000000 ];
Results{1,1}=[32834.682306, 30029.595641, 120.000000, 2445.086665, 974.986521, 240.000000];
Results{1,2}=[ 60395.088135  -49985.757179  -67548.221232  -6.329420  -40726.516767  -240.457669  79861.410639  334.183251  2311.870968  56.666147  3960.929001  -25767.164485  359.445890  168.575331  -35.884002  26860.382180  -6094.427858  57368.866854  -31411.899641  -38414.215078  55626.327744 ; -49985.757179  1949667.793886  817596.137370  129.373496  732590.305565  -33.972823  -833556.079529  254.634139  2468.094946  238.066204  4267.684771  70093.654942  230.884569  247.853287  3140.998178  -829081.244194  8946.920602  -478658.394197  406515.929391  89481.021949  -707387.360876 ; -67548.221232  817596.137370  1389716.090411  -236.260469  -1321482.734679  287.106006  -1521154.848010  -386.620942  -4157.910398  -115.169107  -7392.752626  96492.503351  -123.420503  53.444695  392.038410  -1445500.320724  101135.907775  -817860.532233  698943.397068  724127.580373  -1397267.345278 ; -6.329420  129.373496  -236.260469  0.304868  874.786656  -0.007128  269.993975  0.160653  1.536323  0.118581  2.635453  36.924589  0.016445  0.014622  0.449544  279.834069  -2.544261  118.259381  -154.745461  -194.735882  284.209083 ; -40726.516767  732590.305565  -1321482.734679  874.786656  5157226.517925  -116.927820  1515967.378999  1052.985381  9286.861233  662.200669  15796.268608  217633.084819  96.765061  89.572117  2435.131350  1571249.309641  2320.306826  654724.140057  -873198.163860  -1107703.137358  1609495.330778 ; -240.457669  -33.972823  287.106006  -0.007128  -116.927820  9.302118  -457.338095  2.495384  61.516232  11.640928  128.168744  78.043145  -1.733750  -1.659033  2.083444  -78.029776  11.966738  -196.242447  114.941958  291.836372  -369.481202 ; 79861.410639  -833556.079529  -1521154.848010  269.993975  1515967.378999  -457.338095  1671572.137597  469.050186  4443.750871  42.483931  7588.228039  -110260.038203  195.359461  -18.522098  -334.066389  1575723.176423  -111585.482402  897262.173381  -762344.155725  -816655.355447  1538859.981207 ; 334.183251  254.634139  -386.620942  0.160653  1052.985381  2.495384  469.050186  26.627291  45.674558  3.531058  157.655372  3.892847  1.434292  0.409749  -3.765726  149.699089  39.504432  234.494157  -249.335824  -407.524433  529.752204 ; 2311.870968  2468.094946  -4157.910398  1.536323  9286.861233  61.516232  4443.750871  45.674558  1392.728390  201.898197  2345.159484  -439.021779  11.019386  2.680220  -0.831409  2807.284448  -110.786375  2779.897152  -2356.915089  -4282.715543  4748.847116 ; 56.666147  238.066204  -115.169107  0.118581  662.200669  11.640928  42.483931  3.531058  201.898197  46.285829  279.271400  24.123044  -0.118700  -0.556894  0.673268  105.147400  8.086833  66.854420  -95.289380  -226.919104  145.370826 ; 3960.929001  4267.684771  -7392.752626  2.635453  15796.268608  128.168744  7588.228039  157.655372  2345.159484  279.271400  4610.200391  -862.565780  19.100043  5.059065  1.574461  5127.052891  -289.509784  4988.206706  -4133.808647  -7146.501366  8290.331046 ; -25767.164485  70093.654942  96492.503351  36.924589  217633.084819  78.043145  -110260.038203  3.892847  -439.021779  24.123044  -862.565780  152603.676019  -132.781715  8.895410  -134.181862  -30079.706334  27106.208367  -107611.595633  -50473.046855  68156.913949  -67716.901531 ; 359.445890  230.884569  -123.420503  0.016445  96.765061  -1.733750  195.359461  1.434292  11.019386  -0.118700  19.100043  -132.781715  81.797117  5.668256  2.915920  -240.180934  43.178760  131.755899  -0.960471  -161.529190  29.155530 ; 168.575331  247.853287  53.444695  0.014622  89.572117  -1.659033  -18.522098  0.409749  2.680220  -0.556894  5.059065  8.895410  5.668256  6.655050  0.137470  -218.030933  19.542700  -33.057589  22.306423  -52.483281  -4.171744 ; -35.884002  3140.998178  392.038410  0.449544  2435.131350  2.083444  -334.066389  -3.765726  -0.831409  0.673268  1.574461  -134.181862  2.915920  0.137470  24.299818  -264.407065  -198.048217  -67.466577  219.071336  -432.647958  -501.675034 ; 26860.382180  -829081.244194  -1445500.320724  279.834069  1571249.309641  -78.029776  1575723.176423  149.699089  2807.284448  105.147400  5127.052891  -30079.706334  -240.180934  -218.030933  -264.407065  1562349.970293  -98509.805810  822341.550770  -769991.561963  -742221.533312  1465767.187562 ; -6094.427858  8946.920602  101135.907775  -2.544261  2320.306826  11.966738  -111585.482402  39.504432  -110.786375  8.086833  -289.509784  27106.208367  43.178760  19.542700  -198.048217  -98509.805810  20277.521620  -68182.926940  36700.140940  59499.906340  -93672.225415 ; 57368.866854  -478658.394197  -817860.532233  118.259381  654724.140057  -196.242447  897262.173381  234.494157  2779.897152  66.854420  4988.206706  -107611.595633  131.755899  -33.057589  -67.466577  822341.550770  -68182.926940  502473.513309  -380336.563818  -431375.681137  806404.709673 ; -31411.899641  406515.929391  698943.397068  -154.745461  -873198.163860  114.941958  -762344.155725  -249.335824  -2356.915089  -95.289380  -4133.808647  -50473.046855  -0.960471  22.306423  219.071336  -769991.561963  36700.140940  -380336.563818  422890.019183  350162.831232  -717294.435676 ; -38414.215078  89481.021949  724127.580373  -194.735882  -1107703.137358  291.836372  -816655.355447  -407.524433  -4282.715543  -226.919104  -7146.501366  68156.913949  -161.529190  -52.483281  -432.647958  -742221.533312  59499.906340  -431375.681137  350162.831232  514562.490131  -780039.802484 ; 55626.327744  -707387.360876  -1397267.345278  284.209083  1609495.330778  -369.481202  1538859.981207  529.752204  4748.847116  145.370826  8290.331046  -67716.901531  29.155530  -4.171744  -501.675034  1465767.187562  -93672.225415  806404.709673  -717294.435676  -780039.802484  1449084.844920 ;];
Results{1,4}={};
Results{1,3}=[0.000000,-616.162142,32834.682306,-707572.279252,-0.154695];
