# Supplementary material for: A Pareto approach to resolve the conflict between information gain and experimental costs: Multiple-criteria design of carbon labeling experiments
Source: PLoS Comput Biol. 2018 Oct 31;14(10):e1006533. doi: 10.1371/journal.pcbi.1006533 (PMC6209137; doi:10.1371/journal.pcbi.1006533)
Supplement: S3 File — ZIP archive containing information criteria for flux space samples and Matlab scripts to evaluate variations. (ZIP) [file pcbi.1006533.s009.zip › Sensitivity/Sensitivity_3D_CNMR/Result1063CNMR.m]

function Results=Result1063CNMR()
Results{1,5}=[ 0.001000  0.001000  0.001000  0.001000  0.001000  0.001000  0.001000  1.970784  0.001000  10.000000 ];
Results{1,6}=[ 10.000000  10.000000  10.000000  10.000000  10.000000  10.000000  10.000000  10.000000  10.000000  10.000000  10.000000  10.000000  10.000000  10.000000  10.000000  10.000000  10.000000  10.000000  10.000000  10.000000  10.000000  10.000000  10.000000  10.000000  10.000000  10.000000  10.000000  10.000000  10.000000  10.000000  10.000000  10.000000  10.000000  10.000000  10.000000  10.000000  10.000000  10.000000  10.000000  10.000000  9.715525  10.000000  10.000000  10.000000  9.715525  10.000000  10.000000  10.000000  10.000000  10.000000 ];
Results{1,1}=[32834.682306, 30029.595641, 120.000000, 2445.086665, 974.986521, 240.000000];
Results{1,2}=[ 33140.721098  -19996.432599  -42780.356457  -5.040373  -12706.551643  -158.791640  52112.361167  218.976619  1550.720466  98.389828  2810.757249  -16139.250448  425.449557  203.146961  98.145228  18154.356795  -4511.406997  35897.592704  -18837.591267  -30011.397563  34993.395890 ; -19996.432599  1741878.345719  377914.769008  194.431862  349107.714336  -216.725287  -383051.404988  332.527121  3941.889623  380.404611  7437.871542  46266.417950  190.293661  264.370089  1736.784311  -378808.712205  7968.056259  -227608.225595  176362.583682  57771.272567  -339221.986259 ; -42780.356457  377914.769008  587555.186790  -244.262948  -354486.739123  210.040484  -650334.734509  -173.371986  -2185.773304  -110.674415  -4207.121683  72846.311347  -287.460806  31.800560  -346.622058  -574499.378821  64886.681191  -369004.924803  253837.119241  332244.053858  -556974.409229 ; -5.040373  194.431862  -244.262948  1.361454  1207.229430  -0.094029  283.409945  0.330293  3.259343  0.322837  5.970013  84.386229  0.023383  0.023633  0.639736  309.274274  -3.253103  110.263250  -193.061024  -207.157577  292.664288 ; -12706.551643  349107.714336  -354486.739123  1207.229430  2050216.258703  -116.940688  414231.052466  583.521034  5629.520986  576.809269  10246.124353  147186.079372  48.961307  53.114201  1004.795669  464573.753839  2384.114843  150451.619078  -299370.172038  -315272.971184  438359.942586 ; -158.791640  -216.725287  210.040484  -0.094029  -116.940688  9.632748  -375.086021  2.560525  61.313513  13.197331  131.920213  39.373057  -2.690373  -2.621761  1.554443  -50.148291  9.360804  -131.129714  84.012162  270.611815  -294.954394 ; 52112.361167  -383051.404988  -650334.734509  283.409945  414231.052466  -375.086021  724809.679366  225.681237  2220.747944  29.161066  3979.353959  -84811.706001  406.548200  28.828269  409.919283  629860.604656  -71558.727027  409918.489468  -278562.211920  -381604.149596  621940.375837 ; 218.976619  332.527121  -173.371986  0.330293  583.521034  2.560525  225.681237  22.611720  41.325011  4.405097  146.382857  19.934034  1.937109  0.381320  -2.996150  -4.330119  25.585656  97.967055  -134.037739  -250.765537  272.455980 ; 1550.720466  3941.889623  -2185.773304  3.259343  5629.520986  61.313513  2220.747944  41.325011  1263.362881  224.039803  2220.893248  -190.651636  15.713203  3.024149  5.221240  1152.239726  -86.655922  1507.828260  -1328.339504  -2818.240675  2444.478943 ; 98.389828  380.404611  -110.674415  0.322837  576.809269  13.197331  29.161066  4.405097  224.039803  53.336562  329.600862  9.462036  0.380429  -0.817273  1.001539  60.162926  0.418021  75.554363  -91.739804  -233.145030  124.329440 ; 2810.757249  7437.871542  -4207.121683  5.970013  10246.124353  131.920213  3979.353959  146.382857  2220.893248  329.600862  4647.470098  -421.118956  28.936443  6.452204  12.655423  2381.006221  -231.918150  2936.114427  -2499.460671  -4891.889250  4562.776653 ; -16139.250448  46266.417950  72846.311347  84.386229  147186.079372  39.373057  -84811.706001  19.934034  -190.651636  9.462036  -421.118956  136515.470443  -202.627893  11.431290  -191.884270  -11118.026088  15539.137882  -87548.116541  -58119.150164  62410.146596  -50632.434744 ; 425.449557  190.293661  -287.460806  0.023383  48.961307  -2.690373  406.548200  1.937109  15.713203  0.380429  28.936443  -202.627893  169.686916  14.894790  7.187118  -217.559051  51.779673  226.062956  -29.430921  -266.314955  119.617057 ; 203.146961  264.370089  31.800560  0.023633  53.114201  -2.621761  28.828269  0.381320  3.024149  -0.817273  6.452204  11.431290  14.894790  18.754774  0.044000  -270.565149  16.585130  -38.487048  24.977933  -80.019386  25.959116 ; 98.145228  1736.784311  -346.622058  0.639736  1004.795669  1.554443  409.919283  -2.996150  5.221240  1.001539  12.655423  -191.884270  7.187118  0.044000  23.859903  411.883699  -160.583542  378.450315  -157.691868  -353.296269  37.927307 ; 18154.356795  -378808.712205  -574499.378821  309.274274  464573.753839  -50.148291  629860.604656  -4.330119  1152.239726  60.162926  2381.006221  -11118.026088  -217.559051  -270.565149  411.883699  606376.575605  -60628.602508  339543.326400  -288305.696552  -308211.213889  549946.055854 ; -4511.406997  7968.056259  64886.681191  -3.253103  2384.114843  9.360804  -71558.727027  25.585656  -86.655922  0.418021  -231.918150  15539.137882  51.779673  16.585130  -160.583542  -60628.602508  10802.883783  -44041.014425  21672.308733  37652.153077  -57365.191158 ; 35897.592704  -227608.225595  -369004.924803  110.263250  150451.619078  -131.129714  409918.489468  97.967055  1507.828260  75.554363  2936.114427  -87548.116541  226.062956  -38.487048  378.450315  339543.326400  -44041.014425  247684.989591  -132511.315897  -214141.672276  339143.742574 ; -18837.591267  176362.583682  253837.119241  -193.061024  -299370.172038  84.012162  -278562.211920  -134.037739  -1328.339504  -91.739804  -2499.460671  -58119.150164  -29.430921  24.977933  -157.691868  -288305.696552  21672.308733  -132511.315897  177138.787173  127258.765093  -249813.567135 ; -30011.397563  57771.272567  332244.053858  -207.157577  -315272.971184  270.611815  -381604.149596  -250.765537  -2818.240675  -233.145030  -4891.889250  62410.146596  -266.314955  -80.019386  -353.296269  -308211.213889  37652.153077  -214141.672276  127258.765093  264294.861202  -342496.051957 ; 34993.395890  -339221.986259  -556974.409229  292.664288  438359.942586  -294.954394  621940.375837  272.455980  2444.478943  124.329440  4562.776653  -50632.434744  119.617057  25.959116  37.927307  549946.055854  -57365.191158  339143.742574  -249813.567135  -342496.051957  557142.989836 ;];
Results{1,4}={};
Results{1,3}=[0.000000,-732.217121,32834.682306,-340179.372684,-0.644652];
