# Supplementary material for: A Pareto approach to resolve the conflict between information gain and experimental costs: Multiple-criteria design of carbon labeling experiments
Source: PLoS Comput Biol. 2018 Oct 31;14(10):e1006533. doi: 10.1371/journal.pcbi.1006533 (PMC6209137; doi:10.1371/journal.pcbi.1006533)
Supplement: S3 File — ZIP archive containing information criteria for flux space samples and Matlab scripts to evaluate variations. (ZIP) [file pcbi.1006533.s009.zip › Sensitivity/Sensitivity_3D_CNMR/Result1064CNMR.m]

function Results=Result1064CNMR()
Results{1,5}=[ 0.001000  0.001000  0.001000  0.001000  0.001000  0.001000  0.001000  1.970784  0.001000  10.000000 ];
Results{1,6}=[ 10.000000  10.000000  10.000000  10.000000  10.000000  10.000000  10.000000  10.000000  10.000000  10.000000  10.000000  10.000000  10.000000  10.000000  10.000000  10.000000  10.000000  10.000000  10.000000  10.000000  10.000000  10.000000  10.000000  10.000000  10.000000  10.000000  10.000000  10.000000  10.000000  10.000000  10.000000  10.000000  10.000000  10.000000  10.000000  10.000000  10.000000  10.000000  10.000000  10.000000  9.715525  10.000000  10.000000  10.000000  9.715525  10.000000  10.000000  10.000000  10.000000  10.000000 ];
Results{1,1}=[32834.682306, 30029.595641, 120.000000, 2445.086665, 974.986521, 240.000000];
Results{1,2}=[ 54287.798986  -54015.404199  -62133.009320  -23.831412  -31654.234434  -309.460113  73598.835648  451.673825  1952.168505  181.087572  3381.499190  -19195.847252  1130.467723  497.512332  -151.811859  26314.159108  -3465.376084  50495.657727  -31560.928032  -33590.556106  52226.466434 ; -54015.404199  2424116.455533  1222796.741613  548.879967  618294.995179  -51.577734  -1257088.335748  263.622125  2042.785102  292.041869  3806.072928  46415.510462  551.367569  995.562859  3932.801491  -1277215.691081  9769.401559  -692956.180241  644714.523938  196594.132707  -1094746.379997 ; -62133.009320  1222796.741613  1485979.446158  -977.802776  -895946.356443  414.632085  -1608712.613556  -561.477164  -3229.724717  -285.678294  -5836.574779  133908.482036  -281.124233  371.307595  1123.960029  -1536895.016793  101410.457876  -877111.202464  725843.972347  668110.450593  -1454987.338771 ; -23.831412  548.879967  -977.802776  12.852256  3527.126173  -0.402592  1129.394491  0.964076  7.063898  0.820478  13.098672  44.497087  0.219502  0.335314  2.122758  1110.164078  -20.779290  521.310276  -562.797639  -836.594760  1170.497933 ; -31654.234434  618294.995179  -895946.356443  3527.126173  3731708.144341  -319.432531  1041247.419158  1275.946849  7329.532355  877.664433  13069.229312  44224.433477  241.958815  379.913984  2093.689064  1022443.973577  2003.851736  471950.507107  -516852.154859  -803772.474782  1101279.095812 ; -309.460113  -51.577734  414.632085  -0.402592  -319.432531  13.080013  -642.467313  5.031758  35.470860  8.809648  98.157534  84.378100  -7.405786  -8.359003  3.172994  -153.844619  14.485786  -272.123513  184.276004  422.460774  -516.003132 ; 73598.835648  -1257088.335748  -1608712.613556  1129.394491  1041247.419158  -642.467313  1748968.218535  653.781326  3610.740805  278.484803  6093.004788  -152779.942929  520.106871  -224.286005  -1110.842815  1655771.336262  -111810.710282  952717.387539  -780864.120030  -750037.009467  1584533.888012 ; 451.673825  263.622125  -561.477164  0.964076  1275.946849  5.031758  653.781326  35.743408  74.428702  10.613521  210.284497  -55.527383  8.054854  1.373931  -4.070065  230.960657  35.714510  367.133184  -320.683662  -575.668204  699.238388 ; 1952.168505  2042.785102  -3229.724717  7.063898  7329.532355  35.470860  3610.740805  74.428702  662.828117  122.819680  1213.451143  -556.063332  39.269477  8.160102  -1.421727  1950.128002  -74.957072  2232.756264  -1690.550757  -3473.210088  3684.129749 ; 181.087572  292.041869  -285.678294  0.820478  877.664433  8.809648  278.484803  10.613521  122.819680  31.036801  181.294049  -43.406664  3.134428  -0.935971  0.463634  173.775229  -0.732874  198.514032  -158.245026  -383.237021  334.561836 ; 3381.499190  3806.072928  -5836.574779  13.098672  13069.229312  98.157534  6093.004788  210.284497  1213.451143  181.294049  2806.121563  -1034.953599  68.625893  15.746088  0.315777  3676.319779  -212.761181  4057.702408  -3035.422475  -5902.007656  6558.182141 ; -19195.847252  46415.510462  133908.482036  44.497087  44224.433477  84.378100  -152779.942929  -55.527383  -556.063332  -43.406664  -1034.953599  141365.961965  -519.515817  50.008266  -260.020656  -81179.245268  27648.941200  -123486.979360  -22099.528627  99014.400262  -114776.687527 ; 1130.467723  551.367569  -281.124233  0.219502  241.958815  -7.405786  520.106871  8.054854  39.269477  3.134428  68.625893  -519.515817  700.729413  54.631763  15.722760  -923.788550  234.378924  379.849396  123.858005  -457.632947  -182.577753 ; 497.512332  995.562859  371.307595  0.335314  379.913984  -8.359003  -224.286005  1.373931  8.160102  -0.935971  15.746088  50.008266  54.631763  121.264299  -5.475526  -919.710819  93.087660  -244.189737  188.616519  -162.889328  -204.531901 ; -151.811859  3932.801491  1123.960029  2.122758  2093.689064  3.172994  -1110.842815  -4.070065  -1.421727  0.463634  0.315777  -260.020656  15.722760  -5.475526  30.536376  -1007.741192  -234.385974  -438.464416  711.459819  -205.297957  -1224.074795 ; 26314.159108  -1277215.691081  -1536895.016793  1110.164078  1022443.973577  -153.844619  1655771.336262  230.960657  1950.128002  173.775229  3676.319779  -81179.245268  -923.788550  -919.710819  -1007.741192  1640135.482715  -101093.986615  884278.532244  -785523.882586  -670381.863591  1509692.387687 ; -3465.376084  9769.401559  101410.457876  -20.779290  2003.851736  14.485786  -111810.710282  35.714510  -74.957072  -0.732874  -212.761181  27648.941200  234.378924  93.087660  -234.385974  -101093.986615  22174.652046  -67991.648100  36706.104566  59379.001964  -94284.398846 ; 50495.657727  -692956.180241  -877111.202464  521.310276  471950.507107  -272.123513  952717.387539  367.133184  2232.756264  198.514032  4057.702408  -123486.979360  379.849396  -244.189737  -438.464416  884278.532244  -67991.648100  536199.429863  -401595.231430  -406946.005768  848017.345402 ; -31560.928032  644714.523938  725843.972347  -562.797639  -516852.154859  184.276004  -780864.120030  -320.683662  -1690.550757  -158.245026  -3035.422475  -22099.528627  123.858005  188.616519  711.459819  -785523.882586  36706.104566  -401595.231430  417533.596933  297890.138762  -716568.598016 ; -33590.556106  196594.132707  668110.450593  -836.594760  -803772.474782  422.460774  -750037.009467  -575.668204  -3473.210088  -383.237021  -5902.007656  99014.400262  -457.632947  -162.889328  -205.297957  -670381.863591  59379.001964  -406946.005768  297890.138762  448115.131102  -704282.868263 ; 52226.466434  -1094746.379997  -1454987.338771  1170.497933  1101279.095812  -516.003132  1584533.888012  699.238388  3684.129749  334.561836  6558.182141  -114776.687527  -182.577753  -204.531901  -1224.074795  1509692.387687  -94284.398846  848017.345402  -716568.598016  -704282.868263  1463335.062692 ;];
Results{1,4}={};
Results{1,3}=[0.000000,-914.418080,32834.682306,-672301.598720,-0.227557];
