# Supplementary material for: A Pareto approach to resolve the conflict between information gain and experimental costs: Multiple-criteria design of carbon labeling experiments
Source: PLoS Comput Biol. 2018 Oct 31;14(10):e1006533. doi: 10.1371/journal.pcbi.1006533 (PMC6209137; doi:10.1371/journal.pcbi.1006533)
Supplement: S3 File — ZIP archive containing information criteria for flux space samples and Matlab scripts to evaluate variations. (ZIP) [file pcbi.1006533.s009.zip › Sensitivity/Sensitivity_3D_CNMR/Result1065CNMR.m]

function Results=Result1065CNMR()
Results{1,5}=[ 0.001000  0.001000  0.001000  0.001000  0.001000  0.001000  0.001000  1.970784  0.001000  10.000000 ];
Results{1,6}=[ 10.000000  10.000000  10.000000  10.000000  10.000000  10.000000  10.000000  10.000000  10.000000  10.000000  10.000000  10.000000  10.000000  10.000000  10.000000  10.000000  10.000000  10.000000  10.000000  10.000000  10.000000  10.000000  10.000000  10.000000  10.000000  10.000000  10.000000  10.000000  10.000000  10.000000  10.000000  10.000000  10.000000  10.000000  10.000000  10.000000  10.000000  10.000000  10.000000  10.000000  9.715525  10.000000  10.000000  10.000000  9.715525  10.000000  10.000000  10.000000  10.000000  10.000000 ];
Results{1,1}=[32834.682306, 30029.595641, 120.000000, 2445.086665, 974.986521, 240.000000];
Results{1,2}=[ 55976.720512  -28935.952453  -63311.944201  -8.978577  -18025.383460  -307.128128  75056.611458  534.674741  1194.254322  280.760805  2923.125701  -28679.966668  281.839053  224.591670  8.621370  24923.331771  -11132.790027  55837.556774  -26773.885422  -41794.869351  52045.475204 ; -28935.952453  1426123.774819  426617.536060  198.248390  346733.314115  -202.966798  -437926.589954  465.267862  1747.476477  538.457813  4508.858801  70284.335517  147.873593  250.372083  1700.023847  -420607.006997  21543.342080  -263594.326519  190006.085967  76249.069192  -377758.675045 ; -63311.944201  426617.536060  985664.337086  -260.876820  -401167.831253  317.930950  -1084545.449567  -442.695094  -1331.843785  -270.246609  -3419.316533  194353.658799  -83.417125  49.971218  -328.848488  -982180.276951  208225.893945  -637339.175940  411437.882745  552934.540773  -929223.193873 ; -8.978577  198.248390  -260.876820  1.126715  1148.382123  -0.066541  300.099108  0.542030  1.572213  0.487291  3.871010  108.985002  0.016535  0.023744  0.632684  341.949274  -6.340794  111.973023  -220.297373  -221.876686  316.881122 ; -18025.383460  346733.314115  -401167.831253  1148.382123  1995344.314505  -124.427132  464941.748444  988.298641  2872.218167  883.292388  7047.723828  197132.325159  29.764048  46.698484  1023.168655  539676.992821  4847.327909  161254.131318  -359071.291026  -356721.595482  503495.338843 ; -307.128128  -202.966798  317.930950  -0.066541  -124.427132  14.310029  -519.542845  6.837601  19.370227  11.118069  73.512447  85.066627  -1.822071  -2.761600  2.443921  -52.031200  20.987606  -220.128301  132.819902  382.890051  -439.335949 ; 75056.611458  -437926.589954  -1084545.449567  300.099108  464941.748444  -519.542845  1197825.759594  501.861004  1467.752285  241.714012  3443.975863  -217634.925984  131.916229  -11.502070  388.702574  1074855.286609  -228871.319900  702897.481072  -450669.677638  -622334.550198  1028087.646592 ; 534.674741  465.267862  -442.695094  0.542030  988.298641  6.837601  501.861004  46.847838  56.791814  19.529603  214.149256  -22.079922  2.243219  1.358406  -3.114547  80.508828  38.989264  316.316541  -308.646017  -526.863445  562.476658 ; 1194.254322  1747.476477  -1331.843785  1.572213  2872.218167  19.370227  1467.752285  56.791814  231.234890  93.680373  520.029133  -171.161376  4.625602  2.153022  0.385168  602.977397  -83.847098  987.096856  -830.054812  -1613.851834  1492.224018 ; 280.760805  538.457813  -270.246609  0.487291  883.292388  11.118069  241.714012  19.529603  93.680373  41.720845  180.366025  -5.025087  0.775359  -0.175647  0.460166  114.937820  -5.634394  199.467301  -201.149046  -397.924284  310.316031 ; 2923.125701  4508.858801  -3419.316533  3.871010  7047.723828  73.512447  3443.975863  214.149256  520.029133  180.366025  1837.197060  -462.946048  11.041927  5.348509  1.087940  1664.608163  -294.030864  2538.414025  -2096.704794  -3693.944903  3755.499015 ; -28679.966668  70284.335517  194353.658799  108.985002  197132.325159  85.066627  -217634.925984  -22.079922  -171.161376  -5.025087  -462.946048  194288.605596  -96.434355  11.910368  -212.280667  -122491.070402  64393.270323  -178065.523669  -25367.543873  127989.901819  -155323.628321 ; 281.839053  147.873593  -83.417125  0.016535  29.764048  -1.822071  131.916229  2.243219  4.625602  0.775359  11.041927  -96.434355  51.587101  5.326569  1.766932  -198.873095  56.124185  94.577312  -0.082964  -99.412660  9.496257 ; 224.591670  250.372083  49.971218  0.023744  46.698484  -2.761600  -11.502070  1.358406  2.153022  -0.175647  5.348509  11.910368  5.326569  9.473064  -0.110626  -262.995458  36.173798  -28.920261  14.805408  -48.595857  1.115099 ; 8.621370  1700.023847  -328.848488  0.632684  1023.168655  2.443921  388.702574  -3.114547  0.385168  0.460166  1.087940  -212.280667  1.766932  -0.110626  19.270572  455.709698  -299.585284  353.901632  -124.560014  -386.560041  58.289166 ; 24923.331771  -420607.006997  -982180.276951  341.949274  539676.992821  -52.031200  1074855.286609  80.508828  602.977397  114.937820  1664.608163  -122491.070402  -198.873095  -262.995458  455.709698  1034378.761085  -201998.988950  607657.469448  -454052.084321  -536295.877425  934545.533762 ; -11132.790027  21543.342080  208225.893945  -6.340794  4847.327909  20.987606  -228871.319900  38.989264  -83.847098  -5.634394  -294.030864  64393.270323  56.124185  36.173798  -299.585284  -201998.988950  59485.532912  -143463.984653  70234.096347  120099.018971  -186792.018278 ; 55837.556774  -263594.326519  -637339.175940  111.973023  161254.131318  -220.128301  702897.481072  316.316541  987.096856  199.467301  2538.414025  -178065.523669  94.577312  -28.920261  353.901632  607657.469448  -143463.984653  432789.584754  -233633.641159  -362776.945278  586469.478524 ; -26773.885422  190006.085967  411437.882745  -220.297373  -359071.291026  132.819902  -450669.677638  -308.646017  -830.054812  -201.149046  -2096.704794  -25367.543873  -0.082964  14.805408  -124.560014  -454052.084321  70234.096347  -233633.641159  248591.848686  216710.980614  -402197.807135 ; -41794.869351  76249.069192  552934.540773  -221.876686  -356721.595482  382.890051  -622334.550198  -526.863445  -1613.851834  -397.924284  -3693.944903  127989.901819  -99.412660  -48.595857  -386.560041  -536295.877425  120099.018971  -362776.945278  216710.980614  391854.859131  -550921.866557 ; 52045.475204  -377758.675045  -929223.193873  316.881122  503495.338843  -439.335949  1028087.646592  562.476658  1492.224018  310.316031  3755.499015  -155323.628321  9.496257  1.115099  58.289166  934545.533762  -186792.018278  586469.478524  -402197.807135  -550921.866557  909132.772971 ;];
Results{1,4}={};
Results{1,3}=[0.000000,-582.996477,32834.682306,-425414.744751,-0.150926];
