# Supplementary material for: A Pareto approach to resolve the conflict between information gain and experimental costs: Multiple-criteria design of carbon labeling experiments
Source: PLoS Comput Biol. 2018 Oct 31;14(10):e1006533. doi: 10.1371/journal.pcbi.1006533 (PMC6209137; doi:10.1371/journal.pcbi.1006533)
Supplement: S3 File — ZIP archive containing information criteria for flux space samples and Matlab scripts to evaluate variations. (ZIP) [file pcbi.1006533.s009.zip › Sensitivity/Sensitivity_3D_CNMR/Result1066CNMR.m]

function Results=Result1066CNMR()
Results{1,5}=[ 0.001000  0.001000  0.001000  0.001000  0.001000  0.001000  0.001000  1.970784  0.001000  10.000000 ];
Results{1,6}=[ 10.000000  10.000000  10.000000  10.000000  10.000000  10.000000  10.000000  10.000000  10.000000  10.000000  10.000000  10.000000  10.000000  10.000000  10.000000  10.000000  10.000000  10.000000  10.000000  10.000000  10.000000  10.000000  10.000000  10.000000  10.000000  10.000000  10.000000  10.000000  10.000000  10.000000  10.000000  10.000000  10.000000  10.000000  10.000000  10.000000  10.000000  10.000000  10.000000  10.000000  9.715525  10.000000  10.000000  10.000000  9.715525  10.000000  10.000000  10.000000  10.000000  10.000000 ];
Results{1,1}=[32834.682306, 30029.595641, 120.000000, 2445.086665, 974.986521, 240.000000];
Results{1,2}=[ 26643.754178  -17783.054509  -43167.991308  -56.546316  -24993.226583  -186.630741  51417.767217  436.774846  780.438900  127.996088  1773.834232  -12430.078398  1150.074611  1082.705313  48.845228  21140.456637  -3776.208542  33969.349365  -19479.484467  -30111.500680  35948.283985 ; -17783.054509  2026693.400071  428372.210734  1935.878805  704771.457011  -362.230052  -430253.508445  892.273543  2731.049632  602.755995  6517.195710  31114.557789  -51.173295  1556.395050  1959.821980  -437475.538699  9148.411407  -251517.679279  210017.554540  37216.629712  -370107.398813 ; -43167.991308  428372.210734  1196728.930991  -4279.174649  -1453408.390038  400.282753  -1324940.389581  -884.112028  -2207.404635  -351.158393  -5210.351039  141975.001092  -689.240680  466.585617  -1063.778399  -1167436.986109  102201.557380  -740338.090795  479941.331630  715254.356202  -1153372.485456 ; -56.546316  1935.878805  -4279.174649  125.784389  21378.395226  -1.419902  4880.810325  6.526999  21.567518  4.733682  51.513277  240.690254  0.357410  3.065342  7.316838  4829.870483  -31.843605  2272.269725  -2485.178146  -3353.870747  4963.664605 ; -24993.226583  704771.457011  -1453408.390038  21378.395226  7867769.106984  -573.644611  1663413.236817  3119.875452  7624.851679  1663.049670  17520.715245  54471.381171  126.894810  1083.213140  2386.472110  1638962.593043  6236.603262  772506.595089  -835180.263712  -1162342.205638  1715696.997497 ; -186.630741  -362.230052  400.282753  -1.419902  -573.644611  13.351910  -616.424638  8.842849  20.801588  10.273160  74.886427  50.890365  -7.550017  -36.222582  3.321266  -183.331296  10.537812  -236.112409  164.872253  485.549270  -558.636805 ; 51417.767217  -430253.508445  -1324940.389581  4880.810325  1663413.236817  -616.424638  1471899.977242  1014.222637  2475.029583  337.850299  5501.216153  -161434.441656  950.327787  252.447550  1177.453723  1286922.274783  -112262.933177  820603.516781  -529122.315547  -808129.484985  1284878.485326 ; 436.774846  892.273543  -884.112028  6.526999  3119.875452  8.842849  1014.222637  74.594226  71.624447  20.103640  263.077527  -49.687799  17.631953  11.266335  -3.090401  505.599053  23.895728  524.699225  -507.819281  -962.722954  1144.989468 ; 780.438900  2731.049632  -2207.404635  21.567518  7624.851679  20.801588  2475.029583  71.624447  259.253546  89.791797  554.826143  -222.604652  35.738773  28.572959  4.624418  1605.378934  -44.352221  1382.687122  -1153.461267  -2405.533452  2572.345520 ; 127.996088  602.755995  -351.158393  4.733682  1663.049670  10.273160  337.850299  20.103640  89.791797  36.875183  153.009661  -22.081538  5.762736  -8.152744  1.942825  268.337612  -0.849037  216.138431  -204.385970  -444.920775  415.705082 ; 1773.834232  6517.195710  -5210.351039  51.513277  17520.715245  74.886427  5501.216153  263.077527  554.826143  153.009661  1823.892467  -519.517175  81.110184  77.074847  10.181124  3867.099158  -139.179244  3275.734972  -2702.004343  -5230.846389  5981.978148 ; -12430.078398  31114.557789  141975.001092  240.690254  54471.381171  50.890365  -161434.441656  -49.687799  -222.604652  -22.081538  -519.517175  133355.157903  -698.570912  155.002119  -394.838100  -83886.651911  19723.611752  -126806.587565  -27630.622175  108023.304153  -116857.935021 ; 1150.074611  -51.173295  -689.240680  0.357410  126.894810  -7.550017  950.327787  17.631953  35.738773  5.762736  81.110184  -698.570912  1425.712794  97.894861  49.388009  -608.194977  258.526006  670.247639  -125.594903  -636.265678  -118.937929 ; 1082.705313  1556.395050  466.585617  3.065342  1083.213140  -36.222582  252.447550  11.266335  28.572959  -8.152744  77.074847  155.002119  97.894861  2270.570790  -53.435531  -1932.417345  197.733622  -422.614626  223.301846  -957.357548  201.235219 ; 48.845228  1959.821980  -1063.778399  7.316838  2386.472110  3.321266  1177.453723  -3.090401  4.624418  1.942825  10.181124  -394.838100  49.388009  -53.435531  35.988440  1171.524629  -225.910691  869.483448  -367.119788  -792.865949  598.584131 ; 21140.456637  -437475.538699  -1167436.986109  4829.870483  1638962.593043  -183.331296  1286922.274783  505.599053  1605.378934  268.337612  3867.099158  -83886.651911  -608.194977  -1932.417345  1171.524629  1183872.273256  -94740.753612  701899.260566  -508262.152287  -681203.592432  1133437.578804 ; -3776.208542  9148.411407  102201.557380  -31.843605  6236.603262  10.537812  -112262.933177  23.895728  -44.352221  -0.849037  -139.179244  19723.611752  258.526006  197.733622  -225.910691  -94740.753612  14406.496131  -67632.820296  31692.334880  58721.190442  -89156.948621 ; 33969.349365  -251517.679279  -740338.090795  2272.269725  772506.595089  -236.112409  820603.516781  524.699225  1382.687122  216.138431  3275.734972  -126806.587565  670.247639  -422.614626  869.483448  701899.260566  -67632.820296  473564.500759  -269976.072215  -446776.330707  699612.169652 ; -19479.484467  210017.554540  479941.331630  -2485.178146  -835180.263712  164.872253  -529122.315547  -507.819281  -1153.461267  -204.385970  -2702.004343  -27630.622175  -125.594903  223.301846  -367.119788  -508262.152287  31692.334880  -269976.072215  262183.462709  270742.211304  -477474.565294 ; -30111.500680  37216.629712  715254.356202  -3353.870747  -1162342.205638  485.549270  -808129.484985  -962.722954  -2405.533452  -444.920775  -5230.846389  108023.304153  -636.265678  -957.357548  -792.865949  -681203.592432  58721.190442  -446776.330707  270742.211304  518056.131905  -727631.788211 ; 35948.283985  -370107.398813  -1153372.485456  4963.664605  1715696.997497  -558.636805  1284878.485326  1144.989468  2572.345520  415.705082  5981.978148  -116857.935021  -118.937929  201.235219  598.584131  1133437.578804  -89156.948621  699612.169652  -477474.565294  -727631.788211  1155984.037897 ;];
Results{1,4}={};
Results{1,3}=[0.000000,-1365.647963,32834.682306,-777963.012084,-0.271941];
