# Supplementary material for: A Pareto approach to resolve the conflict between information gain and experimental costs: Multiple-criteria design of carbon labeling experiments
Source: PLoS Comput Biol. 2018 Oct 31;14(10):e1006533. doi: 10.1371/journal.pcbi.1006533 (PMC6209137; doi:10.1371/journal.pcbi.1006533)
Supplement: S3 File — ZIP archive containing information criteria for flux space samples and Matlab scripts to evaluate variations. (ZIP) [file pcbi.1006533.s009.zip › Sensitivity/Sensitivity_3D_CNMR/Result1067CNMR.m]

function Results=Result1067CNMR()
Results{1,5}=[ 0.001000  0.001000  0.001000  0.001000  0.001000  0.001000  0.001000  1.970784  0.001000  10.000000 ];
Results{1,6}=[ 10.000000  10.000000  10.000000  10.000000  10.000000  10.000000  10.000000  10.000000  10.000000  10.000000  10.000000  10.000000  10.000000  10.000000  10.000000  10.000000  10.000000  10.000000  10.000000  10.000000  10.000000  10.000000  10.000000  10.000000  10.000000  10.000000  10.000000  10.000000  10.000000  10.000000  10.000000  10.000000  10.000000  10.000000  10.000000  10.000000  10.000000  10.000000  10.000000  10.000000  9.715525  10.000000  10.000000  10.000000  9.715525  10.000000  10.000000  10.000000  10.000000  10.000000 ];
Results{1,1}=[32834.682306, 30029.595641, 120.000000, 2445.086665, 974.986521, 240.000000];
Results{1,2}=[ 39099.119221  -32579.529355  -49272.597408  -11.236998  -11853.284525  -291.053417  58880.802560  458.516124  1089.077045  218.470918  2222.205349  -16825.241235  468.874219  414.254341  32.506952  21862.457390  -3393.623436  40477.506132  -23333.327424  -33313.718493  42477.474469 ; -32579.529355  2751125.502920  853695.563157  371.256025  286881.483938  -305.811841  -878807.721435  544.967773  2407.145740  578.006353  5424.790721  48067.428236  219.843717  636.340236  2748.154247  -887238.121390  5372.240175  -488549.337865  437432.879057  163642.864783  -784593.807138 ; -49272.597408  853695.563157  787307.414349  -520.099162  -322850.410213  347.884271  -858197.127410  -493.239274  -1263.748265  -226.818234  -2622.033123  75241.392806  -227.137618  137.123631  125.887132  -792136.992974  54485.129760  -476536.207191  369874.230223  386379.902495  -762091.643256 ; -11.236998  371.256025  -520.099162  6.872618  2279.121288  -0.342169  602.298884  1.322592  4.116542  0.977061  8.788968  177.791050  0.063240  0.138381  1.286505  658.240723  -6.523682  235.346110  -410.164808  -450.512335  629.639670 ; -11853.284525  286881.483938  -322850.410213  2279.121288  1670647.373833  -211.023118  376753.163756  1013.805902  3112.554996  748.743263  6586.730365  128018.365722  46.263159  111.484629  846.332210  420058.037185  1663.741271  138830.342796  -267931.514191  -295229.617153  403575.416003 ; -291.053417  -305.811841  347.884271  -0.342169  -211.023118  16.460802  -577.996481  7.720216  14.842650  7.051995  67.475952  69.335556  -3.995161  -8.170784  2.668196  -75.983842  14.410294  -225.395450  146.723257  460.075353  -481.386923 ; 58880.802560  -878807.721435  -858197.127410  602.298884  376753.163756  -577.996481  940706.927596  553.403436  1465.903950  235.019426  2634.712451  -87397.849835  333.431608  -26.265223  -84.003144  856801.582630  -60191.680123  521693.827131  -399692.108484  -438357.122222  836482.950191 ; 458.516124  544.967773  -493.239274  1.322592  1013.805902  7.720216  553.403436  48.020230  61.576221  16.988920  204.105405  -43.741763  4.673760  1.890525  -2.089097  164.101533  2.097756  341.990544  -309.844969  -591.508232  594.304158 ; 1089.077045  2407.145740  -1263.748265  4.116542  3112.554996  14.842650  1465.903950  61.576221  222.882644  71.670300  471.578828  -164.718851  10.710499  2.754811  2.688813  538.434850  -53.964203  924.854635  -766.444052  -1764.059896  1464.261278 ; 218.470918  578.006353  -226.818234  0.977061  748.743263  7.051995  235.019426  16.988920  71.670300  27.383995  121.455819  -20.822408  1.815294  -0.831597  1.029758  89.780777  -7.932370  168.939102  -152.311513  -382.087612  266.600913 ; 2222.205349  5424.790721  -2622.033123  8.788968  6586.730365  67.475952  2634.712451  204.105405  471.578828  121.455819  1498.608632  -330.103112  21.275026  5.350211  6.780986  1178.930939  -141.041732  1929.609413  -1598.457771  -3372.456879  2991.696610 ; -16825.241235  48067.428236  75241.392806  177.791050  128018.365722  69.335556  -87397.849835  -43.741763  -164.718851  -20.822408  -330.103112  135115.452127  -223.195276  21.955474  -198.967019  -15677.042271  12426.977797  -87815.678848  -53634.552813  63709.975171  -56736.185633 ; 468.874219  219.843717  -227.137618  0.063240  46.263159  -3.995161  333.431608  4.673760  10.710499  1.815294  21.275026  -223.195276  204.427090  27.875440  7.259953  -304.204792  55.375869  209.379405  2.743180  -242.302730  27.377669 ; 414.254341  636.340236  137.123631  0.138381  111.484629  -8.170784  -26.265223  1.890525  2.754811  -0.831597  5.350211  21.955474  27.875440  81.580220  -1.682465  -609.384657  32.616792  -110.154277  82.430425  -143.334725  -31.997430 ; 32.506952  2748.154247  125.887132  1.286505  846.332210  2.668196  -84.003144  -2.089097  2.688813  1.029758  6.780986  -198.967019  7.259953  -1.682465  24.822475  -50.384645  -137.323826  110.975176  112.267464  -258.702299  -366.517424 ; 21862.457390  -887238.121390  -792136.992974  658.240723  420058.037185  -75.983842  856801.582630  164.101533  538.434850  89.780777  1178.930939  -15677.042271  -304.204792  -609.384657  -50.384645  843490.253213  -52264.689695  457508.968409  -411170.197579  -367921.490162  770463.401473 ; -3393.623436  5372.240175  54485.129760  -6.523682  1663.741271  14.410294  -60191.680123  2.097756  -53.964203  -7.932370  -141.041732  12426.977797  55.375869  32.616792  -137.323826  -52264.689695  7325.804916  -36235.266525  19733.008308  32304.135441  -50716.661101 ; 40477.506132  -488549.337865  -476536.207191  235.346110  138830.342796  -225.395450  521693.827131  341.990544  924.854635  168.939102  1929.609413  -87815.678848  209.379405  -110.154277  110.975176  457508.968409  -36235.266525  304949.393263  -197135.146762  -242972.636862  451845.063124 ; -23333.327424  437432.879057  369874.230223  -410.164808  -267931.514191  146.723257  -399692.108484  -309.844969  -766.444052  -152.311513  -1598.457771  -53634.552813  2.743180  82.430425  112.267464  -411170.197579  19733.008308  -197135.146762  239789.663024  160763.336872  -364889.501844 ; -33313.718493  163642.864783  386379.902495  -450.512335  -295229.617153  460.075353  -438357.122222  -591.508232  -1764.059896  -382.087612  -3372.456879  63709.975171  -242.302730  -143.334725  -258.702299  -367921.490162  32304.135441  -242972.636862  160763.336872  285518.482300  -404281.318347 ; 42477.474469  -784593.807138  -762091.643256  629.639670  403575.416003  -481.386923  836482.950191  594.304158  1464.261278  266.600913  2991.696610  -56736.185633  27.377669  -31.997430  -366.517424  770463.401473  -50716.661101  451845.063124  -364889.501844  -404281.318347  765404.576129 ;];
Results{1,4}={};
Results{1,3}=[0.000000,-716.047928,32834.682306,-417743.381981,-0.346737];
