# Supplementary material for: A Pareto approach to resolve the conflict between information gain and experimental costs: Multiple-criteria design of carbon labeling experiments
Source: PLoS Comput Biol. 2018 Oct 31;14(10):e1006533. doi: 10.1371/journal.pcbi.1006533 (PMC6209137; doi:10.1371/journal.pcbi.1006533)
Supplement: S3 File — ZIP archive containing information criteria for flux space samples and Matlab scripts to evaluate variations. (ZIP) [file pcbi.1006533.s009.zip › Sensitivity/Sensitivity_3D_CNMR/Result1068CNMR.m]

function Results=Result1068CNMR()
Results{1,5}=[ 0.001000  0.001000  0.001000  0.001000  0.001000  0.001000  0.001000  1.970784  0.001000  10.000000 ];
Results{1,6}=[ 10.000000  10.000000  10.000000  10.000000  10.000000  10.000000  10.000000  10.000000  10.000000  10.000000  10.000000  10.000000  10.000000  10.000000  10.000000  10.000000  10.000000  10.000000  10.000000  10.000000  10.000000  10.000000  10.000000  10.000000  10.000000  10.000000  10.000000  10.000000  10.000000  10.000000  10.000000  10.000000  10.000000  10.000000  10.000000  10.000000  10.000000  10.000000  10.000000  10.000000  9.715525  10.000000  10.000000  10.000000  9.715525  10.000000  10.000000  10.000000  10.000000  10.000000 ];
Results{1,1}=[32834.682306, 30029.595641, 120.000000, 2445.086665, 974.986521, 240.000000];
Results{1,2}=[ 38029.735166  -19708.127802  -47300.783777  -8.833399  -11348.297648  -107.463313  58303.222139  57.160141  2995.003306  -86.783146  3712.247165  -17248.932030  444.137164  372.063515  105.364841  19078.409355  -3367.106720  39771.274154  -21866.505905  -35176.900920  40312.459425 ; -19708.127802  2537228.608706  369000.700703  322.861001  317263.153916  -171.310248  -372444.100779  68.437539  8266.611416  -104.050348  10977.599132  64198.106079  164.238490  450.792505  1596.806489  -360913.092127  5574.955842  -227514.685178  158220.110191  64243.180075  -342207.384358 ; -47300.783777  369000.700703  704689.955175  -376.866696  -308232.867134  174.603966  -784629.694395  12.557541  -4024.392684  177.285940  -5836.751078  72640.259699  -262.309556  66.186884  -626.025781  -689095.853368  58569.417411  -436896.361090  306046.107948  423995.424021  -685658.266774 ; -8.833399  322.861001  -376.866696  3.727997  2194.900630  -0.057335  437.081322  0.094368  8.211992  -0.044478  10.543804  294.585123  0.029482  0.058721  0.915098  552.209873  -3.226394  124.779935  -417.051599  -324.397560  466.547338 ; -11348.297648  317263.153916  -308232.867134  2194.900630  2091301.139351  -50.524825  360704.353924  98.396914  8595.113373  -33.589170  11033.520519  278663.242986  27.329228  63.466591  776.431856  472677.714428  2193.804373  89329.353430  -370054.401247  -279358.328066  395350.679041 ; -107.463313  -171.310248  174.603966  -0.057335  -50.524825  4.994478  -285.388953  -0.658929  132.834720  5.916965  176.753714  27.377296  -1.573156  -2.919545  1.080647  -66.045897  5.511510  -107.506757  73.615040  206.956421  -244.265369 ; 58303.222139  -372444.100779  -784629.694395  437.081322  360704.353924  -285.388953  878620.180262  7.193622  4126.626407  -257.132791  5809.193329  -84057.902600  380.766517  50.582940  692.055388  760887.075461  -64699.724562  487603.380505  -339397.600091  -485879.852837  769576.519180 ; 57.160141  68.437539  12.557541  0.094368  98.396914  -0.658929  7.193622  4.367293  -52.565171  -1.671249  -20.030227  25.058557  0.236779  -0.097771  -1.599442  -64.606469  12.152910  -18.717071  -16.056096  -23.063507  34.571375 ; 2995.003306  8266.611416  -4024.392684  8.211992  8595.113373  132.834720  4126.626407  -52.565171  7705.735311  246.054260  9193.593843  126.861243  27.289030  11.144537  0.760414  2099.992101  -99.935147  2621.692135  -2780.510117  -5390.271038  4766.077095 ; -86.783146  -104.050348  177.285940  -0.044478  -33.589170  5.916965  -257.132791  -1.671249  246.054260  39.974715  260.060291  35.281149  -1.333298  -2.134077  0.663427  -102.196724  9.401688  -120.556225  77.414042  77.542426  -203.800756 ; 3712.247165  10977.599132  -5836.751078  10.543804  11033.520519  176.753714  5809.193329  -20.030227  9193.593843  260.060291  11765.857274  -50.688464  36.512900  17.982794  13.733455  3580.526105  -255.690486  3892.467654  -3790.395477  -6922.916719  6446.110428 ; -17248.932030  64198.106079  72640.259699  294.585123  278663.242986  27.377296  -84057.902600  25.058557  126.861243  35.281149  -50.688464  162623.468666  -192.197755  20.201940  -179.183620  3337.924481  11908.678734  -94794.515518  -78368.018748  59264.362027  -47726.999464 ; 444.137164  164.238490  -262.309556  0.029482  27.329228  -1.573156  380.766517  0.236779  27.289030  -1.333298  36.512900  -192.197755  168.095012  22.199048  6.753226  -237.494603  39.184338  222.057233  -42.168090  -255.493464  91.915846 ; 372.063515  450.792505  66.186884  0.058721  63.466591  -2.919545  50.582940  -0.097771  11.144537  -2.134077  17.982794  20.201940  22.199048  56.938189  -0.891924  -494.831629  22.059848  -65.539428  39.819698  -152.911219  45.807757 ; 105.364841  1596.806489  -626.025781  0.915098  776.431856  1.080647  692.055388  -1.599442  0.760414  0.663427  13.733455  -179.183620  6.753226  -0.891924  23.231975  721.645618  -130.091263  537.181431  -317.115189  -430.489538  263.770113 ; 19078.409355  -360913.092127  -689095.853368  552.209873  472677.714428  -66.045897  760887.075461  -64.606469  2099.992101  -102.196724  3580.526105  3337.924481  -237.494603  -494.831629  721.645618  727970.973735  -55122.659842  401384.171506  -349120.985467  -399364.156739  677305.790500 ; -3367.106720  5574.955842  58569.417411  -3.226394  2193.804373  5.511510  -64699.724562  12.152910  -99.935147  9.401688  -255.690486  11908.678734  39.184338  22.059848  -130.091263  -55122.659842  6557.535182  -38595.941008  20364.152563  34749.733323  -53793.378042 ; 39771.274154  -227514.685178  -436896.361090  124.779935  89329.353430  -107.506757  487603.380505  -18.717071  2621.692135  -120.556225  3892.467654  -94794.515518  222.057233  -65.539428  537.181431  401384.171506  -38595.941008  289259.955303  -157498.531621  -266265.967976  412759.698310 ; -21866.505905  158220.110191  306046.107948  -417.051599  -370054.401247  73.615040  -339397.600091  -16.056096  -2780.510117  77.414042  -3790.395477  -78368.018748  -42.168090  39.819698  -317.115189  -349120.985467  20364.152563  -157498.531621  216523.236735  172521.517029  -309925.161413 ; -35176.900920  64243.180075  423995.424021  -324.397560  -279358.328066  206.956421  -485879.852837  -23.063507  -5390.271038  77.542426  -6922.916719  59264.362027  -255.493464  -152.911219  -430.489538  -399364.156739  34749.733323  -266265.967976  172521.517029  328447.260115  -441586.307539 ; 40312.459425  -342207.384358  -685658.266774  466.547338  395350.679041  -244.265369  769576.519180  34.571375  4766.077095  -203.800756  6446.110428  -47726.999464  91.915846  45.807757  263.770113  677305.790500  -53793.378042  412759.698310  -309925.161413  -441586.307539  699206.772979 ;];
Results{1,4}={};
Results{1,3}=[0.000000,-900.835722,32834.682306,-414296.749696,-0.387472];
