# Supplementary material for: A Pareto approach to resolve the conflict between information gain and experimental costs: Multiple-criteria design of carbon labeling experiments
Source: PLoS Comput Biol. 2018 Oct 31;14(10):e1006533. doi: 10.1371/journal.pcbi.1006533 (PMC6209137; doi:10.1371/journal.pcbi.1006533)
Supplement: S3 File — ZIP archive containing information criteria for flux space samples and Matlab scripts to evaluate variations. (ZIP) [file pcbi.1006533.s009.zip › Sensitivity/Sensitivity_3D_CNMR/Result1069CNMR.m]

function Results=Result1069CNMR()
Results{1,5}=[ 0.001000  0.001000  0.001000  0.001000  0.001000  0.001000  0.001000  1.970784  0.001000  10.000000 ];
Results{1,6}=[ 10.000000  10.000000  10.000000  10.000000  10.000000  10.000000  10.000000  10.000000  10.000000  10.000000  10.000000  10.000000  10.000000  10.000000  10.000000  10.000000  10.000000  10.000000  10.000000  10.000000  10.000000  10.000000  10.000000  10.000000  10.000000  10.000000  10.000000  10.000000  10.000000  10.000000  10.000000  10.000000  10.000000  10.000000  10.000000  10.000000  10.000000  10.000000  10.000000  10.000000  9.715525  10.000000  10.000000  10.000000  9.715525  10.000000  10.000000  10.000000  10.000000  10.000000 ];
Results{1,1}=[32834.682306, 30029.595641, 120.000000, 2445.086665, 974.986521, 240.000000];
Results{1,2}=[ 32480.009100  -18966.850105  -38620.464421  -37.212300  -12130.041275  -184.609762  47654.006046  342.798788  1408.830727  97.434087  2493.833830  -16674.216399  1128.260755  893.472408  -21.668644  14106.454679  -5785.085248  33665.304711  -16518.798664  -27097.607207  29675.635336 ; -18966.850105  1320446.161870  334457.757797  1369.992166  346123.584488  -218.823695  -338608.674177  481.206237  3381.212870  347.215409  6292.662447  53986.492818  94.656130  1265.767406  1638.206401  -329732.414447  18704.006901  -207108.287795  146167.662229  49138.051039  -289980.811337 ; -38620.464421  334457.757797  549729.005084  -1502.589466  -235470.666914  214.885602  -605877.540205  -203.995413  -1410.203943  -63.426565  -2674.550650  98404.939169  -847.133349  249.421557  -222.790541  -533694.257877  109108.114527  -358436.200856  218843.263996  299794.499560  -492932.609425 ; -37.212300  1369.992166  -1502.589466  69.334065  6356.346440  -1.326355  1771.513068  2.660243  18.425814  1.630385  34.172663  559.647880  0.356686  1.447729  4.743609  1931.749661  -44.917791  670.573831  -1217.550481  -1366.178842  1834.997933 ; -12130.041275  346123.584488  -235470.666914  6356.346440  1361261.544626  -157.475045  281742.503998  616.948755  3983.574106  402.548304  7275.578551  113356.037910  95.292994  390.328061  982.376469  319075.900339  3574.569276  95093.099535  -209941.797912  -238018.255773  305426.672740 ; -184.609762  -218.823695  214.885602  -1.326355  -157.475045  11.218098  -401.910072  5.275285  48.688701  11.130283  118.313797  27.503739  -7.561243  -18.618834  2.619862  -37.052570  6.899246  -131.964998  101.054711  304.238337  -306.741859 ; 47654.006046  -338608.674177  -605877.540205  1771.513068  281742.503998  -401.910072  673050.156470  267.978147  1471.361935  3.421271  2393.166378  -111817.456800  1176.180715  229.663340  247.709811  582111.638663  -119427.218257  396249.069696  -239441.602007  -344696.350991  549086.964446 ; 342.798788  481.206237  -203.995413  2.660243  616.948755  5.275285  267.978147  47.161229  68.022019  9.204074  229.155386  41.263720  9.909243  1.192344  -4.401773  -79.421046  70.814305  114.591561  -181.941719  -357.523711  343.833841 ; 1408.830727  3381.212870  -1410.203943  18.425814  3983.574106  48.688701  1471.361935  68.022019  911.727696  168.152061  1629.803877  -102.623334  50.738282  24.687167  2.877301  423.334521  -13.798489  1008.956093  -952.482394  -2238.293414  1649.251235 ; 97.434087  347.215409  -63.426565  1.630385  402.548304  11.130283  3.421271  9.204074  168.152061  44.745697  240.586870  7.928818  2.905156  -4.325153  1.149327  4.201897  7.009421  47.316931  -63.005494  -203.915502  78.825066 ; 2493.833830  6292.662447  -2674.550650  34.172663  7275.578551  118.313797  2393.166378  229.155386  1629.803877  240.586870  3628.625087  -237.173172  91.550915  53.531367  7.438131  976.248936  -117.272782  1937.830567  -1758.557456  -3751.512433  3000.193661 ; -16674.216399  53986.492818  98404.939169  559.647880  113356.037910  27.503739  -111817.456800  41.263720  -102.623334  7.928818  -237.173172  148811.474653  -772.982396  96.338687  -251.207696  -36168.574011  33137.965419  -107690.765517  -52642.689756  73127.190655  -65179.027578 ; 1128.260755  94.656130  -847.133349  0.356686  95.292994  -7.561243  1176.180715  9.909243  50.738282  2.905156  91.550915  -772.982396  1149.791480  134.225677  32.823393  -477.401855  392.999803  750.565084  -39.784510  -718.703933  114.430452 ; 893.472408  1265.767406  249.421557  1.447729  390.328061  -18.618834  229.663340  1.192344  24.687167  -4.325153  53.531367  96.338687  134.225677  858.104062  -25.563448  -1365.570821  197.137359  -270.372399  143.722392  -564.428466  75.399238 ; -21.668644  1638.206401  -222.790541  4.743609  982.376469  2.619862  247.709811  -4.401773  2.877301  1.149327  7.438131  -251.207696  32.823393  -25.563448  31.581189  392.508805  -282.449180  328.751700  -50.578663  -250.082681  -157.526912 ; 14106.454679  -329732.414447  -533694.257877  1931.749661  319075.900339  -37.052570  582111.638663  -79.421046  423.334521  4.201897  976.248936  -36168.574011  -477.401855  -1365.570821  392.508805  562150.534728  -102731.951047  327036.798822  -251662.362059  -274856.374469  484533.240068 ; -5785.085248  18704.006901  109108.114527  -44.917791  3574.569276  6.899246  -119427.218257  70.814305  -13.798489  7.009421  -117.272782  33137.965419  392.999803  197.137359  -282.449180  -102731.951047  31816.022640  -76957.539620  32242.198222  60390.907194  -89783.173257 ; 33665.304711  -207108.287795  -358436.200856  670.573831  95093.099535  -131.964998  396249.069696  114.591561  1008.956093  47.316931  1937.830567  -107690.765517  750.565084  -270.372399  328.751700  327036.798822  -76957.539620  250390.922501  -114693.247393  -200346.209569  308966.316066 ; -16518.798664  146167.662229  218843.263996  -1217.550481  -209941.797912  101.054711  -239441.602007  -181.941719  -952.482394  -63.005494  -1758.557456  -52642.689756  -39.784510  143.722392  -50.578663  -251662.362059  32242.198222  -114693.247393  155639.218474  104471.065381  -208661.460735 ; -27097.607207  49138.051039  299794.499560  -1366.178842  -238018.255773  304.238337  -344696.350991  -357.523711  -2238.293414  -203.915502  -3751.512433  73127.190655  -718.703933  -564.428466  -250.082681  -274856.374469  60390.907194  -200346.209569  104471.065381  240567.233081  -297029.290220 ; 29675.635336  -289980.811337  -492932.609425  1834.997933  305426.672740  -306.741859  549086.964446  343.833841  1649.251235  78.825066  3000.193661  -65179.027578  114.430452  75.399238  -157.526912  484533.240068  -89783.173257  308966.316066  -208661.460735  -297029.290220  474005.328567 ;];
Results{1,4}={};
Results{1,3}=[0.000000,-1193.579747,32834.682306,-276528.566686,-0.705162];
