# Supplementary material for: A Pareto approach to resolve the conflict between information gain and experimental costs: Multiple-criteria design of carbon labeling experiments
Source: PLoS Comput Biol. 2018 Oct 31;14(10):e1006533. doi: 10.1371/journal.pcbi.1006533 (PMC6209137; doi:10.1371/journal.pcbi.1006533)
Supplement: S3 File — ZIP archive containing information criteria for flux space samples and Matlab scripts to evaluate variations. (ZIP) [file pcbi.1006533.s009.zip › Sensitivity/Sensitivity_3D_CNMR/Result106CNMR.m]

function Results=Result106CNMR()
Results{1,5}=[ 0.001000  0.001000  0.001000  0.001000  0.001000  0.001000  0.001000  1.970784  0.001000  10.000000 ];
Results{1,6}=[ 10.000000  10.000000  10.000000  10.000000  10.000000  10.000000  10.000000  10.000000  10.000000  10.000000  10.000000  10.000000  10.000000  10.000000  10.000000  10.000000  10.000000  10.000000  10.000000  10.000000  10.000000  10.000000  10.000000  10.000000  10.000000  10.000000  10.000000  10.000000  10.000000  10.000000  10.000000  10.000000  10.000000  10.000000  10.000000  10.000000  10.000000  10.000000  10.000000  10.000000  9.715525  10.000000  10.000000  10.000000  9.715525  10.000000  10.000000  10.000000  10.000000  10.000000 ];
Results{1,1}=[32834.682306, 30029.595641, 120.000000, 2445.086665, 974.986521, 240.000000];
Results{1,2}=[ 31597.400375  -13469.690568  -44256.277584  -12.597292  -15067.672589  -139.480138  53892.984395  119.824398  2170.656137  -73.461604  2684.790053  -17083.348347  1579.397738  300.271048  101.638288  19053.628562  -6005.637500  37242.714799  -18755.632233  -32141.862639  35062.213049 ; -13469.690568  1602138.202023  152307.577825  632.218936  546435.930002  -265.660348  -146857.263470  228.552762  7090.114133  -90.548033  9343.298536  63343.509226  297.323584  354.546851  1021.411422  -129386.910840  14717.331577  -109985.237622  37059.631903  8594.147565  -127269.384570 ; -44256.277584  152307.577825  749018.907636  -804.116481  -536292.992912  247.915475  -834272.830813  -72.071672  -3731.649939  164.508833  -5165.602154  99377.266318  -1023.553813  69.602430  -910.261559  -725414.489524  113810.847463  -477962.050113  299799.781288  460388.379041  -695562.922649 ; -12.597292  632.218936  -804.116481  8.661014  4375.026733  -0.341360  929.262763  0.503992  13.602041  -0.152640  17.480283  323.435493  0.132704  0.089433  1.661666  1035.450984  -8.713073  350.378402  -669.477510  -659.844849  961.095234 ; -15067.672589  546435.930002  -536292.992912  4375.026733  3491380.682284  -192.641337  623019.043977  415.301676  10893.817754  -78.068242  13900.541789  260411.607339  145.777502  100.960150  1247.539455  717625.708761  5477.827294  217585.900207  -481670.783537  -457299.341397  658658.823134 ; -139.480138  -265.660348  247.915475  -0.341360  -192.641337  9.065525  -414.304638  0.935423  110.724091  6.883007  175.014537  21.268529  -9.419288  -4.361958  1.698487  -106.259175  7.510122  -145.760063  117.921188  302.734283  -347.458745 ; 53892.984395  -146857.263470  -834272.830813  929.262763  623019.043977  -414.304638  934051.719268  104.038199  3645.883357  -253.310988  4648.536106  -112704.393813  1479.718721  55.571005  990.768154  802801.871649  -124933.357521  532722.673611  -333642.550145  -525366.117869  781590.064972 ; 119.824398  228.552762  -72.071672  0.503992  415.301676  0.935423  104.038199  11.875797  1.086102  -0.438289  73.398753  42.045303  4.109145  0.021191  -2.179854  -27.182979  31.354175  24.938948  -85.417619  -130.487401  157.947842 ; 2170.656137  7090.114133  -3731.649939  13.602041  10893.817754  110.724091  3645.883357  1.086102  3835.874734  159.712580  4983.369914  116.601049  101.526043  9.883614  4.913109  2332.487941  -55.568193  2322.525495  -2508.570768  -4450.445100  4305.609395 ; -73.461604  -90.548033  164.508833  -0.152640  -78.068242  6.883007  -253.310988  -0.438289  159.712580  31.068154  177.397356  26.482707  -5.337298  -2.424421  0.745822  -99.598442  12.020721  -108.980382  75.458857  83.512043  -186.469722 ; 2684.790053  9343.298536  -5165.602154  17.480283  13900.541789  175.014537  4648.536106  73.398753  4983.369914  177.397356  7225.324241  5.265043  131.932466  16.048303  13.689339  3509.864036  -213.347296  3288.805596  -3311.961588  -5600.852719  5655.916099 ; -17083.348347  63343.509226  99377.266318  323.435493  260411.607339  21.268529  -112704.393813  42.045303  116.601049  26.482707  5.265043  155927.614842  -827.996360  31.731135  -277.492557  -27797.447167  27687.603494  -110918.326236  -62755.057275  73911.708735  -63704.728697 ; 1579.397738  297.323584  -1023.553813  0.132704  145.777502  -9.419288  1479.718721  4.109145  101.526043  -5.337298  131.932466  -827.996360  1512.121141  76.934898  42.593466  -804.477594  348.823377  887.662918  -163.995312  -986.645887  247.011547 ; 300.271048  354.546851  69.602430  0.089433  100.960150  -4.361958  55.571005  0.021191  9.883614  -2.424421  16.048303  31.731135  76.934898  66.903538  -4.084046  -455.874413  35.280594  -82.281978  43.408980  -154.901196  48.197904 ; 101.638288  1021.411422  -910.261559  1.661666  1247.539455  1.698487  990.768154  -2.179854  4.913109  0.745822  13.689339  -277.492557  42.593466  -4.084046  28.358991  1016.261261  -247.160635  739.859565  -408.930300  -528.228107  440.306177 ; 19053.628562  -129386.910840  -725414.489524  1035.450984  717625.708761  -106.259175  802801.871649  -27.182979  2332.487941  -99.598442  3509.864036  -27797.447167  -804.477594  -455.874413  1016.261261  752906.690966  -105086.606464  438587.147174  -337388.075114  -433337.763745  683872.443479 ; -6005.637500  14717.331577  113810.847463  -8.713073  5477.827294  7.510122  -124933.357521  31.354175  -55.568193  12.020721  -213.347296  27687.603494  348.823377  35.280594  -247.160635  -105086.606464  23359.819607  -77829.754766  34364.792873  64955.973143  -96559.387423 ; 37242.714799  -109985.237622  -477962.050113  350.378402  217585.900207  -145.760063  532722.673611  24.938948  2322.525495  -108.980382  3288.805596  -110918.326236  887.662918  -82.281978  739.859565  438587.147174  -77829.754766  323018.765561  -159738.781235  -294894.088783  428681.789946 ; -18755.632233  37059.631903  299799.781288  -669.477510  -481670.783537  117.921188  -333642.550145  -85.417619  -2508.570768  75.458857  -3311.961588  -62755.057275  -163.995312  43.408980  -408.930300  -337388.075114  34364.792873  -159738.781235  199829.728301  176021.788883  -296258.039132 ; -32141.862639  8594.147565  460388.379041  -659.844849  -457299.341397  302.734283  -525366.117869  -130.487401  -4450.445100  83.512043  -5600.852719  73911.708735  -986.645887  -154.901196  -528.228107  -433337.763745  64955.973143  -294894.088783  176021.788883  351785.691191  -459817.379534 ; 35062.213049  -127269.384570  -695562.922649  961.095234  658658.823134  -347.458745  781590.064972  157.947842  4305.609395  -186.469722  5655.916099  -63704.728697  247.011547  48.197904  440.306177  683872.443479  -96559.387423  428681.789946  -296258.039132  -459817.379534  685095.718342 ;];
Results{1,4}={};
Results{1,3}=[0.000000,-1154.911771,32834.682306,-443468.580644,-0.970212];
