# Supplementary material for: A Pareto approach to resolve the conflict between information gain and experimental costs: Multiple-criteria design of carbon labeling experiments
Source: PLoS Comput Biol. 2018 Oct 31;14(10):e1006533. doi: 10.1371/journal.pcbi.1006533 (PMC6209137; doi:10.1371/journal.pcbi.1006533)
Supplement: S3 File — ZIP archive containing information criteria for flux space samples and Matlab scripts to evaluate variations. (ZIP) [file pcbi.1006533.s009.zip › Sensitivity/Sensitivity_3D_CNMR/Result1070CNMR.m]

function Results=Result1070CNMR()
Results{1,5}=[ 0.001000  0.001000  0.001000  0.001000  0.001000  0.001000  0.001000  1.970784  0.001000  10.000000 ];
Results{1,6}=[ 10.000000  10.000000  10.000000  10.000000  10.000000  10.000000  10.000000  10.000000  10.000000  10.000000  10.000000  10.000000  10.000000  10.000000  10.000000  10.000000  10.000000  10.000000  10.000000  10.000000  10.000000  10.000000  10.000000  10.000000  10.000000  10.000000  10.000000  10.000000  10.000000  10.000000  10.000000  10.000000  10.000000  10.000000  10.000000  10.000000  10.000000  10.000000  10.000000  10.000000  9.715525  10.000000  10.000000  10.000000  9.715525  10.000000  10.000000  10.000000  10.000000  10.000000 ];
Results{1,1}=[32834.682306, 30029.595641, 120.000000, 2445.086665, 974.986521, 240.000000];
Results{1,2}=[ 30299.296062  -16896.726830  -32869.077530  -10.057357  -17625.838421  -216.596878  39965.077018  547.603880  591.251833  225.715981  1797.691839  -18243.808204  359.912806  240.943491  79.367142  9233.916939  -8456.331274  31015.547492  -12651.058369  -22791.287589  22196.542168 ; -16896.726830  967070.777391  220619.218764  333.180371  515172.066951  -243.080829  -221949.118194  873.029902  1529.731521  728.087111  4760.530206  85909.440899  157.683492  290.298322  1348.426587  -193376.463542  40874.427365  -156694.538942  58173.578457  21687.248062  -167328.815541 ; -32869.077530  220619.218764  843367.410848  -388.059699  -487707.572810  252.875432  -928872.359088  -538.992528  -738.471203  -248.564219  -2331.130522  170986.031423  -167.206729  53.060155  -554.360141  -829543.214230  269022.879048  -560337.591792  307229.178241  482630.838154  -725239.772678 ; -10.057357  333.180371  -388.059699  1.883419  1705.634611  -0.192118  447.916665  1.228878  1.701701  0.786848  5.118414  165.973742  0.035642  0.049346  1.041060  508.252937  -10.645346  166.130776  -330.083181  -331.466186  473.729541 ; -17625.838421  515172.066951  -487707.572810  1705.634611  2475753.422157  -181.334347  566526.980690  1775.788942  2498.300478  1176.718123  7472.716272  250052.420294  68.773944  96.557862  1497.739545  660445.350190  7754.894040  193584.832100  -445968.986854  -436335.360821  617723.219103 ; -216.596878  -243.080829  252.875432  -0.192118  -181.334347  14.384911  -443.311491  10.203135  12.600362  10.400107  56.235065  36.063971  -3.534541  -4.583834  2.511025  -41.601644  -2.457026  -154.258357  120.008435  360.017378  -381.442078 ; 39965.077018  -221949.118194  -928872.359088  447.916665  566526.980690  -443.311491  1027224.737420  615.828509  828.917927  230.849417  2368.454051  -188959.558707  253.891184  14.440346  626.823134  909931.350100  -293389.340691  617188.201148  -338781.556861  -544334.151881  805759.135887 ; 547.603880  873.029902  -538.992528  1.228878  1775.788942  10.203135  615.828509  99.051239  59.348967  30.940627  280.348930  85.455094  5.732946  2.756480  -2.731018  181.642414  130.285048  327.089841  -469.543093  -728.534436  733.724194 ; 591.251833  1529.731521  -738.471203  1.701701  2498.300478  12.600362  828.917927  59.348967  122.703008  71.105066  278.007964  51.109485  5.516712  1.684726  2.441192  400.429320  19.179632  483.605360  -575.292073  -1053.445530  879.265497 ; 225.715981  728.087111  -248.564219  0.786848  1176.718123  10.400107  230.849417  30.940627  71.105066  42.878072  143.541507  51.554948  1.447097  -0.635828  1.429560  137.289515  22.652276  157.428892  -231.259143  -414.708842  307.731696 ; 1797.691839  4760.530206  -2331.130522  5.118414  7472.716272  56.235065  2368.454051  280.348930  278.007964  143.541507  1457.024225  138.471494  16.442103  5.651542  5.463425  1310.825519  -20.782383  1536.070266  -1774.330337  -2810.600552  2703.122445 ; -18243.808204  85909.440899  170986.031423  165.973742  250052.420294  36.063971  -188959.558707  85.455094  51.109485  51.554948  138.471494  204785.294354  -169.082018  25.431672  -201.744075  -89867.779833  93263.084777  -171450.948299  -60397.811307  103359.189388  -101020.572578 ; 359.912806  157.683492  -167.206729  0.035642  68.773944  -3.534541  253.891184  5.732946  5.516712  1.447097  16.442103  -169.082018  134.799804  16.617428  6.540239  -259.859801  145.185619  152.022716  1.490670  -179.909367  18.312901 ; 240.943491  290.298322  53.060155  0.049346  96.557862  -4.583834  14.440346  2.756480  1.684726  -0.635828  5.651542  25.431672  16.617428  28.236112  -0.307510  -338.292861  73.328304  -55.735546  26.138109  -86.026242  23.800817 ; 79.367142  1348.426587  -554.360141  1.041060  1497.739545  2.511025  626.823134  -2.731018  2.441192  1.429560  5.463425  -201.744075  6.540239  -0.307510  24.425773  670.579861  -423.174015  502.896821  -270.974422  -440.023933  178.295334 ; 9233.916939  -193376.463542  -829543.214230  508.252937  660445.350190  -41.601644  909931.350100  181.642414  400.429320  137.289515  1310.825519  -89867.779833  -259.859801  -338.292861  670.579861  867649.735764  -250937.616897  523070.580578  -355992.398436  -466466.893149  730719.632840 ; -8456.331274  40874.427365  269022.879048  -10.645346  7754.894040  -2.457026  -293389.340691  130.285048  19.179632  22.652276  -20.782383  93263.084777  145.185619  73.328304  -423.174015  -250937.616897  114461.315325  -194028.364047  66690.782560  145595.287415  -206566.002249 ; 31015.547492  -156694.538942  -560337.591792  166.130776  193584.832100  -154.258357  617188.201148  327.089841  483.605360  157.428892  1536.070266  -171450.948299  152.022716  -55.735546  502.896821  523070.580578  -194028.364047  394176.451264  -164865.636672  -319918.651180  460742.330624 ; -12651.058369  58173.578457  307229.178241  -330.083181  -445968.986854  120.008435  -338781.556861  -469.543093  -575.292073  -231.259143  -1774.330337  -60397.811307  1.490670  26.138109  -270.974422  -355992.398436  66690.782560  -164865.636672  205810.346700  172323.631757  -295186.652365 ; -22791.287589  21687.248062  482630.838154  -331.466186  -436335.360821  360.017378  -544334.151881  -728.534436  -1053.445530  -414.708842  -2810.600552  103359.189388  -179.909367  -86.026242  -440.023933  -466466.893149  145595.287415  -319918.651180  172323.631757  350990.049495  -450080.913495 ; 22196.542168  -167328.815541  -725239.772678  473.729541  617723.219103  -381.442078  805759.135887  733.724194  879.265497  307.731696  2703.122445  -101020.572578  18.312901  23.800817  178.295334  730719.632840  -206566.002249  460742.330624  -295186.652365  -450080.913495  670208.844993 ;];
Results{1,4}={};
Results{1,3}=[0.000000,-676.715691,32834.682306,-388272.527064,-0.026000];
