# Supplementary material for: A Pareto approach to resolve the conflict between information gain and experimental costs: Multiple-criteria design of carbon labeling experiments
Source: PLoS Comput Biol. 2018 Oct 31;14(10):e1006533. doi: 10.1371/journal.pcbi.1006533 (PMC6209137; doi:10.1371/journal.pcbi.1006533)
Supplement: S3 File — ZIP archive containing information criteria for flux space samples and Matlab scripts to evaluate variations. (ZIP) [file pcbi.1006533.s009.zip › Sensitivity/Sensitivity_3D_CNMR/Result1071CNMR.m]

function Results=Result1071CNMR()
Results{1,5}=[ 0.001000  0.001000  0.001000  0.001000  0.001000  0.001000  0.001000  1.970784  0.001000  10.000000 ];
Results{1,6}=[ 10.000000  10.000000  10.000000  10.000000  10.000000  10.000000  10.000000  10.000000  10.000000  10.000000  10.000000  10.000000  10.000000  10.000000  10.000000  10.000000  10.000000  10.000000  10.000000  10.000000  10.000000  10.000000  10.000000  10.000000  10.000000  10.000000  10.000000  10.000000  10.000000  10.000000  10.000000  10.000000  10.000000  10.000000  10.000000  10.000000  10.000000  10.000000  10.000000  10.000000  9.715525  10.000000  10.000000  10.000000  9.715525  10.000000  10.000000  10.000000  10.000000  10.000000 ];
Results{1,1}=[32834.682306, 30029.595641, 120.000000, 2445.086665, 974.986521, 240.000000];
Results{1,2}=[ 79716.670911  -38812.916680  -64378.401168  -63.822876  -53020.380896  -341.447407  78526.001095  445.541293  2239.554431  191.503998  4282.492125  -34666.759181  7134.714127  593.010726  -243.212807  9424.718842  -10099.692504  62040.082807  -27367.108332  -43902.637169  50817.547177 ; -38812.916680  1604210.236336  373049.310324  1341.454107  1035938.258092  -129.900057  -368548.467623  382.723908  2970.166531  447.109588  5964.979471  100589.312164  1883.305309  731.837693  1818.394735  -347530.440452  36357.945057  -245422.440015  143821.917058  -15349.982166  -286527.584286 ; -64378.401168  373049.310324  1403439.622922  -1982.400903  -1439027.193433  328.849506  -1552087.759126  -406.561000  -2982.780455  -251.481640  -6032.841014  253089.072428  -1868.788979  173.460017  -562.155892  -1447482.578557  309008.393531  -887222.738515  625452.082548  839265.338671  -1376718.015467 ; -63.822876  1341.454107  -1982.400903  19.267152  8418.539613  -0.266013  2269.399004  1.457966  10.708629  1.520771  21.191851  373.694208  0.916211  0.421644  3.480302  2388.539513  -40.341597  974.634445  -1347.528027  -1642.411941  2378.888343 ; -53020.380896  1035938.258092  -1439027.193433  8418.539613  6570633.320569  -219.105791  1653240.544145  1258.103434  8307.855723  1164.785445  16132.525303  294734.675072  737.401887  339.490286  2576.984871  1741096.695768  9965.185880  695785.466655  -990792.438111  -1218453.828322  1756648.445457 ; -341.447407  -129.900057  328.849506  -0.266013  -219.105791  13.053840  -545.444149  4.047580  36.643173  12.533942  106.255057  62.482793  -35.477094  -7.248189  3.859723  -44.548932  -6.841027  -219.618759  156.878475  397.369905  -481.983410 ; 78526.001095  -368548.467623  -1552087.759126  2269.399004  1653240.544145  -545.444149  1722224.499272  480.043165  3299.047742  198.440211  6224.192769  -280825.629620  3055.185551  -12.338290  614.932722  1593906.318565  -338457.085367  981773.536046  -691447.703623  -946441.477737  1531787.743033 ; 445.541293  382.723908  -406.561000  1.457966  1258.103434  4.047580  480.043165  23.318547  56.561047  10.083375  172.213976  23.913432  37.807241  2.765257  -3.374246  99.087141  87.541794  257.429495  -284.506154  -480.195741  575.578270 ; 2239.554431  2970.166531  -2982.780455  10.708629  8307.855723  36.643173  3299.047742  56.561047  604.761979  142.888688  1207.362955  -239.678163  210.849336  15.683430  -3.545383  1625.562932  19.700808  2038.558033  -1806.420901  -3347.136280  3543.727779 ; 191.503998  447.109588  -251.481640  1.520771  1164.785445  12.533942  198.440211  10.083375  142.888688  44.694298  238.403560  21.811312  14.774279  -1.083339  0.725232  156.627650  22.422241  161.218500  -184.660213  -368.444640  308.798466 ; 4282.492125  5964.979471  -6032.841014  21.191851  16132.525303  106.255057  6224.192769  172.213976  1207.362955  238.403560  3019.646930  -599.627847  407.678319  32.071109  -4.574593  3500.556319  -148.548041  4165.503714  -3575.607730  -6279.249180  6982.098381 ; -34666.759181  100589.312164  253089.072428  373.694208  294734.675072  62.482793  -280825.629620  23.913432  -239.678163  21.811312  -599.627847  229123.818184  -2489.649165  90.695851  -282.678111  -182785.710661  109406.205634  -225028.800140  -7007.154172  154843.329638  -196562.528047 ; 7134.714127  1883.305309  -1868.788979  0.916211  737.401887  -35.477094  3055.185551  37.807241  210.849336  14.774279  407.678319  -2489.649165  6893.791325  117.706520  66.533601  -4395.280401  2316.238072  2632.185128  -169.817389  -2493.995508  -119.480972 ; 593.010726  731.837693  173.460017  0.421644  339.490286  -7.248189  -12.338290  2.765257  15.683430  -1.083339  32.071109  90.695851  117.706520  83.156400  -11.591912  -713.838113  178.358564  -112.358584  18.363449  -221.358617  51.638148 ; -243.212807  1818.394735  -562.155892  3.480302  2576.984871  3.859723  614.932722  -3.374246  -3.545383  0.725232  -4.574593  -282.678111  66.533601  -11.591912  25.488944  918.342852  -401.740236  485.509249  -198.346799  -543.602122  219.428872 ; 9424.718842  -347530.440452  -1447482.578557  2388.539513  1741096.695768  -44.548932  1593906.318565  99.087141  1625.562932  156.627650  3500.556319  -182785.710661  -4395.280401  -713.838113  918.342852  1562356.680009  -308750.243812  882062.674976  -690505.322057  -855104.385016  1434825.005255 ; -10099.692504  36357.945057  309008.393531  -40.341597  9965.185880  -6.841027  -338457.085367  87.541794  19.700808  22.422241  -148.548041  109406.205634  2316.238072  178.358564  -401.740236  -308750.243812  113429.857394  -215727.356187  103190.127201  175613.381396  -274107.963183 ; 62040.082807  -245422.440015  -887222.738515  974.634445  695785.466655  -219.618759  981773.536046  257.429495  2038.558033  161.218500  4165.503714  -225028.800140  2632.185128  -112.358584  485.509249  882062.674976  -215727.356187  587941.752313  -357021.700365  -529298.780722  845067.092255 ; -27367.108332  143821.917058  625452.082548  -1347.528027  -990792.438111  156.878475  -691447.703623  -284.506154  -1806.420901  -184.660213  -3575.607730  -7007.154172  -169.817389  18.363449  -198.346799  -690505.322057  103190.127201  -357021.700365  361156.153124  369526.003706  -640595.813716 ; -43902.637169  -15349.982166  839265.338671  -1642.411941  -1218453.828322  397.369905  -946441.477737  -480.195741  -3347.136280  -368.444640  -6279.249180  154843.329638  -2493.995508  -221.358617  -543.602122  -855104.385016  175613.381396  -529298.780722  369526.003706  604658.396733  -869831.786533 ; 50817.547177  -286527.584286  -1376718.015467  2378.888343  1756648.445457  -481.983410  1531787.743033  575.578270  3543.727779  308.798466  6982.098381  -196562.528047  -119.480972  51.638148  219.428872  1434825.005255  -274107.963183  845067.092255  -640595.813716  -869831.786533  1405739.085358 ;];
Results{1,4}={};
Results{1,3}=[0.000000,-1049.402340,32834.682306,-774064.632026,-0.500150];
