# Supplementary material for: A Pareto approach to resolve the conflict between information gain and experimental costs: Multiple-criteria design of carbon labeling experiments
Source: PLoS Comput Biol. 2018 Oct 31;14(10):e1006533. doi: 10.1371/journal.pcbi.1006533 (PMC6209137; doi:10.1371/journal.pcbi.1006533)
Supplement: S3 File — ZIP archive containing information criteria for flux space samples and Matlab scripts to evaluate variations. (ZIP) [file pcbi.1006533.s009.zip › Sensitivity/Sensitivity_3D_CNMR/Result1072CNMR.m]

function Results=Result1072CNMR()
Results{1,5}=[ 0.001000  0.001000  0.001000  0.001000  0.001000  0.001000  0.001000  1.970784  0.001000  10.000000 ];
Results{1,6}=[ 10.000000  10.000000  10.000000  10.000000  10.000000  10.000000  10.000000  10.000000  10.000000  10.000000  10.000000  10.000000  10.000000  10.000000  10.000000  10.000000  10.000000  10.000000  10.000000  10.000000  10.000000  10.000000  10.000000  10.000000  10.000000  10.000000  10.000000  10.000000  10.000000  10.000000  10.000000  10.000000  10.000000  10.000000  10.000000  10.000000  10.000000  10.000000  10.000000  10.000000  9.715525  10.000000  10.000000  10.000000  9.715525  10.000000  10.000000  10.000000  10.000000  10.000000 ];
Results{1,1}=[32834.682306, 30029.595641, 120.000000, 2445.086665, 974.986521, 240.000000];
Results{1,2}=[ 31145.780451  -14647.318035  -33846.747743  -6.803055  -8050.443379  -127.249719  42441.222819  113.279398  2102.693945  18.025639  2947.931393  -17079.607183  265.411755  274.893801  93.523435  10450.745125  -6991.660654  31252.261881  -13768.365589  -25412.774429  24380.221055 ; -14647.318035  1295560.014316  194378.688331  335.452457  306613.196086  -183.829588  -194695.489994  190.516574  5925.982141  155.259092  8720.658863  63509.011222  105.817956  319.587845  1083.783277  -176812.767727  24283.075613  -133811.988118  61482.379016  35627.387547  -167641.827027 ; -33846.747743  194378.688331  482993.327150  -255.472420  -153816.423679  143.284542  -535175.434013  -15.655098  -2040.110822  8.537772  -3251.737626  99661.337598  -174.821564  32.310675  -412.463976  -462954.447204  125220.633529  -323822.003055  177452.792716  278889.761407  -418439.284721 ; -6.803055  335.452457  -255.472420  2.645921  1216.489712  -0.141721  300.429531  0.216907  5.704541  0.144659  8.208250  164.045578  0.020553  0.042662  0.825032  359.450947  -7.441409  94.675983  -256.772864  -227.359400  313.514284 ; -8050.443379  306613.196086  -153816.423679  1216.489712  985499.420037  -65.328968  183809.896444  178.769301  5045.897603  152.786388  7288.388427  134343.180735  23.640664  51.712937  642.903286  235262.491230  3791.480732  45072.958501  -180742.839846  -150867.210539  201037.755490 ; -127.249719  -183.829588  143.284542  -0.141721  -65.328968  7.629110  -280.690495  0.366794  98.365757  8.606536  160.638108  18.534446  -1.471245  -2.901755  1.325212  -20.668428  4.212446  -87.408184  67.614536  212.199020  -214.409959 ; 42441.222819  -194695.489994  -535175.434013  300.429531  183809.896444  -280.690495  597756.479938  46.547729  1869.389032  -72.064232  2726.936489  -113073.445707  252.283310  54.608228  458.130877  507566.093325  -137077.168904  359720.690703  -195660.568393  -321134.063305  469117.823645 ; 113.279398  190.516574  -15.655098  0.216907  178.769301  0.366794  46.547729  10.609186  0.653768  -0.747947  57.358898  36.592950  0.465994  0.027911  -2.328013  -78.148268  46.722641  -3.645017  -47.947493  -83.101896  82.788731 ; 2102.693945  5925.982141  -2040.110822  5.704541  5045.897603  98.365757  1869.389032  0.653768  3397.417951  245.168271  4792.546854  -47.448783  12.999335  5.176974  4.565212  697.626820  -21.938933  1475.324455  -1521.784828  -3214.761231  2252.829927 ; 18.025639  155.259092  8.537772  0.144659  152.786388  8.606536  -72.064232  -0.747947  245.168271  39.477342  293.893150  14.192655  -0.197566  -0.964287  0.743935  -10.187328  7.037116  -4.875158  -14.451207  -93.992825  -12.317025 ; 2947.931393  8720.658863  -3251.737626  8.208250  7288.388427  160.638108  2726.936489  57.358898  4792.546854  293.893150  7419.010131  -210.231317  19.137797  9.024650  13.882047  1449.386546  -226.921860  2401.537453  -2277.363647  -4433.020287  3327.119549 ; -17079.607183  63509.011222  99661.337598  164.045578  134343.180735  18.534446  -113073.445707  36.592950  -47.448783  14.192655  -210.231317  161155.736177  -143.885674  7.691713  -193.176400  -30814.511715  39914.217962  -112638.350135  -62386.752289  74211.280708  -62276.955178 ; 265.411755  105.817956  -174.821564  0.020553  23.640664  -1.471245  252.283310  0.465994  12.999335  -0.197566  19.137797  -143.885674  84.837976  14.206581  4.565582  -144.441204  63.080869  144.623279  -7.018871  -162.348421  55.728062 ; 274.893801  319.587845  32.310675  0.042662  51.712937  -2.901755  54.608228  0.027911  5.176974  -0.964287  9.024650  7.691713  14.206581  35.266811  0.352283  -352.934988  37.636691  -41.237093  28.718334  -112.085163  34.667964 ; 93.523435  1083.783277  -412.463976  0.825032  642.903286  1.325212  458.130877  -2.328013  4.565212  0.743935  13.882047  -193.176400  4.565582  0.352283  22.695663  491.013131  -272.263649  412.645908  -197.441324  -260.399210  52.840397 ; 10450.745125  -176812.767727  -462954.447204  359.450947  235262.491230  -20.668428  507566.093325  -78.148268  697.626820  -10.187328  1449.386546  -30814.511715  -144.441204  -352.934988  491.013131  488391.550521  -116022.346872  287908.846169  -213091.840730  -252554.979118  408279.485634 ; -6991.660654  24283.075613  125220.633529  -7.441409  3791.480732  4.212446  -137077.168904  46.722641  -21.938933  7.037116  -226.921860  39914.217962  63.080869  37.636691  -272.263649  -116022.346872  40704.418826  -89330.048850  34626.312154  69565.960277  -100347.974482 ; 31252.261881  -133811.988118  -323822.003055  94.675983  45072.958501  -87.408184  359720.690703  -3.645017  1475.324455  -4.875158  2401.537453  -112638.350135  144.623279  -41.237093  412.645908  287908.846169  -89330.048850  234104.094911  -89287.843448  -190418.246020  268230.969220 ; -13768.365589  61482.379016  177452.792716  -256.772864  -180742.839846  67.614536  -195660.568393  -47.947493  -1521.784828  -14.451207  -2277.363647  -62386.752289  -7.018871  28.718334  -197.441324  -213091.840730  34626.312154  -89287.843448  139419.727273  90356.277463  -167222.178105 ; -25412.774429  35627.387547  278889.761407  -227.359400  -150867.210539  212.199020  -321134.063305  -83.101896  -3214.761231  -93.992825  -4433.020287  74211.280708  -162.348421  -112.085163  -260.399210  -252554.979118  69565.960277  -190418.246020  90356.277463  227365.628691  -268475.556003 ; 24380.221055  -167641.827027  -418439.284721  313.514284  201037.755490  -214.409959  469117.823645  82.788731  2252.829927  -12.317025  3327.119549  -62276.955178  55.728062  34.667964  52.840397  408279.485634  -100347.974482  268230.969220  -167222.178105  -268475.556003  393398.566540 ;];
Results{1,4}={};
Results{1,3}=[0.000000,-800.119507,32834.682306,-242310.206425,-0.748330];
