# Supplementary material for: A Pareto approach to resolve the conflict between information gain and experimental costs: Multiple-criteria design of carbon labeling experiments
Source: PLoS Comput Biol. 2018 Oct 31;14(10):e1006533. doi: 10.1371/journal.pcbi.1006533 (PMC6209137; doi:10.1371/journal.pcbi.1006533)
Supplement: S3 File — ZIP archive containing information criteria for flux space samples and Matlab scripts to evaluate variations. (ZIP) [file pcbi.1006533.s009.zip › Sensitivity/Sensitivity_3D_CNMR/Result1073CNMR.m]

function Results=Result1073CNMR()
Results{1,5}=[ 0.001000  0.001000  0.001000  0.001000  0.001000  0.001000  0.001000  1.970784  0.001000  10.000000 ];
Results{1,6}=[ 10.000000  10.000000  10.000000  10.000000  10.000000  10.000000  10.000000  10.000000  10.000000  10.000000  10.000000  10.000000  10.000000  10.000000  10.000000  10.000000  10.000000  10.000000  10.000000  10.000000  10.000000  10.000000  10.000000  10.000000  10.000000  10.000000  10.000000  10.000000  10.000000  10.000000  10.000000  10.000000  10.000000  10.000000  10.000000  10.000000  10.000000  10.000000  10.000000  10.000000  9.715525  10.000000  10.000000  10.000000  9.715525  10.000000  10.000000  10.000000  10.000000  10.000000 ];
Results{1,1}=[32834.682306, 30029.595641, 120.000000, 2445.086665, 974.986521, 240.000000];
Results{1,2}=[ 55632.962404  -31831.609362  -51627.623127  -171.943594  -28076.733347  -208.426844  63514.785211  249.745477  2706.306214  -16.050213  4104.039294  -22435.976549  3903.335812  640.515782  -156.754705  12287.289921  -4960.588190  46425.151234  -24330.264117  -32396.606377  40751.725538 ; -31831.609362  1342126.822181  528646.475956  3146.855278  489794.276002  -92.975572  -537968.699748  188.872112  3037.732071  112.438284  4756.077644  62862.373725  844.073964  975.597855  2295.248490  -530562.111701  19362.964214  -316908.124786  250428.210411  63567.977771  -453453.795713 ; -51627.623127  528646.475956  1064629.856601  -5385.471287  -676734.479451  234.687237  -1169408.603189  -86.289169  -3293.994410  66.120104  -5550.435387  152804.664766  -1221.602320  359.537280  7.379874  -1083148.715128  173272.931522  -661667.935544  476841.284357  572111.934638  -1021222.061097 ; -171.943594  3146.855278  -5385.471287  303.098357  19773.962591  -1.532455  6240.539956  1.603612  50.164032  0.787904  82.368583  1264.892563  2.858585  2.886849  12.924474  6613.449669  -124.665544  2588.729786  -3836.858688  -4675.442627  6552.327945 ; -28076.733347  489794.276002  -676734.479451  19773.962591  2885921.787571  -162.320477  788900.252905  362.258813  7348.569905  170.981598  11662.007386  162725.781495  408.293421  419.035589  1775.168619  834698.454847  4632.781641  320236.324872  -484044.002170  -615089.916107  847112.642129 ; -208.426844  -92.975572  234.687237  -1.532455  -162.320477  8.538974  -400.348808  1.152556  81.722731  10.548905  148.999830  44.335624  -17.265249  -8.527221  2.613653  -52.570246  5.589522  -154.287752  108.110466  264.668359  -312.731097 ; 63514.785211  -537968.699748  -1169408.603189  6240.539956  788900.252905  -400.348808  1290701.000649  140.082293  3436.039357  -165.196175  5491.281426  -171528.958102  2056.800639  -101.047921  23.455372  1182467.324057  -190005.654474  728423.873998  -521844.061304  -647741.267586  1129606.233553 ; 249.745477  188.872112  -86.289169  1.603612  362.258813  1.152556  140.082293  17.722149  23.140979  0.176675  107.141199  41.390612  13.509510  0.027467  -3.807976  -121.653970  74.195195  40.877963  -94.757014  -174.463150  204.897935 ; 2706.306214  3037.732071  -3293.994410  50.164032  7348.569905  81.722731  3436.039357  23.140979  2314.663786  220.665271  3527.131758  -353.135699  201.202680  26.445785  -4.155705  1477.543155  5.629128  2292.319868  -1982.293125  -4011.120988  3878.723894 ; -16.050213  112.438284  66.120104  0.787904  170.981598  10.548905  -165.196175  0.176675  220.665271  42.545544  280.090619  32.450152  -3.342374  -4.425631  1.047148  -42.360558  17.956479  -48.195515  11.376001  -47.766427  -61.712596 ; 4104.039294  4756.077644  -5550.435387  82.368583  11662.007386  148.999830  5491.281426  107.141199  3527.131758  280.090619  6043.461563  -714.623303  316.271468  49.578238  -0.763927  2889.177790  -190.761621  3904.016005  -3227.879058  -6158.972067  6270.293818 ; -22435.976549  62862.373725  152804.664766  1264.892563  162725.781495  44.335624  -171528.958102  41.390612  -353.135699  32.450152  -714.623303  171264.825164  -1689.825821  128.434837  -288.717780  -88916.977415  52715.605028  -146585.275477  -33644.272947  100601.197072  -113912.185154 ; 3903.335812  844.073964  -1221.602320  2.858585  408.293421  -17.265249  2056.800639  13.509510  201.202680  -3.342374  316.271468  -1689.825821  4371.071313  160.032128  70.236232  -2608.153961  1272.756042  1547.226591  17.498483  -1472.626241  -366.185453 ; 640.515782  975.597855  359.537280  2.886849  419.035589  -8.527221  -101.047921  0.027467  26.445785  -4.425631  49.578238  128.434837  160.032128  255.318699  -17.699691  -1048.480590  205.966291  -266.515383  125.677141  -262.555266  -98.361300 ; -156.754705  2295.248490  7.379874  12.924474  1775.168619  2.613653  23.455372  -3.807976  -4.155705  1.047148  -0.763927  -288.717780  70.236232  -17.699691  33.801867  244.476955  -344.479008  199.852747  108.803058  -390.196581  -319.229889 ; 12287.289921  -530562.111701  -1083148.715128  6613.449669  834698.454847  -52.570246  1182467.324057  -121.653970  1477.543155  -42.360558  2889.177790  -88916.977415  -2608.153961  -1048.480590  244.476955  1158911.855147  -170950.554777  647004.673946  -526148.675350  -568611.485356  1049226.098702 ; -4960.588190  19362.964214  173272.931522  -124.665544  4632.781641  5.589522  -190005.654474  74.195195  5.629128  17.956479  -190.761621  52715.605028  1272.756042  205.966291  -344.479008  -170950.554777  51399.201536  -119023.104103  57146.658465  98288.800133  -152909.533105 ; 46425.151234  -316908.124786  -661667.935544  2588.729786  320236.324872  -154.287752  728423.873998  40.877963  2292.319868  -48.195515  3904.016005  -146585.275477  1547.226591  -266.515383  199.852747  647004.673946  -119023.104103  432277.754555  -264472.148595  -360551.158847  617685.728295 ; -24330.264117  250428.210411  476841.284357  -3836.858688  -484044.002170  108.110466  -521844.061304  -94.757014  -1982.293125  11.376001  -3227.879058  -33644.272947  17.498483  125.677141  108.803058  -526148.675350  57146.658465  -264472.148595  287787.688386  241856.840626  -474657.771325 ; -32396.606377  63567.977771  572111.934638  -4675.442627  -615089.916107  264.668359  -647741.267586  -174.463150  -4011.120988  -47.766427  -6158.972067  100601.197072  -1472.626241  -262.555266  -390.196581  -568611.485356  98288.800133  -360551.158847  241856.840626  413791.491016  -588406.856088 ; 40751.725538  -453453.795713  -1021222.061097  6552.327945  847112.642129  -312.731097  1129606.233553  204.897935  3878.723894  -61.712596  6270.293818  -113912.185154  -366.185453  -98.361300  -319.229889  1049226.098702  -152909.533105  617685.728295  -474657.771325  -588406.856088  1021443.932939 ;];
Results{1,4}={};
Results{1,3}=[0.000000,-1331.358765,32834.682306,-485203.780971,-0.183201];
