# Supplementary material for: A Pareto approach to resolve the conflict between information gain and experimental costs: Multiple-criteria design of carbon labeling experiments
Source: PLoS Comput Biol. 2018 Oct 31;14(10):e1006533. doi: 10.1371/journal.pcbi.1006533 (PMC6209137; doi:10.1371/journal.pcbi.1006533)
Supplement: S3 File — ZIP archive containing information criteria for flux space samples and Matlab scripts to evaluate variations. (ZIP) [file pcbi.1006533.s009.zip › Sensitivity/Sensitivity_3D_CNMR/Result1074CNMR.m]

function Results=Result1074CNMR()
Results{1,5}=[ 0.001000  0.001000  0.001000  0.001000  0.001000  0.001000  0.001000  1.970784  0.001000  10.000000 ];
Results{1,6}=[ 10.000000  10.000000  10.000000  10.000000  10.000000  10.000000  10.000000  10.000000  10.000000  10.000000  10.000000  10.000000  10.000000  10.000000  10.000000  10.000000  10.000000  10.000000  10.000000  10.000000  10.000000  10.000000  10.000000  10.000000  10.000000  10.000000  10.000000  10.000000  10.000000  10.000000  10.000000  10.000000  10.000000  10.000000  10.000000  10.000000  10.000000  10.000000  10.000000  10.000000  9.715525  10.000000  10.000000  10.000000  9.715525  10.000000  10.000000  10.000000  10.000000  10.000000 ];
Results{1,1}=[32834.682306, 30029.595641, 120.000000, 2445.086665, 974.986521, 240.000000];
Results{1,2}=[ 56163.978572  -17307.654044  -48879.955860  -3.591870  -18652.981373  -287.413155  59724.949104  665.891645  1143.709307  249.508550  2736.157538  -32952.218961  577.361190  284.291468  -16.340250  9462.146720  -18752.475258  50296.682470  -17264.651621  -37152.104759  32912.020809 ; -17307.654044  1346857.348952  128470.345619  182.285012  734142.795804  -296.211894  -127012.899867  1096.918942  2920.846505  810.106102  7228.874621  124781.847720  240.224494  263.547230  743.137676  -91943.627853  90419.798928  -121809.947278  -10050.004691  18173.678803  -83366.828367 ; -48879.955860  128470.345619  1083903.578486  -221.001924  -569146.555257  219.075530  -1194511.898943  -416.972163  -1063.554335  -219.178812  -2673.367179  319775.992724  -154.515613  30.492368  -569.571751  -1093555.330855  509355.850338  -752531.136482  392303.306952  638588.999109  -919710.255205 ; -3.591870  182.285012  -221.001924  0.406776  885.323536  -0.130149  253.060317  0.563812  1.155493  0.306474  2.748139  96.717258  0.007247  0.007502  0.294320  288.489031  -5.540590  94.061449  -190.513683  -175.606769  264.804095 ; -18652.981373  734142.795804  -569146.555257  885.323536  2931988.449211  -178.106263  654365.623509  1790.167629  3884.188139  1098.943107  9232.454729  320685.910433  53.522776  54.545584  1054.587418  776468.327449  19927.585228  217321.066945  -539013.021326  -469926.404535  702371.831101 ; -287.413155  -296.211894  219.075530  -0.130149  -178.106263  14.858283  -412.912451  8.679634  17.707915  10.055544  70.632884  -32.930623  -3.767299  -3.192994  2.730979  7.138403  -59.257028  -120.088284  161.398983  385.775572  -419.219208 ; 59724.949104  -127012.899867  -1194511.898943  253.060317  654365.623509  -412.912451  1320672.914727  482.979636  1185.554060  194.494743  2619.502097  -349833.837159  253.168996  24.094498  605.135167  1200740.089314  -554469.029881  828510.032548  -434695.814672  -716174.376963  1021989.941933 ; 665.891645  1096.918942  -416.972163  0.563812  1790.167629  8.679634  482.979636  80.574473  72.752750  24.264345  275.083236  176.054084  6.059468  2.397816  -3.494145  29.410652  254.097785  253.233267  -460.771854  -638.767013  637.375783 ; 1143.709307  2920.846505  -1063.554335  1.155493  3884.188139  17.707915  1185.554060  72.752750  232.369917  92.160471  515.557134  146.138677  9.803473  3.167220  -0.040497  463.841110  163.878146  724.355357  -910.846275  -1466.839246  1266.008891 ; 249.508550  810.106102  -219.178812  0.306474  1098.943107  10.055544  194.494743  24.264345  92.160471  41.952904  165.325895  49.817938  1.591262  -0.048179  0.532944  100.434691  46.270478  147.740614  -208.375845  -355.824249  253.181188 ; 2736.157538  7228.874621  -2673.367179  2.748139  9232.454729  70.632884  2619.502097  275.083236  515.557134  165.325895  1795.875950  295.053582  22.913822  7.536911  -0.882745  1255.623916  266.434170  1837.291542  -2219.198635  -3164.133865  3084.136168 ; -32952.218961  124781.847720  319775.992724  96.717258  320685.910433  -32.930623  -349833.837159  176.054084  146.138677  49.817938  295.053582  328006.505762  -215.466961  8.601371  -238.420670  -225323.985570  235478.808635  -303038.510205  -43000.021891  181633.853374  -198206.767686 ; 577.361190  240.224494  -154.515613  0.007247  53.522776  -3.767299  253.168996  6.059468  9.803473  1.591262  22.913822  -215.466961  148.985186  9.990989  3.667656  -414.945654  262.028091  196.412314  10.595775  -201.391979  -6.860384 ; 284.291468  263.547230  30.492368  0.007502  54.545584  -3.192994  24.094498  2.397816  3.167220  -0.048179  7.536911  8.601371  9.990989  12.154784  -1.039273  -292.838078  84.525790  -11.214813  -0.140356  -81.400664  37.528601 ; -16.340250  743.137676  -569.571751  0.294320  1054.587418  2.730979  605.135167  -3.494145  -0.040497  0.532944  -0.882745  -238.420670  3.667656  -1.039273  15.733904  733.505450  -471.737789  487.297414  -240.972757  -289.756209  184.487992 ; 9462.146720  -91943.627853  -1093555.330855  288.489031  776468.327449  7.138403  1200740.089314  29.410652  463.841110  100.434691  1255.623916  -225323.985570  -414.945654  -292.838078  733.505450  1167959.686116  -489608.612128  721713.269407  -456941.855642  -634779.312829  950888.463043 ; -18752.475258  90419.798928  509355.850338  -5.540590  19927.585228  -59.257028  -554469.029881  254.097785  163.878146  46.270478  266.434170  235478.808635  262.028091  84.525790  -471.737789  -489608.612128  302002.371539  -384271.362792  125148.605548  276358.702801  -386530.956633 ; 50296.682470  -121809.947278  -752531.136482  94.061449  217321.066945  -120.088284  828510.032548  253.233267  724.355357  147.740614  1837.291542  -303038.510205  196.412314  -11.214813  487.297414  721713.269407  -384271.362792  553707.196869  -220842.655833  -438370.420027  607285.801906 ; -17264.651621  -10050.004691  392303.306952  -190.513683  -539013.021326  161.398983  -434695.814672  -460.771854  -910.846275  -208.375845  -2219.198635  -43000.021891  10.595775  -0.140356  -240.972757  -456941.855642  125148.605548  -220842.655833  254153.515720  234917.499255  -377670.751719 ; -37152.104759  18173.678803  638588.999109  -175.606769  -469926.404535  385.775572  -716174.376963  -638.767013  -1466.839246  -355.824249  -3164.133865  181633.853374  -201.391979  -81.400664  -289.756209  -634779.312829  276358.702801  -438370.420027  234917.499255  446881.971705  -582468.817738 ; 32912.020809  -83366.828367  -919710.255205  264.804095  702371.831101  -419.219208  1021989.941933  637.375783  1266.008891  253.181188  3084.136168  -198206.767686  -6.860384  37.528601  184.487992  950888.463043  -386530.956633  607285.801906  -377670.751719  -582468.817738  840144.038625 ;];
Results{1,4}={};
Results{1,3}=[0.000000,-741.912350,32834.682306,-506418.308022,-0.126981];
