# Supplementary material for: A Pareto approach to resolve the conflict between information gain and experimental costs: Multiple-criteria design of carbon labeling experiments
Source: PLoS Comput Biol. 2018 Oct 31;14(10):e1006533. doi: 10.1371/journal.pcbi.1006533 (PMC6209137; doi:10.1371/journal.pcbi.1006533)
Supplement: S3 File — ZIP archive containing information criteria for flux space samples and Matlab scripts to evaluate variations. (ZIP) [file pcbi.1006533.s009.zip › Sensitivity/Sensitivity_3D_CNMR/Result1075CNMR.m]

function Results=Result1075CNMR()
Results{1,5}=[ 0.001000  0.001000  0.001000  0.001000  0.001000  0.001000  0.001000  1.970784  0.001000  10.000000 ];
Results{1,6}=[ 10.000000  10.000000  10.000000  10.000000  10.000000  10.000000  10.000000  10.000000  10.000000  10.000000  10.000000  10.000000  10.000000  10.000000  10.000000  10.000000  10.000000  10.000000  10.000000  10.000000  10.000000  10.000000  10.000000  10.000000  10.000000  10.000000  10.000000  10.000000  10.000000  10.000000  10.000000  10.000000  10.000000  10.000000  10.000000  10.000000  10.000000  10.000000  10.000000  10.000000  9.715525  10.000000  10.000000  10.000000  9.715525  10.000000  10.000000  10.000000  10.000000  10.000000 ];
Results{1,1}=[32834.682306, 30029.595641, 120.000000, 2445.086665, 974.986521, 240.000000];
Results{1,2}=[ 28097.421737  -17897.285919  -29475.968691  -23.608749  -12061.335338  -162.485534  36793.929262  219.783777  1501.649834  30.400263  2295.124375  -15837.667070  684.091230  403.446308  32.237504  7817.326244  -5830.949607  27580.242740  -12065.229977  -20177.517142  19873.998602 ; -17897.285919  945479.834838  297633.508892  723.511747  329545.529039  -144.890038  -302926.001350  304.020018  3222.833153  177.255970  5159.276502  74136.311089  188.283045  565.318300  1741.819892  -281173.687415  32963.967465  -194056.965670  109944.391487  44924.607098  -245070.380737 ; -29475.968691  297633.508892  608450.331673  -672.480824  -215127.152949  167.406668  -667048.049419  -62.359026  -1157.611290  16.988633  -1995.744851  126550.028243  -378.650444  150.387577  -150.082184  -595007.943496  186037.995283  -405412.475178  223736.402186  322142.724510  -514169.643978 ; -23.608749  723.511747  -672.480824  13.569964  2761.634079  -0.391345  791.258584  0.891932  8.866340  0.403490  14.004349  373.867873  0.197421  0.362513  2.779657  927.174304  -30.907807  265.556359  -633.374262  -633.136738  845.750084 ; -12061.335338  329545.529039  -215127.152949  2761.634079  1132024.596587  -89.560917  257191.087033  376.400843  3858.007958  203.030311  6083.608602  152901.315038  102.976351  190.207052  1134.144250  314702.207572  3757.290789  73089.283528  -227324.609433  -224447.882758  289748.117771 ; -162.485534  -144.890038  167.406668  -0.391345  -89.560917  10.788559  -341.022613  3.757936  65.415379  9.679149  137.586110  29.680666  -5.325975  -7.411523  2.199770  -8.034495  -1.575624  -105.448529  75.953072  250.403078  -239.901937 ; 36793.929262  -302926.001350  -667048.049419  791.258584  257191.087033  -341.022613  736296.133074  93.174616  1047.046191  -88.573450  1399.314596  -140901.238777  581.599808  21.812631  189.805207  647359.047537  -202543.554492  445266.707479  -244462.953619  -366918.820317  569544.871688 ; 219.783777  304.020018  -62.359026  0.891932  376.400843  3.757936  93.174616  27.574968  50.920513  4.069240  168.431757  60.799218  3.842667  0.110543  -3.269578  -111.533153  103.196808  21.526041  -110.566366  -193.755494  169.447936 ; 1501.649834  3222.833153  -1157.611290  8.866340  3858.007958  65.415379  1047.046191  50.920513  1414.942949  166.157082  2290.772611  78.042161  33.340755  7.282610  4.529782  182.863616  133.800113  830.397065  -1016.491400  -2225.111564  1430.402407 ; 30.400263  177.255970  16.988633  0.403490  203.030311  9.679149  -88.573450  4.069240  166.157082  36.553188  217.694126  25.284158  -0.155109  -2.430278  1.022510  -24.186026  16.638290  -12.010329  -21.322251  -99.268440  -7.866298 ; 2295.124375  5159.276502  -1995.744851  14.004349  6083.608602  137.586110  1399.314596  168.431757  2290.772611  217.694126  4350.068783  33.958240  52.734925  14.927417  11.100339  555.598486  36.366292  1464.932836  -1632.773256  -3272.220896  2278.894172 ; -15837.667070  74136.311089  126550.028243  373.867873  152901.315038  29.680666  -140901.238777  60.799218  78.042161  25.284158  33.958240  178950.982181  -423.839337  65.211801  -193.042946  -54742.134147  65616.918854  -135137.769464  -62047.767539  80486.960085  -73030.939725 ; 684.091230  188.283045  -378.650444  0.197421  102.976351  -5.325975  581.599808  3.842667  33.340755  -0.155109  52.734925  -423.839337  522.746329  65.797134  19.928157  -473.216375  358.375843  344.193597  35.172052  -382.286911  -34.303578 ; 403.446308  565.318300  150.387577  0.362513  190.207052  -7.411523  21.812631  0.110543  7.282610  -2.430278  14.927417  65.211801  65.797134  155.685679  -4.528500  -675.705554  146.878018  -162.477285  84.259010  -188.413499  -11.140868 ; 32.237504  1741.819892  -150.082184  2.779657  1134.144250  2.199770  189.805207  -3.269578  4.529782  1.022510  11.100339  -193.042946  19.928157  -4.528500  31.943555  293.494932  -407.784032  278.431090  -65.398340  -279.476764  -212.939390 ; 7817.326244  -281173.687415  -595007.943496  927.174304  314702.207572  -8.034495  647359.047537  -111.533153  182.863616  -24.186026  555.598486  -54742.134147  -473.216375  -675.705554  293.494932  628100.390244  -174693.887331  372472.814646  -265481.928337  -303098.691296  514279.383531 ; -5830.949607  32963.967465  186037.995283  -30.907807  3757.290789  -1.575624  -202543.554492  103.196808  133.800113  16.638290  36.366292  65616.918854  358.375843  146.878018  -407.784032  -174693.887331  80052.365130  -134932.752543  46440.664223  99046.213919  -141314.868042 ; 27580.242740  -194056.965670  -405412.475178  265.556359  73089.283528  -105.448529  445266.707479  21.526041  830.397065  -12.010329  1464.932836  -135137.769464  344.193597  -162.477285  278.431090  372472.814646  -134932.752543  289172.313942  -115286.991929  -217721.199807  326583.730541 ; -12065.229977  109944.391487  223736.402186  -633.374262  -227324.609433  75.953072  -244462.953619  -110.566366  -1016.491400  -21.322251  -1632.773256  -62047.767539  35.172052  84.259010  -65.398340  -265481.928337  46440.664223  -115286.991929  164240.788959  108033.474930  -210295.059236 ; -20177.517142  44924.607098  322142.724510  -633.136738  -224447.882758  250.403078  -366918.820317  -193.755494  -2225.111564  -99.268440  -3272.220896  80486.960085  -382.286911  -188.413499  -279.476764  -303098.691296  99046.213919  -217721.199807  108033.474930  247301.035035  -301189.335136 ; 19873.998602  -245070.380737  -514169.643978  845.750084  289748.117771  -239.901937  569544.871688  169.447936  1430.402407  -7.866298  2278.894172  -73030.939725  -34.303578  -11.140868  -212.939390  514279.383531  -141314.868042  326583.730541  -210295.059236  -301189.335136  470936.534460 ;];
Results{1,4}={};
Results{1,3}=[0.000000,-989.674486,32834.682306,-262650.790563,-0.532893];
