# Supplementary material for: A Pareto approach to resolve the conflict between information gain and experimental costs: Multiple-criteria design of carbon labeling experiments
Source: PLoS Comput Biol. 2018 Oct 31;14(10):e1006533. doi: 10.1371/journal.pcbi.1006533 (PMC6209137; doi:10.1371/journal.pcbi.1006533)
Supplement: S3 File — ZIP archive containing information criteria for flux space samples and Matlab scripts to evaluate variations. (ZIP) [file pcbi.1006533.s009.zip › Sensitivity/Sensitivity_3D_CNMR/Result1076CNMR.m]

function Results=Result1076CNMR()
Results{1,5}=[ 0.001000  0.001000  0.001000  0.001000  0.001000  0.001000  0.001000  1.970784  0.001000  10.000000 ];
Results{1,6}=[ 10.000000  10.000000  10.000000  10.000000  10.000000  10.000000  10.000000  10.000000  10.000000  10.000000  10.000000  10.000000  10.000000  10.000000  10.000000  10.000000  10.000000  10.000000  10.000000  10.000000  10.000000  10.000000  10.000000  10.000000  10.000000  10.000000  10.000000  10.000000  10.000000  10.000000  10.000000  10.000000  10.000000  10.000000  10.000000  10.000000  10.000000  10.000000  10.000000  10.000000  9.715525  10.000000  10.000000  10.000000  9.715525  10.000000  10.000000  10.000000  10.000000  10.000000 ];
Results{1,1}=[32834.682306, 30029.595641, 120.000000, 2445.086665, 974.986521, 240.000000];
Results{1,2}=[ 35052.921131  -31107.730388  -43922.059499  -42.456008  -19016.160926  -63.799504  53475.053336  8.852906  3423.002208  -179.049023  3878.332440  -16650.732998  498.969620  265.728489  34.902082  17376.225956  -3091.167195  36730.968853  -20720.782358  -23447.769036  33384.838068 ; -31107.730388  1259638.664280  692796.875443  842.407177  358840.335571  -0.707829  -711485.979336  15.725978  2900.574981  5.944929  2834.360203  81640.018230  226.830330  488.568880  3384.894488  -693624.861402  9339.951531  -410953.801204  322660.887059  99243.367664  -599142.550442 ; -43922.059499  692796.875443  1086707.120393  -1238.652215  -509988.500451  94.803073  -1181908.575065  15.252303  -4688.816072  328.003546  -6661.666767  39006.066603  -242.744205  194.848731  960.889431  -1122476.300697  90707.615949  -636437.863186  538398.985960  506449.952519  -1032787.215449 ; -42.456008  842.407177  -1238.652215  16.535746  4025.652414  -0.004822  1435.147332  0.004144  14.241339  -0.318903  17.403567  604.838949  0.254250  0.381373  4.224950  1664.172509  -17.215310  507.989511  -1105.446727  -1133.598499  1579.168860 ; -19016.160926  358840.335571  -509988.500451  4025.652414  1778372.373695  -19.256146  594900.439590  5.729530  7488.420271  -187.458852  8997.039005  252253.370457  103.977364  163.056701  1686.505452  688583.497910  961.481197  206039.718944  -459902.133878  -478704.725075  663368.780376 ; -63.799504  -0.707829  94.803073  -0.004822  -19.256146  2.104673  -148.748952  -0.385200  165.920609  2.725317  178.041500  25.240128  -1.258860  -1.688184  0.741215  -29.794408  4.711793  -63.705033  34.668572  85.382463  -108.893342 ; 53475.053336  -711485.979336  -1181908.575065  1435.147332  594900.439590  -148.748952  1291870.342091  -14.346918  5644.419389  -416.257760  7615.976076  -44520.610840  396.660898  -86.073442  -935.121822  1214773.774908  -99729.306023  693582.205181  -584393.060064  -572494.662038  1131092.798621 ; 8.852906  15.725978  15.252303  0.004144  5.729530  -0.385200  -14.346918  0.493165  -62.685285  -0.311580  -43.563251  6.606301  -0.040004  -0.131199  -0.521596  -25.600333  6.768985  -13.010831  3.407689  7.154742  -3.458162 ; 3423.002208  2900.574981  -4688.816072  14.241339  7488.420271  165.920609  5644.419389  -62.685285  21614.380376  196.862042  21221.151025  -96.577669  39.377670  7.195914  -13.269393  2317.042805  40.977984  3036.386207  -3078.456897  -6347.963450  5599.072595 ; -179.049023  5.944929  328.003546  -0.318903  -187.458852  2.725317  -416.257760  -0.311580  196.862042  55.688937  185.999372  61.656333  -3.140799  -2.946888  1.244509  -180.935022  20.066148  -225.570534  155.638635  180.910813  -344.227851 ; 3878.332440  2834.360203  -6661.666767  17.403567  8997.039005  178.041500  7615.976076  -43.563251  21221.151025  185.999372  22317.440987  -425.237177  51.784966  16.847233  7.104761  4176.545230  -282.697576  4456.716563  -4052.659719  -7543.660759  7178.913143 ; -16650.732998  81640.018230  39006.066603  604.838949  252253.370457  25.240128  -44520.610840  6.606301  -96.577669  61.656333  -425.237177  165106.288057  -249.280611  54.371642  -24.701990  41514.553183  21454.303197  -77775.513903  -99728.204263  19843.547062  4431.805112 ; 498.969620  226.830330  -242.744205  0.254250  103.977364  -1.258860  396.660898  -0.040004  39.377670  -3.140799  51.784966  -249.280611  282.201648  35.064152  13.205968  -363.998736  104.487057  218.750263  5.388445  -279.882004  -6.990998 ; 265.728489  488.568880  194.848731  0.381373  163.056701  -1.688184  -86.073442  -0.131199  7.195914  -2.946888  16.847233  54.371642  35.064152  70.066450  -0.344954  -548.664533  68.906076  -165.682462  100.553809  -108.709860  -77.967675 ; 34.902082  3384.894488  960.889431  4.224950  1686.505452  0.741215  -935.121822  -0.521596  -13.269393  1.244509  7.104761  -24.701990  13.205968  -0.344954  40.393498  -854.973619  -254.132342  -366.326187  432.880740  -288.633286  -1127.574466 ; 17376.225956  -693624.861402  -1122476.300697  1664.172509  688583.497910  -29.794408  1214773.774908  -25.600333  2317.042805  -180.935022  4176.545230  41514.553183  -363.998736  -548.664533  -854.973619  1218704.395822  -85754.234155  627937.112273  -613176.754663  -517393.311016  1085911.856978 ; -3091.167195  9339.951531  90707.615949  -17.215310  961.481197  4.711793  -99729.306023  6.768985  40.977984  20.066148  -282.697576  21454.303197  104.487057  68.906076  -254.132342  -85754.234155  19740.082302  -61448.594502  27899.580290  51148.785146  -76947.412734 ; 36730.968853  -410953.801204  -636437.863186  507.989511  206039.718944  -63.705033  693582.205181  -13.010831  3036.386207  -225.570534  4456.716563  -77775.513903  218.750263  -165.682462  -366.326187  627937.112273  -61448.594502  393879.972992  -277678.952101  -298375.368508  586180.950388 ; -20720.782358  322660.887059  538398.985960  -1105.446727  -459902.133878  34.668572  -584393.060064  3.407689  -3078.456897  155.638635  -4052.659719  -99728.204263  5.388445  100.553809  432.880740  -613176.754663  27899.580290  -277678.952101  360365.727113  245711.211958  -538995.588656 ; -23447.769036  99243.367664  506449.952519  -1133.598499  -478704.725075  85.382463  -572494.662038  7.154742  -6347.963450  180.910813  -7543.660759  19843.547062  -279.882004  -108.709860  -288.633286  -517393.311016  51148.785146  -298375.368508  245711.211958  356523.186388  -524137.493346 ; 33384.838068  -599142.550442  -1032787.215449  1579.168860  663368.780376  -108.893342  1131092.798621  -3.458162  5599.072595  -344.227851  7178.913143  4431.805112  -6.990998  -77.967675  -1127.574466  1085911.856978  -76947.412734  586180.950388  -538995.588656  -524137.493346  1024913.050023 ;];
Results{1,4}={};
Results{1,3}=[0.000000,-850.842247,32834.682306,-430251.115703,-0.015025];
