# Supplementary material for: A Pareto approach to resolve the conflict between information gain and experimental costs: Multiple-criteria design of carbon labeling experiments
Source: PLoS Comput Biol. 2018 Oct 31;14(10):e1006533. doi: 10.1371/journal.pcbi.1006533 (PMC6209137; doi:10.1371/journal.pcbi.1006533)
Supplement: S3 File — ZIP archive containing information criteria for flux space samples and Matlab scripts to evaluate variations. (ZIP) [file pcbi.1006533.s009.zip › Sensitivity/Sensitivity_3D_CNMR/Result1077CNMR.m]

function Results=Result1077CNMR()
Results{1,5}=[ 0.001000  0.001000  0.001000  0.001000  0.001000  0.001000  0.001000  1.970784  0.001000  10.000000 ];
Results{1,6}=[ 10.000000  10.000000  10.000000  10.000000  10.000000  10.000000  10.000000  10.000000  10.000000  10.000000  10.000000  10.000000  10.000000  10.000000  10.000000  10.000000  10.000000  10.000000  10.000000  10.000000  10.000000  10.000000  10.000000  10.000000  10.000000  10.000000  10.000000  10.000000  10.000000  10.000000  10.000000  10.000000  10.000000  10.000000  10.000000  10.000000  10.000000  10.000000  10.000000  10.000000  9.715525  10.000000  10.000000  10.000000  9.715525  10.000000  10.000000  10.000000  10.000000  10.000000 ];
Results{1,1}=[32834.682306, 30029.595641, 120.000000, 2445.086665, 974.986521, 240.000000];
Results{1,2}=[ 32487.658786  -9873.868031  -31866.096618  -3.603189  -11035.694662  -192.531257  39194.735349  375.643825  770.812462  204.562019  2011.309107  -16401.843906  221.154147  217.576180  127.041508  7661.094562  -6092.032067  30309.063039  -14071.610849  -24457.779434  22991.149007 ; -9873.868031  1029792.435443  77976.962749  197.482863  470994.043803  -314.066963  -75515.705143  721.197501  2318.212007  756.025642  6268.291500  67513.281054  86.698388  228.064179  635.821055  -51324.376411  20605.069769  -69995.840521  -5890.019266  8523.169038  -61644.310627 ; -31866.096618  77976.962749  613753.308890  -229.731722  -392405.922306  289.830768  -682951.399125  -425.099563  -1175.100751  -277.974382  -3192.980481  70548.142366  -122.663147  17.992283  -621.575035  -614145.043642  129532.122289  -389021.887983  261716.821398  380229.770359  -567350.159648 ; -3.603189  197.482863  -229.731722  0.718542  1094.919961  -0.140863  264.192834  0.574491  1.416642  0.456066  3.662593  132.700471  0.006984  0.012928  0.425193  314.053445  -2.176584  88.837281  -220.912936  -186.507858  279.367033 ; -11035.694662  470994.043803  -392405.922306  1094.919961  2300063.432461  -173.729082  453048.008741  1163.235214  3080.029581  1038.160995  7978.746284  276632.837983  23.513252  46.464579  891.528903  562872.304555  5731.039276  135461.601398  -414293.636985  -330335.250674  489139.864816 ; -192.531257  -314.066963  289.830768  -0.140863  -173.729082  14.338988  -476.609072  7.245858  20.133980  12.112013  73.988841  1.452902  -1.745020  -3.387551  2.127558  -111.319666  4.709464  -161.759866  158.017654  378.471789  -438.815554 ; 39194.735349  -75515.705143  -682951.399125  264.192834  453048.008741  -476.609072  763713.271738  469.882588  1246.513983  231.287383  3105.799488  -79792.975692  172.815389  35.391066  681.447472  679529.965968  -141973.055046  433131.110204  -291240.422456  -433700.190979  637424.676834 ; 375.643825  721.197501  -425.099563  0.574491  1163.235214  7.245858  469.882588  48.736982  53.014088  20.310941  213.459079  79.307603  1.993708  1.285674  -2.336420  191.972378  43.460305  251.447138  -361.138968  -501.076454  550.147921 ; 770.812462  2318.212007  -1175.100751  1.416642  3080.029581  20.133980  1246.513983  53.014088  211.571403  94.151824  480.783063  94.319141  3.687811  1.543862  2.643228  771.946446  -36.517235  753.111225  -879.503502  -1350.530683  1285.443455 ; 204.562019  756.025642  -277.974382  0.456066  1038.160995  12.112013  231.287383  20.310941  94.151824  44.881377  187.039456  49.136530  0.569994  -0.664539  1.139391  186.891093  -1.820656  176.085402  -239.654960  -361.941030  298.306323 ; 2011.309107  6268.291500  -3192.980481  3.662593  7978.746284  73.988841  3105.799488  213.459079  480.783063  187.039456  1822.731523  224.045263  9.445212  4.448884  6.218658  2158.248434  -158.098056  2059.187908  -2343.713560  -3190.372253  3416.581190 ; -16401.843906  67513.281054  70548.142366  132.700471  276632.837983  1.452902  -79792.975692  79.307603  94.319141  49.136530  224.045263  175323.264359  -101.357928  3.020651  -188.868400  8682.809549  37899.912887  -100466.702638  -90180.701053  52982.373122  -27604.950797 ; 221.154147  86.698388  -122.663147  0.006984  23.513252  -1.745020  172.815389  1.993708  3.687811  0.569994  9.445212  -101.357928  54.223736  8.420907  3.325690  -131.201858  45.885693  107.117663  -12.622917  -113.644999  38.938875 ; 217.576180  228.064179  17.992283  0.012928  46.464579  -3.387551  35.391066  1.285674  1.543862  -0.664539  4.448884  3.020651  8.420907  18.709664  0.568517  -265.115635  25.477600  -20.901314  14.621852  -74.370982  34.074546 ; 127.041508  635.821055  -621.575035  0.425193  891.528903  2.127558  681.447472  -2.336420  2.643228  1.139391  6.218658  -188.868400  3.325690  0.568517  21.083515  694.612013  -259.828681  531.206772  -321.017396  -346.040148  245.788915 ; 7661.094562  -51324.376411  -614145.043642  314.053445  562872.304555  -111.319666  679529.965968  191.972378  771.946446  186.891093  2158.248434  8682.809549  -131.201858  -265.115635  694.612013  667634.785199  -120307.793613  361047.941254  -316058.626063  -369925.728628  582076.626350 ; -6092.032067  20605.069769  129532.122289  -2.176584  5731.039276  4.709464  -141973.055046  43.460305  -36.517235  -1.820656  -158.098056  37899.912887  45.885693  25.477600  -259.828681  -120307.793613  38003.989243  -90748.218183  36596.358046  73319.178985  -106308.875797 ; 30309.063039  -69995.840521  -389021.887983  88.837281  135461.601398  -161.759866  433131.110204  251.447138  753.111225  176.085402  2059.187908  -100466.702638  107.117663  -20.901314  531.206772  361047.941254  -90748.218183  267389.519141  -128573.053094  -241327.330958  341945.375341 ; -14071.610849  -5890.019266  261716.821398  -220.912936  -414293.636985  158.017654  -291240.422456  -361.138968  -879.503502  -239.654960  -2343.713560  -90180.701053  -12.622917  14.621852  -321.017396  -316058.626063  36596.358046  -128573.053094  203650.402867  156284.809734  -266140.168506 ; -24457.779434  8523.169038  380229.770359  -186.507858  -330335.250674  378.471789  -433700.190979  -501.076454  -1350.530683  -361.941030  -3190.372253  52982.373122  -113.644999  -74.370982  -346.040148  -369925.728628  73319.178985  -241327.330958  156284.809734  299894.642108  -382977.118685 ; 22991.149007  -61644.310627  -567350.159648  279.367033  489139.864816  -438.815554  637424.676834  550.147921  1285.443455  298.306323  3416.581190  -27604.950797  38.938875  34.074546  245.788915  582076.626350  -106308.875797  341945.375341  -266140.168506  -382977.118685  564515.071093 ;];
Results{1,4}={};
Results{1,3}=[0.000000,-624.086059,32834.682306,-331355.179860,-0.106156];
