# Supplementary material for: A Pareto approach to resolve the conflict between information gain and experimental costs: Multiple-criteria design of carbon labeling experiments
Source: PLoS Comput Biol. 2018 Oct 31;14(10):e1006533. doi: 10.1371/journal.pcbi.1006533 (PMC6209137; doi:10.1371/journal.pcbi.1006533)
Supplement: S3 File — ZIP archive containing information criteria for flux space samples and Matlab scripts to evaluate variations. (ZIP) [file pcbi.1006533.s009.zip › Sensitivity/Sensitivity_3D_CNMR/Result1078CNMR.m]

function Results=Result1078CNMR()
Results{1,5}=[ 0.001000  0.001000  0.001000  0.001000  0.001000  0.001000  0.001000  1.970784  0.001000  10.000000 ];
Results{1,6}=[ 10.000000  10.000000  10.000000  10.000000  10.000000  10.000000  10.000000  10.000000  10.000000  10.000000  10.000000  10.000000  10.000000  10.000000  10.000000  10.000000  10.000000  10.000000  10.000000  10.000000  10.000000  10.000000  10.000000  10.000000  10.000000  10.000000  10.000000  10.000000  10.000000  10.000000  10.000000  10.000000  10.000000  10.000000  10.000000  10.000000  10.000000  10.000000  10.000000  10.000000  9.715525  10.000000  10.000000  10.000000  9.715525  10.000000  10.000000  10.000000  10.000000  10.000000 ];
Results{1,1}=[32834.682306, 30029.595641, 120.000000, 2445.086665, 974.986521, 240.000000];
Results{1,2}=[ 58947.154699  -37832.926256  -52429.183992  -92.699846  -26039.017166  -208.484655  63949.040330  206.616350  3029.488742  -95.885040  4232.949384  -34426.428988  3004.559101  372.135489  -152.200629  7667.443674  -8912.935233  51827.244112  -17894.399020  -31247.521293  35741.136045 ; -37832.926256  1074450.565483  423739.825119  1588.387993  454994.831326  16.787679  -431879.868171  139.649274  2483.635008  107.202630  3443.695172  193984.622842  943.577716  509.842864  2306.562942  -357877.120177  51458.636288  -300787.540892  100100.422896  37823.939322  -325306.602433 ; -52429.183992  423739.825119  1095228.550228  -1384.500368  -424192.927910  187.608156  -1199110.673547  -2.246940  -2014.709852  150.544957  -3300.122323  186816.639281  -963.473658  150.039632  76.525008  -1128583.735236  369955.129951  -708799.274884  475908.323336  583911.731020  -967792.418442 ; -92.699846  1588.387993  -1384.500368  23.901434  4773.576465  0.181259  1617.547429  0.372822  9.620760  0.276706  13.737940  1415.198797  1.017195  0.508848  5.644900  2232.775685  -53.514612  360.349304  -1771.721104  -1396.594585  1885.057848 ; -26039.017166  454994.831326  -424192.927910  4773.576465  1515091.029123  4.120625  497973.245683  155.645343  3760.836299  60.537535  5382.462179  435713.925180  280.911061  142.726206  1562.324918  680107.486399  3413.395354  107866.254476  -543957.201589  -430845.394521  588470.970744 ; -208.484655  16.787679  187.608156  0.181259  4.120625  7.954895  -335.096164  0.593438  94.293343  8.897250  156.871058  64.190706  -13.292727  -3.860861  2.840650  4.015787  -15.987320  -133.987561  71.853012  209.029078  -255.970348 ; 63949.040330  -431879.868171  -1199110.673547  1617.547429  497973.245683  -335.096164  1318366.314698  38.903360  1858.272442  -255.082814  2787.241575  -200017.636355  1589.860137  -33.772302  -61.682080  1232112.579183  -402349.439945  775153.663591  -525106.336871  -657026.459213  1068688.864569 ; 206.616350  139.649274  -2.246940  0.372822  155.645343  0.593438  38.903360  13.697920  8.428595  -0.981278  79.061290  80.213228  7.985042  0.491598  -3.386086  -157.492139  137.278838  -20.706867  -75.253106  -99.212206  122.476086 ; 3029.488742  2483.635008  -2014.709852  9.620760  3760.836299  94.293343  1858.272442  8.428595  3105.072370  202.386205  4374.154845  348.409666  156.494357  15.206882  -8.910914  179.740782  492.733834  1422.153894  -1886.457556  -3243.048531  2626.262561 ; -95.885040  107.202630  150.544957  0.276706  60.537535  8.897250  -255.082814  -0.981278  202.386205  36.646915  239.836986  75.010937  -7.429669  -2.425455  1.371744  -60.572201  24.335547  -119.038777  41.378508  29.981089  -147.970532 ; 4232.949384  3443.695172  -3300.122323  13.737940  5382.462179  156.871058  2787.241575  79.061290  4374.154845  239.836986  6807.984024  259.373744  226.997886  24.479797  -6.487323  817.867979  328.534031  2401.638357  -2791.234413  -4516.812093  3891.013105 ; -34426.428988  193984.622842  186816.639281  1415.198797  435713.925180  64.190706  -200017.636355  80.213228  348.409666  75.010937  259.373744  352852.255773  -1278.664755  87.753366  86.319382  -48752.442782  151080.397230  -228149.294326  -142541.361332  68147.689331  -65510.765150 ; 3004.559101  943.577716  -963.473658  1.017195  280.911061  -13.292727  1589.860137  7.985042  156.494357  -7.429669  226.997886  -1278.664755  2480.320774  77.196281  42.795094  -1968.608209  1443.665912  1195.311051  -17.859697  -1221.971095  -148.341658 ; 372.135489  509.842864  150.039632  0.508848  142.726206  -3.860861  -33.772302  0.491598  15.206882  -2.425455  24.479797  87.753366  77.196281  51.243066  -5.961058  -521.497812  179.124006  -118.957722  23.302361  -146.557121  6.195888 ; -152.200629  2306.562942  76.525008  5.644900  1562.324918  2.840650  -61.682080  -3.386086  -8.910914  1.371744  -6.487323  86.319382  42.795094  -5.961058  31.559563  335.750394  -556.926275  61.664976  -125.767128  -352.615738  -406.034930 ; 7667.443674  -357877.120177  -1128583.735236  2232.775685  680107.486399  4.015787  1232112.579183  -157.492139  179.740782  -60.572201  817.867979  -48752.442782  -1968.608209  -521.497812  335.750394  1255594.076925  -359226.969210  679407.214317  -585369.908532  -611174.932051  1035006.375617 ; -8912.935233  51458.636288  369955.129951  -53.514612  3413.395354  -15.987320  -402349.439945  137.278838  492.733834  24.335547  328.534031  151080.397230  1443.665912  179.124006  -556.926275  -359226.969210  193752.813141  -271568.176733  97064.130523  196726.653604  -285426.898730 ; 51827.244112  -300787.540892  -708799.274884  360.349304  107866.254476  -133.987561  775153.663591  -20.706867  1422.153894  -119.038777  2401.638357  -228149.294326  1195.311051  -118.957722  61.664976  679407.214317  -271568.176733  497972.110703  -236927.353175  -368080.401518  587355.918131 ; -17894.399020  100100.422896  475908.323336  -1771.721104  -543957.201589  71.853012  -525106.336871  -75.253106  -1886.457556  41.378508  -2791.234413  -142541.361332  -17.859697  23.302361  -125.767128  -585369.908532  97064.130523  -236927.353175  367623.620065  275597.146033  -485258.032482 ; -31247.521293  37823.939322  583911.731020  -1396.594585  -430845.394521  209.029078  -657026.459213  -99.212206  -3243.048531  29.981089  -4516.812093  68147.689331  -1221.971095  -146.557121  -352.615738  -611174.932051  196726.653604  -368080.401518  275597.146033  414524.400127  -562753.687296 ; 35741.136045  -325306.602433  -967792.418442  1885.057848  588470.970744  -255.970348  1068688.864569  122.476086  2626.262561  -147.970532  3891.013105  -65510.765150  -148.341658  6.195888  -406.034930  1035006.375617  -285426.898730  587355.918131  -485258.032482  -562753.687296  920788.388453 ;];
Results{1,4}={};
Results{1,3}=[0.000000,-1041.672927,32834.682306,-432273.793351,-0.161749];
