# Supplementary material for: A Pareto approach to resolve the conflict between information gain and experimental costs: Multiple-criteria design of carbon labeling experiments
Source: PLoS Comput Biol. 2018 Oct 31;14(10):e1006533. doi: 10.1371/journal.pcbi.1006533 (PMC6209137; doi:10.1371/journal.pcbi.1006533)
Supplement: S3 File — ZIP archive containing information criteria for flux space samples and Matlab scripts to evaluate variations. (ZIP) [file pcbi.1006533.s009.zip › Sensitivity/Sensitivity_3D_CNMR/Result1079CNMR.m]

function Results=Result1079CNMR()
Results{1,5}=[ 0.001000  0.001000  0.001000  0.001000  0.001000  0.001000  0.001000  1.970784  0.001000  10.000000 ];
Results{1,6}=[ 10.000000  10.000000  10.000000  10.000000  10.000000  10.000000  10.000000  10.000000  10.000000  10.000000  10.000000  10.000000  10.000000  10.000000  10.000000  10.000000  10.000000  10.000000  10.000000  10.000000  10.000000  10.000000  10.000000  10.000000  10.000000  10.000000  10.000000  10.000000  10.000000  10.000000  10.000000  10.000000  10.000000  10.000000  10.000000  10.000000  10.000000  10.000000  10.000000  10.000000  9.715525  10.000000  10.000000  10.000000  9.715525  10.000000  10.000000  10.000000  10.000000  10.000000 ];
Results{1,1}=[32834.682306, 30029.595641, 120.000000, 2445.086665, 974.986521, 240.000000];
Results{1,2}=[ 48817.544129  -36913.382029  -65554.585798  -184.489457  -18061.730884  -207.131222  78173.955317  301.474552  1943.239767  170.140925  3615.039117  -19235.994826  4295.355868  1000.287488  -71.918868  30075.053721  -3696.919489  52025.931976  -32047.017291  -42333.794240  57186.160153 ; -36913.382029  2574348.555867  1030937.169720  4240.674479  354676.042854  -136.757438  -1060500.705736  245.749536  2929.518249  382.092882  5773.192943  53737.285348  190.107330  1821.904549  2925.355289  -1073565.704115  6108.631326  -588085.077746  529984.814986  187845.016152  -935966.273435 ; -65554.585798  1030937.169720  1045651.052496  -8336.051540  -483817.328638  252.590957  -1136233.457454  -216.122567  -2477.438641  -174.210503  -4948.877967  74290.619609  -3149.760957  550.671389  435.847191  -1055763.645504  57544.455423  -623495.099908  506151.697315  490677.786638  -1008040.160751 ; -184.489457  4240.674479  -8336.051540  1092.880505  29299.694031  -3.527555  9703.077820  3.273844  69.437768  7.077187  142.598388  2613.016167  2.517606  6.873358  17.499811  10457.179913  -85.158784  3842.327123  -6404.043142  -7343.552694  10164.591922 ; -18061.730884  354676.042854  -483817.328638  29299.694031  2114942.759469  -130.581651  566142.561384  390.558964  4936.050105  590.343105  9699.569310  143053.684082  155.464545  439.571128  1091.322776  608974.146918  2552.570799  221618.654742  -366772.197351  -451967.533132  609483.267350 ; -207.131222  -136.757438  252.590957  -3.527555  -130.581651  9.618701  -432.840090  2.449664  53.894111  13.408943  122.541073  27.230647  -18.184588  -19.526038  3.117970  -56.705370  4.696077  -155.033620  122.047051  314.559150  -365.444975 ; 78173.955317  -1060500.705736  -1136233.457454  9703.077820  566142.561384  -432.840090  1241353.540116  282.952326  2664.371704  111.135099  4999.696973  -85190.402498  4166.623436  25.772589  -442.182928  1138985.163119  -63334.312204  679647.942378  -547171.378993  -555485.605267  1103527.309102 ; 301.474552  245.749536  -216.122567  3.273844  390.558964  2.449664  282.952326  21.509535  44.678182  5.920664  148.048509  17.325091  23.142683  0.540452  -3.761574  -43.777841  24.022549  125.529541  -160.656383  -308.894259  357.421728 ; 1943.239767  2929.518249  -2477.438641  69.437768  4936.050105  53.894111  2664.371704  44.678182  1069.760679  217.249425  1949.285373  -211.958153  188.453988  42.409831  0.837748  1086.728780  -51.053274  1699.530829  -1509.787655  -3273.838146  2981.878440 ; 170.140925  382.092882  -174.210503  7.077187  590.343105  13.408943  111.135099  5.920664  217.249425  56.521873  333.269176  -3.203079  16.450979  -4.385797  1.215082  62.408163  0.378882  121.668938  -126.207818  -343.016175  217.874637 ; 3615.039117  5773.192943  -4948.877967  142.598388  9699.569310  122.541073  4999.696973  148.048509  1949.285373  333.269176  4285.478607  -466.506666  357.306947  96.514493  5.102848  2450.670230  -162.253360  3429.519271  -2968.160967  -5944.884088  5761.633321 ; -19235.994826  53737.285348  74290.619609  2613.016167  143053.684082  27.230647  -85190.402498  17.325091  -211.958153  -3.203079  -466.506666  138159.341752  -2293.529542  118.450322  -272.056175  -11306.230504  13029.858157  -89832.561001  -56904.673413  57246.035024  -47659.192472 ; 4295.355868  190.107330  -3149.760957  2.517606  155.464545  -18.184588  4166.623436  23.142683  188.453988  16.450979  357.306947  -2293.529542  6238.850282  147.341793  118.384891  -1001.227885  531.515773  2935.717280  -835.489464  -2728.890886  1076.674382 ; 1000.287488  1821.904549  550.671389  6.873358  439.571128  -19.526038  25.772589  0.540452  42.409831  -4.385797  96.514493  118.450322  147.341793  1094.246748  -45.827250  -1677.669892  141.066774  -367.561062  206.369739  -749.305651  2.447823 ; -71.918868  2925.355289  435.847191  17.499811  1091.322776  3.117970  -442.182928  -3.761574  0.837748  1.215082  5.102848  -272.056175  118.384891  -45.827250  36.321195  -280.487446  -150.014607  -22.188884  331.531000  -173.922553  -811.234429 ; 30075.053721  -1073565.704115  -1055763.645504  10457.179913  608974.146918  -56.705370  1138985.163119  -43.777841  1086.728780  62.408163  2450.670230  -11306.230504  -1001.227885  -1677.669892  -280.487446  1122013.462161  -54576.766235  604773.383246  -552088.892297  -473366.869296  1023501.890728 ; -3696.919489  6108.631326  57544.455423  -85.158784  2552.570799  4.696077  -63334.312204  24.022549  -51.053274  0.378882  -162.253360  13029.858157  531.515773  141.066774  -150.014607  -54576.766235  7848.048792  -38670.608157  19997.072965  33282.674427  -51717.639450 ; 52025.931976  -588085.077746  -623495.099908  3842.327123  221618.654742  -155.033620  679647.942378  125.529541  1699.530829  121.668938  3429.519271  -89832.561001  2935.717280  -367.561062  -22.188884  604773.383246  -38670.608157  390455.197236  -272878.689961  -301081.378909  587615.597923 ; -32047.017291  529984.814986  506151.697315  -6404.043142  -366772.197351  122.047051  -547171.378993  -160.656383  -1509.787655  -126.207818  -2968.160967  -56904.673413  -835.489464  206.369739  331.531000  -552088.892297  19997.072965  -272878.689961  315359.459629  219043.009217  -499848.893876 ; -42333.794240  187845.016152  490677.786638  -7343.552694  -451967.533132  314.559150  -555485.605267  -308.894259  -3273.838146  -343.016175  -5944.884088  57246.035024  -2728.890886  -749.305651  -173.922553  -473366.869296  33282.674427  -301081.378909  219043.009217  349123.541339  -512303.953452 ; 57186.160153  -935966.273435  -1008040.160751  10164.591922  609483.267350  -365.444975  1103527.309102  357.421728  2981.878440  217.874637  5761.633321  -47659.192472  1076.674382  2.447823  -811.234429  1023501.890728  -51717.639450  587615.597923  -499848.893876  -512303.953452  1010119.663116 ;];
Results{1,4}={};
Results{1,3}=[0.000000,-1426.903396,32834.682306,-493909.397820,-0.269998];
