# Supplementary material for: A Pareto approach to resolve the conflict between information gain and experimental costs: Multiple-criteria design of carbon labeling experiments
Source: PLoS Comput Biol. 2018 Oct 31;14(10):e1006533. doi: 10.1371/journal.pcbi.1006533 (PMC6209137; doi:10.1371/journal.pcbi.1006533)
Supplement: S3 File — ZIP archive containing information criteria for flux space samples and Matlab scripts to evaluate variations. (ZIP) [file pcbi.1006533.s009.zip › Sensitivity/Sensitivity_3D_CNMR/Result107CNMR.m]

function Results=Result107CNMR()
Results{1,5}=[ 0.001000  0.001000  0.001000  0.001000  0.001000  0.001000  0.001000  1.970784  0.001000  10.000000 ];
Results{1,6}=[ 10.000000  10.000000  10.000000  10.000000  10.000000  10.000000  10.000000  10.000000  10.000000  10.000000  10.000000  10.000000  10.000000  10.000000  10.000000  10.000000  10.000000  10.000000  10.000000  10.000000  10.000000  10.000000  10.000000  10.000000  10.000000  10.000000  10.000000  10.000000  10.000000  10.000000  10.000000  10.000000  10.000000  10.000000  10.000000  10.000000  10.000000  10.000000  10.000000  10.000000  9.715525  10.000000  10.000000  10.000000  9.715525  10.000000  10.000000  10.000000  10.000000  10.000000 ];
Results{1,1}=[32834.682306, 30029.595641, 120.000000, 2445.086665, 974.986521, 240.000000];
Results{1,2}=[ 34465.658639  -30427.871376  -41119.473861  -12.684352  -27981.328766  -222.424228  48972.726370  316.633255  972.194900  213.185277  2160.781224  -18357.185094  512.186684  213.083392  50.501859  15341.830539  -6720.945297  36157.637755  -17787.848439  -24720.861187  29892.047752 ; -30427.871376  1442724.361679  510647.741688  358.588238  681429.532680  -124.764151  -517191.217292  402.230875  1974.692199  582.847296  4656.245656  71331.255565  253.699757  331.905948  2737.347670  -503567.419331  23814.843577  -310681.097970  230467.148884  42870.875830  -423741.910444 ; -41119.473861  510647.741688  995329.428496  -449.785641  -746656.531387  276.306786  -1090363.157276  -380.115062  -1502.896127  -306.568097  -3493.831543  133799.130538  -194.245671  88.340410  -89.180473  -1002055.203600  173485.279608  -621772.670089  427579.570500  528353.195934  -925435.378174 ; -12.684352  358.588238  -449.785641  2.404237  1894.845153  -0.129249  520.367808  0.616583  2.551131  0.707766  5.841029  91.865059  0.081804  0.081400  1.354363  544.297316  -13.007374  220.325115  -308.908592  -397.478364  548.051498 ; -27981.328766  681429.532680  -746656.531387  1894.845153  3529568.010662  -194.604055  869705.831624  1236.564021  4783.139984  1329.904020  10763.458074  178330.510856  174.344778  176.165680  2402.706451  919834.787928  3172.649270  353542.510046  -533770.765562  -689320.238163  940195.716848 ; -222.424228  -124.764151  276.306786  -0.129249  -194.604055  14.114098  -481.835558  7.052840  25.816159  12.559499  95.462944  71.215524  -4.389778  -4.110888  2.620299  -55.801875  10.821800  -182.542415  106.641910  343.890996  -366.235012 ; 48972.726370  -517191.217292  -1090363.157276  520.367808  869705.831624  -481.835558  1199906.233214  420.756394  1644.924827  282.788115  3365.887296  -149895.590614  315.368707  -25.862359  178.614372  1092897.431323  -189858.106055  682378.050439  -466562.041343  -597136.520151  1021193.074145 ; 316.633255  402.230875  -380.115062  0.616583  1236.564021  7.052840  420.756394  33.080091  52.074031  17.280123  189.746697  -4.402381  3.887108  0.641146  -1.920357  157.320049  50.822063  242.303520  -264.103712  -466.981110  492.488520 ; 972.194900  1974.692199  -1502.896127  2.551131  4783.139984  25.816159  1644.924827  52.074031  297.237727  114.606648  669.990497  -123.571390  11.883226  1.180465  4.068353  898.828989  -22.527169  1022.716993  -942.598279  -1944.791487  1748.701230 ; 213.185277  582.847296  -306.568097  0.707766  1329.904020  12.559499  282.788115  17.280123  114.606648  50.327788  218.197043  -0.532592  1.882882  -0.943664  1.685445  191.370051  8.216850  204.653139  -220.560260  -484.034251  372.780313 ; 2160.781224  4656.245656  -3493.831543  5.841029  10763.458074  95.462944  3365.887296  189.746697  669.990497  218.197043  2162.646000  -313.472463  26.198587  3.094283  10.401130  2183.203532  -151.665641  2397.622686  -2152.455586  -4094.524338  3967.298531 ; -18357.185094  71331.255565  133799.130538  91.865059  178330.510856  71.215524  -149895.590614  -4.402381  -123.571390  -0.532592  -313.472463  162015.161736  -240.983124  28.173815  -217.537201  -67135.175494  51681.470890  -133420.144300  -45280.701420  87124.317020  -89633.736531 ; 512.186684  253.699757  -194.245671  0.081804  174.344778  -4.389778  315.368707  3.887108  11.883226  1.882882  26.198587  -240.983124  256.691189  23.156540  11.579449  -408.643852  170.381660  192.748223  22.686440  -247.498528  -36.300944 ; 213.083392  331.905948  88.340410  0.081400  176.165680  -4.110888  -25.862359  0.641146  1.180465  -0.943664  3.094283  28.173815  23.156540  29.460685  -0.091522  -345.089315  59.054144  -77.353391  44.101044  -79.158528  -19.006742 ; 50.501859  2737.347670  -89.180473  1.354363  2402.706451  2.620299  178.614372  -1.920357  4.068353  1.685445  10.401130  -217.537201  11.579449  -0.091522  31.019744  185.971383  -364.084866  254.324453  -2.076126  -545.474065  -157.470665 ; 15341.830539  -503567.419331  -1002055.203600  544.297316  919834.787928  -55.801875  1092897.431323  157.320049  898.828989  191.370051  2183.203532  -67135.175494  -408.643852  -345.089315  185.971383  1057660.630056  -164366.847063  600687.120515  -475711.368488  -520812.721369  946144.741316 ; -6720.945297  23814.843577  173485.279608  -13.007374  3172.649270  10.821800  -189858.106055  50.822063  -22.527169  8.216850  -151.665641  51681.470890  170.381660  59.054144  -364.084866  -164366.847063  55548.159052  -121182.551386  50815.695232  95660.293869  -142962.706035 ; 36157.637755  -310681.097970  -621772.670089  220.325115  353542.510046  -182.542415  682378.050439  242.303520  1022.716993  204.653139  2397.622686  -133420.144300  192.748223  -77.353391  254.324453  600687.120515  -121182.551386  408281.764857  -233963.797746  -334180.944495  560354.804111 ; -17787.848439  230467.148884  427579.570500  -308.908592  -533770.765562  106.641910  -466562.041343  -264.103712  -942.598279  -220.560260  -2152.455586  -45280.701420  22.686440  44.101044  -2.076126  -475711.368488  50815.695232  -233963.797746  262328.193886  214136.382614  -419682.124222 ; -24720.861187  42870.875830  528353.195934  -397.478364  -689320.238163  343.890996  -597136.520151  -466.981110  -1944.791487  -484.034251  -4094.524338  87124.317020  -247.498528  -79.158528  -545.474065  -520812.721369  95660.293869  -334180.944495  214136.382614  386128.523933  -530693.051773 ; 29892.047752  -423741.910444  -925435.378174  548.051498  940195.716848  -366.235012  1021193.074145  492.488520  1748.701230  372.780313  3967.298531  -89633.736531  -36.300944  -19.006742  -157.470665  946144.741316  -142962.706035  560354.804111  -419682.124222  -530693.051773  904602.126464 ;];
Results{1,4}={};
Results{1,3}=[0.000000,-725.447237,32834.682306,-497211.201630,-0.276992];
