# Supplementary material for: A Pareto approach to resolve the conflict between information gain and experimental costs: Multiple-criteria design of carbon labeling experiments
Source: PLoS Comput Biol. 2018 Oct 31;14(10):e1006533. doi: 10.1371/journal.pcbi.1006533 (PMC6209137; doi:10.1371/journal.pcbi.1006533)
Supplement: S3 File — ZIP archive containing information criteria for flux space samples and Matlab scripts to evaluate variations. (ZIP) [file pcbi.1006533.s009.zip › Sensitivity/Sensitivity_3D_CNMR/Result1080CNMR.m]

function Results=Result1080CNMR()
Results{1,5}=[ 0.001000  0.001000  0.001000  0.001000  0.001000  0.001000  0.001000  1.970784  0.001000  10.000000 ];
Results{1,6}=[ 10.000000  10.000000  10.000000  10.000000  10.000000  10.000000  10.000000  10.000000  10.000000  10.000000  10.000000  10.000000  10.000000  10.000000  10.000000  10.000000  10.000000  10.000000  10.000000  10.000000  10.000000  10.000000  10.000000  10.000000  10.000000  10.000000  10.000000  10.000000  10.000000  10.000000  10.000000  10.000000  10.000000  10.000000  10.000000  10.000000  10.000000  10.000000  10.000000  10.000000  9.715525  10.000000  10.000000  10.000000  9.715525  10.000000  10.000000  10.000000  10.000000  10.000000 ];
Results{1,1}=[32834.682306, 30029.595641, 120.000000, 2445.086665, 974.986521, 240.000000];
Results{1,2}=[ 35626.081852  -12022.094269  -43080.495679  -1.878978  -18233.678296  -218.991433  52020.036123  333.219151  1218.598233  96.648553  2239.624690  -19764.167814  196.150910  183.682916  124.997633  16103.921312  -8947.474260  38428.712276  -17502.092403  -32117.937398  33122.950009 ; -12022.094269  1407373.123357  37804.255658  110.736837  770503.930695  -408.937235  -28499.378254  752.524860  4195.221000  477.586630  8091.364255  61540.804461  91.337172  193.084279  724.808316  -9100.648811  24887.631537  -48095.773517  -23706.210374  -21763.059976  -16881.097115 ; -43080.495679  37804.255658  840336.033978  -140.045144  -749253.273528  367.457571  -934855.630114  -485.723521  -2437.982226  -182.860934  -4678.255007  138086.191446  -108.169726  11.264743  -842.667819  -823523.879266  171743.414229  -542321.681159  330148.097117  522705.895580  -778386.380426 ; -1.878978  110.736837  -140.045144  0.182077  756.268421  -0.087424  160.434087  0.282378  1.287965  0.149758  2.392880  35.239632  0.002318  0.003710  0.226165  170.406465  -1.449197  66.676142  -101.478085  -109.739184  163.809631 ; -18233.678296  770503.930695  -749253.273528  756.268421  4792593.067780  -366.363998  860260.990271  1771.810378  7819.588691  952.291854  14375.205735  235087.051508  27.376686  45.492904  1420.433580  939101.429715  9503.573825  339514.931842  -578215.591194  -600173.775584  891256.704261 ; -218.991433  -408.937235  367.457571  -0.087424  -366.363998  14.752770  -579.074403  6.064114  29.696129  8.984862  89.023132  34.136014  -1.632351  -2.724376  1.918360  -162.142777  10.985873  -217.728159  180.138613  452.645925  -530.454361 ; 52020.036123  -28499.378254  -934855.630114  160.434087  860260.990271  -579.074403  1044113.818958  540.748827  2626.717660  139.256278  4641.196507  -155481.274799  153.153085  32.264867  924.899840  911709.577800  -188402.642175  603628.938229  -366994.895777  -592840.354846  872725.948312 ; 333.219151  752.524860  -485.723521  0.282378  1771.810378  6.064114  540.748827  37.728440  69.273437  10.861476  204.123346  22.837775  1.490981  1.063820  -1.968310  266.814292  36.990148  293.244123  -342.655541  -531.092560  619.874430 ; 1218.598233  4195.221000  -2437.982226  1.287965  7819.588691  29.696129  2626.717660  69.273437  472.417583  96.136060  908.606838  -94.707278  4.912249  2.675993  3.660248  1739.983042  -83.734629  1572.794431  -1514.227409  -2530.588559  2671.326728 ; 96.648553  477.586630  -182.860934  0.149758  952.291854  8.984862  139.256278  10.861476  96.136060  26.687868  147.856513  10.195501  0.119709  -0.426932  0.809452  142.079527  0.889314  115.192119  -134.053514  -237.241615  194.225611 ; 2239.624690  8091.364255  -4678.255007  2.392880  14375.205735  89.023132  4641.196507  204.123346  908.606838  147.856513  2274.071221  -217.227711  8.827876  4.969936  7.704749  3421.159645  -236.501522  3037.811703  -2857.652226  -4432.183844  5012.484324 ; -19764.167814  61540.804461  138086.191446  35.239632  235087.051508  34.136014  -155481.274799  22.837775  -94.707278  10.195501  -217.227711  165188.643459  -80.349057  2.419573  -239.608432  -67471.138836  49116.233091  -137599.162081  -47539.651873  98436.842747  -96278.575766 ; 196.150910  91.337172  -108.169726  0.002318  27.376686  -1.632351  153.153085  1.490981  4.912249  0.119709  8.827876  -80.349057  36.497998  5.064470  2.185372  -110.257500  33.422756  93.314650  -16.150732  -107.061833  52.225436 ; 183.682916  193.084279  11.264743  0.003710  45.492904  -2.724376  32.264867  1.063820  2.675993  -0.426932  4.969936  2.419573  5.064470  9.679954  0.400690  -211.637015  21.784994  -11.822855  7.341087  -67.297897  40.008057 ; 124.997633  724.808316  -842.667819  0.226165  1420.433580  1.918360  924.899840  -1.968310  3.660248  0.809452  7.704749  -239.608432  2.185372  0.400690  19.310605  905.408213  -278.050063  667.698854  -390.770099  -483.994317  462.021271 ; 16103.921312  -9100.648811  -823523.879266  170.406465  939101.429715  -162.142777  911709.577800  266.814292  1739.983042  142.079527  3421.159645  -67471.138836  -110.257500  -211.637015  905.408213  856351.323949  -159434.102621  506247.937782  -369130.876213  -499670.871127  774284.461682 ; -8947.474260  24887.631537  171743.414229  -1.449197  9503.573825  10.985873  -188402.642175  36.990148  -83.734629  0.889314  -236.501522  49116.233091  33.422756  21.784994  -278.050063  -159434.102621  47879.510643  -119531.312478  50124.679013  97950.278275  -143697.956888 ; 38428.712276  -48095.773517  -542321.681159  66.676142  339514.931842  -217.728159  603628.938229  293.244123  1572.794431  115.192119  3037.811703  -137599.162081  93.314650  -11.822855  667.698854  506247.937782  -119531.312478  368927.268250  -181092.358713  -338135.701172  485621.552975 ; -17502.092403  -23706.210374  330148.097117  -101.478085  -578215.591194  180.138613  -366994.895777  -342.655541  -1514.227409  -134.053514  -2857.652226  -47539.651873  -16.150732  7.341087  -390.770099  -369130.876213  50124.679013  -181092.358713  207929.445035  197589.528230  -325849.861529 ; -32117.937398  -21763.059976  522705.895580  -109.739184  -600173.775584  452.645925  -592840.354846  -531.092560  -2530.588559  -237.241615  -4432.183844  98436.842747  -107.061833  -67.297897  -483.994317  -499670.871127  97950.278275  -338135.701172  197589.528230  391437.742559  -517637.522500 ; 33122.950009  -16881.097115  -778386.380426  163.809631  891256.704261  -530.454361  872725.948312  619.874430  2671.326728  194.225611  5012.484324  -96278.575766  52.225436  40.008057  462.021271  774284.461682  -143697.956888  485621.552975  -325849.861529  -517637.522500  763244.127330 ;];
Results{1,4}={};
Results{1,3}=[0.000000,-671.054501,32834.682306,-520185.310270,-0.060626];
