# Supplementary material for: A Pareto approach to resolve the conflict between information gain and experimental costs: Multiple-criteria design of carbon labeling experiments
Source: PLoS Comput Biol. 2018 Oct 31;14(10):e1006533. doi: 10.1371/journal.pcbi.1006533 (PMC6209137; doi:10.1371/journal.pcbi.1006533)
Supplement: S3 File — ZIP archive containing information criteria for flux space samples and Matlab scripts to evaluate variations. (ZIP) [file pcbi.1006533.s009.zip › Sensitivity/Sensitivity_3D_CNMR/Result1081CNMR.m]

function Results=Result1081CNMR()
Results{1,5}=[ 0.001000  0.001000  0.001000  0.001000  0.001000  0.001000  0.001000  1.970784  0.001000  10.000000 ];
Results{1,6}=[ 10.000000  10.000000  10.000000  10.000000  10.000000  10.000000  10.000000  10.000000  10.000000  10.000000  10.000000  10.000000  10.000000  10.000000  10.000000  10.000000  10.000000  10.000000  10.000000  10.000000  10.000000  10.000000  10.000000  10.000000  10.000000  10.000000  10.000000  10.000000  10.000000  10.000000  10.000000  10.000000  10.000000  10.000000  10.000000  10.000000  10.000000  10.000000  10.000000  10.000000  9.715525  10.000000  10.000000  10.000000  9.715525  10.000000  10.000000  10.000000  10.000000  10.000000 ];
Results{1,1}=[32834.682306, 30029.595641, 120.000000, 2445.086665, 974.986521, 240.000000];
Results{1,2}=[ 45625.693899  -25977.572407  -44619.008259  -8.371354  -18118.797638  -301.191667  53414.633939  515.200627  1107.100200  114.427469  2196.934185  -26615.712233  241.690173  165.525041  50.691752  11229.054061  -10709.120128  43362.957823  -16690.294447  -29485.949794  30971.866549 ; -25977.572407  949172.654378  275740.996134  196.534481  403226.690803  -130.402651  -281760.647662  476.434154  1712.059091  321.764406  3611.009181  112919.527043  129.822452  197.960167  1649.348474  -238002.377354  32129.150399  -194043.297952  74452.143122  35765.299414  -221559.413305 ; -44619.008259  275740.996134  703408.021015  -175.412348  -330053.791755  289.724294  -773787.947538  -364.339736  -887.259174  -44.953839  -1828.140277  107255.559556  -98.825901  27.394784  -164.839111  -712413.146366  202882.502327  -455358.329497  305708.048277  393951.397577  -628260.525929 ; -8.371354  196.534481  -175.412348  0.525181  704.524321  -0.036801  203.481872  0.362177  0.954336  0.169944  1.899662  147.060585  0.017587  0.021288  0.619509  265.227565  -4.629777  54.731548  -201.175858  -162.770893  227.842578 ; -18118.797638  403226.690803  -330053.791755  704.524321  1442067.027376  -72.784128  385262.461339  756.364942  2163.129597  381.734491  4352.632346  306287.465307  37.977269  47.959944  1200.879756  512620.729023  3713.536001  92714.672743  -399716.178148  -318019.939546  443014.734261 ; -301.191667  -130.402651  289.724294  -0.036801  -72.784128  16.051723  -495.247504  9.211029  15.994227  7.577054  69.893852  59.201808  -2.065849  -2.572504  2.874515  -28.439024  -1.355031  -195.219850  138.828862  382.941202  -416.183305 ; 53414.633939  -281760.647662  -773787.947538  203.481872  385262.461339  -495.247504  855345.401358  387.015767  983.855808  4.974419  1616.491052  -117749.836221  145.275494  5.662843  206.271786  780197.287516  -221364.171718  501059.131247  -337167.794246  -446444.769953  697653.068130 ; 515.200627  476.434154  -364.339736  0.362177  756.364942  9.211029  387.015767  61.099752  67.057420  14.842305  228.573723  55.879625  2.279282  1.113622  -2.575164  45.300045  82.784197  251.380176  -338.324332  -500.234486  479.947562 ; 1107.100200  1712.059091  -887.259174  0.954336  2163.129597  15.994227  983.855808  67.057420  228.396661  62.179630  478.714108  100.889471  4.197152  1.364826  1.155765  278.659298  25.967784  646.652708  -795.833565  -1367.815850  1056.749152 ; 114.427469  321.764406  -44.953839  0.169944  381.734491  7.577054  4.974419  14.842305  62.179630  23.281064  99.042061  49.634549  0.101140  -0.457778  0.727979  0.465513  16.820387  30.727132  -89.958286  -170.772433  66.977278 ; 2196.934185  3611.009181  -1828.140277  1.899662  4352.632346  69.893852  1616.491052  228.573723  478.714108  99.042061  1472.052877  190.742067  8.056162  2.712716  2.538037  641.359759  -25.803606  1337.273150  -1609.758821  -2484.286058  2117.378121 ; -26615.712233  112919.527043  107255.559556  147.060585  306287.465307  59.201808  -117749.836221  55.879625  100.889471  49.634549  190.742067  235542.640160  -101.407644  7.120591  -47.408939  -6647.988254  75302.208851  -143003.329120  -107294.441121  56944.584956  -38311.780401 ; 241.690173  129.822452  -98.825901  0.017587  37.977269  -2.065849  145.275494  2.279282  4.197152  0.101140  8.056162  -101.407644  48.785857  5.220973  2.692504  -156.057650  64.665719  99.767895  -3.911355  -106.052275  21.624419 ; 165.525041  197.960167  27.394784  0.021288  47.959944  -2.572504  5.662843  1.113622  1.364826  -0.457778  2.712716  7.120591  5.220973  7.759902  0.359674  -194.641297  35.989722  -19.028496  8.523058  -49.485745  13.828704 ; 50.691752  1649.348474  -164.839111  0.619509  1200.879756  2.874515  206.271786  -2.575164  1.155765  0.727979  2.538037  -47.408939  2.692504  0.359674  22.878615  325.781310  -354.800574  230.257272  -162.917160  -284.949985  -144.990642 ; 11229.054061  -238002.377354  -712413.146366  265.227565  512620.729023  -28.439024  780197.287516  45.300045  278.659298  0.465513  641.359759  -6647.988254  -156.057650  -194.641297  325.781310  788079.016948  -191130.489751  424356.221489  -376895.577265  -394607.133027  658672.669829 ; -10709.120128  32129.150399  202882.502327  -4.629777  3713.536001  -1.355031  -221364.171718  82.784197  25.967784  16.820387  -25.803606  75302.208851  64.665719  35.989722  -354.800574  -191130.489751  86138.045532  -147839.584050  54954.844834  109971.912017  -158910.797453 ; 43362.957823  -194043.297952  -455358.329497  54.731548  92714.672743  -195.219850  501059.131247  251.380176  646.652708  30.727132  1337.273150  -143003.329120  99.767895  -19.028496  230.257272  424356.221489  -147839.584050  322265.011615  -149423.406790  -252890.699084  382261.272791 ; -16690.294447  74452.143122  305708.048277  -201.175858  -399716.178148  138.828862  -337167.794246  -338.324332  -795.833565  -89.958286  -1609.758821  -107294.441121  -3.911355  8.523058  -162.917160  -376895.577265  54954.844834  -149423.406790  245699.980825  173149.856754  -309627.877603 ; -29485.949794  35765.299414  393951.397577  -162.770893  -318019.939546  382.941202  -446444.769953  -500.234486  -1367.815850  -170.772433  -2484.286058  56944.584956  -106.052275  -49.485745  -284.949985  -394607.133027  109971.912017  -252890.699084  173149.856754  299409.846354  -386409.796013 ; 30971.866549  -221559.413305  -628260.525929  227.842578  443014.734261  -416.183305  697653.068130  479.947562  1056.749152  66.977278  2117.378121  -38311.780401  21.624419  13.828704  -144.990642  658672.669829  -158910.797453  382261.272791  -309627.877603  -386409.796013  607068.346450 ;];
Results{1,4}={};
Results{1,3}=[0.000000,-576.443666,32834.682306,-313414.405597,-0.179441];
