# Supplementary material for: A Pareto approach to resolve the conflict between information gain and experimental costs: Multiple-criteria design of carbon labeling experiments
Source: PLoS Comput Biol. 2018 Oct 31;14(10):e1006533. doi: 10.1371/journal.pcbi.1006533 (PMC6209137; doi:10.1371/journal.pcbi.1006533)
Supplement: S3 File — ZIP archive containing information criteria for flux space samples and Matlab scripts to evaluate variations. (ZIP) [file pcbi.1006533.s009.zip › Sensitivity/Sensitivity_3D_CNMR/Result1082CNMR.m]

function Results=Result1082CNMR()
Results{1,5}=[ 0.001000  0.001000  0.001000  0.001000  0.001000  0.001000  0.001000  1.970784  0.001000  10.000000 ];
Results{1,6}=[ 10.000000  10.000000  10.000000  10.000000  10.000000  10.000000  10.000000  10.000000  10.000000  10.000000  10.000000  10.000000  10.000000  10.000000  10.000000  10.000000  10.000000  10.000000  10.000000  10.000000  10.000000  10.000000  10.000000  10.000000  10.000000  10.000000  10.000000  10.000000  10.000000  10.000000  10.000000  10.000000  10.000000  10.000000  10.000000  10.000000  10.000000  10.000000  10.000000  10.000000  9.715525  10.000000  10.000000  10.000000  9.715525  10.000000  10.000000  10.000000  10.000000  10.000000 ];
Results{1,1}=[32834.682306, 30029.595641, 120.000000, 2445.086665, 974.986521, 240.000000];
Results{1,2}=[ 21804.096365  -11294.014508  -38448.674654  -11.796555  -8713.591747  -148.839000  45680.571916  255.276790  912.576468  44.764116  1688.572945  -15838.054891  327.011353  245.199655  151.231331  19572.392865  -8954.431057  32098.768765  -14164.844017  -26231.411313  28245.862146 ; -11294.014508  1094185.124533  201207.648886  552.220396  325324.139220  -305.715588  -205317.237516  551.052720  3155.132737  294.761123  6095.490511  75906.831622  110.444317  286.015160  940.297661  -176422.422893  32320.623749  -142610.708987  49480.003017  48262.214479  -167201.252057 ; -38448.674654  201207.648886  921711.899826  -591.787040  -265027.402719  243.638747  -1015598.625874  -182.081330  -1362.269416  -15.002249  -2769.325043  180853.405556  -174.254052  75.976658  -975.501201  -870091.501906  249835.700132  -617199.557918  300770.286047  529719.029697  -773462.846697 ; -11.796555  552.220396  -591.787040  8.074907  3041.213678  -0.322717  686.024755  1.306021  6.165115  0.603093  11.460978  435.273302  0.043009  0.073511  1.627212  854.540554  -12.461612  204.163165  -635.150174  -509.822039  731.741937 ; -8713.591747  325324.139220  -265027.402719  3041.213678  1676619.016027  -127.753656  310241.310067  726.098641  3627.244924  379.721088  6759.688192  242258.088968  32.632732  58.822910  842.442689  407795.040925  6939.315155  75445.018225  -321135.980041  -243872.422108  345724.320707 ; -148.839000  -305.715588  243.638747  -0.322717  -127.753656  12.847503  -428.364802  6.596992  38.349535  10.629998  103.767280  21.805991  -3.252823  -5.050118  1.919361  -78.494967  4.359742  -139.055955  112.376710  332.043974  -362.477870 ; 45680.571916  -205317.237516  -1015598.625874  686.024755  310241.310067  -428.364802  1123262.713719  205.447797  1360.321759  -66.665159  2394.506400  -200408.938565  268.272274  11.598145  1074.877158  955068.341214  -272980.813568  680116.708696  -331657.932898  -595242.386263  858800.586908 ; 255.276790  551.052720  -182.081330  1.306021  726.098641  6.596992  205.447797  42.505402  67.154625  9.844340  216.172382  90.665001  2.992185  1.253201  -2.544947  -3.866944  83.356266  83.359665  -220.551261  -322.096910  321.814632 ; 912.576468  3155.132737  -1362.269416  6.165115  3627.244924  38.349535  1360.321759  67.154625  578.052388  115.978272  1096.139396  171.655731  10.615017  3.033660  5.695330  816.984448  -22.376555  841.843262  -1071.968622  -1822.461511  1554.696661 ; 44.764116  294.761123  -15.002249  0.603093  379.721088  10.629998  -66.665159  9.844340  115.978272  33.210253  174.122015  44.585203  -0.259711  -1.751415  1.086931  9.763438  12.152939  2.741732  -60.936840  -112.628899  22.715606 ; 1688.572945  6095.490511  -2769.325043  11.460978  6759.688192  103.767280  2394.506400  216.172382  1096.139396  174.122015  2673.450369  263.985509  19.834608  6.880069  11.575774  1776.523736  -153.344343  1740.188876  -2063.856269  -3203.239659  3028.583864 ; -15838.054891  75906.831622  180853.405556  435.273302  242258.088968  21.805991  -200408.938565  90.665001  171.655731  44.585203  263.985509  199495.816780  -164.857988  29.849458  -305.059717  -93452.228302  70896.630489  -174806.596165  -61513.146463  113439.975964  -115744.051494 ; 327.011353  110.444317  -174.254052  0.043009  32.632732  -3.252823  268.272274  2.992185  10.615017  -0.259711  19.834608  -164.857988  159.169377  25.124783  9.463285  -259.307423  120.878548  142.516679  1.208788  -184.802131  9.740434 ; 245.199655  286.015160  75.976658  0.073511  58.822910  -5.050118  11.598145  1.253201  3.033660  -1.751415  6.880069  29.849458  25.124783  50.604588  0.084298  -421.695090  55.159842  -88.419539  56.577885  -96.194668  13.661595 ; 151.231331  940.297661  -975.501201  1.627212  842.442689  1.919361  1074.877158  -2.544947  5.695330  1.086931  11.575774  -305.059717  9.463285  0.084298  27.455058  1013.519064  -441.095293  800.881592  -412.100196  -579.917006  461.744603 ; 19572.392865  -176422.422893  -870091.501906  854.540554  407795.040925  -78.494967  955068.341214  -3.866944  816.984448  9.763438  1776.523736  -93452.228302  -259.307423  -421.695090  1013.519064  871147.388948  -227016.153582  556576.397511  -339572.099527  -490099.926512  743861.112952 ; -8954.431057  32320.623749  249835.700132  -12.461612  6939.315155  4.359742  -272980.813568  83.356266  -22.376555  12.152939  -153.344343  70896.630489  120.878548  55.159842  -441.095293  -227016.153582  80245.014316  -175900.053309  62277.729541  137567.226715  -195118.095377 ; 32098.768765  -142610.708987  -617199.557918  204.163165  75445.018225  -139.055955  680116.708696  83.359665  841.843262  2.741732  1740.188876  -174806.596165  142.516679  -88.419539  800.881592  556576.397511  -175900.053309  432660.549445  -163999.974602  -355156.442830  501080.661978 ; -14164.844017  49480.003017  300770.286047  -635.150174  -321135.980041  112.376710  -331657.932898  -220.551261  -1071.968622  -60.936840  -2063.856269  -61513.146463  1.208788  56.577885  -412.100196  -339572.099527  62277.729541  -163999.974602  193259.892282  167155.675772  -277567.657125 ; -26231.411313  48262.214479  529719.029697  -509.822039  -243872.422108  332.043974  -595242.386263  -322.096910  -1822.461511  -112.628899  -3203.239659  113439.975964  -184.802131  -96.194668  -579.917006  -490099.926512  137567.226715  -355156.442830  167155.675772  371543.914199  -475984.137562 ; 28245.862146  -167201.252057  -773462.846697  731.741937  345724.320707  -362.477870  858800.586908  321.814632  1554.696661  22.715606  3028.583864  -115744.051494  9.740434  13.661595  461.744603  743861.112952  -195118.095377  501080.661978  -277567.657125  -475984.137562  689459.450411 ;];
Results{1,4}={};
Results{1,3}=[0.000000,-913.977851,32834.682306,-365665.726033,-0.885985];
