# Supplementary material for: A Pareto approach to resolve the conflict between information gain and experimental costs: Multiple-criteria design of carbon labeling experiments
Source: PLoS Comput Biol. 2018 Oct 31;14(10):e1006533. doi: 10.1371/journal.pcbi.1006533 (PMC6209137; doi:10.1371/journal.pcbi.1006533)
Supplement: S3 File — ZIP archive containing information criteria for flux space samples and Matlab scripts to evaluate variations. (ZIP) [file pcbi.1006533.s009.zip › Sensitivity/Sensitivity_3D_CNMR/Result1083CNMR.m]

function Results=Result1083CNMR()
Results{1,5}=[ 0.001000  0.001000  0.001000  0.001000  0.001000  0.001000  0.001000  1.970784  0.001000  10.000000 ];
Results{1,6}=[ 10.000000  10.000000  10.000000  10.000000  10.000000  10.000000  10.000000  10.000000  10.000000  10.000000  10.000000  10.000000  10.000000  10.000000  10.000000  10.000000  10.000000  10.000000  10.000000  10.000000  10.000000  10.000000  10.000000  10.000000  10.000000  10.000000  10.000000  10.000000  10.000000  10.000000  10.000000  10.000000  10.000000  10.000000  10.000000  10.000000  10.000000  10.000000  10.000000  10.000000  9.715525  10.000000  10.000000  10.000000  9.715525  10.000000  10.000000  10.000000  10.000000  10.000000 ];
Results{1,1}=[32834.682306, 30029.595641, 120.000000, 2445.086665, 974.986521, 240.000000];
Results{1,2}=[ 46735.824742  -32068.559196  -54271.818361  -4.997789  -37278.598361  -252.924076  64213.170424  433.498012  980.604708  284.696470  2594.360514  -24905.267834  283.927931  183.828584  59.070238  19871.965427  -9039.719675  48050.321353  -21972.028143  -36099.091442  42507.591312 ; -32068.559196  1604986.048972  341927.447242  144.572232  930849.231415  -154.307915  -338903.514875  585.797952  2084.224296  803.030123  5704.907271  87462.601321  156.570432  227.426595  1985.027236  -314599.806970  18056.309093  -223190.991118  129145.518541  -9823.603937  -267648.403952 ; -54271.818361  341927.447242  987175.918341  -188.265977  -1173631.621145  315.724401  -1092763.871449  -654.422653  -1762.461781  -510.528920  -4733.740303  97304.545916  -157.484547  12.163042  -447.003603  -1004201.051902  136226.347199  -605226.257377  458289.406977  590762.338324  -967573.545183 ; -4.997789  144.572232  -188.265977  0.227313  861.157692  -0.018209  215.508395  0.273002  0.797156  0.303699  2.103453  47.004697  0.008926  0.010015  0.388651  230.944414  -2.233695  89.438394  -135.868499  -156.954113  226.998888 ; -37278.598361  930849.231415  -1173631.621145  861.157692  5641058.925852  -134.549523  1347548.723011  1880.095057  5195.424452  1952.480578  13554.597965  317354.123695  65.416978  75.957878  2400.232989  1454051.810022  5634.004234  546465.781700  -866089.279890  -996113.020116  1438255.387470 ; -252.924076  -154.307915  315.724401  -0.018209  -134.549523  13.515511  -512.562779  6.934252  21.053922  13.442997  80.166743  74.289795  -2.035655  -2.518773  2.578314  -73.539914  11.725713  -204.765383  125.518044  385.698165  -456.787167 ; 64213.170424  -338903.514875  -1092763.871449  215.508395  1347548.723011  -512.562779  1214335.870274  733.082032  1932.842661  498.043226  4860.635090  -109712.956692  216.926273  27.950253  528.241240  1107093.449040  -149550.899232  670554.284765  -506469.608876  -669976.201789  1078858.738219 ; 433.498012  585.797952  -654.422653  0.273002  1880.095057  6.934252  733.082032  41.327876  50.993735  21.536923  204.141619  -6.894658  2.293163  1.170228  -2.189805  375.492311  23.113653  411.164543  -423.685430  -698.103790  822.015349 ; 980.604708  2084.224296  -1762.461781  0.797156  5195.424452  21.053922  1932.842661  50.993735  218.202444  105.899311  518.881538  -86.131510  4.730229  1.827527  2.285934  1208.851028  -64.513070  1157.267365  -1086.975756  -1999.269886  2039.443688 ; 284.696470  803.030123  -510.528920  0.303699  1952.480578  13.442997  498.043226  21.536923  105.899311  55.015492  222.154508  12.918711  0.977753  -0.179536  1.283509  375.152052  -8.086232  326.111548  -349.923572  -640.721992  598.560571 ; 2594.360514  5704.907271  -4733.740303  2.103453  13554.597965  80.166743  4860.635090  204.141619  518.881538  222.154508  1949.138522  -254.863082  12.220164  4.949675  5.717409  3288.010509  -236.271055  3130.498294  -2894.796459  -4899.463272  5394.219767 ; -24905.267834  87462.601321  97304.545916  47.004697  317354.123695  74.289795  -109712.956692  -6.894658  -86.131510  12.918711  -254.863082  166136.846115  -114.166491  3.719389  -120.340393  -21861.118318  38749.710052  -114223.387167  -65082.154550  65582.898471  -55863.949395 ; 283.927931  156.570432  -157.484547  0.008926  65.416978  -2.035655  216.926273  2.293163  4.730229  0.977753  12.220164  -114.166491  57.894408  5.585435  2.535580  -140.739205  37.527354  138.176241  -27.029312  -161.024884  86.016352 ; 183.828584  227.426595  12.163042  0.010015  75.957878  -2.518773  27.950253  1.170228  1.827527  -0.179536  4.949675  3.719389  5.585435  8.001625  0.081975  -200.120434  22.772135  -10.277711  3.872140  -74.850326  46.368886 ; 59.070238  1985.027236  -447.003603  0.388651  2400.232989  2.578314  528.241240  -2.189805  2.285934  1.283509  5.717409  -120.340393  2.535580  0.081975  20.888254  580.203623  -233.552549  403.819159  -252.120900  -523.727410  180.394416 ; 19871.965427  -314599.806970  -1004201.051902  230.944414  1454051.810022  -73.539914  1107093.449040  375.492311  1208.851028  375.152052  3288.010509  -21861.118318  -140.739205  -200.120434  580.203623  1079927.376159  -127826.278458  585899.873634  -516714.658439  -592274.424417  1000619.997068 ; -9039.719675  18056.309093  136226.347199  -2.233695  5634.004234  11.725713  -149550.899232  23.113653  -64.513070  -8.086232  -236.271055  38749.710052  37.527354  22.772135  -233.552549  -127826.278458  34503.471716  -94377.496861  43317.238509  77445.542576  -116939.416580 ; 48050.321353  -223190.991118  -605226.257377  89.438394  546465.781700  -204.765383  670554.284765  411.164543  1157.267365  326.111548  3130.498294  -114223.387167  138.176241  -10.277711  403.819159  585899.873634  -94377.496861  393029.681507  -245458.034170  -362237.476185  573018.445018 ; -21972.028143  129145.518541  458289.406977  -135.868499  -866089.279890  125.518044  -506469.608876  -423.685430  -1086.975756  -349.923572  -2894.796459  -65082.154550  -27.029312  3.872140  -252.120900  -516714.658439  43317.238509  -245458.034170  295313.161595  268667.323282  -473389.228322 ; -36099.091442  -9823.603937  590762.338324  -156.954113  -996113.020116  385.698165  -669976.201789  -698.103790  -1999.269886  -640.721992  -4899.463272  65582.898471  -161.024884  -74.850326  -523.727410  -592274.424417  77445.542576  -362237.476185  268667.323282  447709.638914  -620058.365791 ; 42507.591312  -267648.403952  -967573.545183  226.998888  1438255.387470  -456.787167  1078858.738219  822.015349  2039.443688  598.560571  5394.219767  -55863.949395  86.016352  46.368886  180.394416  1000619.997068  -116939.416580  573018.445018  -473389.228322  -620058.365791  995879.616732 ;];
Results{1,4}={};
Results{1,3}=[0.000000,-560.132235,32834.682306,-614721.742493,-0.093742];
