# Supplementary material for: A Pareto approach to resolve the conflict between information gain and experimental costs: Multiple-criteria design of carbon labeling experiments
Source: PLoS Comput Biol. 2018 Oct 31;14(10):e1006533. doi: 10.1371/journal.pcbi.1006533 (PMC6209137; doi:10.1371/journal.pcbi.1006533)
Supplement: S3 File — ZIP archive containing information criteria for flux space samples and Matlab scripts to evaluate variations. (ZIP) [file pcbi.1006533.s009.zip › Sensitivity/Sensitivity_3D_CNMR/Result1084CNMR.m]

function Results=Result1084CNMR()
Results{1,5}=[ 0.001000  0.001000  0.001000  0.001000  0.001000  0.001000  0.001000  1.970784  0.001000  10.000000 ];
Results{1,6}=[ 10.000000  10.000000  10.000000  10.000000  10.000000  10.000000  10.000000  10.000000  10.000000  10.000000  10.000000  10.000000  10.000000  10.000000  10.000000  10.000000  10.000000  10.000000  10.000000  10.000000  10.000000  10.000000  10.000000  10.000000  10.000000  10.000000  10.000000  10.000000  10.000000  10.000000  10.000000  10.000000  10.000000  10.000000  10.000000  10.000000  10.000000  10.000000  10.000000  10.000000  9.715525  10.000000  10.000000  10.000000  9.715525  10.000000  10.000000  10.000000  10.000000  10.000000 ];
Results{1,1}=[32834.682306, 30029.595641, 120.000000, 2445.086665, 974.986521, 240.000000];
Results{1,2}=[ 51264.148619  -31551.262609  -56094.908625  -16.271234  -23343.052688  -253.098077  66752.431828  354.225565  1654.020916  99.624055  3099.889030  -29640.307987  370.793860  250.593968  -20.893781  19271.927493  -12814.588560  51498.089751  -21553.603123  -34102.645829  41147.018296 ; -31551.262609  1070901.945832  402785.821493  314.699356  422547.336632  -90.015732  -411792.823105  291.969632  2038.872336  280.276452  3938.875149  100863.405632  190.026558  302.438601  2034.748140  -379732.588480  36668.937842  -261417.483806  154767.985507  54040.935378  -332330.315141 ; -56094.908625  402785.821493  967585.124612  -338.952816  -413800.482644  236.166626  -1059964.433905  -185.298815  -1513.265420  -36.926083  -3076.636218  200746.580641  -128.758571  66.120949  -77.442534  -968029.718745  278272.004042  -635523.541958  392644.334017  516800.579305  -863687.164804 ; -16.271234  314.699356  -338.952816  1.750139  1357.247025  -0.033530  392.885185  0.393545  2.464042  0.311288  4.632551  172.335358  0.042189  0.056053  1.160598  462.414798  -12.645036  136.742420  -307.840020  -309.942799  426.319651 ; -23343.052688  422547.336632  -413800.482644  1357.247025  1840156.893308  -56.590662  483590.258721  565.989578  3590.280557  440.459621  6758.671852  240834.671894  59.698670  82.261375  1481.782897  577876.882821  4429.585423  155464.048177  -396996.209674  -395456.311236  540126.396696 ; -253.098077  -90.015732  236.166626  -0.033530  -56.590662  12.029061  -419.987052  4.841773  42.871950  12.278533  113.295820  77.469698  -2.350446  -3.009714  2.521708  -9.723111  7.431514  -169.088485  91.676917  284.233641  -318.274235 ; 66752.431828  -411792.823105  -1059964.433905  392.885185  483590.258721  -419.987052  1166082.579990  219.947441  1542.464800  -47.337385  2744.984664  -221885.276148  202.780260  -13.086940  127.250501  1055383.674146  -304061.102799  697236.896098  -429427.818518  -581435.563453  952668.205820 ; 354.225565  291.969632  -185.298815  0.393545  565.989578  4.841773  219.947441  29.569336  57.667980  8.957202  185.940065  38.018813  2.068753  1.015643  -3.382446  -64.004374  102.040790  121.125276  -179.147813  -291.460786  301.133906 ; 1654.020916  2038.872336  -1513.265420  2.464042  3590.280557  42.871950  1542.464800  57.667980  686.922490  146.365057  1314.919269  -79.715893  9.766565  3.873670  -0.463215  511.373409  28.340519  1122.000844  -1092.322884  -2090.505110  1758.215647 ; 99.624055  280.276452  -36.926083  0.311288  440.459621  12.278533  -47.337385  8.957202  146.365057  43.003618  229.229165  46.548518  0.087806  -0.778170  0.660154  -1.439926  27.349931  22.927319  -78.007468  -176.914321  64.221270 ; 3099.889030  3938.875149  -3076.636218  4.632551  6758.671852  113.295820  2744.984664  185.940065  1314.919269  229.229165  3148.189412  -252.917637  18.357709  7.773359  1.070828  1234.119542  -120.131298  2303.241390  -2122.080594  -3742.420463  3426.374350 ; -29640.307987  100863.405632  200746.580641  172.335358  240834.671894  77.469698  -221885.276148  38.018813  -79.715893  46.548518  -252.917637  227508.882552  -148.768532  23.280762  -135.011163  -117096.414387  102907.349565  -195539.223961  -46709.656030  115782.388118  -132373.044058 ; 370.793860  190.026558  -128.758571  0.042189  59.698670  -2.350446  202.780260  2.068753  9.766565  0.087806  18.357709  -148.768532  95.543084  9.903723  3.601139  -260.158305  115.299216  137.343360  5.510262  -150.893641  10.158185 ; 250.593968  302.438601  66.120949  0.056053  82.261375  -3.009714  -13.086940  1.015643  3.873670  -0.778170  7.773359  23.280762  9.903723  16.353677  -0.351405  -316.125036  70.173865  -47.305985  20.100898  -68.381335  3.343382 ; -20.893781  2034.748140  -77.442534  1.160598  1481.782897  2.521708  127.250501  -3.382446  -0.463215  0.660154  1.070828  -135.011163  3.601139  -0.351405  24.707192  259.832259  -428.188146  204.567996  -47.525781  -372.213159  -200.770926 ; 19271.927493  -379732.588480  -968029.718745  462.414798  577876.882821  -9.723111  1055383.674146  -64.004374  511.373409  -1.439926  1234.119542  -117096.414387  -260.158305  -316.125036  259.832259  1028614.932732  -266994.085244  604271.188862  -446141.559610  -508714.847612  880837.765146 ; -12814.588560  36668.937842  278272.004042  -12.645036  4429.585423  7.431514  -304061.102799  102.040790  28.340519  27.349931  -120.131298  102907.349565  115.299216  70.173865  -428.188146  -266994.085244  117473.643909  -200461.452018  80196.620073  152322.416214  -226134.194928 ; 51498.089751  -261417.483806  -635523.541958  136.742420  155464.048177  -169.088485  697236.896098  121.125276  1122.000844  22.927319  2303.241390  -195539.223961  137.343360  -47.305985  204.567996  604271.188862  -200461.452018  442266.433284  -217221.916478  -341512.234059  545895.014118 ; -21553.603123  154767.985507  392644.334017  -307.840020  -396996.209674  91.676917  -429427.818518  -179.147813  -1092.322884  -78.007468  -2122.080594  -46709.656030  5.510262  20.100898  -47.525781  -446141.559610  80196.620073  -217221.916478  252097.696441  202869.758716  -378427.068841 ; -34102.645829  54040.935378  516800.579305  -309.942799  -395456.311236  284.233641  -581435.563453  -291.460786  -2090.505110  -176.914321  -3742.420463  115782.388118  -150.893641  -68.381335  -372.213159  -508714.847612  152322.416214  -341512.234059  202869.758716  365608.564014  -495376.428437 ; 41147.018296  -332330.315141  -863687.164804  426.319651  540126.396696  -318.274235  952668.205820  301.133906  1758.215647  64.221270  3426.374350  -132373.044058  10.158185  3.343382  -200.770926  880837.765146  -226134.194928  545895.014118  -378427.068841  -495376.428437  814173.506245 ;];
Results{1,4}={};
Results{1,3}=[0.000000,-684.294459,32834.682306,-397513.924740,-0.390068];
