# Supplementary material for: A Pareto approach to resolve the conflict between information gain and experimental costs: Multiple-criteria design of carbon labeling experiments
Source: PLoS Comput Biol. 2018 Oct 31;14(10):e1006533. doi: 10.1371/journal.pcbi.1006533 (PMC6209137; doi:10.1371/journal.pcbi.1006533)
Supplement: S3 File — ZIP archive containing information criteria for flux space samples and Matlab scripts to evaluate variations. (ZIP) [file pcbi.1006533.s009.zip › Sensitivity/Sensitivity_3D_CNMR/Result1085CNMR.m]

function Results=Result1085CNMR()
Results{1,5}=[ 0.001000  0.001000  0.001000  0.001000  0.001000  0.001000  0.001000  1.970784  0.001000  10.000000 ];
Results{1,6}=[ 10.000000  10.000000  10.000000  10.000000  10.000000  10.000000  10.000000  10.000000  10.000000  10.000000  10.000000  10.000000  10.000000  10.000000  10.000000  10.000000  10.000000  10.000000  10.000000  10.000000  10.000000  10.000000  10.000000  10.000000  10.000000  10.000000  10.000000  10.000000  10.000000  10.000000  10.000000  10.000000  10.000000  10.000000  10.000000  10.000000  10.000000  10.000000  10.000000  10.000000  9.715525  10.000000  10.000000  10.000000  9.715525  10.000000  10.000000  10.000000  10.000000  10.000000 ];
Results{1,1}=[32834.682306, 30029.595641, 120.000000, 2445.086665, 974.986521, 240.000000];
Results{1,2}=[ 55081.501071  -11157.493177  -58273.100251  -742.885272  -13794.615592  -333.870687  71627.570904  903.798679  1130.698843  303.907593  2899.133649  -19895.015786  17729.236476  410.695835  -82.096696  18253.950342  -3729.387766  49479.064895  -29074.322817  -45244.336178  52274.646535 ; -11157.493177  1989017.400498  214384.637797  -3676.574522  287212.175151  -494.608527  -212935.255593  1129.351934  2552.401898  786.463817  6916.635182  25200.357128  349.852065  519.441949  769.964509  -219838.004658  11496.526864  -132158.629859  101345.584554  32304.837664  -195774.371312 ; -58273.100251  214384.637797  668245.831285  -26628.182539  -52804.187392  354.859213  -741717.823587  -686.839988  -1210.309709  -292.272411  -3268.084072  144561.177407  -11577.567030  210.786532  -785.050683  -625703.813433  93814.876643  -442492.489465  247202.249654  398788.870599  -623257.347512 ; -742.885272  -3676.574522  -26628.182539  44454.512763  45240.664120  -100.878642  32630.047357  79.295723  265.984512  54.824927  765.959955  3631.837604  31.415985  16.453777  69.953512  31549.542771  -739.351503  13709.177357  -17026.741742  -24799.256997  30610.484327 ; -13794.615592  287212.175151  -52804.187392  45240.664120  1426200.534657  -191.011936  75026.916779  692.707745  1876.006268  583.029713  5108.120021  22813.505755  228.342518  121.558556  521.924504  79772.303116  7742.805437  18915.283169  -45361.170606  -104668.118605  84630.900094 ; -333.870687  -494.608527  354.859213  -100.878642  -191.011936  15.224561  -584.039746  6.687999  11.509861  8.107018  49.100208  29.356345  -116.958251  -11.686322  3.944890  -53.220136  3.190500  -223.365604  190.134139  490.373409  -535.386420 ; 71627.570904  -212935.255593  -741717.823587  32630.047357  75026.916779  -584.039746  828113.403037  857.746671  1440.150094  304.898035  3623.405594  -164615.306215  15488.148161  33.175572  818.728196  686499.703741  -103039.404812  492719.639276  -272401.795160  -455496.018714  697690.659568 ; 903.798679  1129.351934  -686.839988  79.295723  692.707745  6.687999  857.746671  108.044799  77.320175  27.428141  303.037411  -108.867396  309.953710  7.221583  -4.259022  -66.544548  43.280055  501.105261  -421.349955  -907.197194  921.502996 ; 1130.698843  2552.401898  -1210.309709  265.984512  1876.006268  11.509861  1440.150094  77.320175  183.309927  76.663330  387.010692  -278.579230  421.074244  11.800953  2.087253  334.825961  -18.479459  914.264062  -648.669644  -1559.225995  1380.828068 ; 303.907593  786.463817  -292.272411  54.824927  583.029713  8.107018  304.898035  27.428141  76.663330  34.653854  134.106857  -73.055234  113.295662  0.093819  1.484161  59.370808  -0.529406  227.163599  -161.484780  -422.244409  330.794649 ; 2899.133649  6916.635182  -3268.084072  765.959955  5108.120021  49.100208  3623.405594  303.037411  387.010692  134.106857  1584.414667  -716.231576  1071.077417  32.587494  4.271937  1069.535193  -83.113265  2456.682100  -1758.085419  -3692.539303  3649.894493 ; -19895.015786  25200.357128  144561.177407  3631.837604  22813.505755  29.356345  -164615.306215  -108.867396  -278.579230  -73.055234  -716.231576  141407.601895  -7362.689857  67.473721  -460.123592  -88710.382681  22176.010181  -131518.671688  -20874.680752  110802.004089  -122264.471633 ; 17729.236476  349.852065  -11577.567030  31.415985  228.342518  -116.958251  15488.148161  309.953710  421.074244  113.295662  1071.077417  -7362.689857  43088.484350  52.559814  497.774290  -2065.091970  3167.536921  11913.835913  -5428.534305  -10690.564450  6289.269906 ; 410.695835  519.441949  210.786532  16.453777  121.558556  -11.686322  33.175572  7.221583  11.800953  0.093819  32.587494  67.473721  52.559814  199.597908  -26.928389  -615.701011  69.448273  -121.029853  34.806921  -258.634514  21.731959 ; -82.096696  769.964509  -785.050683  69.953512  521.924504  3.944890  818.728196  -4.259022  2.087253  1.484161  4.271937  -460.123592  497.774290  -26.928389  40.011499  1014.214140  -172.570076  710.994832  -216.545127  -387.665011  227.207347 ; 18253.950342  -219838.004658  -625703.813433  31549.542771  79772.303116  -53.220136  686499.703741  -66.544548  334.825961  59.370808  1069.535193  -88710.382681  -2065.091970  -615.701011  1014.214140  633894.794910  -90730.626617  396096.307061  -258004.854749  -350509.183674  579918.389247 ; -3729.387766  11496.526864  93814.876643  -739.351503  7742.805437  3.190500  -103039.404812  43.280055  -18.479459  -0.529406  -83.113265  22176.010181  3167.536921  69.448273  -172.570076  -90730.626617  15258.547725  -62469.938806  32327.434568  54521.589035  -85818.434217 ; 49479.064895  -132158.629859  -442492.489465  13709.177357  18915.283169  -223.365604  492719.639276  501.105261  914.264062  227.163599  2456.682100  -131518.671688  11913.835913  -121.029853  710.994832  396096.307061  -62469.938806  307401.792687  -143087.409143  -270175.918510  403524.275979 ; -29074.322817  101345.584554  247202.249654  -17026.741742  -45361.170606  190.134139  -272401.795160  -421.349955  -648.669644  -161.484780  -1758.085419  -20874.680752  -5428.534305  34.806921  -216.545127  -258004.854749  32327.434568  -143087.409143  146835.396647  129779.538786  -233581.995364 ; -45244.336178  32304.837664  398788.870599  -24799.256997  -104668.118605  490.373409  -455496.018714  -907.197194  -1559.225995  -422.244409  -3692.539303  110802.004089  -10690.564450  -258.634514  -387.665011  -350509.183674  54521.589035  -270175.918510  129779.538786  306966.372228  -399313.190388 ; 52274.646535  -195774.371312  -623257.347512  30610.484327  84630.900094  -535.386420  697690.659568  921.502996  1380.828068  330.794649  3649.894493  -122264.471633  6289.269906  21.731959  227.207347  579918.389247  -85818.434217  403524.275979  -233581.995364  -399313.190388  611571.246098 ;];
Results{1,4}={};
Results{1,3}=[0.000000,-1716.673500,32834.682306,-343795.365575,-0.090559];
