# Supplementary material for: A Pareto approach to resolve the conflict between information gain and experimental costs: Multiple-criteria design of carbon labeling experiments
Source: PLoS Comput Biol. 2018 Oct 31;14(10):e1006533. doi: 10.1371/journal.pcbi.1006533 (PMC6209137; doi:10.1371/journal.pcbi.1006533)
Supplement: S3 File — ZIP archive containing information criteria for flux space samples and Matlab scripts to evaluate variations. (ZIP) [file pcbi.1006533.s009.zip › Sensitivity/Sensitivity_3D_CNMR/Result1086CNMR.m]

function Results=Result1086CNMR()
Results{1,5}=[ 0.001000  0.001000  0.001000  0.001000  0.001000  0.001000  0.001000  1.970784  0.001000  10.000000 ];
Results{1,6}=[ 10.000000  10.000000  10.000000  10.000000  10.000000  10.000000  10.000000  10.000000  10.000000  10.000000  10.000000  10.000000  10.000000  10.000000  10.000000  10.000000  10.000000  10.000000  10.000000  10.000000  10.000000  10.000000  10.000000  10.000000  10.000000  10.000000  10.000000  10.000000  10.000000  10.000000  10.000000  10.000000  10.000000  10.000000  10.000000  10.000000  10.000000  10.000000  10.000000  10.000000  9.715525  10.000000  10.000000  10.000000  9.715525  10.000000  10.000000  10.000000  10.000000  10.000000 ];
Results{1,1}=[32834.682306, 30029.595641, 120.000000, 2445.086665, 974.986521, 240.000000];
Results{1,2}=[ 23400.684262  -30492.365128  -46324.961745  -4.298632  -12690.669385  -143.661764  54100.199483  146.320862  1509.201726  -3.077782  2151.892579  -11379.062846  155.597294  113.598755  146.490807  28178.474251  -2621.592085  34392.171095  -21837.636769  -25142.919799  37881.316078 ; -30492.365128  2066861.939463  1194575.611793  137.367118  298063.919918  -68.378110  -1234302.029858  162.548147  2226.652177  109.887170  3259.795083  45352.445008  120.004215  224.261116  4228.587205  -1254076.889824  4473.355934  -674250.079294  621824.278034  230803.813418  -1082395.299353 ; -46324.961745  1194575.611793  1299646.252858  -270.034129  -509788.458949  242.433599  -1396150.217360  -171.103899  -3154.069712  29.188483  -4823.914371  49533.738728  -94.697510  84.082884  1487.302233  -1332954.538117  47559.187825  -753601.789002  637981.017625  522326.802179  -1224715.773989 ; -4.298632  137.367118  -270.034129  1.036474  924.124745  -0.060249  311.393532  0.201272  2.911158  0.089757  4.251173  57.871118  0.015158  0.020915  0.713568  324.237645  -2.507497  131.813535  -186.872051  -229.901785  326.421549 ; -12690.669385  298063.919918  -509788.458949  924.124745  1934455.704564  -109.836315  591420.132636  451.208090  6337.565531  201.152351  9199.185941  119691.257545  37.621808  54.845738  1358.794389  623848.702120  1070.198848  242725.542109  -365103.584334  -451243.765750  634023.754979 ; -143.661764  -68.378110  242.433599  -0.060249  -109.836315  9.779761  -415.851049  2.612622  83.157243  9.261249  156.921146  54.947021  -1.466327  -2.221678  1.204724  -81.461135  9.834863  -156.276094  84.068721  262.483036  -288.014259 ; 54100.199483  -1234302.029858  -1396150.217360  311.393532  591420.132636  -415.851049  1506354.311000  208.583451  3130.058545  -102.355815  4358.681861  -58315.067461  146.255220  -45.664751  -1456.006103  1425004.736420  -52459.605137  811953.523038  -681015.152805  -583466.676441  1322324.096942 ; 146.320862  162.548147  -171.103899  0.201272  451.208090  2.612622  208.583451  18.822644  31.764826  1.787807  126.692861  3.830717  0.506600  -0.057539  -2.599616  44.525226  15.994573  94.982676  -118.366726  -212.398446  247.860113 ; 1509.201726  2226.652177  -3154.069712  2.911158  6337.565531  83.157243  3130.058545  31.764826  2074.143110  184.212552  3128.901569  -253.003970  5.891163  -0.802339  7.321131  2090.392071  -76.264217  2053.874143  -1800.357520  -3655.896198  3522.658844 ; -3.077782  109.887170  29.188483  0.089757  201.152351  9.261249  -102.355815  1.787807  184.212552  38.080546  229.175190  19.428783  -0.396835  -0.854384  0.777407  -10.355330  5.253068  -21.864489  -7.824475  -85.833534  -18.032148 ; 2151.892579  3259.795083  -4823.914371  4.251173  9199.185941  156.921146  4358.681861  126.692861  3128.901569  229.175190  5392.519863  -421.397185  8.742435  -0.390119  16.369377  3355.833505  -172.452569  3179.710686  -2695.177075  -5165.233908  5222.649737 ; -11379.062846  45352.445008  49533.738728  57.871118  119691.257545  54.947021  -58315.067461  3.830717  -253.003970  19.428783  -421.397185  123545.680046  -77.595914  9.745209  -148.149482  9920.298375  8929.340812  -69279.632125  -65128.251953  42908.355493  -26177.536669 ; 155.597294  120.004215  -94.697510  0.015158  37.621808  -1.466327  146.255220  0.506600  5.891163  -0.396835  8.742435  -77.595914  53.639221  8.799398  5.092738  -125.695627  15.663615  69.531236  7.985155  -112.810798  23.790166 ; 113.598755  224.261116  84.082884  0.020915  54.845738  -2.221678  -45.664751  -0.057539  -0.802339  -0.854384  -0.390119  9.745209  8.799398  14.887311  1.847528  -254.962851  14.901303  -72.558486  60.040687  -40.317723  -38.970491 ; 146.490807  4228.587205  1487.302233  0.713568  1358.794389  1.204724  -1456.006103  -2.599616  7.321131  0.777407  16.369377  -148.149482  5.092738  1.847528  38.080344  -1627.856373  -150.156745  -613.172330  823.033637  -138.827733  -1633.504184 ; 28178.474251  -1254076.889824  -1332954.538117  324.237645  623848.702120  -81.461135  1425004.736420  44.525226  2090.392071  -10.355330  3355.833505  9920.298375  -125.695627  -254.962851  -1627.856373  1413096.720712  -43427.909494  750594.512096  -699901.466421  -514691.973889  1265931.061759 ; -2621.592085  4473.355934  47559.187825  -2.507497  1070.198848  9.834863  -52459.605137  15.994573  -76.264217  5.253068  -172.452569  8929.340812  15.663615  14.901303  -150.156745  -43427.909494  6156.079234  -31822.574813  14825.463376  27159.862576  -40539.731617 ; 34392.171095  -674250.079294  -753601.789002  131.813535  242725.542109  -156.276094  811953.523038  94.982676  2053.874143  -21.864489  3179.710686  -69279.632125  69.531236  -72.558486  -613.172330  750594.512096  -31822.574813  452970.706538  -340983.775254  -312553.619145  698676.644574 ; -21837.636769  621824.278034  637981.017625  -186.872051  -365103.584334  84.068721  -681015.152805  -118.366726  -1800.357520  -7.824475  -2695.177075  -65128.251953  7.985155  60.040687  823.033637  -699901.466421  14825.463376  -340983.775254  386850.789977  232568.288063  -614748.302109 ; -25142.919799  230803.813418  522326.802179  -229.901785  -451243.765750  262.483036  -583466.676441  -212.398446  -3655.896198  -85.833534  -5165.233908  42908.355493  -112.810798  -40.317723  -138.827733  -514691.973889  27159.862576  -312553.619145  232568.288063  332920.266500  -528071.283207 ; 37881.316078  -1082395.299353  -1224715.773989  326.421549  634023.754979  -288.014259  1322324.096942  247.860113  3522.658844  -18.032148  5222.649737  -26177.536669  23.790166  -38.970491  -1633.504184  1265931.061759  -40539.731617  698676.644574  -614748.302109  -528071.283207  1188498.964097 ;];
Results{1,4}={};
Results{1,3}=[0.000000,-657.281425,32834.682306,-511542.813739,-0.125011];
