# Supplementary material for: A Pareto approach to resolve the conflict between information gain and experimental costs: Multiple-criteria design of carbon labeling experiments
Source: PLoS Comput Biol. 2018 Oct 31;14(10):e1006533. doi: 10.1371/journal.pcbi.1006533 (PMC6209137; doi:10.1371/journal.pcbi.1006533)
Supplement: S3 File — ZIP archive containing information criteria for flux space samples and Matlab scripts to evaluate variations. (ZIP) [file pcbi.1006533.s009.zip › Sensitivity/Sensitivity_3D_CNMR/Result1087CNMR.m]

function Results=Result1087CNMR()
Results{1,5}=[ 0.001000  0.001000  0.001000  0.001000  0.001000  0.001000  0.001000  1.970784  0.001000  10.000000 ];
Results{1,6}=[ 10.000000  10.000000  10.000000  10.000000  10.000000  10.000000  10.000000  10.000000  10.000000  10.000000  10.000000  10.000000  10.000000  10.000000  10.000000  10.000000  10.000000  10.000000  10.000000  10.000000  10.000000  10.000000  10.000000  10.000000  10.000000  10.000000  10.000000  10.000000  10.000000  10.000000  10.000000  10.000000  10.000000  10.000000  10.000000  10.000000  10.000000  10.000000  10.000000  10.000000  9.715525  10.000000  10.000000  10.000000  9.715525  10.000000  10.000000  10.000000  10.000000  10.000000 ];
Results{1,1}=[32834.682306, 30029.595641, 120.000000, 2445.086665, 974.986521, 240.000000];
Results{1,2}=[ 40902.349743  -35418.846973  -52432.358908  -1.745572  -22467.635704  -256.437722  62576.042166  516.481129  946.997184  333.152863  2518.269329  -16256.770343  322.750580  208.661048  66.070236  24008.359813  -2962.559296  42378.604891  -25439.494667  -35221.349105  45856.918479 ; -35418.846973  3154968.852832  900918.727909  56.891500  512484.395159  -291.273936  -922505.266352  722.924049  2372.705711  959.813434  6664.679121  25135.485695  194.272332  300.215733  2809.493107  -946937.467442  3431.812752  -508541.239914  480596.610709  149344.567721  -822277.432652 ; -52432.358908  900918.727909  975069.020057  -114.128716  -1003366.614092  361.548398  -1069756.343736  -921.678490  -1920.172728  -677.550403  -5129.731719  102325.526478  -180.888998  40.360348  -54.172240  -978172.780151  42553.278815  -586617.629890  449269.312793  514373.090862  -971593.910722 ; -1.745572  56.891500  -114.128716  0.173363  533.542100  -0.033355  130.376578  0.239962  0.711355  0.291657  1.963216  -2.023431  0.005350  0.006441  0.201309  125.047789  -0.737627  62.760369  -60.229893  -89.657833  131.325702 ; -22467.635704  512484.395159  -1003366.614092  533.542100  5012346.253644  -396.797002  1150893.642099  2790.532878  6116.404134  2463.233142  16169.943941  -18530.265168  58.289483  75.708212  1693.792809  1104973.329028  2025.188619  548134.332961  -531659.025365  -803554.347014  1171022.302052 ; -256.437722  -291.273936  361.548398  -0.033355  -396.797002  13.670046  -574.500654  7.349547  18.416833  11.409836  70.085331  78.735057  -2.463592  -3.260078  2.064009  -115.386180  10.670954  -231.822028  142.778031  439.706584  -496.185519 ; 62576.042166  -922505.266352  -1069756.343736  130.376578  1150893.642099  -574.500654  1179299.381683  1058.591265  2173.845041  725.601808  5513.205096  -119323.581881  256.648137  9.455241  122.752295  1065751.880984  -47112.331100  646149.991274  -488175.426861  -583611.472487  1072806.544772 ; 516.481129  722.924049  -921.678490  0.239962  2790.532878  7.349547  1058.591265  61.120646  61.276569  26.578379  247.469548  -146.362697  3.348647  1.290903  -2.428628  530.777150  0.969242  605.653897  -472.271297  -930.916339  1100.865221 ; 946.997184  2372.705711  -1920.172728  0.711355  6116.404134  18.416833  2173.845041  61.276569  214.844352  104.542143  484.019600  -387.574286  5.724926  1.484273  3.213368  1249.712741  -45.361192  1319.462552  -930.139019  -2146.145139  2187.711170 ; 333.152863  959.813434  -677.550403  0.291657  2463.233142  11.409836  725.601808  26.578379  104.542143  52.906386  209.832763  -131.708659  1.681799  -0.163288  1.491959  450.336032  -13.066477  465.406230  -337.045029  -796.084145  773.903582 ; 2518.269329  6664.679121  -5129.731719  1.963216  16169.943941  70.085331  5513.205096  247.469548  484.019600  209.832763  1916.943524  -1023.848784  14.729480  3.979596  8.053018  3375.544339  -142.726121  3539.468404  -2493.782974  -5287.743739  5791.490820 ; -16256.770343  25135.485695  102325.526478  -2.023431  -18530.265168  78.735057  -119323.581881  -146.362697  -387.574286  -131.708659  -1023.848784  123195.480143  -132.700148  5.205388  -237.408378  -50044.609685  8817.199354  -98755.256815  -30837.515822  89351.816312  -92502.486573 ; 322.750580  194.272332  -180.888998  0.005350  58.289483  -2.463592  256.648137  3.348647  5.724926  1.681799  14.729480  -132.700148  88.808444  8.705951  3.619730  -175.729854  20.291138  152.070536  -21.721684  -187.261532  84.180292 ; 208.661048  300.215733  40.360348  0.006441  75.708212  -3.260078  9.455241  1.290903  1.484273  -0.163288  3.979596  5.205388  8.705951  13.779640  0.133997  -266.553567  10.797418  -32.644231  25.279436  -75.951724  17.464360 ; 66.070236  2809.493107  -54.172240  0.201309  1693.792809  2.064009  122.752295  -2.428628  3.213368  1.491959  8.053018  -237.408378  3.619730  0.133997  21.713851  81.672747  -96.197008  215.175681  48.526667  -390.495480  -152.086748 ; 24008.359813  -946937.467442  -978172.780151  125.047789  1104973.329028  -115.386180  1065751.880984  530.777150  1249.712741  450.336032  3375.544339  -50044.609685  -175.729854  -266.553567  81.672747  1025218.224883  -40531.668072  568414.774111  -484444.401936  -492058.961316  976260.242668 ; -2962.559296  3431.812752  42553.278815  -0.737627  2025.188619  10.670954  -47112.331100  0.969242  -45.361192  -13.066477  -142.726121  8817.199354  20.291138  10.797418  -96.197008  -40531.668072  4231.016888  -27980.069478  15792.749073  25558.102053  -40188.568947 ; 42378.604891  -508541.239914  -586617.629890  62.760369  548134.332961  -231.822028  646149.991274  605.653897  1319.462552  465.406230  3539.468404  -98755.256815  152.070536  -32.644231  215.175681  568414.774111  -27980.069478  367963.595183  -247106.260034  -320050.921567  576353.438469 ; -25439.494667  480596.610709  449269.312793  -60.229893  -531659.025365  142.778031  -488175.426861  -472.271297  -930.139019  -337.045029  -2493.782974  -30837.515822  -21.721684  25.279436  48.526667  -484444.401936  15792.749073  -247106.260034  265407.957816  209831.408584  -449771.131584 ; -35221.349105  149344.567721  514373.090862  -89.657833  -803554.347014  439.706584  -583611.472487  -930.916339  -2146.145139  -796.084145  -5287.743739  89351.816312  -187.261532  -75.951724  -390.495480  -492058.961316  25558.102053  -320050.921567  209831.408584  377530.085663  -547975.679686 ; 45856.918479  -822277.432652  -971593.910722  131.325702  1171022.302052  -496.185519  1072806.544772  1100.865221  2187.711170  773.903582  5791.490820  -92502.486573  84.180292  17.464360  -152.086748  976260.242668  -40188.568947  576353.438469  -449771.131584  -547975.679686  998506.349966 ;];
Results{1,4}={};
Results{1,3}=[0.000000,-540.556486,32834.682306,-644143.929941,-0.079683];
