# Supplementary material for: A Pareto approach to resolve the conflict between information gain and experimental costs: Multiple-criteria design of carbon labeling experiments
Source: PLoS Comput Biol. 2018 Oct 31;14(10):e1006533. doi: 10.1371/journal.pcbi.1006533 (PMC6209137; doi:10.1371/journal.pcbi.1006533)
Supplement: S3 File — ZIP archive containing information criteria for flux space samples and Matlab scripts to evaluate variations. (ZIP) [file pcbi.1006533.s009.zip › Sensitivity/Sensitivity_3D_CNMR/Result1088CNMR.m]

function Results=Result1088CNMR()
Results{1,5}=[ 0.001000  0.001000  0.001000  0.001000  0.001000  0.001000  0.001000  1.970784  0.001000  10.000000 ];
Results{1,6}=[ 10.000000  10.000000  10.000000  10.000000  10.000000  10.000000  10.000000  10.000000  10.000000  10.000000  10.000000  10.000000  10.000000  10.000000  10.000000  10.000000  10.000000  10.000000  10.000000  10.000000  10.000000  10.000000  10.000000  10.000000  10.000000  10.000000  10.000000  10.000000  10.000000  10.000000  10.000000  10.000000  10.000000  10.000000  10.000000  10.000000  10.000000  10.000000  10.000000  10.000000  9.715525  10.000000  10.000000  10.000000  9.715525  10.000000  10.000000  10.000000  10.000000  10.000000 ];
Results{1,1}=[32834.682306, 30029.595641, 120.000000, 2445.086665, 974.986521, 240.000000];
Results{1,2}=[ 48165.631613  -45853.958401  -66033.647039  -10.580486  -12992.626580  -224.733605  78360.602479  347.578591  2158.098972  104.626724  3577.235736  -20520.493336  624.293851  358.433192  -60.316737  33852.810845  -5033.084175  52189.470805  -31420.587270  -38844.335773  57390.741735 ; -45853.958401  2559540.714807  1195056.085230  282.048418  260606.707834  -82.651909  -1236076.256177  241.124789  2594.866892  230.074130  4488.618158  54947.628904  359.481114  625.453042  3557.480633  -1248420.460095  8167.265274  -678992.027203  621929.373004  243563.849630  -1095531.818024 ; -66033.647039  1195056.085230  1156893.116278  -426.137327  -296880.291670  259.149438  -1248493.785653  -197.866690  -2391.786370  -77.968969  -4232.361213  112433.121796  -181.893264  221.056310  943.314877  -1181626.913154  87637.577697  -693048.531892  559264.111825  494336.235488  -1107750.012062 ; -10.580486  282.048418  -426.137327  4.507943  1539.211345  -0.165275  495.853145  0.538341  5.009277  0.368343  8.503944  118.555618  0.071187  0.106065  1.095716  529.045848  -8.891542  200.315139  -317.115351  -375.868721  519.245974 ; -12992.626580  260606.707834  -296880.291670  1539.211345  1300805.320967  -94.200001  348875.378960  486.163764  4404.714235  343.178546  7427.948348  102376.080904  62.289740  100.280591  860.852490  380277.765350  1747.060388  131640.259988  -234566.252514  -281195.284679  376528.620811 ; -224.733605  -82.651909  259.149438  -0.165275  -94.200001  9.399393  -432.979679  2.744230  60.670018  10.162953  124.185231  58.218830  -3.402553  -4.388079  2.077310  -65.107099  13.188401  -173.251852  111.144502  287.052906  -329.753976 ; 78360.602479  -1236076.256177  -1248493.785653  495.853145  348875.378960  -432.979679  1353766.042858  269.051934  2531.764729  26.333691  4171.526836  -128373.506159  325.025947  -129.230010  -941.142628  1266970.489369  -96753.973179  751140.055708  -599280.569782  -554305.750137  1201794.219304 ; 347.578591  241.124789  -197.866690  0.538341  486.163764  2.744230  269.051934  34.073970  51.123106  4.118937  176.511374  17.952416  3.005907  0.188746  -4.650462  -72.881699  44.675508  124.033423  -153.845476  -286.224157  310.214369 ; 2158.098972  2594.866892  -2391.786370  5.009277  4404.714235  60.670018  2531.764729  51.123106  1435.654309  195.973177  2348.245672  -401.216648  23.898181  4.734119  -0.602143  964.823951  -101.290739  1773.549173  -1386.010966  -3094.538658  2704.313730 ; 104.626724  230.074130  -77.968969  0.368343  343.178546  10.162953  26.333691  4.118937  195.973177  41.429743  260.916943  -4.028246  0.725155  -1.014026  0.591829  16.969885  1.162718  62.143316  -61.251068  -208.082504  94.733209 ; 3577.235736  4488.618158  -4232.361213  8.503944  7427.948348  124.185231  4171.526836  176.511374  2348.245672  260.916943  4523.607160  -760.924478  40.421676  9.588155  2.388218  1923.575058  -258.028643  3160.273906  -2404.800183  -4983.600236  4657.499100 ; -20520.493336  54947.628904  112433.121796  118.555618  102376.080904  58.218830  -128373.506159  17.952416  -401.216648  -4.028246  -760.924478  145366.251952  -282.348786  31.729993  -210.823109  -53501.986873  23177.589393  -112880.885812  -37572.781359  82566.901557  -90923.305760 ; 624.293851  359.481114  -181.893264  0.071187  62.289740  -3.402553  325.025947  3.005907  23.898181  0.725155  40.421676  -282.348786  286.926848  26.843820  8.151355  -513.472761  106.556577  209.005925  65.720124  -259.522287  -70.686155 ; 358.433192  625.453042  221.056310  0.106065  100.280591  -4.388079  -129.230010  0.188746  4.734119  -1.014026  9.588155  31.729993  26.843820  52.854434  -1.570343  -614.279717  47.411556  -151.264148  115.723035  -83.887530  -127.298698 ; -60.316737  3557.480633  943.314877  1.095716  860.852490  2.077310  -941.142628  -4.650462  -0.602143  0.591829  2.388218  -210.823109  8.151355  -1.570343  27.247698  -869.316089  -200.655068  -344.072508  571.335944  -85.359931  -1107.913995 ; 33852.810845  -1248420.460095  -1181626.913154  529.045848  380277.765350  -65.107099  1266970.489369  -72.881699  964.823951  16.969885  1923.575058  -53501.986873  -513.472761  -614.279717  -869.316089  1256595.219659  -85642.393719  684559.736275  -609889.454101  -482557.803187  1135567.739260 ; -5033.084175  8167.265274  87637.577697  -8.891542  1747.060388  13.188401  -96753.973179  44.675508  -101.290739  1.162718  -258.028643  23177.589393  106.556577  47.411556  -200.655068  -85642.393719  16579.853163  -59003.078613  31939.656654  51491.138771  -81676.978487 ; 52189.470805  -678992.027203  -693048.531892  200.315139  131640.259988  -173.251852  751140.055708  124.033423  1773.549173  62.143316  3160.273906  -112880.885812  209.005925  -151.264148  -344.072508  684559.736275  -59003.078613  433496.049032  -306823.580764  -308949.546740  653887.304086 ; -31420.587270  621929.373004  559264.111825  -317.115351  -234566.252514  111.144502  -599280.569782  -153.845476  -1386.010966  -61.251068  -2404.800183  -37572.781359  65.720124  115.723035  571.335944  -609889.454101  31939.656654  -306823.580764  336786.838373  213954.736199  -542461.088786 ; -38844.335773  243563.849630  494336.235488  -375.868721  -281195.284679  287.052906  -554305.750137  -286.224157  -3094.538658  -208.082504  -4983.600236  82566.901557  -259.522287  -83.887530  -85.359931  -482557.803187  51491.138771  -308949.546740  213954.736199  323917.281251  -506527.759352 ; 57390.741735  -1095531.818024  -1107750.012062  519.245974  376528.620811  -329.753976  1201794.219304  310.214369  2704.313730  94.733209  4657.499100  -90923.305760  -70.686155  -127.298698  -1107.913995  1135567.739260  -81676.978487  653887.304086  -542461.088786  -506527.759352  1089444.762568 ;];
Results{1,4}={};
Results{1,3}=[0.000000,-772.812842,32834.682306,-477512.989715,-0.224103];
