# Supplementary material for: A Pareto approach to resolve the conflict between information gain and experimental costs: Multiple-criteria design of carbon labeling experiments
Source: PLoS Comput Biol. 2018 Oct 31;14(10):e1006533. doi: 10.1371/journal.pcbi.1006533 (PMC6209137; doi:10.1371/journal.pcbi.1006533)
Supplement: S3 File — ZIP archive containing information criteria for flux space samples and Matlab scripts to evaluate variations. (ZIP) [file pcbi.1006533.s009.zip › Sensitivity/Sensitivity_3D_CNMR/Result1089CNMR.m]

function Results=Result1089CNMR()
Results{1,5}=[ 0.001000  0.001000  0.001000  0.001000  0.001000  0.001000  0.001000  1.970784  0.001000  10.000000 ];
Results{1,6}=[ 10.000000  10.000000  10.000000  10.000000  10.000000  10.000000  10.000000  10.000000  10.000000  10.000000  10.000000  10.000000  10.000000  10.000000  10.000000  10.000000  10.000000  10.000000  10.000000  10.000000  10.000000  10.000000  10.000000  10.000000  10.000000  10.000000  10.000000  10.000000  10.000000  10.000000  10.000000  10.000000  10.000000  10.000000  10.000000  10.000000  10.000000  10.000000  10.000000  10.000000  9.715525  10.000000  10.000000  10.000000  9.715525  10.000000  10.000000  10.000000  10.000000  10.000000 ];
Results{1,1}=[32834.682306, 30029.595641, 120.000000, 2445.086665, 974.986521, 240.000000];
Results{1,2}=[ 26016.509018  -27867.109683  -47740.585985  -114.152582  -13007.224054  -161.656664  55817.820961  252.354787  1205.841608  71.448065  2143.114464  -13444.833264  880.109125  602.213433  21.614989  27029.583764  -4285.338990  36322.828628  -21865.612588  -26181.090328  38255.669715 ; -27867.109683  1540325.384907  941160.410586  2797.494863  279551.737020  -59.432887  -971575.542199  178.185060  1354.607994  185.138057  2508.492865  58522.594398  70.142611  1415.163969  3795.314000  -974002.820596  13110.168548  -540381.599959  471458.633233  173234.502709  -837796.731301 ; -47740.585985  941160.410586  1302104.874575  -4870.199951  -378984.590412  257.719418  -1404254.526048  -182.141856  -1960.909707  -59.802854  -3842.898569  98140.457214  -432.746366  918.459097  1191.737914  -1317224.916500  122315.957201  -780477.569409  596301.835664  561453.110400  -1196083.339175 ; -114.152582  2797.494863  -4870.199951  400.448799  14960.197026  -1.665582  5681.472533  3.222718  35.019042  3.076729  67.048587  1840.021039  1.149573  5.922406  15.647629  6260.674083  -101.960199  2165.917304  -3951.270085  -4494.558529  6094.105332 ; -13007.224054  279551.737020  -378984.590412  14960.197026  1391711.136347  -107.373224  446000.211452  406.311272  3413.705941  339.096128  6343.220003  140701.756240  100.644948  538.852643  1327.722121  491276.525815  2067.463588  165924.463658  -309184.668704  -374176.054226  495414.847809 ; -161.656664  -59.432887  257.719418  -1.665582  -107.373224  10.585069  -439.423991  4.651084  50.180351  11.628712  119.799896  45.416715  -6.230636  -21.782313  2.774666  -80.011408  10.729825  -160.572713  101.084996  285.496666  -318.581955 ; 55817.820961  -971575.542199  -1404254.526048  5681.472533  446000.211452  -439.423991  1520703.475398  225.415041  2011.799242  -12.828132  3582.109418  -109902.140855  677.744076  -446.638862  -1174.297939  1414189.508836  -133932.258182  843680.303205  -639725.756444  -627425.963935  1296851.488836 ; 252.354787  178.185060  -182.141856  3.222718  406.311272  4.651084  225.415041  32.070315  56.002047  7.402991  184.415830  30.143753  7.035363  -2.384380  -4.157811  -43.055251  56.914324  94.284240  -158.689028  -278.146523  303.426234 ; 1205.841608  1354.607994  -1960.909707  35.019042  3413.705941  50.180351  2011.799242  56.002047  865.093680  161.685153  1563.905976  -73.709721  44.326507  17.621033  3.265463  1091.871158  -22.332317  1268.905161  -1236.037315  -2451.657327  2253.343823 ; 71.448065  185.138057  -59.802854  3.076729  339.096128  11.628712  -12.828132  7.402991  161.685153  42.787414  236.981316  20.872046  2.101223  -8.000748  1.304976  24.156789  10.409759  36.484005  -71.137707  -197.202811  89.796423 ; 2143.114464  2508.492865  -3842.898569  67.048587  6343.220003  119.799896  3582.109418  184.415830  1563.905976  236.981316  3482.010728  -185.042510  81.174860  47.793533  8.958357  2353.306798  -140.055249  2513.876560  -2349.158482  -4274.079333  4259.164511 ; -13444.833264  58522.594398  98140.457214  1840.021039  140701.756240  45.416715  -109902.140855  30.143753  -73.709721  20.872046  -185.042510  149244.116291  -586.939499  206.302779  -258.414808  -30741.686239  29227.173727  -107561.300915  -60339.968653  62417.569432  -57360.802976 ; 880.109125  70.142611  -432.746366  1.149573  100.644948  -6.230636  677.744076  7.035363  44.326507  2.101223  81.174860  -586.939499  1101.786773  158.536551  42.820740  -656.617203  325.336782  443.961081  31.050097  -471.610531  -241.802296 ; 602.213433  1415.163969  918.459097  5.922406  538.852643  -21.782313  -446.638862  -2.384380  17.621033  -8.000748  47.793533  206.302779  158.536551  1360.130289  -29.624781  -1917.439378  330.453778  -732.735955  484.140981  -411.663063  -502.865625 ; 21.614989  3795.314000  1191.737914  15.647629  1327.722121  2.774666  -1174.297939  -4.157811  3.265463  1.304976  8.958357  -258.414808  42.820740  -29.624781  48.699969  -1176.340765  -346.134620  -400.705228  740.459920  -236.818140  -1466.754473 ; 27029.583764  -974002.820596  -1317224.916500  6260.674083  491276.525815  -80.011408  1414189.508836  -43.055251  1091.871158  24.156789  2353.306798  -30741.686239  -656.617203  -1917.439378  -1176.340765  1383138.355185  -113958.430144  764485.022964  -653762.435876  -550376.387178  1223768.624407 ; -4285.338990  13110.168548  122315.957201  -101.960199  2067.463588  10.729825  -133932.258182  56.914324  -22.332317  10.409759  -140.055249  29227.173727  325.336782  330.453778  -346.134620  -113958.430144  28439.675412  -83629.047828  35455.759319  67347.053575  -100781.233790 ; 36322.828628  -540381.599959  -780477.569409  2165.917304  165924.463658  -160.572713  843680.303205  94.284240  1268.905161  36.484005  2513.876560  -107561.300915  443.961081  -732.735955  -400.705228  764485.022964  -83629.047828  487211.080213  -322408.967593  -345469.486510  700435.924575 ; -21865.612588  471458.633233  596301.835664  -3951.270085  -309184.668704  101.084996  -639725.756444  -158.689028  -1236.037315  -71.137707  -2349.158482  -60339.968653  31.050097  484.140981  740.459920  -653762.435876  35455.759319  -322408.967593  358875.827860  236282.223123  -570671.763577 ; -26181.090328  173234.502709  561453.110400  -4494.558529  -374176.054226  285.496666  -627425.963935  -278.146523  -2451.657327  -197.202811  -4274.079333  62417.569432  -471.610531  -411.663063  -236.818140  -550376.387178  67347.053575  -345469.486510  236282.223123  365839.314399  -551567.330871 ; 38255.669715  -837796.731301  -1196083.339175  6094.105332  495414.847809  -318.581955  1296851.488836  303.426234  2253.343823  89.796423  4259.164511  -57360.802976  -241.802296  -502.865625  -1466.754473  1223768.624407  -100781.233790  700435.924575  -570671.763577  -551567.330871  1140127.449315 ;];
Results{1,4}={};
Results{1,3}=[0.000000,-1334.467108,32834.682306,-461956.229141,-0.172678];
