# Supplementary material for: A Pareto approach to resolve the conflict between information gain and experimental costs: Multiple-criteria design of carbon labeling experiments
Source: PLoS Comput Biol. 2018 Oct 31;14(10):e1006533. doi: 10.1371/journal.pcbi.1006533 (PMC6209137; doi:10.1371/journal.pcbi.1006533)
Supplement: S3 File — ZIP archive containing information criteria for flux space samples and Matlab scripts to evaluate variations. (ZIP) [file pcbi.1006533.s009.zip › Sensitivity/Sensitivity_3D_CNMR/Result108CNMR.m]

function Results=Result108CNMR()
Results{1,5}=[ 0.001000  0.001000  0.001000  0.001000  0.001000  0.001000  0.001000  1.970784  0.001000  10.000000 ];
Results{1,6}=[ 10.000000  10.000000  10.000000  10.000000  10.000000  10.000000  10.000000  10.000000  10.000000  10.000000  10.000000  10.000000  10.000000  10.000000  10.000000  10.000000  10.000000  10.000000  10.000000  10.000000  10.000000  10.000000  10.000000  10.000000  10.000000  10.000000  10.000000  10.000000  10.000000  10.000000  10.000000  10.000000  10.000000  10.000000  10.000000  10.000000  10.000000  10.000000  10.000000  10.000000  9.715525  10.000000  10.000000  10.000000  9.715525  10.000000  10.000000  10.000000  10.000000  10.000000 ];
Results{1,1}=[32834.682306, 30029.595641, 120.000000, 2445.086665, 974.986521, 240.000000];
Results{1,2}=[ 32530.424978  -16366.184345  -38309.414332  -14.031915  -13209.822523  -209.581734  45968.256077  447.863423  758.555106  167.108362  1931.912709  -19867.356433  562.860383  282.867015  89.193492  12500.175319  -9207.513748  35216.733553  -15083.722666  -27559.147225  27395.721548 ; -16366.184345  1110698.074830  245838.678477  547.298156  465903.928002  -225.595741  -253422.045447  705.678565  1964.829881  594.426454  5170.357606  117484.831127  204.640320  326.019511  1099.738602  -206043.538513  44895.790141  -180339.716851  46682.898924  56174.656572  -200866.500681 ; -38309.414332  245838.678477  1017109.156902  -619.659205  -420563.627468  281.523322  -1121317.024728  -378.986623  -906.829906  -145.270474  -2452.926665  150718.183756  -247.878631  68.741501  -627.282337  -1013270.756253  308029.104087  -660657.349020  397733.246165  595707.538082  -886248.621848 ; -14.031915  547.298156  -619.659205  4.363731  2526.765420  -0.197788  712.763498  1.279770  2.735622  0.804631  6.909722  521.664441  0.053075  0.062858  1.304160  925.695089  -9.222968  194.487084  -714.223212  -530.866544  786.244256 ; -13209.822523  465903.928002  -420563.627468  2526.765420  1995818.154087  -87.463122  486461.314239  998.773448  2354.009299  718.845283  5970.146108  410698.541465  52.985994  65.362837  1011.851619  656362.898433  8623.392148  113563.765536  -526783.918049  -377116.273062  553036.844169 ; -209.581734  -225.595741  281.523322  -0.197788  -87.463122  14.092774  -469.925472  7.982457  17.764689  10.451259  64.943017  1.298699  -4.901618  -5.092367  2.875376  -83.682764  -10.159312  -156.644525  159.687980  389.611967  -451.187092 ; 45968.256077  -253422.045447  -1121317.024728  712.763498  486461.314239  -469.925472  1240131.807239  423.546813  967.350653  93.749013  2366.034927  -163916.945633  369.821303  7.354461  684.326108  1114615.147617  -336039.093106  727410.160099  -441179.863401  -669111.168516  985072.328958 ; 447.863423  705.678565  -378.986623  1.279770  998.773448  7.982457  423.546813  62.923100  59.095266  20.162592  233.113946  160.362356  6.804537  2.598761  -2.795100  109.613671  111.276721  204.396175  -420.446083  -550.351523  572.342861 ; 758.555106  1964.829881  -906.829906  2.735622  2354.009299  17.764689  967.350653  59.095266  191.604110  78.157233  417.788862  237.206597  11.000769  3.035696  2.339622  529.318729  10.321570  552.085955  -844.686226  -1276.855942  1098.539723 ; 167.108362  594.426454  -145.270474  0.804631  718.845283  10.451259  93.749013  20.162592  78.157233  34.960897  143.180417  92.137552  1.511680  -0.864095  1.189726  83.737564  15.215320  81.400168  -193.564024  -283.017298  184.345949 ; 1931.912709  5170.357606  -2452.926665  6.909722  5970.146108  64.943017  2366.034927  233.113946  417.788862  143.180417  1595.599231  575.463767  27.738352  8.405635  4.859164  1503.362267  -67.251073  1512.260049  -2198.082468  -2917.562692  2868.046740 ; -19867.356433  117484.831127  150718.183756  521.664441  410698.541465  1.298699  -163916.945633  160.362356  237.206597  92.137552  575.463767  272433.245064  -261.931604  24.611411  -187.042884  -32285.545302  101228.409363  -181657.884319  -125841.384323  78100.008198  -56974.003217 ; 562.860383  204.640320  -247.878631  0.053075  52.985994  -4.901618  369.821303  6.804537  11.000769  1.511680  27.738352  -261.931604  253.386376  24.983932  10.326393  -399.951571  214.046550  241.721916  -14.171869  -277.374525  20.182036 ; 282.867015  326.019511  68.741501  0.062858  65.362837  -5.092367  7.354461  2.598761  3.035696  -0.864095  8.405635  24.611411  24.983932  36.339864  -1.206276  -405.033367  79.634279  -62.700887  31.596916  -104.340831  32.916259 ; 89.193492  1099.738602  -627.282337  1.304160  1011.851619  2.875376  684.326108  -2.795100  2.339622  1.189726  4.859164  -187.042884  10.326393  -1.206276  23.212316  752.006938  -431.574214  548.639864  -318.680187  -395.092546  162.798211 ; 12500.175319  -206043.538513  -1013270.756253  925.695089  656362.898433  -83.682764  1114615.147617  109.613671  529.318729  83.737564  1503.362267  -32285.545302  -399.951571  -405.033367  752.006938  1081931.138572  -284863.438442  617064.144325  -480204.634343  -591310.023170  913070.540924 ; -9207.513748  44895.790141  308029.104087  -9.222968  8623.392148  -10.159312  -336039.093106  111.276721  10.321570  15.215320  -67.251073  101228.409363  214.046550  79.634279  -431.574214  -284863.438442  122985.814033  -220400.119657  75323.507530  168040.217024  -237395.029499 ; 35216.733553  -180339.716851  -660657.349020  194.487084  113563.765536  -156.644525  727410.160099  204.396175  552.085955  81.400168  1512.260049  -181657.884319  241.721916  -62.700887  548.639864  617064.144325  -220400.119657  459455.973911  -199185.142929  -381186.949910  545096.210809 ; -15083.722666  46682.898924  397733.246165  -714.223212  -526783.918049  159.687980  -441179.863401  -420.446083  -844.686226  -193.564024  -2198.082468  -125841.384323  -14.171869  31.596916  -318.680187  -480204.634343  75323.507530  -199185.142929  298789.519260  242080.226845  -399791.108112 ; -27559.147225  56174.656572  595707.538082  -530.866544  -377116.273062  389.611967  -669111.168516  -550.351523  -1276.855942  -283.017298  -2917.562692  78100.008198  -277.374525  -104.340831  -395.092546  -591310.023170  168040.217024  -381186.949910  242080.226845  422491.803242  -558914.847318 ; 27395.721548  -200866.500681  -886248.621848  786.244256  553036.844169  -451.187092  985072.328958  572.342861  1098.539723  184.345949  2868.046740  -56974.003217  20.182036  32.916259  162.798211  913070.540924  -237395.029499  545096.210809  -399791.108112  -558914.847318  831332.781572 ;];
Results{1,4}={};
Results{1,3}=[0.000000,-816.454756,32834.682306,-423234.494100,-0.118775];
