# Supplementary material for: A Pareto approach to resolve the conflict between information gain and experimental costs: Multiple-criteria design of carbon labeling experiments
Source: PLoS Comput Biol. 2018 Oct 31;14(10):e1006533. doi: 10.1371/journal.pcbi.1006533 (PMC6209137; doi:10.1371/journal.pcbi.1006533)
Supplement: S3 File — ZIP archive containing information criteria for flux space samples and Matlab scripts to evaluate variations. (ZIP) [file pcbi.1006533.s009.zip › Sensitivity/Sensitivity_3D_CNMR/Result1090CNMR.m]

function Results=Result1090CNMR()
Results{1,5}=[ 0.001000  0.001000  0.001000  0.001000  0.001000  0.001000  0.001000  1.970784  0.001000  10.000000 ];
Results{1,6}=[ 10.000000  10.000000  10.000000  10.000000  10.000000  10.000000  10.000000  10.000000  10.000000  10.000000  10.000000  10.000000  10.000000  10.000000  10.000000  10.000000  10.000000  10.000000  10.000000  10.000000  10.000000  10.000000  10.000000  10.000000  10.000000  10.000000  10.000000  10.000000  10.000000  10.000000  10.000000  10.000000  10.000000  10.000000  10.000000  10.000000  10.000000  10.000000  10.000000  10.000000  9.715525  10.000000  10.000000  10.000000  9.715525  10.000000  10.000000  10.000000  10.000000  10.000000 ];
Results{1,1}=[32834.682306, 30029.595641, 120.000000, 2445.086665, 974.986521, 240.000000];
Results{1,2}=[ 26995.366581  -10846.985425  -41156.976772  -6.149054  -11089.155781  -59.898224  50784.803876  46.652998  2588.469146  -79.911081  3271.335864  -13864.660548  1016.119169  268.607939  121.327387  19333.954727  -4240.440718  33355.464664  -17835.854215  -30210.641757  33811.931557 ; -10846.985425  2064598.527778  124512.980263  338.901331  381079.557548  -155.731810  -115457.763493  62.807970  10071.927379  -177.285053  13373.530318  43327.717685  233.316192  315.148300  987.623920  -109019.724823  10053.512816  -88288.722512  35500.784472  9088.695482  -111372.224266 ; -41156.976772  124512.980263  751421.449669  -461.338712  -362983.624269  121.411466  -838230.567721  67.392959  -4975.958552  193.886480  -7294.815842  112004.258037  -710.442944  72.474704  -1029.090522  -711106.034185  92495.973931  -482266.103003  278133.023611  458752.183682  -694605.493200 ; -6.149054  338.901331  -461.338712  4.976263  2788.051630  -0.117827  537.978705  0.082517  12.826286  -0.185270  16.918360  162.835919  0.048456  0.039933  1.071204  581.932510  -6.395699  208.047893  -366.047147  -377.046329  539.991803 ; -11089.155781  381079.557548  -362983.624269  2788.051630  2858929.062482  -80.444439  427491.176218  102.647587  12992.314070  -142.922247  16973.489495  173741.630963  77.392975  66.520340  990.113444  486245.814978  4090.163061  147410.216662  -325098.368926  -314080.119127  441445.338084 ; -59.898224  -155.731810  121.411466  -0.117827  -80.444439  2.709180  -192.438100  -1.392657  128.682024  4.594343  154.726060  13.744267  -3.158909  -1.939195  0.713844  -54.859389  4.747784  -71.315843  51.554064  137.737777  -165.015771 ; 50784.803876  -115457.763493  -838230.567721  537.978705  427491.176218  -192.438100  939887.935904  -47.325396  5505.784857  -265.748140  7992.983386  -128101.434043  1056.232206  47.916628  1126.410505  787368.442064  -101880.729119  538719.743734  -309250.653530  -524037.416844  781063.386746 ; 46.652998  62.807970  67.392959  0.082517  102.647587  -1.392657  -47.325396  8.648639  -155.834216  -3.457224  -107.698256  37.402129  0.288330  -0.388755  -2.259496  -118.886185  25.310249  -60.879385  5.369167  17.030353  -3.717397 ; 2588.469146  10071.927379  -4975.958552  12.826286  12992.314070  128.682024  5505.784857  -155.834216  11818.965901  299.983786  13096.248959  -190.614031  87.535362  12.376189  7.348119  3112.135419  -130.781729  3154.740801  -2963.852164  -6068.551775  5568.060290 ; -79.911081  -177.285053  193.886480  -0.185270  -142.922247  4.594343  -265.748140  -3.457224  299.983786  44.024194  299.879583  28.893099  -4.065121  -2.151808  0.675139  -120.778726  11.739537  -126.514153  87.285814  89.024095  -217.509190 ; 3271.335864  13373.530318  -7294.815842  16.918360  16973.489495  154.726060  7992.983386  -107.698256  13096.248959  299.879583  15511.726509  -477.353860  118.941497  20.695424  22.183394  5050.040211  -343.009137  4729.735281  -4129.717149  -7879.342750  7687.413093 ; -13864.660548  43327.717685  112004.258037  162.835919  173741.630963  13.744267  -128101.434043  37.402129  -190.614031  28.893099  -477.353860  140661.831967  -519.081676  32.178090  -291.363841  -48428.389506  19113.008677  -111736.850362  -46543.192406  87645.489338  -86534.359458 ; 1016.119169  233.316192  -710.442944  0.048456  77.392975  -3.158909  1056.232206  0.288330  87.535362  -4.065121  118.941497  -519.081676  839.559210  55.027383  27.873037  -550.996951  168.513267  561.093194  -93.348830  -682.891342  211.969787 ; 268.607939  315.148300  72.474704  0.039933  66.520340  -1.939195  47.916628  -0.388755  12.376189  -2.151808  20.695424  32.178090  55.027383  54.901180  -2.337083  -435.490349  23.536339  -89.290101  52.992221  -132.811256  31.907635 ; 121.327387  987.623920  -1029.090522  1.071204  990.113444  0.713844  1126.410505  -2.259496  7.348119  0.675139  22.183394  -291.363841  27.873037  -2.337083  27.458184  1097.326517  -197.124365  808.123871  -448.114943  -585.956306  586.121557 ; 19333.954727  -109019.724823  -711106.034185  581.932510  486245.814978  -54.859389  787368.442064  -118.886185  3112.135419  -120.778726  5050.040211  -48428.389506  -550.996951  -435.490349  1097.326517  715715.442800  -85647.815314  436829.030982  -302648.996836  -418623.752555  661527.636480 ; -4240.440718  10053.512816  92495.973931  -6.395699  4090.163061  4.747784  -101880.729119  25.310249  -130.781729  11.739537  -343.009137  19113.008677  168.513267  23.536339  -197.124365  -85647.815314  13804.194149  -61629.893333  29107.955937  53784.447294  -81260.593539 ; 33355.464664  -88288.722512  -482266.103003  208.047893  147410.216662  -71.315843  538719.743734  -60.879385  3154.740801  -126.514153  4729.735281  -111736.850362  561.093194  -89.290101  808.123871  436829.030982  -61629.893333  324274.282367  -152636.158150  -297821.537679  435464.556880 ; -17835.854215  35500.784472  278133.023611  -366.047147  -325098.368926  51.554064  -309250.653530  5.369167  -2963.852164  87.285814  -4129.717149  -46543.192406  -93.348830  52.992221  -448.114943  -302648.996836  29107.955937  -152636.158150  171389.302136  156552.192066  -266161.036960 ; -30210.641757  9088.695482  458752.183682  -377.046329  -314080.119127  137.737777  -524037.416844  17.030353  -6068.551775  89.024095  -7879.342750  87645.489338  -682.891342  -132.811256  -585.956306  -418623.752555  53784.447294  -297821.537679  156552.192066  345104.722257  -452465.576432 ; 33811.931557  -111372.224266  -694605.493200  539.991803  441445.338084  -165.015771  781063.386746  -3.717397  5568.060290  -217.509190  7687.413093  -86534.359458  211.969787  31.907635  586.121557  661527.636480  -81260.593539  435464.556880  -266161.036960  -452465.576432  673463.492341 ;];
Results{1,4}={};
Results{1,3}=[0.000000,-1069.911463,32834.682306,-431169.456176,-0.254331];
