# Supplementary material for: A Pareto approach to resolve the conflict between information gain and experimental costs: Multiple-criteria design of carbon labeling experiments
Source: PLoS Comput Biol. 2018 Oct 31;14(10):e1006533. doi: 10.1371/journal.pcbi.1006533 (PMC6209137; doi:10.1371/journal.pcbi.1006533)
Supplement: S3 File — ZIP archive containing information criteria for flux space samples and Matlab scripts to evaluate variations. (ZIP) [file pcbi.1006533.s009.zip › Sensitivity/Sensitivity_3D_CNMR/Result1091CNMR.m]

function Results=Result1091CNMR()
Results{1,5}=[ 0.001000  0.001000  0.001000  0.001000  0.001000  0.001000  0.001000  1.970784  0.001000  10.000000 ];
Results{1,6}=[ 10.000000  10.000000  10.000000  10.000000  10.000000  10.000000  10.000000  10.000000  10.000000  10.000000  10.000000  10.000000  10.000000  10.000000  10.000000  10.000000  10.000000  10.000000  10.000000  10.000000  10.000000  10.000000  10.000000  10.000000  10.000000  10.000000  10.000000  10.000000  10.000000  10.000000  10.000000  10.000000  10.000000  10.000000  10.000000  10.000000  10.000000  10.000000  10.000000  10.000000  9.715525  10.000000  10.000000  10.000000  9.715525  10.000000  10.000000  10.000000  10.000000  10.000000 ];
Results{1,1}=[32834.682306, 30029.595641, 120.000000, 2445.086665, 974.986521, 240.000000];
Results{1,2}=[ 38847.416400  -19797.625226  -41947.576323  -3.258267  -12779.398093  -197.040260  52421.674280  265.856507  1895.991513  98.317877  3056.642251  -16133.836585  651.349667  362.248431  35.398862  14469.012732  -3530.254360  36211.031320  -19755.889620  -31649.399328  35721.671265 ; -19797.625226  2833662.806677  340520.936387  169.550492  371903.811364  -358.639993  -339331.184545  457.047007  6010.998888  428.038241  10370.450128  30319.908041  238.671317  441.202249  1636.156496  -346455.249732  6740.973582  -202163.279919  168247.096110  46350.424670  -314787.509270 ; -41947.576323  340520.936387  578113.439637  -236.965256  -367582.004472  275.697050  -644664.415311  -224.855565  -2747.548616  -123.809930  -4736.295674  94421.284855  -380.539862  52.626676  -547.141941  -561804.337665  58856.701171  -367213.791569  240259.049354  346462.348973  -563593.192753 ; -3.258267  169.550492  -236.965256  1.756143  1259.267736  -0.192242  276.377926  0.371802  4.268945  0.311060  7.221716  28.196139  0.020949  0.029147  0.529399  274.306083  -3.696526  121.972984  -148.480572  -193.586356  273.566722 ; -12779.398093  371903.811364  -367582.004472  1259.267736  2507541.262923  -268.799571  432015.486866  831.418713  7833.109702  597.591858  12872.004299  65586.101486  60.263856  90.225639  954.649613  441137.244742  2525.616474  179887.298637  -246923.677322  -315991.516197  436310.816549 ; -197.040260  -358.639993  275.697050  -0.192242  -268.799571  11.272267  -470.535492  3.445773  61.889089  10.789359  135.871935  47.715078  -3.962070  -4.626373  1.662173  -92.305871  12.108744  -174.214512  119.924944  341.914908  -374.498115 ; 52421.674280  -339331.184545  -644664.415311  276.377926  432015.486866  -470.535492  724132.458933  282.921531  2913.405727  71.981865  4580.913672  -110162.410169  553.737649  55.193328  612.905897  619604.010858  -65122.391130  411238.367876  -265201.092268  -399373.432397  633515.641566 ; 265.856507  457.047007  -224.855565  0.371802  831.418713  3.445773  282.921531  26.313064  55.270917  5.576694  173.097681  -7.197572  3.192794  0.582898  -3.009660  11.764764  19.029847  143.014623  -148.603565  -298.643685  317.938599 ; 1895.991513  6010.998888  -2747.548616  4.268945  7833.109702  61.889089  2913.405727  55.270917  1370.556649  193.508057  2307.351418  -476.842756  26.664147  6.199209  3.361378  1431.948930  -94.252670  1950.225475  -1482.959121  -3274.583206  3023.339662 ; 98.317877  428.038241  -123.809930  0.311060  597.591858  10.789359  71.981865  5.576694  193.508057  43.589635  267.175077  -16.599863  0.894977  -0.910583  0.801913  63.197013  -0.979110  89.819076  -77.243475  -225.678414  132.084846 ; 3056.642251  10370.450128  -4736.295674  7.221716  12872.004299  135.871935  4580.913672  173.097681  2307.351418  267.175077  4576.631903  -857.634357  43.663032  11.414746  9.499375  2672.114009  -218.341528  3384.632839  -2515.052509  -5172.739694  5073.088862 ; -16133.836585  30319.908041  94421.284855  28.196139  65586.101486  47.715078  -110162.410169  -7.197572  -476.842756  -16.599863  -857.634357  128776.560726  -305.405431  18.519729  -249.730312  -40256.657536  13454.719681  -96686.837231  -38744.639822  81934.619180  -80359.533019 ; 651.349667  238.671317  -380.539862  0.020949  60.263856  -3.962070  553.737649  3.192794  26.664147  0.894977  43.663032  -305.405431  313.666915  27.842648  9.360887  -353.795181  78.262832  321.997448  -29.582219  -352.532740  115.036690 ; 362.248431  441.202249  52.626676  0.029147  90.225639  -4.626373  55.193328  0.582898  6.199209  -0.910583  11.414746  18.519729  27.842648  49.871385  -1.712953  -449.837026  23.171925  -55.623468  32.135434  -129.570931  30.319695 ; 35.398862  1636.156496  -547.141941  0.529399  954.649613  1.662173  612.905897  -3.009660  3.361378  0.801913  9.499375  -249.730312  9.360887  -1.712953  22.357340  653.029044  -135.685196  489.539621  -217.082465  -381.693335  255.276796 ; 14469.012732  -346455.249732  -561804.337665  274.306083  441137.244742  -92.305871  619604.010858  11.764764  1431.948930  63.197013  2672.114009  -40256.657536  -353.795181  -449.837026  653.029044  587645.995637  -56490.822267  338127.560602  -266098.889119  -317591.747560  549220.709732 ; -3530.254360  6740.973582  58856.701171  -3.696526  2525.616474  12.108744  -65122.391130  19.029847  -94.252670  -0.979110  -218.341528  13454.719681  78.262832  23.171925  -135.685196  -56490.822267  8006.708963  -39045.703339  21293.739989  35085.568235  -55117.964461 ; 36211.031320  -202163.279919  -367213.791569  121.972984  179887.298637  -174.214512  411238.367876  143.014623  1950.225475  89.819076  3384.632839  -96686.837231  321.997448  -55.623468  489.539621  338127.560602  -39045.703339  247526.385334  -130120.489431  -226377.752732  349711.257364 ; -19755.889620  168247.096110  240259.049354  -148.480572  -246923.677322  119.924944  -265201.092268  -148.603565  -1482.959121  -77.243475  -2515.052509  -38744.639822  -29.582219  32.135434  -217.082465  -266098.889119  21293.739989  -130120.489431  157486.395551  125100.797138  -237939.904860 ; -31649.399328  46350.424670  346462.348973  -193.586356  -315991.516197  341.914908  -399373.432397  -298.643685  -3274.583206  -225.678414  -5172.739694  81934.619180  -352.532740  -129.570931  -381.693335  -317591.747560  35085.568235  -226377.752732  125100.797138  277629.548743  -363501.692451 ; 35721.671265  -314787.509270  -563593.192753  273.566722  436310.816549  -374.498115  633515.641566  317.938599  3023.339662  132.084846  5073.088862  -80359.533019  115.036690  30.319695  255.276796  549220.709732  -55117.964461  349711.257364  -237939.904860  -363501.692451  575187.500989 ;];
Results{1,4}={};
Results{1,3}=[0.000000,-863.795938,32834.682306,-412903.452182,-1.102882];
