# Supplementary material for: A Pareto approach to resolve the conflict between information gain and experimental costs: Multiple-criteria design of carbon labeling experiments
Source: PLoS Comput Biol. 2018 Oct 31;14(10):e1006533. doi: 10.1371/journal.pcbi.1006533 (PMC6209137; doi:10.1371/journal.pcbi.1006533)
Supplement: S3 File — ZIP archive containing information criteria for flux space samples and Matlab scripts to evaluate variations. (ZIP) [file pcbi.1006533.s009.zip › Sensitivity/Sensitivity_3D_CNMR/Result1092CNMR.m]

function Results=Result1092CNMR()
Results{1,5}=[ 0.001000  0.001000  0.001000  0.001000  0.001000  0.001000  0.001000  1.970784  0.001000  10.000000 ];
Results{1,6}=[ 10.000000  10.000000  10.000000  10.000000  10.000000  10.000000  10.000000  10.000000  10.000000  10.000000  10.000000  10.000000  10.000000  10.000000  10.000000  10.000000  10.000000  10.000000  10.000000  10.000000  10.000000  10.000000  10.000000  10.000000  10.000000  10.000000  10.000000  10.000000  10.000000  10.000000  10.000000  10.000000  10.000000  10.000000  10.000000  10.000000  10.000000  10.000000  10.000000  10.000000  9.715525  10.000000  10.000000  10.000000  9.715525  10.000000  10.000000  10.000000  10.000000  10.000000 ];
Results{1,1}=[32834.682306, 30029.595641, 120.000000, 2445.086665, 974.986521, 240.000000];
Results{1,2}=[ 41751.603633  -32559.597660  -42628.389551  -29.909338  -32183.982158  -169.625437  51261.212271  146.689682  2218.660554  -43.430252  3304.496870  -26465.748474  594.577484  295.447668  -46.774010  9613.817077  -8224.985331  40776.271174  -14652.265424  -22433.591478  27338.018456 ; -32559.597660  900134.035735  380610.789043  496.185531  524843.303236  5.750602  -383966.890739  128.765444  2051.628394  132.739266  2958.104933  140957.391789  274.338901  440.724777  2690.208883  -331595.341115  37064.828451  -260707.453598  110347.335461  9142.665399  -281360.744155 ; -42628.389551  380610.789043  1040475.112985  -519.874464  -583472.790422  179.172705  -1138569.013025  -26.693422  -2274.728353  109.505383  -3875.132207  141336.761091  -259.817563  122.785783  139.271676  -1063741.395216  280739.293552  -658966.027202  452840.276192  546502.435266  -928689.409890 ; -29.909338  496.185531  -519.874464  2.888304  1917.673596  0.068468  604.768952  0.153802  3.618399  0.166033  5.440417  326.292698  0.142085  0.179034  2.385786  742.254946  -20.044258  192.197416  -515.811804  -506.097153  681.554826 ; -32183.982158  524843.303236  -583472.790422  1917.673596  2236493.297528  2.684599  682355.089938  218.415357  4879.234385  150.949211  7351.622263  371594.774106  155.176495  198.285334  2479.483974  831917.143975  806.230864  211474.831014  -583948.938708  -573053.753308  779604.580016 ; -169.625437  5.750602  179.172705  0.068468  2.684599  8.228372  -323.042415  0.891154  89.135658  10.561226  157.651216  80.348314  -3.328843  -3.630861  2.363699  -6.597119  2.086723  -131.307734  50.038813  184.886352  -219.339862 ; 51261.212271  -383966.890739  -1138569.013025  604.768952  682355.089938  -323.042415  1251356.393786  54.952955  2107.274875  -217.543782  3332.037371  -153022.994601  406.595055  -30.543038  -73.289290  1160878.333000  -305733.189154  720854.508996  -497448.343970  -616392.573397  1025011.816386 ; 146.689682  128.765444  -26.693422  0.153802  218.415357  0.891154  54.952955  10.110807  14.480876  -0.249483  74.637426  46.021211  1.457971  0.344952  -2.791066  -88.883616  92.167848  0.386972  -65.810592  -97.300106  115.559841 ; 2218.660554  2051.628394  -2274.728353  3.618399  4879.234385  89.135658  2107.274875  14.480876  2484.650552  220.723230  3747.195722  95.563473  28.837364  8.785739  -3.371275  934.792772  249.926364  1537.579217  -1770.394890  -3105.862730  2741.457572 ; -43.430252  132.739266  109.505383  0.166033  150.949211  10.561226  -217.543782  -0.249483  220.723230  40.925448  280.848069  77.784069  -1.503142  -2.050137  1.033603  -48.071715  33.497407  -90.651782  4.550538  -23.164237  -87.767509 ; 3304.496870  2958.104933  -3875.132207  5.440417  7351.622263  157.651216  3332.037371  74.637426  3747.195722  280.848069  6267.953892  -53.820818  44.845860  15.591312  1.245959  1944.053235  60.616433  2692.334082  -2791.929211  -4602.064013  4330.234934 ; -26465.748474  140957.391789  141336.761091  326.292698  371594.774106  80.348314  -153022.994601  46.021211  95.563473  77.784069  -53.820818  252015.196434  -279.764271  71.202771  114.913761  -35196.500617  102971.490007  -169639.733978  -104811.059763  57119.904646  -48930.808774 ; 594.577484  274.338901  -259.817563  0.142085  155.176495  -3.328843  406.595055  1.457971  28.837364  -1.503142  44.845860  -279.764271  284.256875  29.472000  10.801818  -409.743094  252.449877  251.579347  4.322007  -300.436565  7.117599 ; 295.447668  440.724777  122.785783  0.179034  198.285334  -3.630861  -30.543038  0.344952  8.785739  -2.050137  15.591312  71.202771  29.472000  47.255176  -1.450050  -454.753277  139.921427  -114.626673  34.162034  -121.415949  4.597136 ; -46.774010  2690.208883  139.271676  2.385786  2479.483974  2.363699  -73.289290  -2.791066  -3.371275  1.033603  1.245959  114.913761  10.801818  -1.450050  35.144217  181.289722  -509.997898  30.874818  -112.848777  -552.318695  -329.022826 ; 9613.817077  -331595.341115  -1063741.395216  742.254946  831917.143975  -6.597119  1160878.333000  -88.883616  934.792772  -48.071715  1944.053235  -35196.500617  -409.743094  -454.753277  181.289722  1159149.997429  -266480.817932  634267.466232  -536992.300029  -564904.686189  982036.190179 ; -8224.985331  37064.828451  280739.293552  -20.044258  806.230864  2.086723  -305733.189154  92.167848  249.926364  33.497407  60.616433  102971.490007  252.449877  139.921427  -509.997898  -266480.817932  131542.140697  -203910.155718  71659.799830  148670.127909  -213736.835466 ; 40776.271174  -260707.453598  -658966.027202  192.197416  211474.831014  -131.307734  720854.508996  0.386972  1537.579217  -90.651782  2692.334082  -169639.733978  251.579347  -114.626673  30.874818  634267.466232  -203910.155718  447798.819281  -232382.760610  -340049.050907  555913.620141 ; -14652.265424  110347.335461  452840.276192  -515.811804  -583948.938708  50.038813  -497448.343970  -65.810592  -1770.394890  4.550538  -2791.929211  -104811.059763  4.322007  34.162034  -112.848777  -536992.300029  71659.799830  -232382.760610  321306.980867  249067.823324  -456354.315750 ; -22433.591478  9142.665399  546502.435266  -506.097153  -573053.753308  184.886352  -616392.573397  -97.300106  -3105.862730  -23.164237  -4602.064013  57119.904646  -300.436565  -121.415949  -552.318695  -564904.686189  148670.127909  -340049.050907  249067.823324  396712.415737  -535782.542781 ; 27338.018456  -281360.744155  -928689.409890  681.554826  779604.580016  -219.339862  1025011.816386  115.559841  2741.457572  -87.767509  4330.234934  -48930.808774  7.117599  4.597136  -329.022826  982036.190179  -213736.835466  555913.620141  -456354.315750  -535782.542781  891047.362410 ;];
Results{1,4}={};
Results{1,3}=[0.000000,-834.574108,32834.682306,-432331.655722,-0.112721];
