# Supplementary material for: A Pareto approach to resolve the conflict between information gain and experimental costs: Multiple-criteria design of carbon labeling experiments
Source: PLoS Comput Biol. 2018 Oct 31;14(10):e1006533. doi: 10.1371/journal.pcbi.1006533 (PMC6209137; doi:10.1371/journal.pcbi.1006533)
Supplement: S3 File — ZIP archive containing information criteria for flux space samples and Matlab scripts to evaluate variations. (ZIP) [file pcbi.1006533.s009.zip › Sensitivity/Sensitivity_3D_CNMR/Result1093CNMR.m]

function Results=Result1093CNMR()
Results{1,5}=[ 0.001000  0.001000  0.001000  0.001000  0.001000  0.001000  0.001000  1.970784  0.001000  10.000000 ];
Results{1,6}=[ 10.000000  10.000000  10.000000  10.000000  10.000000  10.000000  10.000000  10.000000  10.000000  10.000000  10.000000  10.000000  10.000000  10.000000  10.000000  10.000000  10.000000  10.000000  10.000000  10.000000  10.000000  10.000000  10.000000  10.000000  10.000000  10.000000  10.000000  10.000000  10.000000  10.000000  10.000000  10.000000  10.000000  10.000000  10.000000  10.000000  10.000000  10.000000  10.000000  10.000000  9.715525  10.000000  10.000000  10.000000  9.715525  10.000000  10.000000  10.000000  10.000000  10.000000 ];
Results{1,1}=[32834.682306, 30029.595641, 120.000000, 2445.086665, 974.986521, 240.000000];
Results{1,2}=[ 53914.720181  -18220.564316  -54328.036620  -27.131756  -15389.891580  -305.186938  65717.585409  625.087976  1354.588498  137.773047  2755.923536  -29586.961986  1230.621151  427.792703  -39.541025  15806.304673  -13461.472260  51170.553277  -21224.076358  -39122.169596  41382.918989 ; -18220.564316  1178080.747146  220883.813218  811.966318  406213.190122  -288.211099  -225182.374050  727.497617  2565.131570  395.953889  5475.930885  95748.054249  403.395733  426.036877  923.548062  -195916.544309  43099.105892  -159464.591457  57591.596086  44993.619736  -185142.852797 ; -54328.036620  220883.813218  935467.407721  -844.005381  -321043.695059  300.556475  -1032283.481126  -405.678555  -1261.713799  -86.516712  -2720.229591  238177.787062  -405.990297  68.565852  -564.267290  -924334.581996  313219.074999  -632835.211272  349228.361539  547418.844261  -831060.087580 ; -27.131756  811.966318  -844.005381  12.554517  3894.110506  -0.485936  975.829281  2.259402  6.286975  0.958291  12.886106  536.340283  0.131057  0.125527  1.929869  1188.392673  -22.033186  312.252801  -846.556278  -725.541032  1040.421075 ; -15389.891580  406213.190122  -321043.695059  3894.110506  1809703.014102  -154.277871  374282.100457  1048.971683  3088.305996  496.845447  6338.651427  253411.624437  73.190080  73.699014  870.050395  475481.907661  8757.675992  102169.857404  -356540.523222  -293121.310740  413365.290065 ; -305.186938  -288.211099  300.556475  -0.485936  -154.277871  14.919200  -508.043030  7.814521  19.947944  8.566462  72.234452  33.494647  -8.570457  -5.771044  3.094292  -41.510160  -2.967689  -191.061198  160.288269  413.257813  -463.176167 ; 65717.585409  -225182.374050  -1032283.481126  975.829281  374282.100457  -508.043030  1143397.693358  469.580549  1404.907161  42.070205  2662.353655  -263531.557786  631.508911  27.386175  602.742427  1014635.227680  -342553.269383  698717.332794  -385570.989350  -616206.776995  923692.941486 ; 625.087976  727.497617  -405.678555  2.259402  1048.971683  7.814521  469.580549  69.407669  78.419053  15.781747  259.497720  69.071532  13.117167  3.729875  -4.130948  -10.382654  115.834453  272.183720  -368.091168  -575.685178  583.025936 ; 1354.588498  2565.131570  -1261.713799  6.286975  3088.305996  19.947944  1404.907161  78.419053  308.898780  79.871120  626.467272  17.833789  28.227666  6.711039  -0.611926  457.755099  -0.245013  905.137599  -957.260100  -1685.856670  1467.835596 ; 137.773047  395.953889  -86.516712  0.958291  496.845447  8.566462  42.070205  15.781747  79.871120  27.155935  125.137294  33.978232  1.813252  -0.724982  0.538760  19.788147  14.229009  60.879500  -101.764730  -191.871176  104.039886 ; 2755.923536  5475.930885  -2720.229591  12.886106  6338.651427  72.234452  2662.353655  259.497720  626.467272  125.137294  1824.835529  -4.752143  56.884292  14.053574  -1.154111  1110.523607  -102.883151  1957.130962  -2008.695244  -3199.638127  3075.499330 ; -29586.961986  95748.054249  238177.787062  536.340283  253411.624437  33.494647  -263531.557786  69.071532  17.833789  33.978232  -4.752143  243801.226884  -497.990216  30.782097  -244.921637  -153537.303081  114872.365890  -222393.771860  -37263.838774  145824.007583  -169655.273318 ; 1230.621151  403.395733  -405.990297  0.131057  73.190080  -8.570457  631.508911  13.117167  28.227666  1.813252  56.884292  -497.990216  579.477319  32.308624  11.650854  -836.343537  438.004646  466.238088  1.292798  -460.249571  -3.793226 ; 427.792703  426.036877  68.565852  0.125527  73.699014  -5.771044  27.386175  3.729875  6.711039  -0.724982  14.053574  30.782097  32.308624  39.125851  -3.581944  -485.771420  102.118892  -45.962235  9.470318  -128.752018  49.814492 ; -39.541025  923.548062  -564.267290  1.929869  870.050395  3.094292  602.742427  -4.130948  -0.611926  0.538760  -1.154111  -244.921637  11.650854  -3.581944  20.119990  760.279576  -405.590949  497.741720  -233.424478  -327.075103  161.013611 ; 15806.304673  -195916.544309  -924334.581996  1188.392673  475481.907661  -41.510160  1014635.227680  -10.382654  457.755099  19.788147  1110.523607  -153537.303081  -836.343537  -485.771420  760.279576  973924.588138  -301263.078559  594617.923712  -396797.280830  -528649.530883  833645.740992 ; -13461.472260  43099.105892  313219.074999  -22.033186  8757.675992  -2.967689  -342553.269383  115.834453  -0.245013  14.229009  -102.883151  114872.365890  438.004646  102.118892  -405.590949  -301263.078559  127595.753041  -224329.313119  91271.391598  175231.523485  -259816.352277 ; 51170.553277  -159464.591457  -632835.211272  312.252801  102169.857404  -191.061198  698717.332794  272.183720  905.137599  60.879500  1957.130962  -222393.771860  466.238088  -45.962235  497.741720  594617.923712  -224329.313119  451595.448677  -197487.482253  -370434.355405  542675.811304 ; -21224.076358  57591.596086  349228.361539  -846.556278  -356540.523222  160.288269  -385570.989350  -368.091168  -957.260100  -101.764730  -2008.695244  -37263.838774  1.292798  9.470318  -233.424478  -396797.280830  91271.391598  -197487.482253  221819.399132  199284.205829  -334455.545769 ; -39122.169596  44993.619736  547418.844261  -725.541032  -293121.310740  413.257813  -616206.776995  -575.685178  -1685.856670  -191.871176  -3199.638127  145824.007583  -460.249571  -128.752018  -327.075103  -528649.530883  175231.523485  -370434.355405  199284.205829  390141.090750  -518695.990454 ; 41382.918989  -185142.852797  -831060.087580  1040.421075  413365.290065  -463.176167  923692.941486  583.025936  1467.835596  104.039886  3075.499330  -169655.273318  -3.793226  49.814492  161.013611  833645.740992  -259816.352277  542675.811304  -334455.545769  -518695.990454  780239.831702 ;];
Results{1,4}={};
Results{1,3}=[0.000000,-932.334676,32834.682306,-395837.019792,-0.455031];
