# Supplementary material for: A Pareto approach to resolve the conflict between information gain and experimental costs: Multiple-criteria design of carbon labeling experiments
Source: PLoS Comput Biol. 2018 Oct 31;14(10):e1006533. doi: 10.1371/journal.pcbi.1006533 (PMC6209137; doi:10.1371/journal.pcbi.1006533)
Supplement: S3 File — ZIP archive containing information criteria for flux space samples and Matlab scripts to evaluate variations. (ZIP) [file pcbi.1006533.s009.zip › Sensitivity/Sensitivity_3D_CNMR/Result1094CNMR.m]

function Results=Result1094CNMR()
Results{1,5}=[ 0.001000  0.001000  0.001000  0.001000  0.001000  0.001000  0.001000  1.970784  0.001000  10.000000 ];
Results{1,6}=[ 10.000000  10.000000  10.000000  10.000000  10.000000  10.000000  10.000000  10.000000  10.000000  10.000000  10.000000  10.000000  10.000000  10.000000  10.000000  10.000000  10.000000  10.000000  10.000000  10.000000  10.000000  10.000000  10.000000  10.000000  10.000000  10.000000  10.000000  10.000000  10.000000  10.000000  10.000000  10.000000  10.000000  10.000000  10.000000  10.000000  10.000000  10.000000  10.000000  10.000000  9.715525  10.000000  10.000000  10.000000  9.715525  10.000000  10.000000  10.000000  10.000000  10.000000 ];
Results{1,1}=[32834.682306, 30029.595641, 120.000000, 2445.086665, 974.986521, 240.000000];
Results{1,2}=[ 45610.503102  -21500.030266  -42312.294581  -2.228844  -18543.811179  -179.381267  53135.213629  198.940761  2466.179032  -15.862622  3456.140402  -19904.919186  331.533479  216.801146  66.092968  10662.343074  -5570.297832  39367.842911  -19491.240359  -32054.980413  33716.198902 ; -21500.030266  2154508.634179  245761.456524  108.135024  618684.918332  -239.353256  -240837.992714  313.523398  6896.320746  111.548707  10206.725553  50268.756038  152.372235  247.113107  1492.049251  -234619.137878  12924.687967  -157261.623547  102841.786007  14954.676295  -216068.542067 ; -42312.294581  245761.456524  642543.475825  -125.262937  -548324.235532  236.780005  -716954.039210  -126.628215  -3462.159899  40.932924  -5253.337390  103908.010462  -156.154227  23.915579  -580.417654  -636097.716025  94663.650934  -408475.507837  273188.755588  393778.986136  -624140.196791 ; -2.228844  108.135024  -125.262937  0.260027  656.181058  -0.059899  145.082218  0.126940  2.171737  0.037055  3.113838  24.497188  0.006236  0.007882  0.256576  149.762100  -1.987460  61.618831  -85.597965  -102.095637  146.989381 ; -18543.811179  618684.918332  -548324.235532  656.181058  3449086.643063  -209.767328  638204.403071  680.995317  10883.455816  220.503957  15414.869794  142527.118761  49.706607  66.038756  1300.542540  676999.576434  4148.303705  256281.876486  -400182.122802  -464296.183438  658550.713116 ; -179.381267  -239.353256  236.780005  -0.059899  -209.767328  9.051250  -403.015864  1.368249  93.092671  9.007143  162.374413  42.140001  -1.557883  -1.971353  1.360307  -79.265816  11.787439  -153.006924  107.743555  292.092541  -324.844171 ; 53135.213629  -240837.992714  -716954.039210  145.082218  638204.403071  -403.015864  805036.850922  176.168462  3521.825733  -114.737161  4968.153696  -119732.647473  232.396557  27.478989  649.033872  703270.022714  -104403.802441  457222.945213  -303014.998404  -452426.860256  702020.452697 ; 198.940761  313.523398  -126.628215  0.126940  680.995317  1.368249  176.168462  19.516260  13.220287  0.276131  106.713060  24.636474  0.816390  0.153893  -2.787126  -24.884913  35.733897  71.710259  -109.263221  -193.078855  216.210997 ; 2466.179032  6896.320746  -3462.159899  2.171737  10883.455816  93.092671  3521.825733  13.220287  2909.520763  217.015993  4148.961393  -408.306194  12.929038  3.353326  2.421129  1918.213587  -112.692251  2428.275449  -2061.620088  -4171.668192  3864.562510 ; -15.862622  111.548707  40.932924  0.037055  220.503957  9.007143  -114.737161  0.276131  217.015993  43.492445  258.485170  20.107483  -0.415659  -0.742093  0.686098  -19.342850  8.532625  -29.969234  5.975163  -59.138130  -48.887623 ; 3456.140402  10206.725553  -5253.337390  3.113838  15414.869794  162.374413  4968.153696  106.713060  4148.961393  258.485170  6675.470640  -711.638446  18.697076  5.540955  9.140869  3155.809755  -283.704503  3723.692583  -3039.855259  -5807.867822  5659.288092 ; -19904.919186  50268.756038  103908.010462  24.497188  142527.118761  42.140001  -119732.647473  24.636474  -408.306194  20.107483  -711.638446  142742.323771  -136.320890  3.796994  -220.999766  -44076.124459  25221.846108  -107966.212323  -42344.207159  83608.451669  -82041.629657 ; 331.533479  152.372235  -156.154227  0.006236  49.706607  -1.557883  232.396557  0.816390  12.929038  -0.415659  18.697076  -136.320890  83.865384  7.817515  3.490624  -194.489165  47.790017  145.446754  -14.421308  -152.949477  44.205857 ; 216.801146  247.113107  23.915579  0.007882  66.038756  -1.971353  27.478989  0.153893  3.353326  -0.742093  5.540955  3.796994  7.817515  12.502212  0.204015  -242.572484  18.486604  -17.224397  10.328328  -67.422205  19.471121 ; 66.092968  1492.049251  -580.417654  0.256576  1300.542540  1.360307  649.033872  -2.787126  2.421129  0.686098  9.140869  -220.999766  3.490624  0.204015  20.277507  677.498614  -194.467832  501.239029  -261.750369  -405.295291  284.612676 ; 10662.343074  -234619.137878  -636097.716025  149.762100  676999.576434  -79.265816  703270.022714  -24.884913  1918.213587  -19.342850  3155.809755  -44076.124459  -194.489165  -242.572484  677.498614  676544.649969  -90827.187188  381932.732919  -307012.083904  -373433.123533  623385.294654 ; -5570.297832  12924.687967  94663.650934  -1.987460  4148.303705  11.787439  -104403.802441  35.733897  -112.692251  8.532625  -283.704503  25221.846108  47.790017  18.486604  -194.467832  -90827.187188  19583.661727  -64204.680696  32644.451827  55553.200076  -85851.743418 ; 39367.842911  -157261.623547  -408475.507837  61.618831  256281.876486  -153.006924  457222.945213  71.710259  2428.275449  -29.969234  3723.692583  -107966.212323  145.446754  -17.224397  501.239029  381932.732919  -64204.680696  276381.392675  -148032.261246  -254638.167990  385320.255937 ; -19491.240359  102841.786007  273188.755588  -85.597965  -400182.122802  107.743555  -303014.998404  -109.263221  -2061.620088  5.975163  -3039.855259  -42344.207159  -14.421308  10.328328  -261.750369  -307012.083904  32644.451827  -148032.261246  179964.359962  152698.897670  -273860.733258 ; -32054.980413  14954.676295  393778.986136  -102.095637  -464296.183438  292.092541  -452426.860256  -193.078855  -4171.668192  -59.138130  -5807.867822  83608.451669  -152.949477  -67.422205  -405.295291  -373433.123533  55553.200076  -254638.167990  152698.897670  312049.953578  -410805.418751 ; 33716.198902  -216068.542067  -624140.196791  146.989381  658550.713116  -324.844171  702020.452697  216.210997  3864.562510  -48.887623  5659.288092  -82041.629657  44.205857  19.471121  284.612676  623385.294654  -85851.743418  385320.255937  -273860.733258  -410805.418751  636789.590558 ;];
Results{1,4}={};
Results{1,3}=[0.000000,-763.485843,32834.682306,-445267.428372,-0.133168];
