# Supplementary material for: A Pareto approach to resolve the conflict between information gain and experimental costs: Multiple-criteria design of carbon labeling experiments
Source: PLoS Comput Biol. 2018 Oct 31;14(10):e1006533. doi: 10.1371/journal.pcbi.1006533 (PMC6209137; doi:10.1371/journal.pcbi.1006533)
Supplement: S3 File — ZIP archive containing information criteria for flux space samples and Matlab scripts to evaluate variations. (ZIP) [file pcbi.1006533.s009.zip › Sensitivity/Sensitivity_3D_CNMR/Result1095CNMR.m]

function Results=Result1095CNMR()
Results{1,5}=[ 0.001000  0.001000  0.001000  0.001000  0.001000  0.001000  0.001000  1.970784  0.001000  10.000000 ];
Results{1,6}=[ 10.000000  10.000000  10.000000  10.000000  10.000000  10.000000  10.000000  10.000000  10.000000  10.000000  10.000000  10.000000  10.000000  10.000000  10.000000  10.000000  10.000000  10.000000  10.000000  10.000000  10.000000  10.000000  10.000000  10.000000  10.000000  10.000000  10.000000  10.000000  10.000000  10.000000  10.000000  10.000000  10.000000  10.000000  10.000000  10.000000  10.000000  10.000000  10.000000  10.000000  9.715525  10.000000  10.000000  10.000000  9.715525  10.000000  10.000000  10.000000  10.000000  10.000000 ];
Results{1,1}=[32834.682306, 30029.595641, 120.000000, 2445.086665, 974.986521, 240.000000];
Results{1,2}=[ 55563.108628  -25460.270485  -41884.784184  -5.115199  -33596.307199  -205.119075  52824.060938  213.613726  2785.934378  -2.977074  4026.316108  -25052.700308  466.123340  236.768355  -5.887151  3361.354803  -8595.657043  42822.446155  -18174.872374  -30606.700954  30237.275302 ; -25460.270485  1442335.993164  222033.196455  158.531316  888352.812113  -162.950235  -215519.778606  276.128454  5566.923645  145.397638  8349.412816  78611.280024  219.947527  261.123006  1520.924038  -197675.124867  33134.679597  -155001.704384  71886.822653  -12188.612612  -167338.648527 ; -41884.784184  222033.196455  1010099.998186  -210.499640  -976117.610717  235.214730  -1120909.117554  -125.517962  -3923.037836  16.947939  -6149.768463  197200.355533  -144.549317  35.780717  -651.084110  -1024853.230127  251100.588751  -650159.015823  418867.381646  612563.275820  -960519.545520 ; -5.115199  158.531316  -210.499640  0.323366  978.857761  -0.060260  241.956056  0.141875  2.513636  0.059122  3.696044  39.683692  0.013716  0.013824  0.394334  252.199943  -4.498143  103.662969  -142.922274  -171.002008  249.818383 ; -33596.307199  888352.812113  -976117.610717  978.857761  5142414.151319  -207.975733  1126006.934160  740.019154  12649.833000  329.755581  18450.189694  231656.422505  96.838179  100.121838  2079.481023  1194026.945750  9067.975802  462493.017487  -695309.576224  -817312.211053  1183884.451232 ; -205.119075  -162.950235  235.214730  -0.060260  -207.975733  8.909402  -399.521899  1.060333  83.336933  8.892324  146.677603  44.430700  -2.097215  -1.984491  1.771754  -62.521556  8.082833  -155.403275  110.829603  287.795302  -331.701680 ; 52824.060938  -215519.778606  -1120909.117554  241.956056  1126006.934160  -399.521899  1249001.414520  175.479832  4101.532001  -95.293621  6111.914152  -220493.180137  236.615805  15.469616  726.155408  1131194.088466  -275352.308664  722216.329985  -464431.234200  -694080.945799  1073191.209121 ; 213.613726  276.128454  -125.517962  0.141875  740.019154  1.060333  175.479832  14.178212  28.226983  0.373845  101.435214  45.359290  1.205735  0.403368  -2.704505  -28.070659  77.233904  66.044964  -123.052287  -199.482833  236.517589 ; 2785.934378  5566.923645  -3923.037836  2.513636  12649.833000  83.336933  4101.532001  28.226983  2501.888314  195.516548  3696.274288  -341.731717  19.184044  6.235880  -0.135917  2280.037446  -65.122246  2706.902931  -2421.542980  -4563.010415  4515.310939 ; -2.977074  145.397638  16.947939  0.059122  329.755581  8.892324  -95.293621  0.373845  195.516548  32.405033  241.923602  27.019598  -0.443483  -0.678252  0.595532  -0.708171  16.250586  -17.103596  -13.368039  -69.424245  -15.165909 ; 4026.316108  8349.412816  -6149.768463  3.696044  18450.189694  146.677603  6111.914152  101.435214  3696.274288  241.923602  6056.468922  -698.442658  28.448875  9.750607  5.068598  3842.000916  -346.096207  4302.275490  -3659.234896  -6598.002304  6809.752133 ; -25052.700308  78611.280024  197200.355533  39.683692  231656.422505  44.430700  -220493.180137  45.359290  -341.731717  27.019598  -698.442658  195254.587096  -169.054825  12.419598  -234.944135  -129774.241018  85134.792296  -181205.270801  -24887.260406  129000.353578  -148999.927495 ; 466.123340  219.947527  -144.549317  0.013716  96.838179  -2.097215  236.615805  1.205735  19.184044  -0.443483  28.448875  -169.054825  117.013940  8.418328  3.558946  -322.983307  128.368754  163.984078  -0.951944  -170.461993  8.993900 ; 236.768355  261.123006  35.780717  0.013824  100.121838  -1.984491  15.469616  0.403368  6.235880  -0.678252  9.750607  12.419598  8.418328  10.898837  -0.417617  -260.519147  47.021501  -21.140333  6.186705  -66.998431  20.859582 ; -5.887151  1520.924038  -651.084110  0.394334  2079.481023  1.771754  726.155408  -2.704505  -0.135917  0.595532  5.068598  -234.944135  3.558946  -0.417617  19.933605  819.603158  -357.612654  538.405568  -289.151949  -502.282997  346.892100 ; 3361.354803  -197675.124867  -1024853.230127  252.199943  1194026.945750  -62.521556  1131194.088466  -28.070659  2280.037446  -0.708171  3842.000916  -129774.241018  -322.983307  -260.519147  819.603158  1095002.322067  -245036.715956  631567.100151  -467908.178490  -609470.632743  987048.810463 ; -8595.657043  33134.679597  251100.588751  -4.498143  9067.975802  8.082833  -275352.308664  77.233904  -65.122246  16.250586  -346.096207  85134.792296  128.368754  47.021501  -357.612654  -245036.715956  91271.411621  -175707.545725  78438.512326  142693.074078  -216376.423218 ; 42822.446155  -155001.704384  -650159.015823  103.662969  462493.017487  -155.403275  722216.329985  66.044964  2706.902931  -17.103596  4302.275490  -181205.270801  163.984078  -21.140333  538.405568  631567.100151  -175707.545725  440550.668251  -236262.036617  -394670.632307  598754.379488 ; -18174.872374  71886.822653  418867.381646  -142.922274  -695309.576224  110.829603  -464431.234200  -123.052287  -2421.542980  -13.368039  -3659.234896  -24887.260406  -0.951944  6.186705  -289.151949  -467908.178490  78438.512326  -236262.036617  250793.090138  246392.421171  -419578.522712 ; -30606.700954  -12188.612612  612563.275820  -171.002008  -817312.211053  287.795302  -694080.945799  -199.482833  -4563.010415  -69.424245  -6598.002304  129000.353578  -170.461993  -66.998431  -502.282997  -609470.632743  142693.074078  -394670.632307  246392.421171  450373.404279  -618680.228072 ; 30237.275302  -167338.648527  -960519.545520  249.818383  1183884.451232  -331.701680  1073191.209121  236.517589  4515.310939  -15.165909  6809.752133  -148999.927495  8.993900  20.859582  346.892100  987048.810463  -216376.423218  598754.379488  -419578.522712  -618680.228072  957444.020252 ;];
Results{1,4}={};
Results{1,3}=[0.000000,-777.040827,32834.682306,-589946.009007,-0.135056];
