# Supplementary material for: A Pareto approach to resolve the conflict between information gain and experimental costs: Multiple-criteria design of carbon labeling experiments
Source: PLoS Comput Biol. 2018 Oct 31;14(10):e1006533. doi: 10.1371/journal.pcbi.1006533 (PMC6209137; doi:10.1371/journal.pcbi.1006533)
Supplement: S3 File — ZIP archive containing information criteria for flux space samples and Matlab scripts to evaluate variations. (ZIP) [file pcbi.1006533.s009.zip › Sensitivity/Sensitivity_3D_CNMR/Result1096CNMR.m]

function Results=Result1096CNMR()
Results{1,5}=[ 0.001000  0.001000  0.001000  0.001000  0.001000  0.001000  0.001000  1.970784  0.001000  10.000000 ];
Results{1,6}=[ 10.000000  10.000000  10.000000  10.000000  10.000000  10.000000  10.000000  10.000000  10.000000  10.000000  10.000000  10.000000  10.000000  10.000000  10.000000  10.000000  10.000000  10.000000  10.000000  10.000000  10.000000  10.000000  10.000000  10.000000  10.000000  10.000000  10.000000  10.000000  10.000000  10.000000  10.000000  10.000000  10.000000  10.000000  10.000000  10.000000  10.000000  10.000000  10.000000  10.000000  9.715525  10.000000  10.000000  10.000000  9.715525  10.000000  10.000000  10.000000  10.000000  10.000000 ];
Results{1,1}=[32834.682306, 30029.595641, 120.000000, 2445.086665, 974.986521, 240.000000];
Results{1,2}=[ 53039.693333  -32324.866165  -58755.308262  -96.765495  -15009.295350  -268.064296  71111.582598  482.860310  2093.322938  74.591546  3511.393294  -21731.791482  2105.200104  634.074699  -85.842631  21530.414732  -4599.286155  49718.083007  -27914.001899  -38744.002409  50303.110534 ; -32324.866165  1804348.481886  681813.177632  1881.254999  266305.682245  -157.117578  -701856.182789  340.376457  2630.079547  198.611669  4644.459992  60010.356034  575.195638  891.361587  2295.382322  -696921.826192  9674.972154  -398799.513641  335608.605150  128578.005339  -617574.747760 ; -58755.308262  681813.177632  993616.449286  -3225.836847  -379265.326924  317.328805  -1088526.220570  -325.689800  -2427.233701  -43.371914  -4335.277013  112020.440284  -765.901395  281.643371  54.445098  -1003951.768646  107332.240214  -607919.891166  459398.574274  517801.178959  -963059.906512 ; -96.765495  1881.254999  -3225.836847  162.689102  11896.576928  -1.105514  3732.103328  3.656016  28.102967  1.834317  49.169075  1494.820573  0.974576  1.257058  7.304827  4284.184429  -43.848672  1347.186586  -2831.116396  -2803.140636  3977.484058 ; -15009.295350  266305.682245  -379265.326924  11896.576928  1622575.908757  -136.012157  441720.012367  593.157353  4123.383858  289.018822  7115.392636  187494.162244  113.256119  159.833123  893.201029  510682.083364  2893.859170  152864.422761  -341377.166347  -345078.917310  481067.974666 ; -268.064296  -157.117578  317.328805  -1.105514  -136.012157  11.399912  -519.890961  4.454259  45.381559  9.003293  104.718668  56.280549  -12.264827  -9.598263  2.972642  -79.716977  13.056909  -206.690228  145.166633  369.772362  -431.107621 ; 71111.582598  -701856.182789  -1088526.220570  3732.103328  441720.012367  -519.890961  1198335.896111  411.005111  2639.504816  -17.702775  4365.970695  -126935.598666  1211.867274  -77.056809  -31.416589  1092437.290780  -118262.705451  667958.299355  -500888.807935  -585352.864398  1061831.212972 ; 482.860310  340.376457  -325.689800  3.656016  593.157353  4.454259  411.005111  45.528580  80.377063  6.927777  231.595035  20.259877  16.209810  2.758899  -5.205515  -47.108659  44.410063  209.171039  -247.534089  -437.995853  491.096695 ; 2093.322938  2630.079547  -2427.233701  28.102967  4123.383858  45.381559  2639.504816  80.377063  951.439661  131.157639  1619.340705  -202.486847  82.020498  17.029403  -1.535901  1047.041551  -90.239366  1709.150222  -1520.978202  -2999.365852  2837.192077 ; 74.591546  198.611669  -43.371914  1.834317  289.018822  9.003293  -17.702775  6.927777  131.157639  28.220428  176.109947  18.105070  1.756376  -2.195393  0.664835  7.106881  4.389137  31.105010  -53.676858  -144.655614  58.579764 ; 3511.393294  4644.459992  -4335.277013  49.169075  7115.392636  104.718668  4365.970695  231.595035  1619.340705  176.109947  3364.989145  -397.488465  139.323695  32.009744  -0.431764  2073.572620  -227.790684  3064.597690  -2669.644693  -4899.568968  4945.068517 ; -21731.791482  60010.356034  112020.440284  1494.820573  187494.162244  56.280549  -126935.598666  20.259877  -202.486847  18.105070  -397.488465  164527.871726  -910.170220  82.761800  -232.642207  -42497.414553  26967.594588  -119399.303776  -53453.607586  78493.943769  -82231.502831 ; 2105.200104  575.195638  -765.901395  0.974576  113.256119  -12.264827  1211.867274  16.209810  82.020498  1.756376  139.323695  -910.170220  1675.373788  91.419546  31.860492  -1379.773029  383.462669  858.146418  -11.915388  -873.364655  -67.751058 ; 634.074699  891.361587  281.643371  1.257058  159.833123  -9.598263  -77.056809  2.758899  17.029403  -2.195393  32.009744  82.761800  91.419546  174.984751  -11.038971  -962.281372  98.806500  -205.498361  111.718456  -220.775447  -63.314379 ; -85.842631  2295.382322  54.445098  7.304827  893.201029  2.972642  -31.416589  -5.205515  -1.535901  0.664835  -0.431764  -232.642207  31.860492  -11.038971  28.627159  137.264138  -217.990665  159.194107  100.343707  -286.063050  -367.091914 ; 21530.414732  -696921.826192  -1003951.768646  4284.184429  510682.083364  -79.716977  1092437.290780  -47.108659  1047.041551  7.106881  2073.572620  -42497.414553  -1379.773029  -962.281372  137.264138  1072284.957668  -104768.505573  587553.912438  -508982.850991  -506274.415205  980465.599362 ; -4599.286155  9674.972154  107332.240214  -43.848672  2893.859170  13.056909  -118262.705451  44.410063  -90.239366  4.389137  -227.790684  26967.594588  383.462669  98.806500  -217.990665  -104768.505573  19837.000656  -71585.433424  38092.326759  62919.582899  -99422.465661 ; 49718.083007  -398799.513641  -607919.891166  1347.186586  152864.422761  -206.690228  667958.299355  209.171039  1709.150222  31.105010  3064.597690  -119399.303776  858.146418  -205.498361  159.194107  587553.912438  -71585.433424  392022.774772  -249140.879512  -323501.473367  575566.966309 ; -27914.001899  335608.605150  459398.574274  -2831.116396  -341377.166347  145.166633  -500888.807935  -247.534089  -1520.978202  -53.676858  -2669.644693  -53453.607586  -11.915388  111.718456  100.343707  -508982.850991  38092.326759  -249140.879512  289956.030229  223684.162236  -458570.192191 ; -38744.002409  128578.005339  517801.178959  -2803.140636  -345078.917310  369.772362  -585352.864398  -437.995853  -2999.365852  -144.655614  -4899.568968  78493.943769  -873.364655  -220.775447  -286.063050  -506274.415205  62919.582899  -323501.473367  223684.162236  369161.172233  -535748.208292 ; 50303.110534  -617574.747760  -963059.906512  3977.484058  481067.974666  -431.107621  1061831.212972  491.096695  2837.192077  58.579764  4945.068517  -82231.502831  -67.751058  -63.314379  -367.091914  980465.599362  -99422.465661  575566.966309  -458570.192191  -535748.208292  967701.271088 ;];
Results{1,4}={};
Results{1,3}=[0.000000,-1116.001880,32834.682306,-426373.845727,-0.432612];
