# Supplementary material for: A Pareto approach to resolve the conflict between information gain and experimental costs: Multiple-criteria design of carbon labeling experiments
Source: PLoS Comput Biol. 2018 Oct 31;14(10):e1006533. doi: 10.1371/journal.pcbi.1006533 (PMC6209137; doi:10.1371/journal.pcbi.1006533)
Supplement: S3 File — ZIP archive containing information criteria for flux space samples and Matlab scripts to evaluate variations. (ZIP) [file pcbi.1006533.s009.zip › Sensitivity/Sensitivity_3D_CNMR/Result1097CNMR.m]

function Results=Result1097CNMR()
Results{1,5}=[ 0.001000  0.001000  0.001000  0.001000  0.001000  0.001000  0.001000  1.970784  0.001000  10.000000 ];
Results{1,6}=[ 10.000000  10.000000  10.000000  10.000000  10.000000  10.000000  10.000000  10.000000  10.000000  10.000000  10.000000  10.000000  10.000000  10.000000  10.000000  10.000000  10.000000  10.000000  10.000000  10.000000  10.000000  10.000000  10.000000  10.000000  10.000000  10.000000  10.000000  10.000000  10.000000  10.000000  10.000000  10.000000  10.000000  10.000000  10.000000  10.000000  10.000000  10.000000  10.000000  10.000000  9.715525  10.000000  10.000000  10.000000  9.715525  10.000000  10.000000  10.000000  10.000000  10.000000 ];
Results{1,1}=[32834.682306, 30029.595641, 120.000000, 2445.086665, 974.986521, 240.000000];
Results{1,2}=[ 75786.353964  -36639.229291  -80011.976364  -451.292113  -16446.323415  -125.643114  97986.492525  56.427264  5768.368739  -214.186188  6723.007205  -34330.482470  25097.677403  169.261575  -219.062601  25117.335458  -7125.068276  69908.399519  -35642.239583  -50875.553561  65694.706763 ; -36639.229291  1431817.121094  744044.485868  7253.868412  273189.110574  -14.649475  -767189.572213  52.321297  3566.095899  -10.538518  3905.143837  135267.919460  3238.954999  284.081055  2360.671221  -733007.982091  44844.941338  -459043.708932  316223.376909  135834.154734  -641151.968743 ; -80011.976364  744044.485868  1454029.354928  -8325.374193  -269494.276102  110.522014  -1583613.557117  75.684784  -3758.102056  232.882247  -5717.796362  269757.787941  -8348.801013  193.987989  236.295060  -1460239.204023  367236.329400  -937564.699093  608823.412059  722178.475376  -1302420.386366 ; -451.292113  7253.868412  -8325.374193  1116.598313  23528.341863  -0.179776  9769.148935  -0.742127  94.742407  -1.726225  127.968660  7278.391911  14.526433  1.638175  26.719570  12807.384190  -283.060286  2532.514341  -9783.095289  -8330.452223  11083.406482 ; -16446.323415  273189.110574  -269494.276102  23528.341863  914159.286594  -13.742701  320195.663235  -0.992679  4659.185912  -70.404807  5883.850291  246711.066250  446.092530  50.079364  909.455297  418650.234011  5090.039278  76633.318424  -324047.614522  -288051.163525  375689.588904 ; -125.643114  -14.649475  110.522014  -0.179776  -13.742701  2.329770  -181.567357  -1.033212  131.551456  2.987951  146.572410  25.050482  -47.881060  -1.324391  1.585606  -3.085592  -8.844479  -78.477218  54.207566  121.445184  -151.217079 ; 97986.492525  -767189.572213  -1583613.557117  9769.148935  320195.663235  -181.567357  1731727.244306  -64.242427  4745.099159  -316.285414  6852.062279  -294517.732990  13984.767357  -91.815400  -260.699516  1581473.220789  -399786.334487  1022690.374724  -663980.601595  -808537.853310  1427395.051677 ; 56.427264  52.321297  75.684784  -0.742127  -0.992679  -1.033212  -64.242427  4.049087  -128.338399  -1.573507  -87.469124  47.536377  8.308248  -0.349301  -1.597621  -135.399265  62.073447  -66.431482  11.190609  25.539306  -9.872803 ; 5768.368739  3566.095899  -3758.102056  94.742407  4659.185912  131.551456  4745.099159  -128.338399  15177.262466  189.718323  15579.825722  87.699770  2177.642233  20.226340  -17.327651  -218.599601  854.761870  2774.814533  -3042.955669  -6324.266972  5099.049600 ; -214.186188  -10.538518  232.882247  -1.726225  -70.404807  2.987951  -316.285414  -1.573507  189.718323  31.493986  179.449939  54.049645  -83.887225  -2.014477  1.877925  -71.952243  2.871683  -175.836055  121.941166  141.847132  -262.154717 ; 6723.007205  3905.143837  -5717.796362  127.968660  5883.850291  146.572410  6852.062279  -87.469124  15579.825722  179.449939  17026.426599  -424.394909  2680.606515  30.575213  -5.726156  1323.503197  365.198694  4329.707260  -4043.411120  -7747.114084  6638.824644 ; -34330.482470  135267.919460  269757.787941  7278.391911  246711.066250  25.050482  -294517.732990  47.536377  87.699770  54.049645  -424.394909  292646.068847  -8498.068081  69.408032  -334.241929  -164711.247508  128740.705716  -256886.137839  -55311.251848  136091.571911  -174527.555747 ; 25097.677403  3238.954999  -8348.801013  14.526433  446.092530  -47.881060  13984.767357  8.308248  2177.642233  -83.887225  2680.606515  -8498.068081  55221.756046  134.324466  521.284963  -9896.334082  10441.282780  12109.846615  -4668.349237  -10983.043330  2162.722272 ; 169.261575  284.081055  193.987989  1.638175  50.079364  -1.324391  -91.815400  -0.349301  20.226340  -2.014477  30.575213  69.408032  134.324466  27.327461  -10.455977  -356.574327  127.979593  -122.982839  47.126298  -78.876641  -71.579677 ; -219.062601  2360.671221  236.295060  26.719570  909.455297  1.585606  -260.699516  -1.597621  -17.327651  1.877925  -5.726156  -334.241929  521.284963  -10.455977  48.762249  132.292637  -537.573249  135.826407  231.620507  -282.153871  -792.874506 ; 25117.335458  -733007.982091  -1460239.204023  12807.384190  418650.234011  -3.085592  1581473.220789  -135.399265  -218.599601  -71.952243  1323.503197  -164711.247508  -9896.334082  -356.574327  132.292637  1551207.981349  -359937.175657  900986.422713  -678244.943842  -716166.216339  1327541.046679 ; -7125.068276  44844.941338  367236.329400  -283.060286  5090.039278  -8.844479  -399786.334487  62.073447  854.761870  2.871683  365.198694  128740.705716  10441.282780  127.979593  -537.573249  -359937.175657  148171.156766  -259520.257347  107835.139559  199506.545685  -303627.706126 ; 69908.399519  -459043.708932  -937564.699093  2532.514341  76633.318424  -78.477218  1022690.374724  -66.431482  2774.814533  -175.836055  4329.707260  -256886.137839  12109.846615  -122.982839  135.826407  900986.422713  -259520.257347  636921.694758  -339263.714214  -468952.839752  811026.958272 ; -35642.239583  316223.376909  608823.412059  -9783.095289  -324047.614522  54.207566  -663980.601595  11.190609  -3042.955669  121.941166  -4043.411120  -55311.251848  -4668.349237  47.126298  231.620507  -678244.943842  107835.139559  -339263.714214  377403.456403  300931.863526  -586618.288945 ; -50875.553561  135834.154734  722178.475376  -8330.452223  -288051.163525  121.445184  -808537.853310  25.539306  -6324.266972  141.847132  -7747.114084  136091.571911  -10983.043330  -78.876641  -282.153871  -716166.216339  199506.545685  -468952.839752  300931.863526  475591.704371  -686379.238155 ; 65694.706763  -641151.968743  -1302420.386366  11083.406482  375689.588904  -151.217079  1427395.051677  -9.872803  5099.049600  -262.154717  6638.824644  -174527.555747  2162.722272  -71.579677  -792.874506  1327541.046679  -303627.706126  811026.958272  -586618.288945  -686379.238155  1221434.929425 ;];
Results{1,4}={};
Results{1,3}=[0.000000,-1529.121705,32834.682306,-495216.778990,-0.036187];
