# Supplementary material for: A Pareto approach to resolve the conflict between information gain and experimental costs: Multiple-criteria design of carbon labeling experiments
Source: PLoS Comput Biol. 2018 Oct 31;14(10):e1006533. doi: 10.1371/journal.pcbi.1006533 (PMC6209137; doi:10.1371/journal.pcbi.1006533)
Supplement: S3 File — ZIP archive containing information criteria for flux space samples and Matlab scripts to evaluate variations. (ZIP) [file pcbi.1006533.s009.zip › Sensitivity/Sensitivity_3D_CNMR/Result1098CNMR.m]

function Results=Result1098CNMR()
Results{1,5}=[ 0.001000  0.001000  0.001000  0.001000  0.001000  0.001000  0.001000  1.970784  0.001000  10.000000 ];
Results{1,6}=[ 10.000000  10.000000  10.000000  10.000000  10.000000  10.000000  10.000000  10.000000  10.000000  10.000000  10.000000  10.000000  10.000000  10.000000  10.000000  10.000000  10.000000  10.000000  10.000000  10.000000  10.000000  10.000000  10.000000  10.000000  10.000000  10.000000  10.000000  10.000000  10.000000  10.000000  10.000000  10.000000  10.000000  10.000000  10.000000  10.000000  10.000000  10.000000  10.000000  10.000000  9.715525  10.000000  10.000000  10.000000  9.715525  10.000000  10.000000  10.000000  10.000000  10.000000 ];
Results{1,1}=[32834.682306, 30029.595641, 120.000000, 2445.086665, 974.986521, 240.000000];
Results{1,2}=[ 23040.806429  -27430.711343  -40033.152820  -12.416569  -14677.405397  -199.115927  46784.636538  289.815131  853.172419  107.629838  1577.102233  -12693.836374  324.611327  198.451866  120.955415  21687.548149  -3933.350732  31446.785401  -17938.284969  -22952.684102  31003.104001 ; -27430.711343  1689046.128296  827673.200950  429.011563  395907.274841  -127.483836  -851069.574733  342.804681  1767.618079  325.847152  3542.635954  57740.669327  160.799948  394.735667  3526.767092  -851621.873997  10336.924840  -478011.097447  410796.129557  137119.905685  -732579.317223 ; -40033.152820  827673.200950  940631.205575  -513.519097  -393689.247476  291.344719  -1014982.090573  -397.367383  -1326.182879  -140.017055  -2517.074661  61094.515831  -229.247606  133.751616  827.675175  -950131.311107  73245.655779  -561546.020814  438726.366145  406768.949008  -867831.298771 ; -12.416569  429.011563  -513.519097  5.931204  2049.440372  -0.228179  599.848073  0.986014  3.851359  0.641920  7.388100  162.232737  0.087858  0.134089  1.919130  644.969918  -10.150544  236.676837  -392.374578  -483.622136  641.321791 ; -14677.405397  395907.274841  -393689.247476  2049.440372  1814295.926310  -160.517289  464300.710006  931.694003  3557.530139  601.770485  6757.282452  138279.783696  89.039152  139.659059  1572.570511  507315.584573  1439.840221  174149.110668  -314742.874500  -394896.381714  513475.834434 ; -199.115927  -127.483836  291.344719  -0.228179  -160.517289  14.554134  -501.034128  8.288811  24.448479  8.170131  86.275443  72.161481  -4.084102  -6.111515  2.198078  -68.557924  14.010255  -189.080410  101.406013  366.095158  -365.537306 ; 46784.636538  -851069.574733  -1014982.090573  599.848073  464300.710006  -501.034128  1100744.860126  431.421047  1462.315169  120.122509  2324.502586  -70145.528114  332.222382  -53.989418  -778.294566  1019717.952894  -80319.001423  607787.715219  -470169.896749  -458396.654863  942640.985375 ; 289.815131  342.804681  -397.367383  0.986014  931.694003  8.288811  431.421047  43.773159  63.993823  13.538180  206.199670  -15.498189  3.218318  0.209249  -1.415393  172.837173  18.914788  252.899514  -262.436771  -484.984768  486.234368 ; 853.172419  1767.618079  -1326.182879  3.851359  3557.530139  24.448479  1462.315169  63.993823  329.701708  83.934146  662.354438  -92.683894  8.969380  -0.976029  6.766582  739.942854  -41.979999  901.753333  -839.333976  -1886.358929  1529.995319 ; 107.629838  325.847152  -140.017055  0.641920  601.770485  8.170131  120.122509  13.538180  83.934146  28.456525  131.554368  4.312161  0.617484  -1.475000  1.621319  78.655595  -0.239811  95.017345  -109.906119  -289.792822  174.568996 ; 1577.102233  3542.635954  -2517.074661  7.388100  6757.282452  86.275443  2324.502586  206.199670  662.354438  131.554368  1838.839306  -165.339874  16.339528  -1.439510  14.167235  1464.610097  -122.705378  1723.662229  -1587.568468  -3279.215904  2845.617818 ; -12693.836374  57740.669327  61094.515831  162.232737  138279.783696  72.161481  -70145.528114  -15.498189  -92.683894  4.312161  -165.339874  132826.400549  -200.950989  23.427618  -152.158251  1678.599865  16798.533459  -79756.425727  -65786.641005  46268.522544  -31185.378659 ; 324.611327  160.799948  -229.247606  0.087858  89.039152  -4.084102  332.222382  3.218318  8.969380  0.617484  16.339528  -200.950989  201.107318  31.433866  12.581917  -224.389620  67.165681  177.685456  8.650027  -243.650526  31.968074 ; 198.451866  394.735667  133.751616  0.134089  139.659059  -6.111515  -53.989418  0.209249  -0.976029  -1.475000  -1.439510  23.427618  31.433866  60.585513  1.155886  -441.472700  40.671754  -127.381444  95.747259  -98.571341  -49.447337 ; 120.955415  3526.767092  827.675175  1.919130  1572.570511  2.198078  -778.294566  -1.415393  6.766582  1.621319  14.167235  -152.158251  12.581917  1.155886  37.838481  -863.452859  -228.023737  -251.844736  452.235732  -269.036313  -1045.203090 ; 21687.548149  -851621.873997  -950131.311107  644.969918  507315.584573  -68.557924  1019717.952894  172.837173  739.942854  78.655595  1464.610097  1678.599865  -224.389620  -441.472700  -863.452859  1005071.094061  -66925.041509  544363.305945  -489185.422350  -393929.270438  888120.822232 ; -3933.350732  10336.924840  73245.655779  -10.150544  1439.840221  14.010255  -80319.001423  18.914788  -41.979999  -0.239811  -122.705378  16798.533459  67.165681  40.671754  -228.023737  -66925.041509  15091.074982  -50316.199975  21405.622607  40316.093086  -59568.779522 ; 31446.785401  -478011.097447  -561546.020814  236.676837  174149.110668  -189.080410  607787.715219  252.899514  901.753333  95.017345  1723.662229  -79756.425727  177.685456  -127.381444  -251.844736  544363.305945  -50316.199975  352154.580276  -231481.438406  -250617.585010  504745.263045 ; -17938.284969  410796.129557  438726.366145  -392.374578  -314742.874500  101.406013  -470169.896749  -262.436771  -839.333976  -109.906119  -1587.568468  -65786.641005  8.650027  95.747259  452.235732  -489185.422350  21405.622607  -231481.438406  280397.515626  170919.253721  -421813.358087 ; -22952.684102  137119.905685  406768.949008  -483.622136  -394896.381714  366.095158  -458396.654863  -484.984768  -1886.358929  -289.792822  -3279.215904  46268.522544  -243.650526  -98.571341  -269.036313  -393929.270438  40316.093086  -250617.585010  170919.253721  286779.881035  -408796.683669 ; 31003.104001  -732579.317223  -867831.298771  641.321791  513475.834434  -365.537306  942640.985375  486.234368  1529.995319  174.568996  2845.617818  -31185.378659  31.968074  -49.447337  -1045.203090  888120.822232  -59568.779522  504745.263045  -421813.358087  -408796.683669  836652.001542 ;];
Results{1,4}={};
Results{1,3}=[0.000000,-708.526490,32834.682306,-403775.822007,-0.298989];
