# Supplementary material for: A Pareto approach to resolve the conflict between information gain and experimental costs: Multiple-criteria design of carbon labeling experiments
Source: PLoS Comput Biol. 2018 Oct 31;14(10):e1006533. doi: 10.1371/journal.pcbi.1006533 (PMC6209137; doi:10.1371/journal.pcbi.1006533)
Supplement: S3 File — ZIP archive containing information criteria for flux space samples and Matlab scripts to evaluate variations. (ZIP) [file pcbi.1006533.s009.zip › Sensitivity/Sensitivity_3D_CNMR/Result1099CNMR.m]

function Results=Result1099CNMR()
Results{1,5}=[ 0.001000  0.001000  0.001000  0.001000  0.001000  0.001000  0.001000  1.970784  0.001000  10.000000 ];
Results{1,6}=[ 10.000000  10.000000  10.000000  10.000000  10.000000  10.000000  10.000000  10.000000  10.000000  10.000000  10.000000  10.000000  10.000000  10.000000  10.000000  10.000000  10.000000  10.000000  10.000000  10.000000  10.000000  10.000000  10.000000  10.000000  10.000000  10.000000  10.000000  10.000000  10.000000  10.000000  10.000000  10.000000  10.000000  10.000000  10.000000  10.000000  10.000000  10.000000  10.000000  10.000000  9.715525  10.000000  10.000000  10.000000  9.715525  10.000000  10.000000  10.000000  10.000000  10.000000 ];
Results{1,1}=[32834.682306, 30029.595641, 120.000000, 2445.086665, 974.986521, 240.000000];
Results{1,2}=[ 27867.400952  -25665.185478  -36975.236827  -67.023930  -11376.885814  -137.065343  44922.281820  114.760560  1838.022653  9.657655  2576.495814  -12341.019556  3930.031619  105.109481  61.975614  15568.671544  -1874.954732  30067.430317  -18567.938117  -21583.828265  28428.143502 ; -25665.185478  1469739.062755  778692.100363  1913.720767  284013.774204  -56.411598  -801947.083274  108.676820  2512.958391  117.320968  3690.372351  58416.936483  343.023140  360.623303  3524.602057  -800119.383985  9061.987668  -450079.585361  384458.369505  135424.518279  -692427.738055 ; -36975.236827  778692.100363  834626.753188  -2132.839458  -218105.583751  182.955750  -899238.684517  -37.826827  -1955.721686  44.268050  -3146.934476  51879.988620  -2483.848583  221.291739  1139.192389  -846944.336525  62448.514921  -495547.165859  397162.446667  341061.178785  -768712.401026 ; -67.023930  1913.720767  -2132.839458  161.073524  7720.854281  -0.994256  2539.582237  0.677627  28.546866  0.585320  44.454174  1090.756779  3.747053  0.990503  9.629287  2887.418125  -48.918541  870.687508  -1933.207193  -2167.506083  2764.999383 ; -11376.885814  284013.774204  -218105.583751  7720.854281  1016352.364081  -72.519818  264160.589487  130.406636  4036.865717  126.652544  6089.820173  121859.586023  504.187898  135.420489  1199.056767  305124.570376  930.659227  83848.150096  -207193.687076  -249826.803117  302654.456925 ; -137.065343  -56.411598  182.955750  -0.994256  -72.519818  8.858982  -344.595711  1.211479  96.865111  10.419073  173.766970  32.165145  -27.379843  -4.001968  2.011639  -40.293831  3.896393  -115.587940  77.344447  219.754539  -227.702507 ; 44922.281820  -801947.083274  -899238.684517  2539.582237  264160.589487  -344.595711  975136.135014  63.385954  1773.747159  -122.957024  2458.697588  -59694.661291  3863.863393  -106.165711  -1130.799230  905897.200355  -68353.307536  535771.959703  -425315.309012  -386782.408373  834215.386040 ; 114.760560  108.676820  -37.826827  0.677627  130.406636  1.211479  63.385954  10.271636  9.973005  0.547280  74.738360  20.341349  10.757695  -1.376806  -2.205692  -70.994559  29.109434  12.471714  -48.872305  -95.835399  95.896936 ; 1838.022653  2512.958391  -1955.721686  28.546866  4036.865717  96.865111  1773.747159  9.973005  2714.359750  244.423068  4020.965160  -89.752223  290.531813  -0.115360  9.246375  587.132062  33.773262  1355.300433  -1363.986688  -3103.700643  2282.810838 ; 9.657655  117.320968  44.268050  0.585320  126.652544  10.419073  -122.957024  0.547280  244.423068  50.906315  304.784778  18.911250  -2.211628  -2.127472  1.361972  -40.855821  8.371094  -28.827158  1.392377  -93.652721  -35.987848 ; 2576.495814  3690.372351  -3146.934476  44.454174  6089.820173  173.766970  2458.697588  74.738360  4020.965160  304.784778  6697.315184  -227.529729  439.219542  7.684626  22.185934  1330.196202  -79.708478  2232.070940  -2089.265516  -4379.568584  3424.857185 ; -12341.019556  58416.936483  51879.988620  1090.756779  121859.586023  32.165145  -59694.661291  20.341349  -89.752223  18.911250  -227.529729  135846.658125  -2510.117295  42.403960  -212.539042  10561.110655  14646.729833  -74876.974738  -70405.961670  38666.690145  -22208.560350 ; 3930.031619  343.023140  -2483.848583  3.747053  504.187898  -27.379843  3863.863393  10.757695  290.531813  -2.211628  439.219542  -2510.117295  9523.443440  235.139548  218.692217  -1888.332272  1281.004887  2439.563965  -381.038230  -2653.145926  -46.604309 ; 105.109481  360.623303  221.291739  0.990503  135.420489  -4.001968  -106.165711  -1.376806  -0.115360  -2.127472  7.684626  42.403960  235.139548  83.408713  -7.189608  -421.572242  51.306391  -178.156536  121.139883  -87.465266  -136.782464 ; 61.975614  3524.602057  1139.192389  9.629287  1199.056767  2.011639  -1130.799230  -2.205692  9.246375  1.361972  22.185934  -212.539042  218.692217  -7.189608  54.176849  -1111.631229  -219.301489  -395.297020  631.305304  -103.339878  -1436.982571 ; 15568.671544  -800119.383985  -846944.336525  2887.418125  305124.570376  -40.293831  905897.200355  -70.994559  587.132062  -40.855821  1330.196202  10561.110655  -1888.332272  -421.572242  -1111.631229  906400.440764  -59095.607565  480402.051203  -446651.364551  -329672.255684  789787.482894 ; -1874.954732  9061.987668  62448.514921  -48.918541  930.659227  3.896393  -68353.307536  29.109434  33.773262  8.371094  -79.708478  14646.729833  1281.004887  51.306391  -219.301489  -59095.607565  13638.582868  -42688.182189  18621.867750  34224.248231  -51554.221975 ; 30067.430317  -450079.585361  -495547.165859  870.687508  83848.150096  -115.587940  535771.959703  12.471714  1355.300433  -28.827158  2232.070940  -74876.974738  2439.563965  -178.156536  -395.297020  480402.051203  -42688.182189  311297.100961  -206141.908882  -209549.481900  443421.736190 ; -18567.938117  384458.369505  397162.446667  -1933.207193  -207193.687076  77.344447  -425315.309012  -48.872305  -1363.986688  1.392377  -2089.265516  -70405.961670  -381.038230  121.139883  631.305304  -446651.364551  18621.867750  -206141.908882  263581.420966  145670.583021  -381202.297590 ; -21583.828265  135424.518279  341061.178785  -2167.506083  -249826.803117  219.754539  -386782.408373  -95.835399  -3103.700643  -93.652721  -4379.568584  38666.690145  -2653.145926  -87.465266  -103.339878  -329672.255684  34224.248231  -209549.481900  145670.583021  243962.012587  -345719.511023 ; 28428.143502  -692427.738055  -768712.401026  2764.999383  302654.456925  -227.702507  834215.386040  95.896936  2282.810838  -35.987848  3424.857185  -22208.560350  -46.604309  -136.782464  -1436.982571  789787.482894  -51554.221975  443421.736190  -381202.297590  -345719.511023  741546.388841 ;];
Results{1,4}={};
Results{1,3}=[0.000000,-1157.135756,32834.682306,-331395.149309,-0.105389];
