# Supplementary material for: A Pareto approach to resolve the conflict between information gain and experimental costs: Multiple-criteria design of carbon labeling experiments
Source: PLoS Comput Biol. 2018 Oct 31;14(10):e1006533. doi: 10.1371/journal.pcbi.1006533 (PMC6209137; doi:10.1371/journal.pcbi.1006533)
Supplement: S3 File — ZIP archive containing information criteria for flux space samples and Matlab scripts to evaluate variations. (ZIP) [file pcbi.1006533.s009.zip › Sensitivity/Sensitivity_3D_CNMR/Result109CNMR.m]

function Results=Result109CNMR()
Results{1,5}=[ 0.001000  0.001000  0.001000  0.001000  0.001000  0.001000  0.001000  1.970784  0.001000  10.000000 ];
Results{1,6}=[ 10.000000  10.000000  10.000000  10.000000  10.000000  10.000000  10.000000  10.000000  10.000000  10.000000  10.000000  10.000000  10.000000  10.000000  10.000000  10.000000  10.000000  10.000000  10.000000  10.000000  10.000000  10.000000  10.000000  10.000000  10.000000  10.000000  10.000000  10.000000  10.000000  10.000000  10.000000  10.000000  10.000000  10.000000  10.000000  10.000000  10.000000  10.000000  10.000000  10.000000  9.715525  10.000000  10.000000  10.000000  9.715525  10.000000  10.000000  10.000000  10.000000  10.000000 ];
Results{1,1}=[32834.682306, 30029.595641, 120.000000, 2445.086665, 974.986521, 240.000000];
Results{1,2}=[ 38660.367523  -13715.368878  -39442.781929  -50.114855  -12138.275950  -270.000377  48358.222744  601.675827  772.518085  229.082233  1974.965841  -17548.313442  2336.233064  1005.927549  -29.661451  10479.238480  -4681.311425  35505.767973  -17935.734942  -30637.875367  31816.977297 ; -13715.368878  1400382.831167  191942.102065  1894.494596  384692.064073  -385.119323  -192610.616091  936.825472  2005.627187  719.111836  5486.923341  65839.588302  136.716959  1154.314076  942.566343  -173985.138888  16470.686329  -131664.582612  59153.904498  26066.717011  -166444.773083 ; -39442.781929  191942.102065  637916.680141  -2072.483582  -311016.844416  368.612155  -708327.059342  -651.986794  -984.890487  -256.691310  -2610.987808  97561.704168  -1437.514159  203.600362  -590.792562  -626427.282147  115319.906291  -409072.121380  261492.535640  387521.994130  -596572.282251 ; -50.114855  1894.494596  -2072.483582  89.113151  10219.112505  -1.723070  2404.466651  7.068875  12.041531  4.237937  31.755037  1212.463072  0.472451  1.368700  4.888803  2858.619046  -29.456900  798.569797  -2002.272085  -1805.581549  2549.332634 ; -12138.275950  384692.064073  -311016.844416  10219.112505  1904064.702816  -228.234217  363530.342270  1331.604281  2336.493832  855.720752  6136.472590  216538.246031  93.914009  281.968843  852.227001  448067.561996  4544.389559  107866.910741  -326226.845943  -287189.131931  396514.271856 ; -270.000377  -385.119323  368.612155  -1.723070  -228.234217  16.686781  -589.190729  9.215149  8.823155  7.434520  52.117523  14.948719  -17.877963  -24.591353  3.986131  -114.472636  6.779440  -213.147124  193.379504  492.428751  -554.853694 ; 48358.222744  -192610.616091  -708327.059342  2404.466651  363530.342270  -589.190729  790572.496015  737.825577  1139.637021  259.705027  2684.558057  -110259.348778  1937.557795  213.279143  622.168757  690418.672331  -126514.301964  454757.258973  -289672.239963  -442281.456790  668668.731429 ; 601.675827  936.825472  -651.986794  7.068875  1331.604281  9.215149  737.825577  79.575022  56.992773  24.134012  232.105601  40.142170  36.494920  12.694688  -3.151346  227.044061  29.206984  414.212747  -479.435319  -785.409659  822.523023 ; 772.518085  2005.627187  -984.890487  12.041531  2336.493832  8.823155  1139.637021  56.992773  115.514120  55.922699  269.617996  27.830886  48.726269  15.279860  1.173416  496.294881  -26.347848  650.009151  -694.990587  -1254.505521  1140.737952 ; 229.082233  719.111836  -256.691310  4.237937  855.720752  7.434520  259.705027  24.134012  55.922699  30.142535  105.827375  30.213032  13.537550  -1.769645  1.177181  124.966048  -1.636282  168.266488  -208.149945  -381.260437  297.131709 ; 1974.965841  5486.923341  -2610.987808  31.755037  6136.472590  52.117523  2684.558057  232.105601  269.617996  105.827375  1165.878872  81.900412  123.321859  40.983259  2.765458  1395.805158  -109.145226  1724.927705  -1836.361667  -2936.747427  2961.012726 ; -17548.313442  65839.588302  97561.704168  1212.463072  216538.246031  14.948719  -110259.348778  40.142170  27.830886  30.213032  81.900412  164991.643638  -1306.947959  101.926486  -260.878628  -26712.972454  31338.803041  -111963.175400  -65475.517189  71271.527776  -62328.875590 ; 2336.233064  136.716959  -1437.514159  0.472451  93.914009  -17.877963  1937.557795  36.494920  48.726269  13.537550  123.321859  -1306.947959  2672.078601  149.963953  58.780115  -993.001935  644.113513  1393.376178  -227.955978  -1298.060119  228.623894 ; 1005.927549  1154.314076  203.600362  1.368700  281.968843  -24.591353  213.279143  12.694688  15.279860  -1.769645  40.983259  101.926486  149.963953  763.354284  -31.593918  -1336.950611  171.324891  -189.599830  58.769322  -581.637872  199.205914 ; -29.661451  942.566343  -590.792562  4.888803  852.227001  3.986131  622.168757  -3.151346  1.173416  1.177181  2.765458  -260.878628  58.780115  -31.593918  28.681639  798.091657  -246.823048  531.639911  -241.472774  -319.056862  141.837140 ; 10479.238480  -173985.138888  -626427.282147  2858.619046  448067.561996  -114.472636  690418.672331  227.044061  496.294881  124.966048  1395.805158  -26712.972454  -993.001935  -1336.950611  798.091657  667234.032331  -109850.080900  377095.427182  -302202.895745  -366442.663798  593351.942674 ; -4681.311425  16470.686329  115319.906291  -29.456900  4544.389559  6.779440  -126514.301964  29.206984  -26.347848  -1.636282  -109.145226  31338.803041  644.113513  171.324891  -246.823048  -109850.080900  27714.803785  -79032.447841  36041.397666  66005.639581  -99719.085384 ; 35505.767973  -131664.582612  -409072.121380  798.569797  107866.910741  -213.147124  454757.258973  414.212747  650.009151  168.266488  1724.927705  -111963.175400  1393.376178  -189.599830  531.639911  377095.427182  -79032.447841  280987.229963  -135926.460241  -250147.409040  367838.550193 ; -17935.734942  59153.904498  261492.535640  -2002.272085  -326226.845943  193.379504  -289672.239963  -479.435319  -694.990587  -208.149945  -1836.361667  -65475.517189  -227.955978  58.769322  -241.472774  -302202.895745  36041.397666  -135926.460241  186322.957022  150229.037214  -260806.293319 ; -30637.875367  26066.717011  387521.994130  -1805.581549  -287189.131931  492.428751  -442281.456790  -785.409659  -1254.505521  -381.260437  -2936.747427  71271.527776  -1298.060119  -581.637872  -319.056862  -366442.663798  66005.639581  -250147.409040  150229.037214  304994.328659  -393331.581549 ; 31816.977297  -166444.773083  -596572.282251  2549.332634  396514.271856  -554.853694  668668.731429  822.523023  1140.737952  297.131709  2961.012726  -62328.875590  228.623894  199.205914  141.837140  593351.942674  -99719.085384  367838.550193  -260806.293319  -393331.581549  594560.234611 ;];
Results{1,4}={};
Results{1,3}=[0.000000,-1093.595982,32834.682306,-333493.492032,-0.085951];
