# Supplementary material for: A Pareto approach to resolve the conflict between information gain and experimental costs: Multiple-criteria design of carbon labeling experiments
Source: PLoS Comput Biol. 2018 Oct 31;14(10):e1006533. doi: 10.1371/journal.pcbi.1006533 (PMC6209137; doi:10.1371/journal.pcbi.1006533)
Supplement: S3 File — ZIP archive containing information criteria for flux space samples and Matlab scripts to evaluate variations. (ZIP) [file pcbi.1006533.s009.zip › Sensitivity/Sensitivity_3D_CNMR/Result10CNMR.m]

function Results=Result10CNMR()
Results{1,5}=[ 0.001000  0.001000  0.001000  0.001000  0.001000  0.001000  0.001000  1.970784  0.001000  10.000000 ];
Results{1,6}=[ 10.000000  10.000000  10.000000  10.000000  10.000000  10.000000  10.000000  10.000000  10.000000  10.000000  10.000000  10.000000  10.000000  10.000000  10.000000  10.000000  10.000000  10.000000  10.000000  10.000000  10.000000  10.000000  10.000000  10.000000  10.000000  10.000000  10.000000  10.000000  10.000000  10.000000  10.000000  10.000000  10.000000  10.000000  10.000000  10.000000  10.000000  10.000000  10.000000  10.000000  9.715525  10.000000  10.000000  10.000000  9.715525  10.000000  10.000000  10.000000  10.000000  10.000000 ];
Results{1,1}=[32834.682306, 30029.595641, 120.000000, 2445.086665, 974.986521, 240.000000];
Results{1,2}=[ 60257.905874  -20834.271649  -62028.544438  -25.086072  -23464.792767  -77.262637  77644.454794  30.127679  4725.482532  -166.485123  5797.722301  -27003.745259  2426.062637  774.969936  -87.770442  19790.615991  -8575.591826  55148.906733  -27396.170173  -46986.606899  52522.258345 ; -20834.271649  2209502.759113  181259.973788  1052.226026  677990.618789  -92.999702  -171253.817087  13.816105  10814.736065  -226.241222  14124.024891  58666.835285  568.146384  833.606260  1088.472082  -164358.562793  18018.179317  -125634.626876  62710.226509  1378.662434  -156400.457848 ; -62028.544438  181259.973788  786934.465163  -1420.999466  -607718.383364  98.480657  -879948.699484  35.003908  -6013.974567  249.869159  -8659.327414  150303.612265  -1349.495210  72.593206  -647.480088  -771001.048086  132308.569213  -509568.491980  326644.533379  490973.583756  -761210.496657 ; -25.086072  1052.226026  -1420.999466  25.627981  7088.559663  -0.256921  1650.249920  -0.002417  31.588753  -0.741034  41.934955  280.791165  0.186413  0.234573  2.376272  1701.142079  -22.326629  698.500601  -974.904312  -1153.687125  1664.067863 ; -23464.792767  677990.618789  -607718.383364  7088.559663  3930813.585097  -74.766618  709179.216184  21.699999  16635.380593  -293.762602  21612.446285  163446.933683  152.341740  194.876975  1272.536468  754362.111273  7076.803575  281993.827885  -447056.442270  -514106.529735  727056.160470 ; -77.262637  -92.999702  98.480657  -0.256921  -74.766618  1.760390  -153.972809  -0.774165  122.553064  3.530536  140.076751  11.848850  -3.744880  -2.766156  0.838631  -31.573007  3.348507  -61.303871  48.676775  116.288275  -142.772159 ; 77644.454794  -171253.817087  -879948.699484  1650.249920  709179.216184  -153.972809  989387.992553  -28.219783  7423.967498  -324.893254  10364.557621  -170651.575774  1946.409934  188.583060  672.872013  853789.526789  -145629.655463  570834.834560  -364361.660398  -563144.589728  858317.808548 ; 30.127679  13.816105  35.003908  -0.002417  21.699999  -0.774165  -28.219783  2.525566  -113.912733  -1.680150  -87.115971  25.520972  0.123962  -0.309616  -1.126858  -67.236615  19.667248  -33.145259  3.788597  12.645077  2.053894 ; 4725.482532  10814.736065  -6013.974567  31.588753  16635.380593  122.553064  7423.967498  -113.912733  16119.652959  303.341303  17150.179152  -574.104402  181.634919  46.081988  -11.984275  2834.047081  -72.869145  4105.119863  -3590.802649  -7818.591977  7164.651880 ; -166.485123  -226.241222  249.869159  -0.741034  -293.762602  3.530536  -324.893254  -1.680150  303.341303  54.120433  296.105350  45.578610  -7.759375  -4.548131  1.237859  -128.751623  16.885695  -174.363273  126.258608  138.082528  -294.147611 ; 5797.722301  14124.024891  -8659.327414  41.934955  21612.446285  140.076751  10364.557621  -87.115971  17150.179152  296.105350  19342.530098  -1177.708785  240.400202  68.396355  1.874507  4972.938109  -442.639308  6058.576549  -4891.664165  -9907.116879  9523.736985 ; -27003.745259  58666.835285  150303.612265  280.791165  163446.933683  11.848850  -170651.575774  25.520972  -574.104402  45.578610  -1177.708785  160967.223782  -1105.241421  51.933567  -271.203926  -86199.878452  37801.318622  -142214.743942  -27435.689287  109880.569899  -121594.281763 ; 2426.062637  568.146384  -1349.495210  0.186413  152.341740  -3.744880  1946.409934  0.123962  181.634919  -7.759375  240.400202  -1105.241421  1712.805165  80.343870  26.398733  -1040.324739  426.119673  1282.439877  -225.213504  -1271.106884  488.584823 ; 774.969936  833.606260  72.593206  0.234573  194.876975  -2.766156  188.583060  -0.309616  46.081988  -4.548131  68.396355  51.933567  80.343870  148.797410  -11.001293  -833.041055  89.547919  -60.421959  -3.740813  -349.395629  177.686339 ; -87.770442  1088.472082  -647.480088  2.376272  1272.536468  0.838631  672.872013  -1.126858  -11.984275  1.237859  1.874507  -271.203926  26.398733  -11.001293  22.152005  875.688271  -223.537100  545.082953  -251.624991  -344.942135  244.684829 ; 19790.615991  -164358.562793  -771001.048086  1701.142079  754362.111273  -31.573007  853789.526789  -67.236615  2834.047081  -128.751623  4972.938109  -86199.878452  -1040.324739  -833.041055  875.688271  810325.651971  -127190.397480  474895.516499  -356830.822465  -463217.565958  750674.620855 ; -8575.591826  18018.179317  132308.569213  -22.326629  7076.803575  3.348507  -145629.655463  19.667248  -72.869145  16.885695  -442.639308  37801.318622  426.119673  89.547919  -223.537100  -127190.397480  29799.361341  -90618.087784  45603.643524  77249.490966  -119722.098409 ; 55148.906733  -125634.626876  -509568.491980  698.500601  281993.827885  -61.303871  570834.834560  -33.145259  4105.119863  -174.363273  6058.576549  -142214.743942  1282.439877  -60.421959  545.082953  474895.516499  -90618.087784  348420.389203  -184569.132218  -320512.464543  478675.186900 ; -27396.170173  62710.226509  326644.533379  -974.904312  -447056.442270  48.676775  -364361.660398  3.788597  -3590.802649  126.258608  -4891.664165  -27435.689287  -225.213504  -3.740813  -251.624991  -356830.822465  45603.643524  -184569.132218  201009.284506  191609.469900  -326731.644498 ; -46986.606899  1378.662434  490973.583756  -1153.687125  -514106.529735  116.288275  -563144.589728  12.645077  -7818.591977  138.082528  -9907.116879  109880.569899  -1271.106884  -349.395629  -344.942135  -463217.565958  77249.490966  -320512.464543  191609.469900  377169.215549  -506530.076310 ; 52522.258345  -156400.457848  -761210.496657  1664.067863  727056.160470  -142.772159  858317.808548  2.053894  7164.651880  -294.147611  9523.736985  -121594.281763  488.584823  177.686339  244.684829  750674.620855  -119722.098409  478675.186900  -326731.644498  -506530.076310  773666.882943 ;];
Results{1,4}={};
Results{1,3}=[0.000000,-1202.697494,32834.682306,-510270.699481,-0.130131];
