# Supplementary material for: A Pareto approach to resolve the conflict between information gain and experimental costs: Multiple-criteria design of carbon labeling experiments
Source: PLoS Comput Biol. 2018 Oct 31;14(10):e1006533. doi: 10.1371/journal.pcbi.1006533 (PMC6209137; doi:10.1371/journal.pcbi.1006533)
Supplement: S3 File — ZIP archive containing information criteria for flux space samples and Matlab scripts to evaluate variations. (ZIP) [file pcbi.1006533.s009.zip › Sensitivity/Sensitivity_3D_CNMR/Result1100CNMR.m]

function Results=Result1100CNMR()
Results{1,5}=[ 0.001000  0.001000  0.001000  0.001000  0.001000  0.001000  0.001000  1.970784  0.001000  10.000000 ];
Results{1,6}=[ 10.000000  10.000000  10.000000  10.000000  10.000000  10.000000  10.000000  10.000000  10.000000  10.000000  10.000000  10.000000  10.000000  10.000000  10.000000  10.000000  10.000000  10.000000  10.000000  10.000000  10.000000  10.000000  10.000000  10.000000  10.000000  10.000000  10.000000  10.000000  10.000000  10.000000  10.000000  10.000000  10.000000  10.000000  10.000000  10.000000  10.000000  10.000000  10.000000  10.000000  9.715525  10.000000  10.000000  10.000000  9.715525  10.000000  10.000000  10.000000  10.000000  10.000000 ];
Results{1,1}=[32834.682306, 30029.595641, 120.000000, 2445.086665, 974.986521, 240.000000];
Results{1,2}=[ 25888.266742  -16857.999649  -39275.174720  -4.120891  -12686.830602  -109.731463  47515.184275  82.130824  1936.910989  -73.231159  2552.834295  -15116.455865  188.171505  131.239813  159.992642  18197.029455  -5775.197901  32648.397456  -15989.485336  -26576.690376  30316.561134 ; -16857.999649  1320999.157578  327333.308568  150.088727  375799.351181  -152.227297  -332127.807561  142.050411  5105.139660  -38.776807  6992.168298  64766.567029  104.121251  175.392554  1647.483169  -314609.636426  14412.752849  -206371.330456  131034.115207  51671.789652  -283495.489766 ; -39275.174720  327333.308568  749794.737719  -182.307594  -393609.958553  174.223721  -828196.420059  -19.596375  -2989.172638  164.653234  -4480.697821  89868.835939  -128.938156  29.645371  -535.122235  -726673.510851  117060.181756  -475269.949079  298744.532533  424806.684436  -678591.259243 ; -4.120891  150.088727  -182.307594  0.577268  878.797527  -0.035133  210.894658  0.089182  2.954312  -0.010509  3.954907  93.746487  0.008923  0.011012  0.512598  245.118049  -2.631705  73.758405  -166.214316  -155.774626  222.930306 ; -12686.830602  375799.351181  -393609.958553  878.797527  2135796.213064  -71.891213  458561.458462  220.818422  7578.691330  -17.214407  10174.363274  232578.981273  27.128892  35.666963  1162.749919  547373.291917  3749.518971  148027.143308  -383627.278351  -350911.406710  498021.391852 ; -109.731463  -152.227297  174.223721  -0.035133  -71.891213  7.202773  -309.439357  0.075706  120.042166  8.293593  182.578969  35.652246  -1.180331  -1.511268  1.038979  -53.549264  9.921253  -109.570013  64.755188  212.957555  -235.543631 ; 47515.184275  -332127.807561  -828196.420059  210.894658  458561.458462  -309.439357  919694.183469  46.427569  2753.695284  -266.737723  3883.261984  -102029.422172  187.206552  12.232310  621.008693  797647.541523  -128533.169014  525827.888844  -328808.951825  -483046.243151  755724.691066 ; 82.130824  142.050411  -19.596375  0.089182  220.818422  0.075706  46.427569  8.844674  -22.307726  -1.491586  33.206505  30.176966  0.330643  0.109457  -2.001227  -51.961370  29.265619  -3.212568  -44.186119  -70.632696  86.044988 ; 1936.910989  5105.139660  -2989.172638  2.954312  7578.691330  120.042166  2753.695284  -22.307726  4615.035944  232.969271  6064.863952  43.351665  9.629832  2.937703  6.492202  1710.528209  -99.327547  1925.297219  -2011.577435  -4027.866566  3462.666703 ; -73.231159  -38.776807  164.653234  -0.010509  -17.214407  8.293593  -266.737723  -1.491586  232.969271  42.586367  263.176289  40.552257  -0.848566  -0.997555  0.516610  -92.376148  17.555395  -114.422711  62.249607  68.317580  -177.233253 ; 2552.834295  6992.168298  -4480.697821  3.954907  10174.363274  182.578969  3883.261984  33.206505  6064.863952  263.176289  8745.407045  -91.023368  13.307850  4.703321  17.248377  2859.571203  -303.006858  2961.189944  -2838.432961  -5376.337599  4868.415638 ; -15116.455865  64766.567029  89868.835939  93.746487  232578.981273  35.652246  -102029.422172  30.176966  43.351665  40.552257  -91.023368  158720.952580  -84.162313  9.633663  -172.543408  -15113.058296  28004.260066  -105702.230073  -72318.123200  64933.458940  -52113.628894 ; 188.171505  104.121251  -128.938156  0.008923  27.128892  -1.180331  187.206552  0.330643  9.629832  -0.848566  13.307850  -84.162313  50.283036  6.719712  3.955187  -112.002790  28.249151  96.162688  -12.489654  -126.169801  60.800294 ; 131.239813  175.392554  29.645371  0.011012  35.666963  -1.511268  12.232310  0.109457  2.937703  -0.997555  4.703321  9.633663  6.719712  9.949910  0.976166  -199.391727  18.106007  -34.544407  23.939327  -52.272989  17.024409 ; 159.992642  1647.483169  -535.122235  0.512598  1162.749919  1.038979  621.008693  -2.001227  6.492202  0.516610  17.248377  -172.543408  3.955187  0.976166  26.721311  566.780940  -250.306007  500.503423  -270.091964  -476.798361  156.584161 ; 18197.029455  -314609.636426  -726673.510851  245.118049  547373.291917  -53.549264  797647.541523  -51.961370  1710.528209  -92.376148  2859.571203  -15113.058296  -112.002790  -199.391727  566.780940  753682.746376  -106971.167584  435699.378738  -340862.073407  -399447.721167  669345.396104 ; -5775.197901  14412.752849  117060.181756  -2.631705  3749.518971  9.921253  -128533.169014  29.265619  -99.327547  17.555395  -303.006858  28004.260066  28.249151  18.106007  -250.306007  -106971.167584  25504.701364  -80145.349188  33772.094463  65976.786520  -97019.250373 ; 32648.397456  -206371.330456  -475269.949079  73.758405  148027.143308  -109.570013  525827.888844  -3.212568  1925.297219  -114.422711  2961.189944  -105702.230073  96.162688  -34.544407  500.503423  435699.378738  -80145.349188  319336.500516  -155808.880159  -272173.751897  415529.475169 ; -15989.485336  131034.115207  298744.532533  -166.214316  -383627.278351  64.755188  -328808.951825  -44.186119  -2011.577435  62.249607  -2838.432961  -72318.123200  -12.489654  23.939327  -270.091964  -340862.073407  33772.094463  -155808.880159  204435.326351  158572.366431  -289821.471723 ; -26576.690376  51671.789652  424806.684436  -155.774626  -350911.406710  212.957555  -483046.243151  -70.632696  -4027.866566  68.317580  -5376.337599  64933.458940  -126.169801  -52.272989  -476.798361  -399447.721167  65976.786520  -272173.751897  158572.366431  317028.966945  -414306.056039 ; 30316.561134  -283495.489766  -678591.259243  222.930306  498021.391852  -235.543631  755724.691066  86.044988  3462.666703  -177.233253  4868.415638  -52113.628894  60.800294  17.024409  156.584161  669345.396104  -97019.250373  415529.475169  -289821.471723  -414306.056039  650117.809613 ;];
Results{1,4}={};
Results{1,3}=[0.000000,-715.636923,32834.682306,-361643.150983,-0.214268];
