# Supplementary material for: A Pareto approach to resolve the conflict between information gain and experimental costs: Multiple-criteria design of carbon labeling experiments
Source: PLoS Comput Biol. 2018 Oct 31;14(10):e1006533. doi: 10.1371/journal.pcbi.1006533 (PMC6209137; doi:10.1371/journal.pcbi.1006533)
Supplement: S3 File — ZIP archive containing information criteria for flux space samples and Matlab scripts to evaluate variations. (ZIP) [file pcbi.1006533.s009.zip › Sensitivity/Sensitivity_3D_CNMR/Result1101CNMR.m]

function Results=Result1101CNMR()
Results{1,5}=[ 0.001000  0.001000  0.001000  0.001000  0.001000  0.001000  0.001000  1.970784  0.001000  10.000000 ];
Results{1,6}=[ 10.000000  10.000000  10.000000  10.000000  10.000000  10.000000  10.000000  10.000000  10.000000  10.000000  10.000000  10.000000  10.000000  10.000000  10.000000  10.000000  10.000000  10.000000  10.000000  10.000000  10.000000  10.000000  10.000000  10.000000  10.000000  10.000000  10.000000  10.000000  10.000000  10.000000  10.000000  10.000000  10.000000  10.000000  10.000000  10.000000  10.000000  10.000000  10.000000  10.000000  9.715525  10.000000  10.000000  10.000000  9.715525  10.000000  10.000000  10.000000  10.000000  10.000000 ];
Results{1,1}=[32834.682306, 30029.595641, 120.000000, 2445.086665, 974.986521, 240.000000];
Results{1,2}=[ 24224.148502  -10070.415601  -26438.392219  -19.593188  -11764.954932  -116.765043  33471.659430  135.435498  1657.697001  -38.305757  2313.339893  -15708.487691  743.233292  632.900663  36.501474  6571.781398  -8234.027303  25505.990503  -9758.309112  -19241.006772  15986.880317 ; -10070.415601  831020.998799  161964.731390  912.780823  443609.860310  -211.534433  -160573.263755  269.004632  5198.617651  18.203663  7593.165073  85596.504829  136.276584  706.081045  840.837716  -136555.138274  71810.997128  -127716.280710  22388.407909  26152.997936  -105883.420293 ; -26438.392219  161964.731390  863351.827892  -1292.662775  -363129.472465  108.758858  -947796.414271  13.604978  -1540.752746  66.275131  -2566.920958  254725.871489  -403.233649  181.646781  -630.279962  -824174.792177  406797.029462  -611319.835161  244551.444949  481545.552952  -660930.636581 ; -19.593188  912.780823  -1292.662775  22.109849  5028.731971  -0.799330  1503.401596  0.942021  18.847807  -0.112804  27.543663  475.717918  0.095938  0.295037  2.801308  1648.134182  -48.788762  578.104207  -1045.283937  -1073.047849  1548.278947 ; -11764.954932  443609.860310  -363129.472465  5028.731971  1931686.233496  -141.192366  426356.498732  353.482345  7067.217045  42.171936  10231.204430  183307.397834  87.518625  243.124732  1157.560037  489478.908297  14605.161862  144037.286684  -330860.665200  -323267.221263  458579.120876 ; -116.765043  -211.534433  108.758858  -0.799330  -141.192366  8.877651  -258.178215  1.228835  100.427915  9.720606  172.344549  -15.979302  -4.894653  -9.737619  1.863087  3.461023  -34.069772  -51.470687  77.911009  203.490880  -207.196983 ; 33471.659430  -160573.263755  -947796.414271  1503.401596  426356.498732  -258.178215  1045626.692523  18.884254  1249.768584  -165.457167  1790.632487  -278823.216013  637.994901  137.469091  674.787333  900715.023046  -440740.595365  670433.967138  -270237.145069  -541529.218203  733778.803664 ; 135.435498  269.004632  13.604978  0.942021  353.482345  1.228835  18.884254  17.483051  7.535122  -0.429098  95.767886  96.134789  2.847041  0.739551  -2.892308  -122.563340  149.310223  -47.403274  -82.304759  -102.721327  116.318719 ; 1657.697001  5198.617651  -1540.752746  18.847807  7067.217045  100.427915  1249.768584  7.535122  3068.297663  222.962339  4384.082692  460.225717  49.964435  30.590277  2.994348  524.640258  609.727442  872.048675  -1579.290061  -2822.096764  2166.216731 ; -38.305757  18.203663  66.275131  -0.112804  42.171936  9.720606  -165.457167  -0.429098  222.962339  43.254286  266.866709  14.525855  -2.252463  -5.731645  1.020218  -28.712701  7.289399  -45.206503  28.352337  -7.577357  -79.944158 ; 2313.339893  7593.165073  -2566.920958  27.543663  10231.204430  172.344549  1790.632487  95.767886  4384.082692  266.866709  7036.360009  476.064417  73.322439  51.693087  10.153178  1209.949992  544.990817  1562.991246  -2334.772337  -3914.237031  3209.805144 ; -15708.487691  85596.504829  254725.871489  475.717918  183307.397834  -15.979302  -278823.216013  96.134789  460.225717  14.525855  476.064417  242568.529494  -471.020672  118.830272  -311.163248  -169352.248121  167400.567410  -237708.619355  -49386.563828  146820.922557  -145540.228473 ; 743.233292  136.276584  -403.233649  0.095938  87.518625  -4.894653  637.994901  2.847041  49.964435  -2.252463  73.322439  -471.020672  627.140074  95.071159  22.617375  -529.594265  606.903105  379.129228  22.975280  -407.092467  -67.374548 ; 632.900663  706.081045  181.646781  0.295037  243.124732  -9.737619  137.469091  0.739551  30.590277  -5.731645  51.693087  118.830272  95.071159  359.249896  -12.588179  -1021.750306  321.678230  -224.386537  87.525513  -334.398752  85.687405 ; 36.501474  840.837716  -630.279962  2.801308  1157.560037  1.863087  674.787333  -2.892308  2.994348  1.020218  10.153178  -311.163248  22.617375  -12.588179  29.089530  781.618563  -567.555432  584.647385  -251.983316  -349.962498  139.304386 ; 6571.781398  -136555.138274  -824174.792177  1648.134182  489478.908297  3.461023  900715.023046  -122.563340  524.640258  -28.712701  1209.949992  -169352.248121  -529.594265  -1021.750306  781.618563  834241.470272  -373460.333409  557509.015517  -285073.250515  -450396.215258  647898.043179 ; -8234.027303  71810.997128  406797.029462  -48.788762  14605.161862  -34.069772  -440740.595365  149.310223  609.727442  7.289399  544.990817  167400.567410  606.903105  321.678230  -567.555432  -373460.333409  233511.812871  -306757.894624  76584.745467  211605.403981  -278671.262568 ; 25505.990503  -127716.280710  -611319.835161  578.104207  144037.286684  -51.470687  670433.967138  -47.403274  872.048675  -45.206503  1562.991246  -237708.619355  379.129228  -224.386537  584.647385  557509.015517  -306757.894624  454470.552455  -133728.856028  -339054.616090  445345.499652 ; -9758.309112  22388.407909  244551.444949  -1045.283937  -330860.665200  77.911009  -270237.145069  -82.304759  -1579.290061  28.352337  -2334.772337  -49386.563828  22.975280  87.525513  -251.983316  -285073.250515  76584.745467  -133728.856028  163054.199296  133999.087682  -221364.831351 ; -19241.006772  26152.997936  481545.552952  -1073.047849  -323267.221263  203.490880  -541529.218203  -102.721327  -2822.096764  -7.577357  -3914.237031  146820.922557  -407.092467  -334.398752  -349.962498  -450396.215258  211605.403981  -339054.616090  133999.087682  338093.449938  -405406.068147 ; 15986.880317  -105883.420293  -660930.636581  1548.278947  458579.120876  -207.196983  733778.803664  116.318719  2166.216731  -79.944158  3209.805144  -145540.228473  -67.374548  85.687405  139.304386  647898.043179  -278671.262568  445345.499652  -221364.831351  -405406.068147  557331.662145 ;];
Results{1,4}={};
Results{1,3}=[0.000000,-1284.770033,32834.682306,-358590.163795,-0.838073];
