# Supplementary material for: A Pareto approach to resolve the conflict between information gain and experimental costs: Multiple-criteria design of carbon labeling experiments
Source: PLoS Comput Biol. 2018 Oct 31;14(10):e1006533. doi: 10.1371/journal.pcbi.1006533 (PMC6209137; doi:10.1371/journal.pcbi.1006533)
Supplement: S3 File — ZIP archive containing information criteria for flux space samples and Matlab scripts to evaluate variations. (ZIP) [file pcbi.1006533.s009.zip › Sensitivity/Sensitivity_3D_CNMR/Result1102CNMR.m]

function Results=Result1102CNMR()
Results{1,5}=[ 0.001000  0.001000  0.001000  0.001000  0.001000  0.001000  0.001000  1.970784  0.001000  10.000000 ];
Results{1,6}=[ 10.000000  10.000000  10.000000  10.000000  10.000000  10.000000  10.000000  10.000000  10.000000  10.000000  10.000000  10.000000  10.000000  10.000000  10.000000  10.000000  10.000000  10.000000  10.000000  10.000000  10.000000  10.000000  10.000000  10.000000  10.000000  10.000000  10.000000  10.000000  10.000000  10.000000  10.000000  10.000000  10.000000  10.000000  10.000000  10.000000  10.000000  10.000000  10.000000  10.000000  9.715525  10.000000  10.000000  10.000000  9.715525  10.000000  10.000000  10.000000  10.000000  10.000000 ];
Results{1,1}=[32834.682306, 30029.595641, 120.000000, 2445.086665, 974.986521, 240.000000];
Results{1,2}=[ 31967.950428  -25715.793226  -36840.763873  -16.068699  -12992.704469  -94.067760  45203.707756  51.430990  2694.672708  -108.962331  3293.895046  -20682.476476  235.923631  162.340436  60.850998  11687.724860  -7194.614169  34029.842919  -13830.602486  -21480.467283  24555.548475 ; -25715.793226  865894.174806  399088.885842  329.903772  265091.705844  -1.873828  -411333.945693  65.962120  2841.795687  28.570958  3299.368130  120675.044646  141.411639  249.659063  2503.864313  -364085.152636  34491.048661  -263927.220086  132718.458061  63500.112051  -326049.788041 ; -36840.763873  399088.885842  775739.329367  -229.899085  -185804.789410  105.406486  -845512.431013  45.975946  -1644.735109  155.548445  -2692.265749  133143.114239  -94.391097  83.403685  332.523389  -770469.191844  231509.707180  -506225.030936  307255.960048  381541.623503  -654333.140976 ; -16.068699  329.903772  -229.899085  1.710064  878.619601  0.024081  271.727711  0.033020  2.971589  0.006710  3.701358  271.244859  0.053938  0.073882  1.536212  388.837171  -11.651731  50.166834  -319.636519  -249.692454  322.245379 ; -12992.704469  265091.705844  -185804.789410  878.619601  755340.200806  1.030084  221945.312599  34.896565  3350.618272  -18.661205  4219.065846  232450.802851  43.088196  61.294981  1175.448330  319263.621905  1381.045741  35365.025034  -268501.252958  -207786.800982  270282.710873 ; -94.067760  -1.873828  105.406486  0.024081  1.030084  4.311771  -195.272401  -0.966880  148.232613  5.366311  187.046048  39.345821  -1.005574  -1.354408  1.225476  -9.674531  0.431158  -74.292958  34.470844  114.899286  -129.938505 ; 45203.707756  -411333.945693  -845512.431013  271.727711  221945.312599  -195.272401  926612.341641  -28.440697  1316.649935  -231.919463  2160.461947  -145600.852017  161.663958  -32.004466  -304.425120  835376.651596  -251785.622509  552382.020336  -335382.725529  -431011.047337  719313.649347 ; 51.430990  65.962120  45.975946  0.033020  34.896565  -0.966880  -28.440697  5.704871  -89.894189  -2.074194  -46.280561  36.013842  0.070965  -0.107461  -1.993824  -94.492083  60.906606  -44.315754  -4.251284  1.581227  7.674148 ; 2694.672708  2841.795687  -1644.735109  2.971589  3350.618272  148.232613  1316.649935  -89.894189  9772.789700  248.409277  11088.158882  212.016761  13.995135  3.372103  -4.538375  -103.162885  444.193925  1204.662253  -1653.865679  -3546.568257  2158.326686 ; -108.962331  28.570958  155.548445  0.006710  -18.661205  5.366311  -231.919463  -2.074194  248.409277  41.038326  253.205441  51.935993  -1.097413  -1.213418  0.984403  -61.766687  16.079224  -117.887481  64.365286  54.113439  -155.692045 ; 3293.895046  3299.368130  -2692.265749  3.701358  4219.065846  187.046048  2160.461947  -46.280561  11088.158882  253.205441  13549.603741  -12.733615  18.916481  6.329361  7.607636  663.922560  100.943895  2048.635413  -2251.154285  -4399.807573  2935.856355 ; -20682.476476  120675.044646  133143.114239  271.244859  232450.802851  39.345821  -145600.852017  36.013842  212.016761  51.935993  -12.733615  241675.133404  -109.688284  34.708628  35.855813  -30316.710811  83652.783235  -159120.143530  -104839.678592  63656.848057  -54678.402707 ; 235.923631  141.411639  -94.391097  0.053938  43.088196  -1.005574  161.663958  0.070965  13.995135  -1.097413  18.916481  -109.688284  77.763773  10.841409  5.567532  -193.749309  98.464798  87.494675  13.288459  -119.174137  -10.207384 ; 162.340436  249.659063  83.403685  0.073882  61.294981  -1.354408  -32.004466  -0.107461  3.372103  -1.213418  6.329361  34.708628  10.841409  18.234225  1.078184  -281.525402  68.520624  -75.289345  36.211210  -51.683989  -23.380765 ; 60.850998  2503.864313  332.523389  1.536212  1175.448330  1.225476  -304.425120  -1.993824  -4.538375  0.984403  7.607636  35.855813  5.567532  1.078184  35.748965  -151.914234  -486.366079  -38.686489  28.703404  -271.461292  -629.310574 ; 11687.724860  -364085.152636  -770469.191844  388.837171  319263.621905  -9.674531  835376.651596  -94.492083  -103.162885  -61.766687  663.922560  -30316.710811  -193.749309  -281.525402  -151.914234  828506.828102  -216659.433733  467970.905507  -375408.353524  -375875.996780  672913.564946 ; -7194.614169  34491.048661  231509.707180  -11.651731  1381.045741  0.431158  -251785.622509  60.906606  444.193925  16.079224  100.943895  83652.783235  98.464798  68.520624  -486.366079  -216659.433733  107508.959123  -168968.798300  55962.456365  121539.367549  -171703.270374 ; 34029.842919  -263927.220086  -506225.030936  50.166834  35365.025034  -74.292958  552382.020336  -44.315754  1204.662253  -117.887481  2048.635413  -159120.143530  87.494675  -75.289345  -38.686489  467970.905507  -168968.798300  356677.459644  -150983.301244  -248896.636801  403076.960937 ; -13830.602486  132718.458061  307255.960048  -319.636519  -268501.252958  34.470844  -335382.725529  -4.251284  -1653.865679  64.365286  -2251.154285  -104839.678592  13.288459  36.211210  28.703404  -375408.353524  55962.456365  -150983.301244  240752.859352  151054.324010  -297989.030511 ; -21480.467283  63500.112051  381541.623503  -249.692454  -207786.800982  114.899286  -431011.047337  1.581227  -3546.568257  54.113439  -4399.807573  63656.848057  -119.174137  -51.683989  -271.461292  -375875.996780  121539.367549  -248896.636801  151054.324010  274817.727265  -353219.041894 ; 24555.548475  -326049.788041  -654333.140976  322.245379  270282.710873  -129.938505  719313.649347  7.674148  2158.326686  -155.692045  2935.856355  -54678.402707  -10.207384  -23.380765  -629.310574  672913.564946  -171703.270374  403076.960937  -297989.030511  -353219.041894  596563.037240 ;];
Results{1,4}={};
Results{1,3}=[0.000000,-686.039300,32834.682306,-286931.566982,-0.060839];
