# Supplementary material for: A Pareto approach to resolve the conflict between information gain and experimental costs: Multiple-criteria design of carbon labeling experiments
Source: PLoS Comput Biol. 2018 Oct 31;14(10):e1006533. doi: 10.1371/journal.pcbi.1006533 (PMC6209137; doi:10.1371/journal.pcbi.1006533)
Supplement: S3 File — ZIP archive containing information criteria for flux space samples and Matlab scripts to evaluate variations. (ZIP) [file pcbi.1006533.s009.zip › Sensitivity/Sensitivity_3D_CNMR/Result1103CNMR.m]

function Results=Result1103CNMR()
Results{1,5}=[ 0.001000  0.001000  0.001000  0.001000  0.001000  0.001000  0.001000  1.970784  0.001000  10.000000 ];
Results{1,6}=[ 10.000000  10.000000  10.000000  10.000000  10.000000  10.000000  10.000000  10.000000  10.000000  10.000000  10.000000  10.000000  10.000000  10.000000  10.000000  10.000000  10.000000  10.000000  10.000000  10.000000  10.000000  10.000000  10.000000  10.000000  10.000000  10.000000  10.000000  10.000000  10.000000  10.000000  10.000000  10.000000  10.000000  10.000000  10.000000  10.000000  10.000000  10.000000  10.000000  10.000000  9.715525  10.000000  10.000000  10.000000  9.715525  10.000000  10.000000  10.000000  10.000000  10.000000 ];
Results{1,1}=[32834.682306, 30029.595641, 120.000000, 2445.086665, 974.986521, 240.000000];
Results{1,2}=[ 28872.496272  -25778.684812  -38793.244394  -18.800793  -17418.571305  -172.003850  46447.383710  217.854897  1683.383514  -56.036013  2310.008965  -17645.885497  215.562853  242.204269  79.489117  15271.375490  -5464.317208  33391.094958  -15711.674325  -22187.433472  28082.784533 ; -25778.684812  1088247.836300  517896.324458  416.980057  374133.008167  -30.743895  -531224.491959  193.745379  2078.099584  77.513467  2915.292613  109169.254628  119.966408  381.894633  2733.449309  -493873.340503  22721.681446  -324752.820996  203002.846806  71436.023125  -431840.360801 ; -38793.244394  517896.324458  1088902.418570  -491.609698  -455856.407973  252.642273  -1188597.833410  -115.082750  -2264.023280  140.103610  -3453.832624  99073.883872  -95.049711  140.641063  211.389455  -1097969.332991  197598.731725  -671535.769534  473391.367915  552878.455594  -981733.806499 ; -18.800793  416.980057  -491.609698  2.909329  1751.531321  0.037137  569.233011  0.318489  3.637455  0.092127  5.041139  337.187179  0.053666  0.125256  1.873289  706.905423  -10.958047  174.897609  -508.994923  -460.211872  638.504424 ; -17418.571305  374133.008167  -455856.407973  1751.531321  1699267.987282  -39.833695  531105.666222  368.321805  4164.629756  59.230287  5807.522136  319728.234285  48.298036  117.638068  1616.040901  658837.001184  2306.282144  157956.028774  -479630.340971  -434259.247502  605055.457211 ; -172.003850  -30.743895  252.642273  0.037137  -39.833695  10.784609  -435.794417  4.021376  79.053356  8.222487  152.665512  83.142361  -1.829912  -4.327654  2.080228  -63.459769  16.291840  -172.832985  79.222717  268.578940  -303.525567 ; 46447.383710  -531224.491959  -1188597.833410  569.233011  531105.666222  -435.794417  1302999.324995  143.311535  2113.971178  -232.867616  2770.851145  -108701.601971  155.743532  -59.847591  -145.931736  1194507.764966  -216130.665956  733599.128528  -516761.380764  -621439.494350  1078844.884794 ; 217.854897  193.745379  -115.082750  0.318489  368.321805  4.021376  143.311535  29.464210  48.633524  1.813181  176.303882  46.375754  1.100529  0.597691  -3.559525  -56.263713  74.915868  54.631384  -136.582479  -206.787621  228.968074 ; 1683.383514  2078.099584  -2264.023280  3.637455  4164.629756  79.053356  2113.971178  48.633524  1919.394671  135.310771  2839.866186  103.278149  9.378452  4.160263  1.535143  1210.116749  -8.940637  1469.432203  -1662.100986  -2953.495593  2647.728326 ; -56.036013  77.513467  140.103610  0.092127  59.230287  8.222487  -232.867616  1.813181  135.310771  29.098978  162.334499  58.006620  -0.797617  -1.933456  0.808492  -73.583403  22.474553  -103.535017  34.381535  32.038211  -131.474950 ; 2310.008965  2915.292613  -3453.832624  5.041139  5807.522136  152.665512  2770.851145  176.303882  2839.866186  162.334499  4881.165894  57.607046  13.287047  7.258854  6.336925  2042.283623  -165.317710  2278.540057  -2399.975131  -4019.911551  3842.205488 ; -17645.885497  109169.254628  99073.883872  337.187179  319728.234285  83.142361  -108701.601971  46.375754  103.278149  58.006620  57.607046  212960.286619  -94.535704  54.546777  -9.126478  372.451906  54202.922641  -129518.304230  -108724.164105  46051.810180  -31119.795703 ; 215.562853  119.966408  -95.049711  0.053666  48.298036  -1.829912  155.743532  1.100529  9.378452  -0.797617  13.287047  -94.535704  73.960896  16.032356  5.124461  -174.237548  67.077371  82.395176  2.613730  -118.949014  1.904392 ; 242.204269  381.894633  140.641063  0.125256  117.638068  -4.327654  -59.847591  0.597691  4.160263  -1.933456  7.258854  54.546777  16.032356  47.486113  0.853675  -458.994825  90.291772  -128.541081  67.435714  -83.548899  -35.274528 ; 79.489117  2733.449309  211.389455  1.873289  1616.040901  2.080228  -145.931736  -3.559525  1.535143  0.808492  6.336925  -9.126478  5.124461  0.853675  35.282098  -75.849257  -398.149137  49.884278  18.638334  -464.329492  -481.770367 ; 15271.375490  -493873.340503  -1097969.332991  706.905423  658837.001184  -63.459769  1194507.764966  -56.263713  1210.116749  -73.583403  2042.283623  372.451906  -174.237548  -458.994825  -75.849257  1172367.207753  -183930.415526  642111.172007  -550001.108055  -555260.072563  1016210.318584 ; -5464.317208  22721.681446  197598.731725  -10.958047  2306.282144  16.291840  -216130.665956  74.915868  -8.940637  22.474553  -165.317710  54202.922641  67.077371  90.291772  -398.149137  -183930.415526  62024.292710  -137195.833915  53226.830807  107986.655338  -157989.593974 ; 33391.094958  -324752.820996  -671535.769534  174.897609  157956.028774  -172.832985  733599.128528  54.631384  1469.432203  -103.535017  2278.540057  -129518.304230  82.395176  -128.541081  49.884278  642111.172007  -137195.833915  439553.151579  -242920.344275  -340316.181564  580813.843075 ; -15711.674325  203002.846806  473391.367915  -508.994923  -479630.340971  79.222717  -516761.380764  -136.582479  -1662.100986  34.381535  -2399.975131  -108724.164105  2.613730  67.435714  18.638334  -550001.108055  53226.830807  -242920.344275  326305.337357  240755.596654  -468873.069450 ; -22187.433472  71436.023125  552878.455594  -460.211872  -434259.247502  268.578940  -621439.494350  -206.787621  -2953.495593  32.038211  -4019.911551  46051.810180  -118.949014  -83.548899  -464.329492  -555260.072563  107986.655338  -340316.181564  240755.596654  385397.386604  -537100.608848 ; 28082.784533  -431840.360801  -981733.806499  638.504424  605055.457211  -303.525567  1078844.884794  228.968074  2647.728326  -131.474950  3842.205488  -31119.795703  1.904392  -35.274528  -481.770367  1016210.318584  -157989.593974  580813.843075  -468873.069450  -537100.608848  934851.870859 ;];
Results{1,4}={};
Results{1,3}=[0.000000,-784.320504,32834.682306,-416608.530652,-0.190262];
