# Supplementary material for: A Pareto approach to resolve the conflict between information gain and experimental costs: Multiple-criteria design of carbon labeling experiments
Source: PLoS Comput Biol. 2018 Oct 31;14(10):e1006533. doi: 10.1371/journal.pcbi.1006533 (PMC6209137; doi:10.1371/journal.pcbi.1006533)
Supplement: S3 File — ZIP archive containing information criteria for flux space samples and Matlab scripts to evaluate variations. (ZIP) [file pcbi.1006533.s009.zip › Sensitivity/Sensitivity_3D_CNMR/Result1104CNMR.m]

function Results=Result1104CNMR()
Results{1,5}=[ 0.001000  0.001000  0.001000  0.001000  0.001000  0.001000  0.001000  1.970784  0.001000  10.000000 ];
Results{1,6}=[ 10.000000  10.000000  10.000000  10.000000  10.000000  10.000000  10.000000  10.000000  10.000000  10.000000  10.000000  10.000000  10.000000  10.000000  10.000000  10.000000  10.000000  10.000000  10.000000  10.000000  10.000000  10.000000  10.000000  10.000000  10.000000  10.000000  10.000000  10.000000  10.000000  10.000000  10.000000  10.000000  10.000000  10.000000  10.000000  10.000000  10.000000  10.000000  10.000000  10.000000  9.715525  10.000000  10.000000  10.000000  9.715525  10.000000  10.000000  10.000000  10.000000  10.000000 ];
Results{1,1}=[32834.682306, 30029.595641, 120.000000, 2445.086665, 974.986521, 240.000000];
Results{1,2}=[ 54824.415240  -31701.936832  -65545.540442  -6.049237  -29122.379198  -178.357397  79502.815154  164.876147  3056.337786  -42.435124  4356.198009  -22220.737974  1205.683100  371.472232  -13.500297  27720.051108  -5035.660014  54237.189681  -31028.336477  -45299.050344  57910.057392 ; -31701.936832  2505644.101803  571114.109064  175.475072  567988.352208  -180.838406  -577888.388566  184.233722  6087.136458  66.135203  9109.294584  25236.145629  461.623821  458.721803  2069.844383  -592811.601382  5474.418997  -328785.004237  300913.277321  75324.823293  -514883.224896 ; -65545.540442  571114.109064  935348.137922  -371.076050  -1099511.093534  242.909018  -1037438.021663  -142.461860  -5467.378533  71.690814  -8308.889911  130658.667586  -711.416147  46.742341  -377.874667  -923886.426175  62666.487488  -578161.420550  415767.731190  542531.251425  -938568.671780 ; -6.049237  175.475072  -371.076050  1.593746  1778.948143  -0.081542  425.214357  0.141210  5.505245  0.074767  8.277579  -5.440474  0.035650  0.028940  0.610030  407.652472  -3.049240  203.725787  -196.971172  -288.306716  425.177468 ; -29122.379198  567988.352208  -1099511.093534  1778.948143  5776145.517013  -252.745980  1263679.295208  634.120673  16405.217401  212.291718  23745.717484  -14183.670781  140.071361  120.388723  1805.471285  1215902.409561  3363.300113  598203.327479  -585929.990558  -870770.939901  1277114.363124 ; -178.357397  -180.838406  242.909018  -0.081542  -252.745980  7.166669  -393.769141  0.039048  100.534671  9.444053  162.845378  48.762219  -4.772781  -3.114444  1.577442  -82.114200  8.091533  -157.166678  104.266999  276.385507  -332.864377 ; 79502.815154  -577888.388566  -1037438.021663  425.214357  1263679.295208  -393.769141  1156563.173977  198.520216  5839.410226  -161.819875  8600.087844  -151125.270378  1003.699497  55.745555  436.913974  1016298.640718  -69309.824284  643532.291887  -457421.698208  -619143.389279  1047909.600306 ; 164.876147  184.233722  -142.461860  0.141210  634.120673  0.039048  198.520216  11.893398  -8.142531  -1.576702  53.092099  3.658824  2.443057  0.385334  -2.630659  1.454946  18.802448  78.638301  -91.850158  -178.658573  238.246482 ; 3056.337786  6087.136458  -5467.378533  5.505245  16405.217401  100.534671  5839.410226  -8.142531  3744.403870  263.234441  5244.307686  -1035.152250  61.401347  12.400924  -0.014376  3301.157511  -119.382735  3742.597064  -2719.643188  -5950.715544  6293.449566 ; -42.435124  66.135203  71.690814  0.074767  212.291718  9.444053  -161.819875  -1.576702  263.234441  46.805292  313.242254  23.791354  -1.809426  -1.565407  0.763099  -31.557792  8.214820  -52.124680  23.512400  -32.731850  -82.918466 ; 4356.198009  9109.294584  -8308.889911  8.277579  23745.717484  162.845378  8600.087844  53.092099  5244.307686  313.242254  8064.391527  -1669.021919  90.586783  19.802465  7.364762  5308.476488  -268.973758  5754.702810  -4064.359526  -8515.563381  9287.914388 ; -22220.737974  25236.145629  130658.667586  -5.440474  -14183.670781  48.762219  -151125.270378  3.658824  -1035.152250  23.791354  -1669.021919  133306.303859  -514.876436  17.397957  -274.983616  -75322.198714  14487.136135  -119545.342764  -20383.948295  106434.333631  -118149.828992 ; 1205.683100  461.623821  -711.416147  0.035650  140.071361  -4.772781  1003.699497  2.443057  61.401347  -1.809426  90.586783  -514.876436  599.278197  30.551854  12.202775  -538.264487  98.925044  620.467167  -120.163486  -670.759029  331.192338 ; 371.472232  458.721803  46.742341  0.028940  120.388723  -3.114444  55.745555  0.385334  12.400924  -1.565407  19.802465  17.397957  30.551854  33.939013  -2.639857  -424.877212  23.228590  -39.039389  16.299817  -147.232897  67.185601 ; -13.500297  2069.844383  -377.874667  0.610030  1805.471285  1.577442  436.913974  -2.630659  -0.014376  0.763099  7.364762  -274.983616  12.202775  -2.639857  22.036745  501.795717  -124.208930  400.747294  -101.574639  -422.232995  93.361870 ; 27720.051108  -592811.601382  -923886.426175  407.652472  1215902.409561  -82.114200  1016298.640718  1.454946  3301.157511  -31.557792  5308.476488  -75322.198714  -538.264487  -424.877212  501.795717  962072.948309  -59786.015270  549442.436930  -443272.136283  -513987.914572  929375.213015 ; -5035.660014  5474.418997  62666.487488  -3.049240  3363.300113  8.091533  -69309.824284  18.802448  -119.382735  8.214820  -268.973758  14487.136135  98.925044  23.228590  -124.208930  -59786.015270  7766.745887  -41744.058240  23409.190021  37371.082773  -59123.632428 ; 54237.189681  -328785.004237  -578161.420550  203.725787  598203.327479  -157.166678  643532.291887  78.638301  3742.597064  -52.124680  5754.702810  -119545.342764  620.467167  -39.039389  400.747294  549442.436930  -41744.058240  373681.651241  -233785.981509  -343417.637103  569781.411254 ; -31028.336477  300913.277321  415767.731190  -196.971172  -585929.990558  104.266999  -457421.698208  -91.850158  -2719.643188  23.512400  -4064.359526  -20383.948295  -120.163486  16.299817  -101.574639  -443272.136283  23409.190021  -233785.981509  242643.831811  218146.675123  -420808.373821 ; -45299.050344  75324.823293  542531.251425  -288.306716  -870770.939901  276.385507  -619143.389279  -178.658573  -5950.715544  -32.731850  -8515.563381  106434.333631  -670.759029  -147.232897  -422.232995  -513987.914572  37371.082773  -343417.637103  218146.675123  406335.283716  -577718.528758 ; 57910.057392  -514883.224896  -938568.671780  425.177468  1277114.363124  -332.864377  1047909.600306  238.246482  6293.449566  -82.918466  9287.914388  -118149.828992  331.192338  67.185601  93.361870  929375.213015  -59123.632428  569781.411254  -420808.373821  -577718.528758  974757.041986 ;];
Results{1,4}={};
Results{1,3}=[0.000000,-897.126487,32834.682306,-644839.079106,-0.397188];
