# Supplementary material for: A Pareto approach to resolve the conflict between information gain and experimental costs: Multiple-criteria design of carbon labeling experiments
Source: PLoS Comput Biol. 2018 Oct 31;14(10):e1006533. doi: 10.1371/journal.pcbi.1006533 (PMC6209137; doi:10.1371/journal.pcbi.1006533)
Supplement: S3 File — ZIP archive containing information criteria for flux space samples and Matlab scripts to evaluate variations. (ZIP) [file pcbi.1006533.s009.zip › Sensitivity/Sensitivity_3D_CNMR/Result1105CNMR.m]

function Results=Result1105CNMR()
Results{1,5}=[ 0.001000  0.001000  0.001000  0.001000  0.001000  0.001000  0.001000  1.970784  0.001000  10.000000 ];
Results{1,6}=[ 10.000000  10.000000  10.000000  10.000000  10.000000  10.000000  10.000000  10.000000  10.000000  10.000000  10.000000  10.000000  10.000000  10.000000  10.000000  10.000000  10.000000  10.000000  10.000000  10.000000  10.000000  10.000000  10.000000  10.000000  10.000000  10.000000  10.000000  10.000000  10.000000  10.000000  10.000000  10.000000  10.000000  10.000000  10.000000  10.000000  10.000000  10.000000  10.000000  10.000000  9.715525  10.000000  10.000000  10.000000  9.715525  10.000000  10.000000  10.000000  10.000000  10.000000 ];
Results{1,1}=[32834.682306, 30029.595641, 120.000000, 2445.086665, 974.986521, 240.000000];
Results{1,2}=[ 33578.654001  -31906.789712  -48008.032732  -45.447108  -19873.392958  -118.443121  57306.084535  114.345325  2369.983766  -107.506334  3258.792801  -16382.921301  477.022154  350.432097  39.269571  21943.622648  -3111.261931  38604.868831  -22045.148322  -26091.044525  37852.631025 ; -31906.789712  1423992.862303  782208.456336  946.092298  387868.257933  -5.738434  -803047.406794  116.587395  2020.801034  71.725064  2623.619596  85042.784376  202.226292  640.557009  3420.638305  -788426.686372  6861.137646  -460615.792689  369143.069301  112086.120925  -679658.424062 ; -48008.032732  782208.456336  1219374.573623  -1630.916066  -675776.404759  179.705160  -1325319.425336  -27.074018  -4248.812727  232.453072  -6460.301364  9696.939364  -285.057220  218.510899  965.069820  -1271941.795206  72251.297362  -700773.363178  628770.924668  573691.081420  -1178936.554986 ; -45.447108  946.092298  -1630.916066  20.106628  5078.369724  0.047613  1876.125031  0.282201  12.499000  0.055165  17.692350  750.753193  0.229448  0.484483  4.459915  2161.546322  -13.646330  681.753142  -1425.145118  -1436.113730  2054.945487 ; -19873.392958  387868.257933  -675776.404759  5078.369724  2216942.042314  -30.911282  781330.773825  172.777286  6379.481658  -18.141286  8967.825317  305493.427673  89.696712  198.895194  1724.289805  895002.190131  1218.406045  281765.268641  -589418.229409  -604491.071973  863090.267509 ; -118.443121  -5.738434  179.705160  0.047613  -30.911282  5.812964  -301.616138  -0.583664  123.619805  8.775198  181.583258  46.724436  -2.262386  -4.419898  1.582926  -51.749549  6.984245  -117.811573  62.179092  173.234721  -217.088372 ; 57306.084535  -803047.406794  -1325319.425336  1876.125031  781330.773825  -301.616138  1447087.139703  69.685768  4175.096654  -348.409621  6189.222637  -11638.528984  430.043913  -69.610665  -938.022037  1377042.481818  -79529.068512  762656.809098  -682634.841744  -646651.365467  1290175.270627 ; 114.345325  116.587395  -27.074018  0.282201  172.777286  -0.583664  69.685768  14.319451  -61.436273  -3.413505  8.174519  31.858085  0.726892  -0.372700  -3.359260  -79.698120  30.663944  -2.907676  -48.846072  -78.692050  114.660456 ; 2369.983766  2020.801034  -4248.812727  12.499000  6379.481658  123.619805  4175.096654  -61.436273  5549.120758  289.653972  7142.505623  -14.214151  29.673221  10.593383  -1.986046  2710.512129  -74.588328  2676.929003  -2699.531009  -4797.185080  4868.758392 ; -107.506334  71.725064  232.453072  0.055165  -18.141286  8.775198  -348.409621  -3.413505  289.653972  53.270850  320.473873  59.142522  -2.253684  -3.960291  1.152874  -127.894813  16.072324  -160.665208  88.719977  78.962662  -237.374880 ; 3258.792801  2623.619596  -6460.301364  17.692350  8967.825317  181.583258  6189.222637  8.174519  7142.505623  320.473873  10108.065982  -150.860560  43.549205  20.489228  5.973545  4432.873319  -230.098978  4142.585024  -3965.311498  -6618.848894  7082.991353 ; -16382.921301  85042.784376  9696.939364  750.753193  305493.427673  46.724436  -11638.528984  31.858085  -14.214151  59.142522  -150.860560  167926.342139  -241.145372  63.660396  -6.499268  75647.753807  15669.821577  -61828.538136  -118070.245524  -90.885644  35553.065789 ; 477.022154  202.226292  -285.057220  0.229448  89.696712  -2.262386  430.043913  0.726892  29.673221  -2.253684  43.549205  -241.145372  267.954123  41.200689  11.998241  -294.981975  74.333084  241.390204  -19.956221  -304.907219  47.631296 ; 350.432097  640.557009  218.510899  0.484483  198.895194  -4.419898  -69.610665  -0.372700  10.593383  -3.960291  20.489228  63.660396  41.200689  118.792201  -1.864512  -691.789098  71.553727  -195.126478  120.087977  -176.777635  -48.396116 ; 39.269571  3420.638305  965.069820  4.459915  1724.289805  1.582926  -938.022037  -3.359260  -1.986046  1.152874  5.973545  -6.499268  11.998241  -1.864512  38.434780  -860.069797  -203.065214  -372.418337  427.808410  -298.554639  -1135.969967 ; 21943.622648  -788426.686372  -1271941.795206  2161.546322  895002.190131  -51.749549  1377042.481818  -79.698120  2710.512129  -127.894813  4432.873319  75647.753807  -294.981975  -691.789098  -860.069797  1389544.199979  -67649.933390  700227.342462  -717280.985051  -594507.843440  1250926.855067 ; -3111.261931  6861.137646  72251.297362  -13.646330  1218.406045  6.984245  -79529.068512  30.663944  -74.588328  16.072324  -230.098978  15669.821577  74.333084  71.553727  -203.065214  -67649.933390  12569.412743  -48581.332406  22710.494040  41132.365420  -61927.595102 ; 38604.868831  -460615.792689  -700773.363178  681.753142  281765.268641  -117.811573  762656.809098  -2.907676  2676.929003  -160.665208  4142.585024  -61828.538136  241.390204  -195.126478  -372.418337  700227.342462  -48581.332406  424298.159048  -322110.629024  -329701.519540  657599.432288 ; -22045.148322  369143.069301  628770.924668  -1425.145118  -589418.229409  62.179092  -682634.841744  -48.846072  -2699.531009  88.719977  -3965.311498  -118070.245524  -19.956221  120.087977  427.808410  -717280.985051  22710.494040  -322110.629024  421813.979239  294814.101694  -638172.119203 ; -26091.044525  112086.120925  573691.081420  -1436.113730  -604491.071973  173.234721  -646651.365467  -78.692050  -4797.185080  78.962662  -6618.848894  -90.885644  -304.907219  -176.777635  -298.554639  -594507.843440  41132.365420  -329701.519540  294814.101694  400820.367573  -603098.010261 ; 37852.631025  -679658.424062  -1178936.554986  2054.945487  863090.267509  -217.088372  1290175.270627  114.660456  4868.758392  -237.374880  7082.991353  35553.065789  47.631296  -48.396116  -1135.969967  1250926.855067  -61927.595102  657599.432288  -638172.119203  -603098.010261  1187104.825665 ;];
Results{1,4}={};
Results{1,3}=[0.000000,-1017.461550,32834.682306,-493391.830289,-0.069606];
