# Supplementary material for: A Pareto approach to resolve the conflict between information gain and experimental costs: Multiple-criteria design of carbon labeling experiments
Source: PLoS Comput Biol. 2018 Oct 31;14(10):e1006533. doi: 10.1371/journal.pcbi.1006533 (PMC6209137; doi:10.1371/journal.pcbi.1006533)
Supplement: S3 File — ZIP archive containing information criteria for flux space samples and Matlab scripts to evaluate variations. (ZIP) [file pcbi.1006533.s009.zip › Sensitivity/Sensitivity_3D_CNMR/Result1106CNMR.m]

function Results=Result1106CNMR()
Results{1,5}=[ 0.001000  0.001000  0.001000  0.001000  0.001000  0.001000  0.001000  1.970784  0.001000  10.000000 ];
Results{1,6}=[ 10.000000  10.000000  10.000000  10.000000  10.000000  10.000000  10.000000  10.000000  10.000000  10.000000  10.000000  10.000000  10.000000  10.000000  10.000000  10.000000  10.000000  10.000000  10.000000  10.000000  10.000000  10.000000  10.000000  10.000000  10.000000  10.000000  10.000000  10.000000  10.000000  10.000000  10.000000  10.000000  10.000000  10.000000  10.000000  10.000000  10.000000  10.000000  10.000000  10.000000  9.715525  10.000000  10.000000  10.000000  9.715525  10.000000  10.000000  10.000000  10.000000  10.000000 ];
Results{1,1}=[32834.682306, 30029.595641, 120.000000, 2445.086665, 974.986521, 240.000000];
Results{1,2}=[ 54331.842647  -17385.220072  -52169.614928  -10.443580  -26304.708785  -303.210367  63137.547068  510.553205  1264.056962  207.164539  2792.189081  -26756.462442  692.076072  558.699755  -34.736988  14038.357541  -10624.543105  48948.766494  -21519.015662  -37858.419092  40865.056870 ; -17385.220072  1144773.626555  117854.661596  334.302204  670418.321311  -332.617787  -111230.932079  704.879756  2642.866550  568.312557  6119.912244  54902.594998  233.031192  565.733273  924.848337  -99863.375072  22785.568303  -89598.039841  30439.352610  -15885.069617  -84692.185605 ; -52169.614928  117854.661596  756317.332753  -451.647179  -742355.232739  356.153551  -841092.874461  -587.445702  -1815.578379  -287.602538  -4137.908329  150680.872102  -351.259901  17.993761  -577.845143  -748788.262062  164133.821314  -493157.715765  310477.838435  467282.491202  -717130.913195 ; -10.443580  334.302204  -451.647179  1.978470  2244.618929  -0.270986  518.501547  0.952136  3.109643  0.664600  7.005105  81.517357  0.032166  0.061874  0.837933  538.792984  -6.600112  223.390888  -303.943149  -363.482222  530.796570 ; -26304.708785  670418.321311  -742355.232739  2244.618929  4210377.320483  -366.207385  854752.895508  1818.344644  5539.831963  1213.430906  12273.874364  165006.831718  81.567717  162.428347  1557.950491  903737.743566  7775.617982  354490.279711  -520907.038699  -613208.594353  888443.030946 ; -303.210367  -332.617787  356.153551  -0.270986  -366.207385  15.380455  -569.683564  6.380417  18.804191  9.506921  71.143063  50.997327  -4.638878  -7.483187  2.881669  -96.529465  10.619355  -226.142490  174.292441  445.926151  -519.914341 ; 63137.547068  -111230.932079  -841092.874461  518.501547  854752.895508  -569.683564  939523.366632  664.845432  2020.053966  264.719902  4259.711780  -169998.947673  484.758104  105.824165  627.832901  827125.548900  -180085.378137  549185.650438  -344142.053035  -531544.245244  803874.332240 ; 510.553205  704.879756  -587.445702  0.952136  1818.344644  6.380417  664.845432  45.123966  61.223689  16.101289  208.677828  -26.505938  5.934951  4.054117  -3.023818  240.872710  39.632085  388.896192  -377.821902  -643.516789  741.025397 ; 1264.056962  2642.866550  -1815.578379  3.109643  5539.831963  18.804191  2020.053966  61.223689  259.534880  83.044211  557.781490  -204.262361  14.492169  8.325526  0.232838  1037.147963  -57.878034  1260.312904  -1073.816154  -1997.266208  2045.455547 ; 207.164539  568.312557  -287.602538  0.664600  1213.430906  9.506921  264.719902  16.101289  83.044211  31.173556  147.556665  -14.418460  1.775290  -0.394205  0.547087  172.730419  0.332662  196.882714  -188.537344  -359.735502  322.898123 ; 2792.189081  6119.912244  -4137.908329  7.005105  12273.874364  71.143063  4259.711780  208.677828  557.781490  147.556665  1771.087830  -486.635142  31.580418  18.667840  0.983484  2449.591453  -204.421964  2886.357901  -2425.585897  -4158.217728  4574.148727 ; -26756.462442  54902.594998  150680.872102  81.517357  165006.831718  50.997327  -169998.947673  -26.505938  -204.262361  -14.418460  -486.635142  169132.381811  -310.942698  14.891069  -221.027412  -84975.994377  53858.239288  -146145.993845  -32868.961291  107100.248238  -113821.291678 ; 692.076072  233.031192  -351.259901  0.032166  81.567717  -4.638878  484.758104  5.934951  14.492169  1.775290  31.580418  -310.942698  242.015636  24.960547  5.202205  -352.989268  148.948318  335.789925  -37.124030  -322.251703  120.516616 ; 558.699755  565.733273  17.993761  0.061874  162.428347  -7.483187  105.824165  4.054117  8.325526  -0.394205  18.667840  14.891069  24.960547  63.578408  -3.865920  -557.949075  79.465327  -13.733444  -9.630925  -200.014688  129.762464 ; -34.736988  924.848337  -577.845143  0.837933  1557.950491  2.881669  627.832901  -3.023818  0.232838  0.547087  0.983484  -221.027412  5.202205  -3.865920  18.996353  757.004183  -262.494002  487.360547  -246.309170  -360.752496  245.347912 ; 14038.357541  -99863.375072  -748788.262062  538.792984  903737.743566  -96.529465  827125.548900  240.872710  1037.147963  172.730419  2449.591453  -84975.994377  -352.989268  -557.949075  757.004183  794008.766593  -156540.360164  462756.436486  -346708.154395  -448107.795472  718400.590675 ; -10624.543105  22785.568303  164133.821314  -6.600112  7775.617982  10.619355  -180085.378137  39.632085  -57.878034  0.332662  -204.421964  53858.239288  148.948318  79.465327  -262.494002  -156540.360164  50702.079959  -115663.375169  52083.107821  93601.359444  -141284.282468 ; 48948.766494  -89598.039841  -493157.715765  223.390888  354490.279711  -226.142490  549185.650438  388.896192  1260.312904  196.882714  2886.357901  -146145.993845  335.789925  -13.733444  487.360547  462756.436486  -115663.375169  341170.184198  -173163.637578  -306345.415269  451481.363856 ; -21519.015662  30439.352610  310477.838435  -303.943149  -520907.038699  174.292441  -344142.053035  -377.821902  -1073.816154  -188.537344  -2425.585897  -32868.961291  -37.124030  -9.630925  -246.309170  -346708.154395  52083.107821  -173163.637578  196129.560576  181058.700732  -309358.270863 ; -37858.419092  -15885.069617  467282.491202  -363.482222  -613208.594353  445.926151  -531544.245244  -643.516789  -1997.266208  -359.735502  -4158.217728  107100.248238  -322.251703  -200.014688  -360.752496  -448107.795472  93601.359444  -306345.415269  181058.700732  358259.705372  -475302.698098 ; 40865.056870  -84692.185605  -717130.913195  530.796570  888443.030946  -519.914341  803874.332240  741.025397  2045.455547  322.898123  4574.148727  -113821.291678  120.516616  129.762464  245.347912  718400.590675  -141284.282468  451481.363856  -309358.270863  -475302.698098  719124.003966 ;];
Results{1,4}={};
Results{1,3}=[0.000000,-769.552946,32834.682306,-463633.287671,-0.257221];
