# Supplementary material for: A Pareto approach to resolve the conflict between information gain and experimental costs: Multiple-criteria design of carbon labeling experiments
Source: PLoS Comput Biol. 2018 Oct 31;14(10):e1006533. doi: 10.1371/journal.pcbi.1006533 (PMC6209137; doi:10.1371/journal.pcbi.1006533)
Supplement: S3 File — ZIP archive containing information criteria for flux space samples and Matlab scripts to evaluate variations. (ZIP) [file pcbi.1006533.s009.zip › Sensitivity/Sensitivity_3D_CNMR/Result1107CNMR.m]

function Results=Result1107CNMR()
Results{1,5}=[ 0.001000  0.001000  0.001000  0.001000  0.001000  0.001000  0.001000  1.970784  0.001000  10.000000 ];
Results{1,6}=[ 10.000000  10.000000  10.000000  10.000000  10.000000  10.000000  10.000000  10.000000  10.000000  10.000000  10.000000  10.000000  10.000000  10.000000  10.000000  10.000000  10.000000  10.000000  10.000000  10.000000  10.000000  10.000000  10.000000  10.000000  10.000000  10.000000  10.000000  10.000000  10.000000  10.000000  10.000000  10.000000  10.000000  10.000000  10.000000  10.000000  10.000000  10.000000  10.000000  10.000000  9.715525  10.000000  10.000000  10.000000  9.715525  10.000000  10.000000  10.000000  10.000000  10.000000 ];
Results{1,1}=[32834.682306, 30029.595641, 120.000000, 2445.086665, 974.986521, 240.000000];
Results{1,2}=[ 48926.799430  -14656.804469  -50633.493173  -12.397116  -24671.654783  -260.624753  61967.781092  377.649958  1877.295455  38.991739  2962.832879  -20999.206394  1975.014804  603.054964  -12.072958  15424.041939  -5249.748185  44822.124506  -23393.304345  -38264.303306  42780.170816 ; -14656.804469  1613980.290135  126255.948141  416.285181  652680.956496  -378.721411  -118371.088084  574.075061  4577.208911  220.278997  7672.206301  44052.779423  424.612477  639.905142  950.343412  -112387.466558  9956.236107  -89188.460376  40892.096162  -12290.811339  -103453.401515 ; -50633.493173  126255.948141  832641.862879  -661.732978  -936262.922558  414.213609  -930018.603103  -482.469144  -3395.281046  -57.375235  -5631.509731  122434.159025  -977.819059  82.193958  -839.152220  -823007.516065  96661.606265  -523036.230341  355094.211962  529137.197742  -825738.137684 ; -12.397116  416.285181  -661.732978  4.176354  3887.789376  -0.315005  757.753710  1.001288  7.034927  0.385897  11.468347  116.914796  0.099771  0.115033  1.138307  785.733416  -5.203079  328.272386  -443.353637  -521.512133  771.248898 ; -24671.654783  652680.956496  -936262.922558  3887.789376  6009327.271104  -451.680284  1075309.454340  1669.525371  10490.268638  577.373386  16766.454937  184581.343836  175.942998  210.933511  1644.190766  1125247.118142  5451.727452  455309.344740  -642380.458543  -752294.721204  1107107.497269 ; -260.624753  -378.721411  414.213609  -0.315005  -451.680284  13.793725  -636.746817  4.906323  39.290914  8.037180  101.082232  53.724403  -12.487488  -9.123747  2.795901  -176.010846  12.184260  -254.460956  194.889170  479.137040  -578.548186 ; 61967.781092  -118371.088084  -930018.603103  757.753710  1075309.454340  -636.746817  1043295.874035  556.792516  3711.535500  0.502204  5720.995343  -140037.982445  1392.451973  98.089896  905.418793  912958.477932  -106488.986918  585175.235965  -395089.293642  -603153.965099  928630.575688 ; 377.649958  574.075061  -482.469144  1.001288  1669.525371  4.906323  556.792516  32.588898  73.764790  6.331155  196.261838  -3.146410  13.505395  2.873304  -3.086676  204.542881  23.219209  297.762298  -310.840485  -525.772200  638.206702 ; 1877.295455  4577.208911  -3395.281046  7.034927  10490.268638  39.290914  3711.535500  73.764790  776.233023  97.011788  1343.773794  -298.280656  73.340772  15.679900  1.017280  2187.082727  -86.211187  2234.784154  -1955.039237  -3500.772368  3854.943456 ; 38.991739  220.278997  -57.375235  0.385897  577.373386  8.037180  0.502204  6.331155  97.011788  21.801866  133.171644  13.743660  0.281817  -2.168949  0.733615  46.426952  4.432611  34.570096  -53.409097  -114.926494  62.065342 ; 2962.832879  7672.206301  -5631.509731  11.468347  16766.454937  101.082232  5720.995343  196.261838  1343.773794  133.171644  2809.822482  -535.075856  116.817691  26.946944  3.998121  3769.030187  -200.770878  3728.604071  -3198.535343  -5433.807629  6263.850199 ; -20999.206394  44052.779423  122434.159025  116.914796  184581.343836  53.724403  -140037.982445  -3.146410  -298.280656  13.743660  -535.075856  145771.256272  -871.102503  46.937102  -280.270211  -60973.299447  23448.565352  -119911.352509  -35901.252657  95404.693719  -99911.030411 ; 1975.014804  424.612477  -977.819059  0.099771  175.942998  -12.487488  1392.451973  13.505395  73.340772  0.281817  116.817691  -871.102503  1463.856135  77.397447  28.770426  -1038.947072  311.326643  954.478587  -156.031363  -942.221168  224.942647 ; 603.054964  639.905142  82.193958  0.115033  210.933511  -9.123747  98.089896  2.873304  15.679900  -2.168949  26.946944  46.937102  77.397447  128.594487  -8.791861  -718.618388  58.123166  -76.538125  18.777360  -247.229569  111.982074 ; -12.072958  950.343412  -839.152220  1.138307  1644.190766  2.795901  905.418793  -3.086676  1.017280  0.733615  3.998121  -280.270211  28.770426  -8.791861  23.867714  1024.864965  -186.071649  666.972632  -357.036697  -489.010006  454.001733 ; 15424.041939  -112387.466558  -823007.516065  785.733416  1125247.118142  -176.010846  912958.477932  204.542881  2187.082727  46.426952  3769.030187  -60973.299447  -1038.947072  -718.618388  1024.864965  864903.366946  -92656.487545  493746.283968  -388467.288849  -506847.411062  821661.662686 ; -5249.748185  9956.236107  96661.606265  -5.203079  5451.727452  12.184260  -106488.986918  23.219209  -86.211187  4.432611  -200.770878  23448.565352  311.326643  58.123166  -186.071649  -92656.487545  16290.351418  -64658.433432  33724.345546  56954.205155  -88803.450695 ; 44822.124506  -89188.460376  -523036.230341  328.272386  455309.344740  -254.460956  585175.235965  297.762298  2234.784154  34.570096  3728.604071  -119911.352509  954.478587  -76.538125  666.972632  493746.283968  -64658.433432  345971.264841  -196689.041374  -335140.740870  505378.627967 ; -23393.304345  40892.096162  355094.211962  -443.353637  -642380.458543  194.889170  -395089.293642  -310.840485  -1955.039237  -53.409097  -3198.535343  -35901.252657  -156.031363  18.777360  -357.036697  -388467.288849  33724.345546  -196689.041374  217212.775227  212941.465395  -362420.171238 ; -38264.303306  -12290.811339  529137.197742  -521.512133  -752294.721204  479.137040  -603153.965099  -525.772200  -3500.772368  -114.926494  -5433.807629  95404.693719  -942.221168  -247.229569  -489.010006  -506847.411062  56954.205155  -335140.740870  212941.465395  405034.062827  -555922.067811 ; 42780.170816  -103453.401515  -825738.137684  771.248898  1107107.497269  -578.548186  928630.575688  638.206702  3854.943456  62.065342  6263.850199  -99911.030411  224.942647  111.982074  454.001733  821661.662686  -88803.450695  505378.627967  -362420.171238  -555922.067811  855229.559676 ;];
Results{1,4}={};
Results{1,3}=[0.000000,-1050.650583,32834.682306,-590659.974737,-1.260417];
