# Supplementary material for: A Pareto approach to resolve the conflict between information gain and experimental costs: Multiple-criteria design of carbon labeling experiments
Source: PLoS Comput Biol. 2018 Oct 31;14(10):e1006533. doi: 10.1371/journal.pcbi.1006533 (PMC6209137; doi:10.1371/journal.pcbi.1006533)
Supplement: S3 File — ZIP archive containing information criteria for flux space samples and Matlab scripts to evaluate variations. (ZIP) [file pcbi.1006533.s009.zip › Sensitivity/Sensitivity_3D_CNMR/Result1108CNMR.m]

function Results=Result1108CNMR()
Results{1,5}=[ 0.001000  0.001000  0.001000  0.001000  0.001000  0.001000  0.001000  1.970784  0.001000  10.000000 ];
Results{1,6}=[ 10.000000  10.000000  10.000000  10.000000  10.000000  10.000000  10.000000  10.000000  10.000000  10.000000  10.000000  10.000000  10.000000  10.000000  10.000000  10.000000  10.000000  10.000000  10.000000  10.000000  10.000000  10.000000  10.000000  10.000000  10.000000  10.000000  10.000000  10.000000  10.000000  10.000000  10.000000  10.000000  10.000000  10.000000  10.000000  10.000000  10.000000  10.000000  10.000000  10.000000  9.715525  10.000000  10.000000  10.000000  9.715525  10.000000  10.000000  10.000000  10.000000  10.000000 ];
Results{1,1}=[32834.682306, 30029.595641, 120.000000, 2445.086665, 974.986521, 240.000000];
Results{1,2}=[ 29158.147417  -29798.336076  -42983.435425  -17.820349  -18995.625286  -234.619667  50188.026041  478.607322  625.572036  243.206527  1766.234296  -17076.675133  471.722052  196.126808  44.537625  20038.222717  -5733.631217  35532.098660  -18227.735627  -23071.212259  31739.132842 ; -29798.336076  1186103.554388  648202.657539  393.546844  386332.370464  -34.675098  -665950.512052  296.184995  764.616802  413.223224  2292.259806  82792.185422  231.660945  346.880128  3242.774917  -645401.739811  22151.628112  -388890.040041  294874.259968  94531.139112  -552398.922186 ; -42983.435425  648202.657539  1060583.904936  -443.851038  -403710.859467  317.459702  -1148950.018390  -580.474849  -876.314492  -297.659003  -2572.272266  110277.736396  -218.548167  138.160660  772.818256  -1068116.751993  165255.701064  -652158.257660  467497.419651  489018.075148  -956437.359464 ; -17.820349  393.546844  -443.851038  3.541487  1637.374851  -0.028127  517.812924  0.928584  1.657179  0.806064  4.775931  197.005734  0.117717  0.124586  1.948123  590.330380  -14.795787  188.057547  -380.615053  -431.447946  569.051758 ; -18995.625286  386332.370464  -403710.859467  1637.374851  1654417.988912  -74.953942  475234.501520  1049.449817  1836.756123  874.596918  5242.769493  195141.794352  119.736060  129.795004  1808.549830  546633.776456  1371.449333  163548.752479  -360306.443698  -410655.392234  537556.423770 ; -234.619667  -34.675098  317.459702  -0.028127  -74.953942  14.396936  -519.286414  9.970386  12.973730  9.941160  61.075702  102.528120  -5.397045  -5.265886  3.046381  -65.961374  17.053106  -215.987568  102.981433  345.139999  -379.068909 ; 50188.026041  -665950.512052  -1148950.018390  517.812924  475234.501520  -519.286414  1249919.203174  640.954436  980.316450  294.928096  2569.928488  -122475.369344  344.677763  -72.241210  -723.071279  1152521.908103  -180585.056620  707939.474139  -504409.030381  -548829.059700  1042754.064586 ; 478.607322  296.184995  -580.474849  0.928584  1049.449817  9.970386  640.954436  74.557690  54.767677  27.969207  243.312679  -25.411363  7.093720  1.526466  -2.922608  232.372896  58.483737  380.328546  -396.651218  -649.581735  689.735276 ; 625.572036  764.616802  -876.314492  1.657179  1836.756123  12.973730  980.316450  54.767677  125.418909  70.834039  289.637246  -43.220414  8.502055  0.693059  2.277673  476.993950  -9.302063  596.341751  -586.792878  -1148.728089  995.163860 ; 243.206527  413.223224  -297.659003  0.806064  874.596918  9.941160  294.928096  27.969207  70.834039  41.703411  143.646615  17.624448  2.543499  -1.015070  1.482069  161.859288  10.253592  198.564138  -237.753622  -473.013381  360.549801 ; 1766.234296  2292.259806  -2572.272266  4.775931  5242.769493  61.075702  2569.928488  243.312679  289.637246  143.646615  1399.237077  -111.869526  23.473740  2.327608  5.709028  1471.312758  -92.312975  1752.380502  -1709.461292  -2911.588474  2857.733794 ; -17076.675133  82792.185422  110277.736396  197.005734  195141.794352  102.528120  -122475.369344  -25.411363  -43.220414  17.624448  -111.869526  170073.271391  -250.830654  42.298339  -94.304695  -34415.789890  47403.225366  -122183.727725  -67598.492796  62724.526977  -58176.971875 ; 471.722052  231.660945  -218.548167  0.117717  119.736060  -5.397045  344.677763  7.093720  8.502055  2.543499  23.473740  -250.830654  282.198862  29.516321  14.019071  -379.553667  165.248862  197.215835  27.066177  -274.334361  -22.215491 ; 196.126808  346.880128  138.160660  0.124586  129.795004  -5.265886  -72.241210  1.526466  0.693059  -1.015070  2.327608  42.298339  29.516321  39.233381  -0.093757  -403.456733  78.550073  -121.132756  70.849556  -75.100335  -50.227930 ; 44.537625  3242.774917  772.818256  1.948123  1808.549830  3.046381  -723.071279  -2.922608  2.277673  1.482069  5.709028  -94.304695  14.019071  -0.093757  38.479263  -696.475966  -380.448601  -244.731008  387.140228  -346.340247  -968.897084 ; 20038.222717  -645401.739811  -1068116.751993  590.330380  546633.776456  -65.961374  1152521.908103  232.372896  476.993950  161.859288  1471.312758  -34415.789890  -379.553667  -403.456733  -696.475966  1128566.441747  -154336.017913  629101.757727  -524831.144248  -482850.960842  981421.377930 ; -5733.631217  22151.628112  165255.701064  -14.795787  1371.449333  17.053106  -180585.056620  58.483737  -9.302063  10.253592  -92.312975  47403.225366  165.248862  78.550073  -380.448601  -154336.017913  53953.613865  -115792.096428  45233.494186  89016.199438  -131028.335707 ; 35532.098660  -388890.040041  -652158.257660  188.057547  163548.752479  -215.987568  707939.474139  380.328546  596.341751  198.564138  1752.380502  -122183.727725  197.215835  -121.132756  -244.731008  629101.757727  -115792.096428  422204.702067  -249375.587248  -305745.983622  568786.717237 ; -18227.735627  294874.259968  467497.419651  -380.615053  -360306.443698  102.981433  -504409.030381  -396.651218  -586.792878  -237.753622  -1709.461292  -67598.492796  27.066177  70.849556  387.140228  -524831.144248  45233.494186  -249375.587248  297556.014601  203660.625144  -450259.815847 ; -23071.212259  94531.139112  489018.075148  -431.447946  -410655.392234  345.139999  -548829.059700  -649.581735  -1148.728089  -473.013381  -2911.588474  62724.526977  -274.334361  -75.100335  -346.340247  -482850.960842  89016.199438  -305745.983622  203660.625144  338565.003689  -477606.466617 ; 31739.132842  -552398.922186  -956437.359464  569.051758  537556.423770  -379.068909  1042754.064586  689.735276  995.163860  360.549801  2857.733794  -58176.971875  -22.215491  -50.227930  -968.897084  981421.377930  -131028.335707  568786.717237  -450259.815847  -477606.466617  906826.689729 ;];
Results{1,4}={};
Results{1,3}=[0.000000,-648.973424,32834.682306,-404759.395378,-0.030553];
