# Supplementary material for: A Pareto approach to resolve the conflict between information gain and experimental costs: Multiple-criteria design of carbon labeling experiments
Source: PLoS Comput Biol. 2018 Oct 31;14(10):e1006533. doi: 10.1371/journal.pcbi.1006533 (PMC6209137; doi:10.1371/journal.pcbi.1006533)
Supplement: S3 File — ZIP archive containing information criteria for flux space samples and Matlab scripts to evaluate variations. (ZIP) [file pcbi.1006533.s009.zip › Sensitivity/Sensitivity_3D_CNMR/Result1109CNMR.m]

function Results=Result1109CNMR()
Results{1,5}=[ 0.001000  0.001000  0.001000  0.001000  0.001000  0.001000  0.001000  1.970784  0.001000  10.000000 ];
Results{1,6}=[ 10.000000  10.000000  10.000000  10.000000  10.000000  10.000000  10.000000  10.000000  10.000000  10.000000  10.000000  10.000000  10.000000  10.000000  10.000000  10.000000  10.000000  10.000000  10.000000  10.000000  10.000000  10.000000  10.000000  10.000000  10.000000  10.000000  10.000000  10.000000  10.000000  10.000000  10.000000  10.000000  10.000000  10.000000  10.000000  10.000000  10.000000  10.000000  10.000000  10.000000  9.715525  10.000000  10.000000  10.000000  9.715525  10.000000  10.000000  10.000000  10.000000  10.000000 ];
Results{1,1}=[32834.682306, 30029.595641, 120.000000, 2445.086665, 974.986521, 240.000000];
Results{1,2}=[ 51547.990360  -15711.805879  -41335.009607  -72.136613  -15072.290355  -136.194769  52798.339823  89.221759  3383.819155  -160.921249  4306.412970  -23937.497048  1841.375320  801.758419  -64.196449  3954.874308  -7354.306422  41441.808646  -18320.609797  -30556.631870  29710.704489 ; -15711.805879  1017494.494644  219032.158367  2007.395626  390643.988774  -115.242152  -221789.475852  90.236050  5529.544318  -110.661590  7351.056642  99426.517881  392.968381  824.847794  965.776631  -191034.585250  38997.027826  -158491.168593  51424.680690  42943.666228  -181011.886864 ; -41335.009607  219032.158367  911612.485403  -2400.017811  -344856.592411  146.076816  -1008195.209308  27.282379  -2927.636715  219.829101  -4529.208875  188862.773293  -607.357773  198.779715  -568.214802  -911845.746483  289461.508313  -602346.240442  354688.912316  535361.011308  -813539.988741 ; -72.136613  2007.395626  -2400.017811  79.647961  9877.774404  -0.598206  2788.062220  0.469160  35.872973  -0.911202  48.214565  1753.569693  0.470520  0.849398  5.435121  3478.741709  -47.405350  825.148671  -2572.706953  -2083.078378  3016.896654 ; -15072.290355  390643.988774  -344856.592411  9877.774404  1739150.311337  -64.443634  403900.751736  89.716080  6749.280233  -117.760163  9022.703918  302566.466664  95.739532  179.229808  942.728928  524613.844395  8035.751159  101925.248671  -405751.808865  -317213.475966  451167.617088 ; -136.194769  -115.242152  146.076816  -0.598206  -64.443634  5.894529  -265.279876  -0.617173  136.513744  7.647173  190.319453  6.607869  -5.878080  -6.134384  1.731379  -30.328909  -3.143760  -89.128311  84.060341  185.435710  -219.915880 ; 52798.339823  -221789.475852  -1008195.209308  2788.062220  403900.751736  -265.279876  1120155.739756  -3.363600  2768.933310  -339.294035  4127.359341  -207989.233088  1005.253827  71.627569  590.626550  1002624.229956  -316221.063385  666140.042481  -394017.179102  -605334.253338  907299.991092 ; 89.221759  90.236050  27.282379  0.469160  89.716080  -0.617173  -3.363600  5.773195  -47.731639  -2.068799  -6.434645  52.783259  1.735080  -0.020018  -1.989204  -100.931218  61.752669  -34.804515  -28.528158  -26.689422  43.543743 ; 3383.819155  5529.544318  -2927.636715  35.872973  6749.280233  136.513744  2768.933310  -47.731639  6878.804302  257.466583  8503.730310  441.596671  116.034245  41.934826  -9.242218  866.923514  242.474402  1947.462019  -2531.725314  -4324.939604  3705.571344 ; -160.921249  -110.661590  219.829101  -0.911202  -117.760163  7.647173  -339.294035  -2.068799  257.466583  45.946981  278.368974  33.288393  -7.341783  -6.716047  1.313767  -103.878986  19.683080  -155.253779  120.951750  136.439365  -251.884952 ; 4306.412970  7351.056642  -4529.208875  48.214565  9022.703918  190.319453  4127.359341  -6.434645  8503.730310  278.368974  11375.385595  253.129305  157.421537  64.939015  -1.399332  2032.877970  -110.914711  3127.423298  -3505.969997  -5710.595580  5152.506770 ; -23937.497048  99426.517881  188862.773293  1753.569693  302566.466664  6.607869  -207989.233088  52.783259  441.596671  33.288393  253.129305  245858.493966  -802.566816  98.557728  -248.792105  -95993.818240  101489.815077  -193786.116428  -71446.622945  110591.726479  -115999.051807 ; 1841.375320  392.968381  -607.357773  0.470520  95.739532  -5.878080  1005.253827  1.735080  116.034245  -7.341783  157.421537  -802.566816  1300.235481  89.853390  27.377770  -1254.275847  781.322595  733.802672  -20.240963  -649.224185  -158.740224 ; 801.758419  824.847794  198.779715  0.849398  179.229808  -6.134384  71.627569  -0.020018  41.934826  -6.716047  64.939015  98.557728  89.853390  227.762914  -13.353604  -1025.634102  236.417880  -152.358728  35.315620  -274.689742  48.833894 ; -64.196449  965.776631  -568.214802  5.435121  942.728928  1.731379  590.626550  -1.989204  -9.242218  1.313767  -1.399332  -248.792105  27.377770  -13.353604  26.416265  816.608998  -444.268685  515.661345  -243.243910  -324.101346  103.146695 ; 3954.874308  -191034.585250  -911845.746483  3478.741709  524613.844395  -30.328909  1002624.229956  -100.931218  866.923514  -103.878986  2032.877970  -95993.818240  -1254.275847  -1025.634102  816.608998  978360.730097  -278780.404164  568324.023411  -414919.670185  -526879.893072  831220.416772 ; -7354.306422  38997.027826  289461.508313  -47.405350  8035.751159  -3.143760  -316221.063385  61.752669  242.474402  19.683080  -110.914711  101489.815077  781.322595  236.417880  -444.268685  -278780.404164  117378.247397  -205794.615581  81030.296771  160901.418673  -236786.906339 ; 41441.808646  -158491.168593  -602346.240442  825.148671  101925.248671  -89.128311  666140.042481  -34.804515  1947.462019  -155.253779  3127.423298  -193786.116428  733.802672  -152.358728  515.661345  568324.023411  -205794.615581  424042.683659  -189687.383153  -351525.917235  514345.525904 ; -18320.609797  51424.680690  354688.912316  -2572.706953  -405751.808865  84.060341  -394017.179102  -28.528158  -2531.725314  120.951750  -3505.969997  -71446.622945  -20.240963  35.315620  -243.243910  -414919.670185  81030.296771  -189687.383153  245208.186237  208279.476017  -348904.396825 ; -30556.631870  42943.666228  535361.011308  -2083.078378  -317213.475966  185.435710  -605334.253338  -26.689422  -4324.939604  136.439365  -5710.595580  110591.726479  -649.224185  -274.689742  -324.101346  -526879.893072  160901.418673  -351525.917235  208279.476017  385952.622079  -512748.071922 ; 29710.704489  -181011.886864  -813539.988741  3016.896654  451167.617088  -219.915880  907299.991092  43.543743  3705.571344  -251.884952  5152.506770  -115999.051807  -158.740224  48.833894  103.146695  831220.416772  -236786.906339  514345.525904  -348904.396825  -512748.071922  773051.783002 ;];
Results{1,4}={};
Results{1,3}=[0.000000,-1340.277994,32834.682306,-382369.506436,-0.423177];
