# Supplementary material for: A Pareto approach to resolve the conflict between information gain and experimental costs: Multiple-criteria design of carbon labeling experiments
Source: PLoS Comput Biol. 2018 Oct 31;14(10):e1006533. doi: 10.1371/journal.pcbi.1006533 (PMC6209137; doi:10.1371/journal.pcbi.1006533)
Supplement: S3 File — ZIP archive containing information criteria for flux space samples and Matlab scripts to evaluate variations. (ZIP) [file pcbi.1006533.s009.zip › Sensitivity/Sensitivity_3D_CNMR/Result110CNMR.m]

function Results=Result110CNMR()
Results{1,5}=[ 0.001000  0.001000  0.001000  0.001000  0.001000  0.001000  0.001000  1.970784  0.001000  10.000000 ];
Results{1,6}=[ 10.000000  10.000000  10.000000  10.000000  10.000000  10.000000  10.000000  10.000000  10.000000  10.000000  10.000000  10.000000  10.000000  10.000000  10.000000  10.000000  10.000000  10.000000  10.000000  10.000000  10.000000  10.000000  10.000000  10.000000  10.000000  10.000000  10.000000  10.000000  10.000000  10.000000  10.000000  10.000000  10.000000  10.000000  10.000000  10.000000  10.000000  10.000000  10.000000  10.000000  9.715525  10.000000  10.000000  10.000000  9.715525  10.000000  10.000000  10.000000  10.000000  10.000000 ];
Results{1,1}=[32834.682306, 30029.595641, 120.000000, 2445.086665, 974.986521, 240.000000];
Results{1,2}=[ 26474.268294  -20213.515866  -35441.172100  -25.099698  -20664.237510  -47.065517  43943.379250  4.812578  2883.782130  -166.947725  3269.140273  -11690.460364  770.615630  311.624197  113.382597  14432.111911  -1993.592645  29041.751241  -17007.084593  -22750.462279  27847.088479 ; -20213.515866  1470819.621973  510245.485451  726.246954  506820.322717  -48.844081  -516651.663786  8.953589  5957.388170  -181.500293  6768.455139  48313.283748  204.357727  540.117822  2588.397378  -517675.228996  3830.995681  -299608.580545  245891.842801  57936.211557  -443287.532843 ; -35441.172100  510245.485451  934624.269982  -1614.636939  -1078242.072193  87.997695  -1032271.214885  8.125013  -6079.649794  395.669361  -8252.568202  23843.231835  -550.842025  151.674773  -172.554322  -958367.913557  43686.902134  -544909.633983  457104.179132  517344.925038  -926199.978112 ; -25.099698  726.246954  -1614.636939  16.051161  6629.048898  -0.096585  1850.955430  0.004362  22.425468  -0.777430  27.517767  372.814176  0.242999  0.346479  3.357694  1953.988511  -7.281678  778.391377  -1143.865549  -1299.203116  1934.286151 ; -20664.237510  506820.322717  -1078242.072193  6629.048898  4659398.427421  -74.280423  1240201.414473  7.837593  16493.744586  -569.053252  19883.831083  245851.946631  176.372665  260.248623  2153.863802  1310006.561842  1681.474198  517180.040806  -767042.716294  -881365.732976  1308439.634669 ; -47.065517  -48.844081  87.997695  -0.096585  -74.280423  1.821882  -137.377053  -0.261903  160.087973  2.556793  170.484146  14.102619  -1.872657  -2.189260  0.560367  -36.041160  2.486670  -54.097960  34.702047  93.601022  -112.128409 ; 43943.379250  -516651.663786  -1032271.214885  1850.955430  1240201.414473  -137.377053  1146228.105139  -7.873868  7498.136558  -505.133125  9733.411273  -29935.267312  823.038116  22.138513  258.885031  1052099.560526  -48191.418180  603094.127535  -502725.411327  -590824.961641  1030819.807509 ; 4.812578  8.953589  8.125013  0.004362  7.837593  -0.261903  -7.873868  0.238914  -46.124352  -0.191172  -33.013728  4.231163  -0.057746  -0.164147  -0.349514  -14.391411  2.307548  -7.721644  1.390175  4.092759  0.011052 ; 2883.782130  5957.388170  -6079.649794  22.425468  16493.744586  160.087973  7498.136558  -46.124352  22793.310147  190.998231  22336.589573  -41.035340  72.006420  10.339377  -0.902463  3984.779307  -22.396381  3660.054387  -3668.014533  -7878.361499  7460.584175 ; -166.947725  -181.500293  395.669361  -0.777430  -569.053252  2.556793  -505.133125  -0.191172  190.998231  60.273244  179.520893  46.517655  -6.061101  -4.942661  0.718275  -252.373430  12.947469  -254.418818  192.786128  282.342296  -448.753467 ; 3269.140273  6768.455139  -8252.568202  27.517767  19883.831083  170.484146  9733.411273  -33.013728  22336.589573  179.520893  23367.187528  -341.317863  95.355909  27.475179  23.374048  6084.252103  -203.308296  5170.317004  -4725.215286  -9377.709041  9326.138985 ; -11690.460364  48313.283748  23843.231835  372.814176  245851.946631  14.102619  -29935.267312  4.231163  -41.035340  46.517655  -341.317863  131086.725879  -422.475889  54.786053  -179.154290  40643.500811  8049.845842  -57530.366411  -83789.292273  27451.531188  2690.895062 ; 770.615630  204.357727  -550.842025  0.242999  176.372665  -1.872657  823.038116  -0.057746  72.006420  -6.061101  95.355909  -422.475889  676.143868  72.267722  27.548654  -428.929528  100.845283  436.890596  -64.522623  -520.086243  98.104716 ; 311.624197  540.117822  151.674773  0.346479  260.248623  -2.189260  22.138513  -0.164147  10.339377  -4.942661  27.475179  54.786053  72.267722  143.174687  -3.070114  -623.959972  38.861452  -171.958870  109.096426  -187.438480  -2.643605 ; 113.382597  2588.397378  -172.554322  3.357694  2153.863802  0.560367  258.885031  -0.349514  -0.902463  0.718275  23.374048  -179.154290  27.548654  -3.070114  38.290432  247.948412  -140.008496  313.953725  -85.220473  -539.110420  -140.189171 ; 14432.111911  -517675.228996  -958367.913557  1953.988511  1310006.561842  -36.041160  1052099.560526  -14.391411  3984.779307  -252.373430  6084.252103  40643.500811  -428.929528  -623.959972  247.948412  1032699.929997  -40573.449521  535258.992921  -516334.939008  -518426.435619  962424.417570 ; -1993.592645  3830.995681  43686.902134  -7.281678  1681.474198  2.486670  -48191.418180  2.307548  -22.396381  12.947469  -203.308296  8049.845842  100.845283  38.861452  -140.008496  -40573.449521  4943.676161  -28945.154192  14048.219309  25275.038881  -38140.181154 ; 29041.751241  -299608.580545  -544909.633983  778.391377  517180.040806  -54.097960  603094.127535  -7.721644  3660.054387  -254.418818  5170.317004  -57530.366411  436.890596  -171.958870  313.953725  535258.992921  -28945.154192  334661.301183  -236371.532041  -304903.484647  525616.963031 ; -17007.084593  245891.842801  457104.179132  -1143.865549  -767042.716294  34.702047  -502725.411327  1.390175  -3668.014533  192.786128  -4725.215286  -83789.292273  -64.522623  109.096426  -85.220473  -516334.939008  14048.219309  -236371.532041  301011.569829  240544.987208  -470566.611485 ; -22750.462279  57936.211557  517344.925038  -1299.203116  -881365.732976  93.601022  -590824.961641  4.092759  -7878.361499  282.342296  -9377.709041  27451.531188  -520.086243  -187.438480  -539.110420  -518426.435619  25275.038881  -304903.484647  240544.987208  389114.418434  -552218.859149 ; 27847.088479  -443287.532843  -926199.978112  1934.286151  1308439.634669  -112.128409  1030819.807509  0.011052  7460.584175  -448.753467  9326.138985  2690.895062  98.104716  -2.643605  -140.189171  962424.417570  -38140.181154  525616.963031  -470566.611485  -552218.859149  958154.260096 ;];
Results{1,4}={};
Results{1,3}=[0.000000,-882.946296,32834.682306,-544586.336488,-0.013774];
