# Supplementary material for: A Pareto approach to resolve the conflict between information gain and experimental costs: Multiple-criteria design of carbon labeling experiments
Source: PLoS Comput Biol. 2018 Oct 31;14(10):e1006533. doi: 10.1371/journal.pcbi.1006533 (PMC6209137; doi:10.1371/journal.pcbi.1006533)
Supplement: S3 File — ZIP archive containing information criteria for flux space samples and Matlab scripts to evaluate variations. (ZIP) [file pcbi.1006533.s009.zip › Sensitivity/Sensitivity_3D_CNMR/Result1110CNMR.m]

function Results=Result1110CNMR()
Results{1,5}=[ 0.001000  0.001000  0.001000  0.001000  0.001000  0.001000  0.001000  1.970784  0.001000  10.000000 ];
Results{1,6}=[ 10.000000  10.000000  10.000000  10.000000  10.000000  10.000000  10.000000  10.000000  10.000000  10.000000  10.000000  10.000000  10.000000  10.000000  10.000000  10.000000  10.000000  10.000000  10.000000  10.000000  10.000000  10.000000  10.000000  10.000000  10.000000  10.000000  10.000000  10.000000  10.000000  10.000000  10.000000  10.000000  10.000000  10.000000  10.000000  10.000000  10.000000  10.000000  10.000000  10.000000  9.715525  10.000000  10.000000  10.000000  9.715525  10.000000  10.000000  10.000000  10.000000  10.000000 ];
Results{1,1}=[32834.682306, 30029.595641, 120.000000, 2445.086665, 974.986521, 240.000000];
Results{1,2}=[ 51766.599420  -31932.775530  -53955.429377  -21.942099  -23145.817482  -294.095911  66173.027735  700.715205  1233.989938  341.823627  3056.447511  -17306.739705  3686.832002  1139.177005  -144.653170  18286.070273  -2594.933906  45013.599254  -27619.765413  -37812.939274  48180.112092 ; -31932.775530  2671019.015116  771082.146046  584.932636  457811.152030  -288.658787  -787895.683600  751.336577  2437.506916  798.218719  6405.464736  23443.159427  458.135473  1917.353401  2456.954445  -810039.929134  4409.543124  -436036.832219  410796.108856  125998.111400  -703437.574548 ; -53955.429377  771082.146046  896361.563691  -1285.820777  -841829.351927  381.367484  -985980.073877  -864.918933  -1892.515416  -507.710363  -4804.158986  108782.654456  -2005.238039  479.133269  -54.372374  -899636.240435  49732.706023  -544054.649180  413145.247557  478804.202446  -896847.819068 ; -21.942099  584.932636  -1285.820777  25.896948  5695.643409  -0.722627  1478.593179  2.220240  8.192185  2.594338  21.719301  -9.958570  0.331230  0.922711  2.277187  1419.948814  -11.921046  704.934296  -690.383390  -1022.724524  1485.240773 ; -23145.817482  457811.152030  -841829.351927  5695.643409  4261969.969031  -472.680396  971420.005563  2332.592597  5581.921679  1784.471472  14050.421977  -14326.604199  234.878011  670.144368  1509.311234  931146.065818  2529.482013  459520.589220  -446541.980314  -687232.207781  987640.056892 ; -294.095911  -288.658787  381.367484  -0.722627  -472.680396  13.559793  -611.914499  7.694352  19.680914  11.271958  74.818052  56.752198  -21.748455  -24.386475  3.638439  -119.701465  8.308812  -239.850109  178.124214  461.631238  -530.383006 ; 66173.027735  -787895.683600  -985980.073877  1478.593179  971420.005563  -611.914499  1090760.437226  1031.202118  2191.370136  540.413227  5209.770050  -126298.374029  2817.387332  59.544788  72.517665  980878.259540  -54938.161480  600972.559948  -450285.655292  -545814.934340  993671.675591 ; 700.715205  751.336577  -864.918933  2.220240  2332.592597  7.694352  1031.202118  78.972528  74.673440  27.259180  290.019466  -102.996196  48.149985  9.049801  -5.258910  312.379120  17.604785  566.870794  -476.954408  -944.458712  1098.650008 ; 1233.989938  2437.506916  -1892.515416  8.192185  5581.921679  19.680914  2191.370136  74.673440  267.260069  113.899323  589.707975  -368.392990  94.510779  23.951856  0.326597  993.928927  -34.972595  1318.493918  -955.063555  -2210.582508  2213.651243 ; 341.823627  798.218719  -507.710363  2.594338  1784.471472  11.271958  540.413227  27.259180  113.899323  52.443938  213.794594  -96.408667  25.503146  -0.131006  0.866767  264.477468  -5.959901  355.490616  -263.123800  -647.804623  596.071804 ; 3056.447511  6405.464736  -4804.158986  21.719301  14050.421977  74.818052  5209.770050  290.019466  589.707975  213.794594  2126.401422  -939.234931  233.490979  65.975510  0.824391  2619.520118  -116.598378  3361.631432  -2423.374191  -5170.063639  5554.596629 ; -17306.739705  23443.159427  108782.654456  -9.958570  -14326.604199  56.752198  -126298.374029  -102.996196  -368.392990  -96.408667  -939.234931  128813.785520  -1821.294108  113.289403  -338.392414  -57900.052994  11431.833994  -104824.055899  -28439.328416  92268.815347  -96859.022343 ; 3686.832002  458.135473  -2005.238039  0.331230  234.878011  -21.748455  2817.387332  48.149985  94.510779  25.503146  233.490979  -1821.294108  4612.341027  149.428742  77.088217  -1623.578121  465.435758  2000.829390  -278.354536  -1852.784384  372.719172 ; 1139.177005  1917.353401  479.133269  0.922711  670.144368  -24.386475  59.544788  9.049801  23.951856  -0.131006  65.975510  113.289403  149.428742  1003.901917  -41.888653  -1694.851425  118.542459  -327.432687  190.542608  -624.081403  -39.709674 ; -144.653170  2456.954445  -54.372374  2.277187  1509.311234  3.638439  72.517665  -5.258910  0.326597  0.866767  0.824391  -338.392414  77.088217  -41.888653  31.824152  261.735674  -126.245886  237.645479  119.490346  -283.512146  -266.463177 ; 18286.070273  -810039.929134  -899636.240435  1419.948814  931146.065818  -119.701465  980878.259540  312.379120  993.928927  264.477468  2619.520118  -57900.052994  -1623.578121  -1694.851425  261.735674  951346.583903  -48883.282694  525804.487802  -445845.274446  -456132.269125  900257.986549 ; -2594.933906  4409.543124  49732.706023  -11.921046  2529.482013  8.308812  -54938.161480  17.604785  -34.972595  -5.959901  -116.598378  11431.833994  465.435758  118.542459  -126.245886  -48883.282694  5971.622263  -32800.727062  18812.401180  29663.689141  -47536.731811 ; 45013.599254  -436036.832219  -544054.649180  704.934296  459520.589220  -239.850109  600972.559948  566.870794  1318.493918  355.490616  3361.631432  -104824.055899  2000.829390  -327.432687  237.645479  525804.487802  -32800.727062  346285.997378  -227527.536710  -300588.863943  534986.294625 ; -27619.765413  410796.108856  413145.247557  -690.383390  -446541.980314  178.124214  -450285.655292  -476.954408  -955.063555  -263.123800  -2423.374191  -28439.328416  -278.354536  190.542608  119.490346  -445845.274446  18812.401180  -227527.536710  247775.766894  195129.916411  -416209.878982 ; -37812.939274  125998.111400  478804.202446  -1022.724524  -687232.207781  461.631238  -545814.934340  -944.458712  -2210.582508  -647.804623  -5170.063639  92268.815347  -1852.784384  -624.081403  -283.512146  -456132.269125  29663.689141  -300588.863943  195129.916411  357109.440383  -514217.442004 ; 48180.112092  -703437.574548  -896847.819068  1485.240773  987640.056892  -530.383006  993671.675591  1098.650008  2213.651243  596.071804  5554.596629  -96859.022343  372.719172  -39.709674  -266.463177  900257.986549  -47536.731811  534986.294625  -416209.878982  -514217.442004  929345.953521 ;];
Results{1,4}={};
Results{1,3}=[0.000000,-1083.504856,32834.682306,-568892.349340,-0.150157];
