# Supplementary material for: A Pareto approach to resolve the conflict between information gain and experimental costs: Multiple-criteria design of carbon labeling experiments
Source: PLoS Comput Biol. 2018 Oct 31;14(10):e1006533. doi: 10.1371/journal.pcbi.1006533 (PMC6209137; doi:10.1371/journal.pcbi.1006533)
Supplement: S3 File — ZIP archive containing information criteria for flux space samples and Matlab scripts to evaluate variations. (ZIP) [file pcbi.1006533.s009.zip › Sensitivity/Sensitivity_3D_CNMR/Result1111CNMR.m]

function Results=Result1111CNMR()
Results{1,5}=[ 0.001000  0.001000  0.001000  0.001000  0.001000  0.001000  0.001000  1.970784  0.001000  10.000000 ];
Results{1,6}=[ 10.000000  10.000000  10.000000  10.000000  10.000000  10.000000  10.000000  10.000000  10.000000  10.000000  10.000000  10.000000  10.000000  10.000000  10.000000  10.000000  10.000000  10.000000  10.000000  10.000000  10.000000  10.000000  10.000000  10.000000  10.000000  10.000000  10.000000  10.000000  10.000000  10.000000  10.000000  10.000000  10.000000  10.000000  10.000000  10.000000  10.000000  10.000000  10.000000  10.000000  9.715525  10.000000  10.000000  10.000000  9.715525  10.000000  10.000000  10.000000  10.000000  10.000000 ];
Results{1,1}=[32834.682306, 30029.595641, 120.000000, 2445.086665, 974.986521, 240.000000];
Results{1,2}=[ 28710.068706  -31888.064635  -43726.360105  -26.356250  -14801.880357  -246.559119  51818.026348  505.858022  687.591029  278.397140  1780.360883  -9816.894390  2927.007023  479.574028  -10.645353  22662.865925  -1111.279019  32713.862502  -22872.746288  -25873.322238  37740.454213 ; -31888.064635  2658833.848349  1354401.828025  934.618774  360263.900506  -213.460483  -1397247.834093  430.605624  1257.006249  593.815418  3636.331958  28190.051694  12.678673  1590.308540  4187.261085  -1437067.856183  2489.601407  -755108.099670  723363.108810  257489.121433  -1237109.736989 ; -43726.360105  1354401.828025  1204453.049686  -2158.780023  -584146.968386  381.850453  -1291948.862679  -850.302885  -1230.632644  -474.942863  -3226.510035  58830.775450  -2529.028674  723.218787  1448.587403  -1242565.791726  25342.988008  -694140.536817  600876.500775  472416.397896  -1157924.918761 ; -26.356250  934.618774  -2158.780023  111.581903  7725.452340  -2.077755  2506.244047  4.304084  10.430322  4.446087  29.763680  122.921340  0.876588  1.910254  4.985174  2435.927093  -18.732543  1151.638141  -1251.812351  -1830.622849  2555.426080 ; -14801.880357  360263.900506  -584146.968386  7725.452340  2520549.222238  -420.745783  680781.175562  1694.779173  3148.493741  1400.887424  8545.068662  14771.138665  270.534972  603.004855  1407.821619  659676.782296  1045.772642  312437.681179  -329607.889781  -521544.068125  713042.618499 ; -246.559119  -213.460483  381.850453  -2.077755  -420.745783  15.685548  -622.920204  9.645311  10.002941  7.802812  59.536056  48.705365  -27.759269  -26.845222  3.539198  -129.307870  6.005798  -230.453732  166.736872  472.626870  -504.917641 ; 51818.026348  -1397247.834093  -1291948.862679  2506.244047  680781.175562  -622.920204  1392406.575717  969.957574  1457.241279  537.358855  3440.862270  -69756.155017  3402.193997  -261.590130  -1463.568262  1324886.775883  -27958.521193  747165.146228  -639490.589064  -530018.475263  1249813.256047 ; 505.858022  430.605624  -850.302885  4.304084  1694.779173  9.645311  969.957574  74.547858  56.632329  28.421734  237.578202  -92.530480  56.471392  4.304465  -2.133730  422.179884  5.182481  539.858257  -459.762431  -891.036634  1004.341461 ; 687.591029  1257.006249  -1230.632644  10.430322  3148.493741  10.002941  1457.241279  56.632329  124.044962  68.629351  293.087792  -193.966029  82.829299  9.458170  3.599190  683.898123  -15.714369  825.518906  -633.898008  -1545.290067  1441.116306 ; 278.397140  593.815418  -474.942863  4.446087  1400.887424  7.802812  537.358855  28.421734  68.629351  40.259070  137.368115  -75.793190  33.136055  -1.872372  2.212031  258.226448  -4.548088  321.404014  -250.636266  -653.511227  563.723870 ; 1780.360883  3636.331958  -3226.510035  29.763680  8545.068662  59.536056  3440.862270  237.578202  293.087792  137.368115  1319.515856  -498.249202  214.048847  27.907902  10.049450  1848.703903  -56.436930  2178.086426  -1671.947477  -3757.244176  3746.669975 ; -9816.894390  28190.051694  58830.775450  122.921340  14771.138665  48.705365  -69756.155017  -92.530480  -193.966029  -75.793190  -498.249202  114621.441687  -1948.027221  63.402036  -299.384695  -9898.607973  4975.862778  -70802.081177  -49316.827506  57325.020291  -45148.869255 ; 2927.007023  12.678673  -2529.028674  0.876588  270.534972  -27.759269  3402.193997  56.471392  82.829299  33.136055  214.048847  -1948.027221  5970.687489  255.831861  140.812535  -731.489863  374.308607  2215.035368  -445.364024  -2227.866769  619.886387 ; 479.574028  1590.308540  723.218787  1.910254  603.004855  -26.845222  -261.590130  4.304465  9.458170  -1.872372  27.907902  63.402036  255.831861  1122.579469  -38.691224  -1490.913597  89.268368  -520.079806  420.249847  -482.819609  -369.848560 ; -10.645353  4187.261085  1448.587403  4.985174  1407.821619  3.539198  -1463.568262  -2.133730  3.599190  2.212031  10.049450  -299.384695  140.812535  -38.691224  45.560699  -1448.517722  -98.710659  -563.484643  889.671696  0.853408  -1679.126531 ; 22662.865925  -1437067.856183  -1242565.791726  2435.927093  659676.782296  -129.307870  1324886.775883  422.179884  683.898123  258.226448  1848.703903  -9898.607973  -731.489863  -1490.913597  -1448.517722  1324024.779119  -24250.862385  697755.278892  -654883.430338  -461017.850322  1195890.958515 ; -1111.279019  2489.601407  25342.988008  -18.732543  1045.772642  6.005798  -27958.521193  5.182481  -15.714369  -4.548088  -56.436930  4975.862778  374.308607  89.268368  -98.710659  -24250.862385  2532.593908  -16826.596977  8697.159827  14740.965538  -22719.805298 ; 32713.862502  -755108.099670  -694140.536817  1151.638141  312437.681179  -230.453732  747165.146228  539.858257  825.518906  321.404014  2178.086426  -70802.081177  2215.035368  -520.079806  -563.484643  697755.278892  -16826.596977  414634.131022  -322180.050673  -284005.038437  659067.213390 ; -22872.746288  723363.108810  600876.500775  -1251.812351  -329607.889781  166.736872  -639490.589064  -459.762431  -633.898008  -250.636266  -1671.947477  -49316.827506  -445.364024  420.249847  889.671696  -654883.430338  8697.159827  -322180.050673  360204.352330  206801.775724  -581690.395265 ; -25873.322238  257489.121433  472416.397896  -1830.622849  -521544.068125  472.626870  -530018.475263  -891.036634  -1545.290067  -653.511227  -3757.244176  57325.020291  -2227.866769  -482.819609  0.853408  -461017.850322  14740.965538  -284005.038437  206801.775724  310636.459352  -494038.419642 ; 37740.454213  -1237109.736989  -1157924.918761  2555.426080  713042.618499  -504.917641  1249813.256047  1004.341461  1441.116306  563.723870  3746.669975  -45148.869255  619.886387  -369.848560  -1679.126531  1195890.958515  -22719.805298  659067.213390  -581690.395265  -494038.419642  1145681.782787 ;];
Results{1,4}={};
Results{1,3}=[0.000000,-1007.819667,32834.682306,-546957.750845,-0.059429];
