# Supplementary material for: A Pareto approach to resolve the conflict between information gain and experimental costs: Multiple-criteria design of carbon labeling experiments
Source: PLoS Comput Biol. 2018 Oct 31;14(10):e1006533. doi: 10.1371/journal.pcbi.1006533 (PMC6209137; doi:10.1371/journal.pcbi.1006533)
Supplement: S3 File — ZIP archive containing information criteria for flux space samples and Matlab scripts to evaluate variations. (ZIP) [file pcbi.1006533.s009.zip › Sensitivity/Sensitivity_3D_CNMR/Result1112CNMR.m]

function Results=Result1112CNMR()
Results{1,5}=[ 0.001000  0.001000  0.001000  0.001000  0.001000  0.001000  0.001000  1.970784  0.001000  10.000000 ];
Results{1,6}=[ 10.000000  10.000000  10.000000  10.000000  10.000000  10.000000  10.000000  10.000000  10.000000  10.000000  10.000000  10.000000  10.000000  10.000000  10.000000  10.000000  10.000000  10.000000  10.000000  10.000000  10.000000  10.000000  10.000000  10.000000  10.000000  10.000000  10.000000  10.000000  10.000000  10.000000  10.000000  10.000000  10.000000  10.000000  10.000000  10.000000  10.000000  10.000000  10.000000  10.000000  9.715525  10.000000  10.000000  10.000000  9.715525  10.000000  10.000000  10.000000  10.000000  10.000000 ];
Results{1,1}=[32834.682306, 30029.595641, 120.000000, 2445.086665, 974.986521, 240.000000];
Results{1,2}=[ 41587.978837  -44054.737072  -63246.347384  -5.645037  -17122.788938  -296.519279  73357.119125  654.397823  783.254764  356.370995  2292.637560  -20169.703724  173.541139  186.712078  3.610499  34657.566173  -6122.375620  49623.765821  -28829.706396  -35032.961240  52969.470001 ; -44054.737072  1994345.936821  1049448.377962  143.999372  347481.592610  -62.624290  -1084034.863061  359.860209  915.882330  518.204954  2860.363621  60781.817023  134.927375  312.380923  3571.976920  -1087543.240298  11465.586890  -601921.508902  537160.686310  195874.334824  -945237.630531 ; -63246.347384  1049448.377962  1155001.425852  -183.304680  -367471.719147  364.789279  -1244028.387610  -817.182890  -1050.487320  -445.993524  -3108.244498  105703.401375  -64.691764  94.546408  1153.942976  -1178191.732740  97236.488014  -691963.963225  555508.281410  486117.490574  -1090388.311201 ; -5.645037  143.999372  -183.304680  0.767475  679.773887  -0.062533  213.237822  0.550760  0.860320  0.446975  2.555828  45.998885  0.013747  0.025840  0.570581  226.098970  -4.599421  87.446552  -132.315311  -168.867062  226.489220 ; -17122.788938  347481.592610  -367471.719147  679.773887  1585349.201101  -123.657710  431828.859382  1350.640762  2078.581741  1080.684471  6111.726716  112161.016281  34.548909  68.213467  1244.657985  465486.174669  1628.906256  166822.629223  -279799.418254  -360960.835294  472706.181524 ; -296.519279  -62.624290  364.789279  -0.062533  -123.657710  14.031139  -569.764188  8.982180  11.994455  9.215931  53.990306  97.597335  -1.554558  -3.327640  2.524610  -96.279302  19.812350  -246.739189  141.736549  389.588102  -447.959800 ; 73357.119125  -1084034.863061  -1244028.387610  213.237822  431828.859382  -569.764188  1345510.173217  931.669923  1200.293267  481.400879  3296.077509  -120071.958947  103.644506  -54.295266  -1141.060423  1262383.247838  -107018.127029  748066.250664  -594271.521974  -544064.876237  1180769.058021 ; 654.397823  359.860209  -817.182890  0.550760  1350.640762  8.982180  931.669923  87.884924  58.859081  31.964113  265.463588  -98.106393  2.231564  1.313275  -3.647402  362.079457  17.597506  560.918397  -481.120891  -838.895308  933.943006 ; 783.254764  915.882330  -1050.487320  0.860320  2078.581741  11.994455  1200.293267  58.859081  128.810935  75.891568  286.554272  -167.273635  2.260495  0.606720  1.081780  546.946988  -46.403876  758.014067  -599.169746  -1298.081791  1170.268864 ; 356.370995  518.204954  -445.993524  0.446975  1080.684471  9.215931  481.400879  31.964113  75.891568  45.712695  152.826044  -58.708307  0.836193  -0.311974  0.757348  226.363005  -14.407801  323.438124  -271.748133  -610.956934  508.138528 ; 2292.637560  2860.363621  -3108.244498  2.555828  6111.726716  53.990306  3296.077509  265.463588  286.554272  152.826044  1454.400276  -473.748612  6.276947  1.695850  2.064313  1663.079608  -175.367540  2247.520590  -1786.146102  -3388.488443  3420.779708 ; -20169.703724  60781.817023  105703.401375  45.998885  112161.016281  97.597335  -120071.958947  -98.106393  -167.273635  -58.708307  -473.748612  145043.377650  -75.374639  10.994496  -149.918043  -44443.019255  26953.376888  -109541.848709  -43275.715968  74657.090792  -78571.038490 ; 173.541139  134.927375  -64.691764  0.013747  34.548909  -1.554558  103.644506  2.231564  2.260495  0.836193  6.276947  -75.374639  36.499307  5.819806  2.090693  -131.576955  25.442811  63.953062  10.447000  -89.936475  9.138689 ; 186.712078  312.380923  94.546408  0.025840  68.213467  -3.327640  -54.295266  1.313275  0.606720  -0.311974  1.695850  10.994496  5.819806  13.687636  0.715485  -300.458394  28.127393  -65.604368  52.196182  -51.363072  -41.715939 ; 3.610499  3571.976920  1153.942976  0.570581  1244.657985  2.524610  -1141.060423  -3.647402  1.081780  0.757348  2.064313  -149.918043  2.090693  0.715485  27.213641  -1139.263727  -220.244167  -473.287678  647.556709  -101.463486  -1269.373923 ; 34657.566173  -1087543.240298  -1178191.732740  226.098970  465486.174669  -96.279302  1262383.247838  362.079457  546.946988  226.363005  1663.079608  -44443.019255  -131.576955  -300.458394  -1139.263727  1250198.512699  -93105.245382  682057.402658  -607767.022741  -476366.435120  1119447.751087 ; -6122.375620  11465.586890  97236.488014  -4.599421  1628.906256  19.812350  -107018.127029  17.597506  -46.403876  -14.407801  -175.367540  26953.376888  25.442811  28.127393  -220.244167  -93105.245382  22383.260207  -66722.542927  32969.085925  55525.387858  -86036.689083 ; 49623.765821  -601921.508902  -691963.963225  87.446552  166822.629223  -246.739189  748066.250664  560.918397  758.014067  323.438124  2247.520590  -109541.848709  63.953062  -65.604368  -473.287678  682057.402658  -66722.542927  433082.644718  -303204.294662  -302704.344275  641701.497264 ; -28829.706396  537160.686310  555508.281410  -132.315311  -279799.418254  141.736549  -594271.521974  -481.120891  -599.169746  -271.748133  -1786.146102  -43275.715968  10.447000  52.196182  647.556709  -607767.022741  32969.085925  -303204.294662  336332.632065  210767.780683  -535158.045998 ; -35032.961240  195874.334824  486117.490574  -168.867062  -360960.835294  389.588102  -544064.876237  -838.895308  -1298.081791  -610.956934  -3388.488443  74657.090792  -89.936475  -51.363072  -101.463486  -476366.435120  55525.387858  -302704.344275  210767.780683  321642.070508  -493588.710808 ; 52969.470001  -945237.630531  -1090388.311201  226.489220  472706.181524  -447.959800  1180769.058021  933.943006  1170.268864  508.138528  3420.779708  -78571.038490  9.138689  -41.715939  -1269.373923  1119447.751087  -86036.689083  641701.497264  -535158.045998  -493588.710808  1061188.737715 ;];
Results{1,4}={};
Results{1,3}=[0.000000,-475.304048,32834.682306,-461594.045687,-0.023291];
