# Supplementary material for: A Pareto approach to resolve the conflict between information gain and experimental costs: Multiple-criteria design of carbon labeling experiments
Source: PLoS Comput Biol. 2018 Oct 31;14(10):e1006533. doi: 10.1371/journal.pcbi.1006533 (PMC6209137; doi:10.1371/journal.pcbi.1006533)
Supplement: S3 File — ZIP archive containing information criteria for flux space samples and Matlab scripts to evaluate variations. (ZIP) [file pcbi.1006533.s009.zip › Sensitivity/Sensitivity_3D_CNMR/Result1113CNMR.m]

function Results=Result1113CNMR()
Results{1,5}=[ 0.001000  0.001000  0.001000  0.001000  0.001000  0.001000  0.001000  1.970784  0.001000  10.000000 ];
Results{1,6}=[ 10.000000  10.000000  10.000000  10.000000  10.000000  10.000000  10.000000  10.000000  10.000000  10.000000  10.000000  10.000000  10.000000  10.000000  10.000000  10.000000  10.000000  10.000000  10.000000  10.000000  10.000000  10.000000  10.000000  10.000000  10.000000  10.000000  10.000000  10.000000  10.000000  10.000000  10.000000  10.000000  10.000000  10.000000  10.000000  10.000000  10.000000  10.000000  10.000000  10.000000  9.715525  10.000000  10.000000  10.000000  9.715525  10.000000  10.000000  10.000000  10.000000  10.000000 ];
Results{1,1}=[32834.682306, 30029.595641, 120.000000, 2445.086665, 974.986521, 240.000000];
Results{1,2}=[ 46754.705776  -27662.526644  -56464.050050  -6.941524  -18136.617195  -345.984476  67172.464249  665.348809  928.761902  278.244238  2293.276419  -23513.442614  591.787383  314.485217  -8.357401  23461.321741  -8875.073025  48459.869376  -24106.246239  -37646.127700  46391.392307 ; -27662.526644  1542779.472709  445734.626776  191.218911  385811.952799  -301.901156  -455486.382100  733.707317  1721.431950  617.363850  4571.499803  49570.659197  258.385240  376.300092  1820.657602  -449453.217483  17848.164345  -267902.322029  213702.277744  71520.026836  -394307.081560 ; -56464.050050  445734.626776  796432.002644  -248.113421  -410125.455399  386.932793  -875755.843902  -746.495409  -1137.804761  -318.576858  -2867.009785  148728.839547  -292.458234  54.692069  -201.428095  -781945.610386  140845.221367  -513654.594804  328802.647508  436035.399709  -744530.109850 ; -6.941524  191.218911  -248.113421  1.293119  1119.811211  -0.181730  286.890570  0.846896  1.570807  0.556879  4.028460  47.095577  0.028874  0.033743  0.640478  298.510567  -6.626552  122.491862  -168.283959  -211.472958  294.292299 ; -18136.617195  385811.952799  -410125.455399  1119.811211  2175511.721423  -302.221755  478244.887938  1741.749719  3005.451819  1068.774156  7563.282675  101391.996160  66.338694  81.935634  1168.773545  507136.087007  4152.289487  192403.143641  -294905.724248  -368835.534037  504477.763522 ; -345.984476  -301.901156  386.932793  -0.181730  -302.221755  17.170956  -619.054928  8.589816  7.979471  6.355097  49.693442  94.835790  -5.340071  -5.422707  2.796451  -80.633248  25.057251  -263.361608  163.963759  480.619220  -520.119820 ; 67172.464249  -455486.382100  -875755.843902  286.890570  478244.887938  -619.054928  967606.221694  846.373827  1334.709725  344.510176  3029.229095  -168400.616067  418.225853  15.868713  252.997219  853588.160102  -154806.559196  566673.969227  -358672.103692  -493990.188851  824228.537015 ; 665.348809  733.707317  -746.495409  0.846896  1741.749719  8.589816  846.373827  78.199215  61.294407  24.206946  237.594205  -111.504828  7.864413  3.065691  -2.582131  277.126311  9.233423  532.363807  -437.630895  -833.559836  872.720958 ; 928.761902  1721.431950  -1137.804761  1.570807  3005.451819  7.979471  1334.709725  61.294407  128.602109  57.446749  287.434712  -214.777638  10.050399  2.925121  1.193736  517.724111  -61.522861  841.571467  -637.436684  -1429.127824  1280.193046 ; 278.244238  617.363850  -318.576858  0.556879  1068.774156  6.355097  344.510176  24.206946  57.446749  28.046801  105.112930  -49.437594  2.534409  0.016215  0.736071  141.529660  -10.886384  236.427989  -193.148341  -450.930525  363.792667 ; 2293.276419  4571.499803  -2867.009785  4.028460  7563.282675  49.693442  3029.229095  237.594205  287.434712  105.112930  1208.468919  -528.361171  23.917279  6.864480  3.019811  1365.804021  -201.697328  2124.858458  -1611.326581  -3252.539400  3174.829615 ; -23513.442614  49570.659197  148728.839547  47.095577  101391.996160  94.835790  -168400.616067  -111.504828  -214.777638  -49.437594  -528.361171  157327.412706  -265.710439  14.505277  -228.728706  -86658.110322  41798.238051  -139619.451392  -27729.837926  106831.193271  -118977.055986 ; 591.787383  258.385240  -292.458234  0.028874  66.338694  -5.340071  418.225853  7.864413  10.050399  2.534409  23.917279  -265.710439  217.389257  17.985607  6.019975  -343.860842  113.914103  269.983081  -13.939772  -292.210512  90.891279 ; 314.485217  376.300092  54.692069  0.033743  81.935634  -5.422707  15.868713  3.065691  2.925121  0.016215  6.864480  14.505277  17.985607  26.503248  -1.355161  -377.042272  45.880713  -41.998057  22.381752  -101.454704  27.866650 ; -8.357401  1820.657602  -201.428095  0.640478  1168.773545  2.796451  252.997219  -2.582131  1.193736  0.736071  3.019811  -228.728706  6.019975  -1.355161  21.499938  317.535124  -247.348610  287.870982  -34.435661  -326.023320  -72.450826 ; 23461.321741  -449453.217483  -781945.610386  298.510567  507136.087007  -80.633248  853588.160102  277.126311  517.724111  141.529660  1365.804021  -86658.110322  -343.860842  -377.042272  317.535124  815542.914236  -134452.195079  481670.836833  -360003.735720  -409919.947996  736188.562279 ; -8875.073025  17848.164345  140845.221367  -6.626552  4152.289487  25.057251  -154806.559196  9.233423  -61.522861  -10.886384  -201.697328  41798.238051  113.914103  45.880713  -247.348610  -134452.195079  36757.960377  -97474.586689  46455.642128  80530.562671  -123917.552045 ; 48459.869376  -267902.322029  -513654.594804  122.491862  192403.143641  -263.361608  566673.969227  532.363807  841.571467  236.427989  2124.858458  -139619.451392  269.983081  -41.998057  287.870982  481670.836833  -97474.586689  348762.139667  -184883.625832  -288422.072554  468430.771766 ; -24106.246239  213702.277744  328802.647508  -168.283959  -294905.724248  163.963759  -358672.103692  -437.630895  -637.436684  -193.148341  -1611.326581  -27729.837926  -13.939772  22.381752  -34.435661  -360003.735720  46455.642128  -184883.625832  200986.179822  161088.676188  -316911.846099 ; -37646.127700  71520.026836  436035.399709  -211.472958  -368835.534037  480.619220  -493990.188851  -833.559836  -1429.127824  -450.930525  -3252.539400  106831.193271  -292.210512  -101.454704  -326.023320  -409919.947996  80530.562671  -288422.072554  161088.676188  321926.751099  -436374.271888 ; 46391.392307  -394307.081560  -744530.109850  294.292299  504477.763522  -520.119820  824228.537015  872.720958  1280.193046  363.792667  3174.829615  -118977.055986  90.891279  27.866650  -72.450826  736188.562279  -123917.552045  468430.771766  -316911.846099  -436374.271888  727046.442665 ;];
Results{1,4}={};
Results{1,3}=[0.000000,-623.282524,32834.682306,-387579.099923,-0.085454];
