# Supplementary material for: A Pareto approach to resolve the conflict between information gain and experimental costs: Multiple-criteria design of carbon labeling experiments
Source: PLoS Comput Biol. 2018 Oct 31;14(10):e1006533. doi: 10.1371/journal.pcbi.1006533 (PMC6209137; doi:10.1371/journal.pcbi.1006533)
Supplement: S3 File — ZIP archive containing information criteria for flux space samples and Matlab scripts to evaluate variations. (ZIP) [file pcbi.1006533.s009.zip › Sensitivity/Sensitivity_3D_CNMR/Result1114CNMR.m]

function Results=Result1114CNMR()
Results{1,5}=[ 0.001000  0.001000  0.001000  0.001000  0.001000  0.001000  0.001000  1.970784  0.001000  10.000000 ];
Results{1,6}=[ 10.000000  10.000000  10.000000  10.000000  10.000000  10.000000  10.000000  10.000000  10.000000  10.000000  10.000000  10.000000  10.000000  10.000000  10.000000  10.000000  10.000000  10.000000  10.000000  10.000000  10.000000  10.000000  10.000000  10.000000  10.000000  10.000000  10.000000  10.000000  10.000000  10.000000  10.000000  10.000000  10.000000  10.000000  10.000000  10.000000  10.000000  10.000000  10.000000  10.000000  9.715525  10.000000  10.000000  10.000000  9.715525  10.000000  10.000000  10.000000  10.000000  10.000000 ];
Results{1,1}=[32834.682306, 30029.595641, 120.000000, 2445.086665, 974.986521, 240.000000];
Results{1,2}=[ 53150.125980  -17370.118229  -56880.505694  -27.011654  -11345.543102  -314.480638  68964.791711  568.392640  1212.460156  296.002419  2749.024806  -25745.217520  1436.879729  692.941691  -56.355138  19588.345713  -8937.479200  50699.134257  -24332.719666  -42771.031139  47743.648416 ; -17370.118229  1889899.898727  191044.779899  970.472006  308514.371586  -410.274771  -191105.368236  795.590386  2862.591730  805.490700  6996.253935  59091.090797  353.297665  696.572874  903.689774  -177185.740426  19574.748097  -130229.624886  67001.193944  33012.888760  -174373.974233 ; -56880.505694  191044.779899  664889.642939  -910.186982  -189304.174956  346.193877  -737989.045070  -468.077445  -1286.928489  -284.884269  -3064.551727  153249.928277  -701.249828  71.492020  -558.638762  -641892.946799  139198.869106  -442836.663754  259052.788789  400642.850896  -621889.499621 ; -27.011654  970.472006  -910.186982  31.557489  4860.849884  -0.955280  1062.686949  3.096109  8.782144  2.469222  20.660068  481.412934  0.179856  0.284676  2.305789  1236.796780  -24.049331  364.996701  -842.456012  -795.271823  1094.191013 ; -11345.543102  308514.371586  -189304.174956  4860.849884  1399258.071469  -190.926889  224179.402224  913.052566  2623.041783  764.598348  6136.311463  138992.687714  55.403597  97.370637  605.520600  277428.767641  4593.120457  62644.095666  -202501.420207  -181713.860748  240162.245229 ; -314.480638  -410.274771  346.193877  -0.955280  -190.926889  16.340145  -568.890802  7.248440  15.068344  8.603547  67.437391  47.271988  -9.906570  -10.390354  3.199248  -71.320724  14.325088  -219.803183  170.647390  462.652490  -512.022350 ; 68964.791711  -191105.368236  -737989.045070  1062.686949  224179.402224  -568.890802  823399.785361  534.487392  1463.252646  284.762163  3089.125214  -173233.960527  989.205473  104.482950  592.810587  706109.105915  -153076.518185  492715.578047  -285976.622607  -456253.136659  695684.416016 ; 568.392640  795.590386  -468.077445  3.096109  913.052566  7.248440  534.487392  52.848359  61.524546  20.470927  219.207333  -27.506136  14.317995  4.977878  -3.228075  68.590620  24.252882  335.899007  -322.636269  -580.311012  583.239341 ; 1212.460156  2862.591730  -1286.928489  8.782144  2623.041783  15.068344  1463.252646  61.524546  213.666645  82.322382  474.342643  -155.067608  30.877438  9.306671  -0.081405  509.558574  -65.034673  952.398801  -810.710652  -1588.710027  1413.023761 ; 296.002419  805.490700  -284.884269  2.469222  764.598348  8.603547  284.762163  20.470927  82.322382  35.772736  151.345572  -22.094786  6.754606  0.249751  0.493033  104.423910  -9.721202  213.532870  -197.039290  -403.409193  308.399132 ; 2749.024806  6996.253935  -3064.551727  20.660068  6136.311463  67.437391  3089.125214  219.207333  474.342643  151.345572  1636.746697  -367.584500  68.949985  21.028283  0.442489  1345.279014  -210.343729  2267.003406  -1918.182968  -3343.904149  3283.392578 ; -25745.217520  59091.090797  153249.928277  481.412934  138992.687714  47.271988  -173233.960527  -27.506136  -155.067608  -22.094786  -367.584500  169096.693729  -664.653533  32.764428  -250.201257  -86995.429152  41515.755009  -145944.565891  -31646.485305  110722.194897  -123908.759549 ; 1436.879729  353.297665  -701.249828  0.179856  55.403597  -9.906570  989.205473  14.317995  30.877438  6.754606  68.949985  -664.653533  845.681677  58.250800  15.768594  -765.572575  307.141987  690.717243  -57.825506  -673.966023  159.847644 ; 692.941691  696.572874  71.492020  0.284676  97.370637  -10.390354  104.482950  4.977878  9.306671  0.249751  21.028283  32.764428  58.250800  124.285592  -7.915385  -755.432362  84.351970  -52.827013  9.096078  -253.925516  106.888316 ; -56.355138  903.689774  -558.638762  2.305789  605.520600  3.199248  592.810587  -3.228075  -0.081405  0.493033  0.442489  -250.201257  15.768594  -7.915385  20.241351  747.873659  -236.685059  485.648838  -215.415905  -293.817520  198.303420 ; 19588.345713  -177185.740426  -641892.946799  1236.796780  277428.767641  -71.320724  706109.105915  68.590620  509.558574  104.423910  1345.279014  -86995.429152  -765.572575  -755.432362  747.873659  670726.708320  -133688.253706  404420.660342  -287576.000671  -368794.365592  603651.594907 ; -8937.479200  19574.748097  139198.869106  -24.049331  4593.120457  14.325088  -153076.518185  24.252882  -65.034673  -9.721202  -210.343729  41515.755009  307.141987  84.351970  -236.685059  -133688.253706  34471.312216  -96036.818352  47093.397221  80970.366821  -124976.549155 ; 50699.134257  -130229.624886  -442836.663754  364.996701  62644.095666  -219.803183  492715.578047  335.899007  952.398801  213.532870  2267.003406  -145944.565891  690.717243  -52.827013  485.648838  404420.660342  -96036.818352  312160.500971  -145822.458482  -270950.865598  402830.772835 ; -24332.719666  67001.193944  259052.788789  -842.456012  -202501.420207  170.647390  -285976.622607  -322.636269  -810.710652  -197.039290  -1918.182968  -31646.485305  -57.825506  9.096078  -215.415905  -287576.000671  47093.397221  -145822.458482  167373.455700  142532.909994  -250775.499051 ; -42771.031139  33012.888760  400642.850896  -795.271823  -181713.860748  462.652490  -456253.136659  -580.311012  -1588.710027  -403.409193  -3343.904149  110722.194897  -673.966023  -253.925516  -293.817520  -368794.365592  80970.366821  -270950.865598  142532.909994  307511.449327  -401988.470167 ; 47743.648416  -174373.974233  -621889.499621  1094.191013  240162.245229  -512.022350  695684.416016  583.239341  1413.023761  308.399132  3283.392578  -123908.759549  159.847644  106.888316  198.303420  603651.594907  -124976.549155  402830.772835  -250775.499051  -401988.470167  612278.288789 ;];
Results{1,4}={};
Results{1,3}=[0.000000,-926.824629,32834.682306,-338437.765439,-0.233475];
