# Supplementary material for: A Pareto approach to resolve the conflict between information gain and experimental costs: Multiple-criteria design of carbon labeling experiments
Source: PLoS Comput Biol. 2018 Oct 31;14(10):e1006533. doi: 10.1371/journal.pcbi.1006533 (PMC6209137; doi:10.1371/journal.pcbi.1006533)
Supplement: S3 File — ZIP archive containing information criteria for flux space samples and Matlab scripts to evaluate variations. (ZIP) [file pcbi.1006533.s009.zip › Sensitivity/Sensitivity_3D_CNMR/Result1115CNMR.m]

function Results=Result1115CNMR()
Results{1,5}=[ 0.001000  0.001000  0.001000  0.001000  0.001000  0.001000  0.001000  1.970784  0.001000  10.000000 ];
Results{1,6}=[ 10.000000  10.000000  10.000000  10.000000  10.000000  10.000000  10.000000  10.000000  10.000000  10.000000  10.000000  10.000000  10.000000  10.000000  10.000000  10.000000  10.000000  10.000000  10.000000  10.000000  10.000000  10.000000  10.000000  10.000000  10.000000  10.000000  10.000000  10.000000  10.000000  10.000000  10.000000  10.000000  10.000000  10.000000  10.000000  10.000000  10.000000  10.000000  10.000000  10.000000  9.715525  10.000000  10.000000  10.000000  9.715525  10.000000  10.000000  10.000000  10.000000  10.000000 ];
Results{1,1}=[32834.682306, 30029.595641, 120.000000, 2445.086665, 974.986521, 240.000000];
Results{1,2}=[ 26065.526583  -23645.660718  -43576.245259  -4.474099  -19153.135504  -96.749095  52279.232393  79.190198  2156.611904  -63.281823  2738.629465  -14591.272504  300.912095  200.433794  142.859697  22633.874488  -5553.364123  34903.619671  -18572.368660  -27876.796932  34294.106769 ; -23645.660718  1912508.007426  595324.491127  180.537040  563271.909695  -125.016268  -605400.160477  149.987103  6127.427221  -30.224900  8007.165179  50842.183250  149.080410  300.265177  2611.628459  -605791.192568  13456.207764  -349765.185069  287819.964770  85022.558932  -521898.622864 ; -43576.245259  595324.491127  1042716.992755  -298.954620  -787644.706393  162.139658  -1146006.771938  4.951738  -4265.776016  148.508132  -6119.951247  116432.743281  -172.391925  82.828427  -448.974629  -1026866.149021  121953.273701  -646271.076497  433653.415701  563712.960730  -971687.939618 ; -4.474099  180.537040  -298.954620  0.953065  1319.323777  -0.059363  344.530184  0.102597  4.648770  -0.030561  6.087685  47.644855  0.019315  0.027404  0.687830  351.482475  -4.628413  150.470817  -195.272873  -245.591115  353.655987 ; -19153.135504  563271.909695  -787644.706393  1319.323777  3938138.961233  -134.459686  912667.659071  328.662543  13659.387545  -70.297131  17720.300543  151436.780435  77.879131  113.482225  1918.379379  947301.710573  4100.694791  383966.719225  -539562.877166  -671672.109036  959355.483587 ; -96.749095  -125.016268  162.139658  -0.059363  -134.459686  5.400743  -277.849202  -0.770848  129.428096  6.193709  176.445350  35.764688  -1.605016  -2.262023  0.953188  -55.140445  9.388574  -103.464856  58.625185  194.553879  -210.698917 ; 52279.232393  -605400.160477  -1146006.771938  344.530184  912667.659071  -277.849202  1265329.975922  29.569309  4340.763499  -224.153471  6066.472004  -132362.555689  267.724236  -9.213920  561.368705  1122501.446510  -133973.345539  711817.414253  -473993.663646  -637808.962804  1074969.818304 ; 79.190198  149.987103  4.951738  0.102597  328.662543  -0.770848  29.569309  11.238825  -71.615429  -2.465406  -10.491981  32.500474  0.286894  -0.214289  -2.505592  -78.964662  36.770798  -22.502870  -32.921848  -58.498923  75.093559 ; 2156.611904  6127.427221  -4265.776016  4.648770  13659.387545  129.428096  4340.763499  -71.615429  6719.517918  238.802313  8077.343138  -357.107414  18.121926  2.991076  10.102070  2742.170837  -112.301269  2771.762277  -2459.478990  -5544.008441  4990.913528 ; -63.281823  -30.224900  148.508132  -0.030561  -70.297131  6.193709  -224.153471  -2.465406  238.802313  39.235520  251.540573  34.012182  -1.117579  -1.438444  0.605832  -86.267636  14.188457  -101.915795  57.688180  49.419522  -159.512155 ; 2738.629465  8007.165179  -6119.951247  6.087685  17720.300543  176.445350  6066.472004  -10.491981  8077.343138  251.540573  10578.819216  -643.194575  24.911525  6.342012  23.184039  4254.964885  -329.973720  4057.670271  -3366.141260  -7188.075604  6777.853849 ; -14591.272504  50842.183250  116432.743281  47.644855  151436.780435  35.764688  -132362.555689  32.500474  -357.107414  34.012182  -643.194575  140700.807372  -146.041007  21.860094  -270.011072  -52331.687253  27469.498308  -115439.037345  -45383.396470  84949.019921  -83707.012626 ; 300.912095  149.080410  -172.391925  0.019315  77.879131  -1.605016  267.724236  0.286894  18.121926  -1.117579  24.911525  -146.041007  131.704320  18.526354  8.213869  -219.901990  59.221136  136.059024  -1.847741  -188.789600  32.193520 ; 200.433794  300.265177  82.828427  0.027404  113.482225  -2.262023  -9.213920  -0.214289  2.991076  -1.438444  6.342012  21.860094  18.526354  33.101151  0.940888  -358.742727  33.624802  -83.474562  58.269735  -83.633820  -9.273067 ; 142.859697  2611.628459  -448.974629  0.687830  1918.379379  0.953188  561.368705  -2.505592  10.102070  0.605832  23.184039  -270.011072  8.213869  0.940888  31.309353  450.526836  -273.396120  492.446173  -143.347079  -629.888569  107.418656 ; 22633.874488  -605791.192568  -1026866.149021  351.482475  947301.710573  -55.140445  1122501.446510  -78.964662  2742.170837  -86.267636  4254.964885  -52331.687253  -219.901990  -358.742727  450.526836  1057226.306292  -112421.931084  613628.501898  -472234.770318  -538899.708415  968217.021570 ; -5553.364123  13456.207764  121953.273701  -4.628413  4100.694791  9.388574  -133973.345539  36.770798  -112.301269  14.188457  -329.973720  27469.498308  59.221136  33.624802  -273.396120  -112421.931084  24171.547481  -82555.197858  36566.816489  68977.114810  -103210.005156 ; 34903.619671  -349765.185069  -646271.076497  150.470817  383966.719225  -103.464856  711817.414253  -22.502870  2771.762277  -101.915795  4057.670271  -115439.037345  136.059024  -83.474562  492.446173  613628.501898  -82555.197858  417595.727099  -238559.041700  -355459.788933  588077.950272 ; -18572.368660  287819.964770  433653.415701  -195.272873  -539562.877166  58.625185  -473993.663646  -32.921848  -2459.478990  57.688180  -3366.141260  -45383.396470  -1.847741  58.269735  -143.347079  -472234.770318  36566.816489  -238559.041700  256447.189819  216436.672271  -421370.636724 ; -27876.796932  85022.558932  563712.960730  -245.591115  -671672.109036  194.553879  -637808.962804  -58.498923  -5544.008441  49.419522  -7188.075604  84949.019921  -188.789600  -83.633820  -629.888569  -538899.708415  68977.114810  -355459.788933  216436.672271  402356.348304  -559495.016544 ; 34294.106769  -521898.622864  -971687.939618  353.655987  959355.483587  -210.698917  1074969.818304  75.093559  4990.913528  -159.512155  6777.853849  -83707.012626  32.193520  -9.273067  107.418656  968217.021570  -103210.005156  588077.950272  -421370.636724  -559495.016544  944484.155835 ;];
Results{1,4}={};
Results{1,3}=[0.000000,-852.601003,32834.682306,-545013.944106,-0.180315];
