# Supplementary material for: A Pareto approach to resolve the conflict between information gain and experimental costs: Multiple-criteria design of carbon labeling experiments
Source: PLoS Comput Biol. 2018 Oct 31;14(10):e1006533. doi: 10.1371/journal.pcbi.1006533 (PMC6209137; doi:10.1371/journal.pcbi.1006533)
Supplement: S3 File — ZIP archive containing information criteria for flux space samples and Matlab scripts to evaluate variations. (ZIP) [file pcbi.1006533.s009.zip › Sensitivity/Sensitivity_3D_CNMR/Result1116CNMR.m]

function Results=Result1116CNMR()
Results{1,5}=[ 0.001000  0.001000  0.001000  0.001000  0.001000  0.001000  0.001000  1.970784  0.001000  10.000000 ];
Results{1,6}=[ 10.000000  10.000000  10.000000  10.000000  10.000000  10.000000  10.000000  10.000000  10.000000  10.000000  10.000000  10.000000  10.000000  10.000000  10.000000  10.000000  10.000000  10.000000  10.000000  10.000000  10.000000  10.000000  10.000000  10.000000  10.000000  10.000000  10.000000  10.000000  10.000000  10.000000  10.000000  10.000000  10.000000  10.000000  10.000000  10.000000  10.000000  10.000000  10.000000  10.000000  9.715525  10.000000  10.000000  10.000000  9.715525  10.000000  10.000000  10.000000  10.000000  10.000000 ];
Results{1,1}=[32834.682306, 30029.595641, 120.000000, 2445.086665, 974.986521, 240.000000];
Results{1,2}=[ 34324.721758  -31592.343642  -51330.747234  -5.044443  -25874.153360  -271.129289  59976.523960  570.735650  719.553200  223.839562  1889.206349  -19262.339911  170.223419  205.691119  79.207724  25736.337256  -7661.583516  42095.400017  -21588.228175  -30931.912895  40605.645710 ; -31592.343642  1609597.888086  607881.268560  142.412410  600704.237749  -181.674650  -619879.061727  657.789207  1440.652861  571.765296  3986.850838  58462.871009  110.840489  304.957984  2751.752462  -614504.191510  16360.165386  -359602.287294  293753.531951  74095.379982  -523466.082612 ; -51330.747234  607881.268560  1094834.472091  -213.221615  -843693.599147  378.201008  -1198279.469486  -944.215491  -1342.843735  -405.806097  -3581.366681  130361.776950  -76.472609  69.511724  -46.984146  -1101136.647609  142436.717526  -675081.222639  484469.872075  576539.757200  -1038793.832369 ; -5.044443  142.412410  -213.221615  0.451352  885.605836  -0.061125  244.931386  0.529432  0.895516  0.343582  2.400377  34.017636  0.011703  0.024757  0.541449  252.656988  -4.076179  106.981358  -139.739494  -180.728305  256.051226 ; -25874.153360  600704.237749  -843693.599147  885.605836  3804361.575637  -302.585152  974403.079918  2495.054801  3849.898496  1453.929856  10120.716310  153208.226350  55.393131  121.131370  2153.245128  1012317.104734  3389.535953  413564.797728  -568949.163541  -736771.982940  1038115.881241 ; -271.129289  -181.674650  378.201008  -0.061125  -302.585152  15.268140  -593.880618  9.477022  10.760264  7.643456  51.271774  100.079816  -1.778954  -4.243560  2.398473  -110.660352  21.818645  -251.055769  140.292165  445.360130  -488.454609 ; 59976.523960  -619879.061727  -1198279.469486  244.931386  974403.079918  -593.880618  1316648.648235  1065.553918  1537.048499  431.553845  3826.323086  -147150.232192  116.209890  -18.879398  138.101037  1199935.406534  -156351.070015  740508.225356  -527382.223706  -649727.935553  1144129.126445 ; 570.735650  657.789207  -944.215491  0.529432  2495.054801  9.477022  1065.553918  87.850974  62.611696  25.777171  254.469388  -85.233712  2.388210  1.782959  -1.954514  549.805165  20.068537  615.181894  -557.649317  -994.373311  1117.104657 ; 719.553200  1440.652861  -1342.843735  0.895516  3849.898496  10.760264  1537.048499  62.611696  130.397911  60.862888  282.867979  -154.434784  2.492329  0.904605  3.023049  887.497974  -51.525579  903.650880  -763.096803  -1590.434463  1541.414804 ; 223.839562  571.765296  -405.806097  0.343582  1453.929856  7.643456  431.553845  25.777171  60.862888  30.298079  109.957773  -27.213205  0.531529  -0.551144  1.372142  278.625172  -7.323860  269.240642  -251.882182  -533.655123  478.599695 ; 1889.206349  3986.850838  -3581.366681  2.400377  10120.716310  51.271774  3826.323086  254.469388  282.867979  109.957773  1271.839109  -394.791656  6.250068  2.397385  7.174265  2408.818648  -183.082784  2414.736862  -2036.938717  -3832.032321  4055.607892 ; -19262.339911  58462.871009  130361.776950  34.017636  153208.226350  100.079816  -147150.232192  -85.233712  -154.434784  -27.213205  -394.791656  152489.050253  -71.894161  16.082446  -221.252901  -65758.812541  38631.898086  -127626.906670  -40067.350421  90374.423608  -95184.462252 ; 170.223419  110.840489  -76.472609  0.011703  55.393131  -1.778954  116.209890  2.388210  2.492329  0.531529  6.250068  -71.894161  38.954729  7.495231  2.623760  -122.458300  32.920537  68.091941  0.929762  -92.129838  18.202798 ; 205.691119  304.957984  69.511724  0.024757  121.131370  -4.243560  -18.879398  1.782959  0.904605  -0.551144  2.397385  16.082446  7.495231  20.174448  0.855067  -310.473121  38.199212  -58.832253  40.584698  -70.565627  -5.899325 ; 79.207724  2751.752462  -46.984146  0.541449  2153.245128  2.398473  138.101037  -1.954514  3.023049  1.372142  7.174265  -221.252901  2.623760  0.855067  27.511263  93.438943  -290.831023  229.923700  34.883253  -533.694897  -174.557309 ; 25736.337256  -614504.191510  -1101136.647609  252.656988  1012317.104734  -110.660352  1199935.406534  549.805165  887.497974  278.625172  2408.818648  -65758.812541  -122.458300  -310.473121  93.438943  1155529.865769  -134100.579445  654482.544362  -531534.617678  -565445.409357  1056609.817126 ; -7661.583516  16360.165386  142436.717526  -4.076179  3389.535953  21.818645  -156351.070015  20.068537  -51.525579  -7.323860  -183.082784  38631.898086  32.920537  38.199212  -290.831023  -134100.579445  35777.906665  -98026.439798  44702.238911  80376.079994  -121918.975936 ; 42095.400017  -359602.287294  -675081.222639  106.981358  413564.797728  -251.055769  740508.225356  615.181894  903.650880  269.240642  2414.736862  -127626.906670  68.091941  -58.832253  229.923700  654482.544362  -98026.439798  435168.434553  -267202.585204  -361821.113902  625066.942227 ; -21588.228175  293753.531951  484469.872075  -139.739494  -568949.163541  140.292165  -527382.223706  -557.649317  -763.096803  -251.882182  -2036.938717  -40067.350421  0.929762  40.584698  34.883253  -531534.617678  44702.238911  -267202.585204  289067.165325  237824.523374  -477190.016692 ; -30931.912895  74095.379982  576539.757200  -180.728305  -736771.982940  445.360130  -649727.935553  -994.373311  -1590.434463  -533.655123  -3832.032321  90374.423608  -92.129838  -70.565627  -533.694897  -565445.409357  80376.079994  -361821.113902  237824.523374  412296.617149  -585551.898890 ; 40605.645710  -523466.082612  -1038793.832369  256.051226  1038115.881241  -488.454609  1144129.126445  1117.104657  1541.414804  478.599695  4055.607892  -95184.462252  18.202798  -5.899325  -174.557309  1056609.817126  -121918.975936  625066.942227  -477190.016692  -585551.898890  1026272.307907 ;];
Results{1,4}={};
Results{1,3}=[0.000000,-543.939537,32834.682306,-541332.923783,-0.059472];
