# Supplementary material for: A Pareto approach to resolve the conflict between information gain and experimental costs: Multiple-criteria design of carbon labeling experiments
Source: PLoS Comput Biol. 2018 Oct 31;14(10):e1006533. doi: 10.1371/journal.pcbi.1006533 (PMC6209137; doi:10.1371/journal.pcbi.1006533)
Supplement: S3 File — ZIP archive containing information criteria for flux space samples and Matlab scripts to evaluate variations. (ZIP) [file pcbi.1006533.s009.zip › Sensitivity/Sensitivity_3D_CNMR/Result1117CNMR.m]

function Results=Result1117CNMR()
Results{1,5}=[ 0.001000  0.001000  0.001000  0.001000  0.001000  0.001000  0.001000  1.970784  0.001000  10.000000 ];
Results{1,6}=[ 10.000000  10.000000  10.000000  10.000000  10.000000  10.000000  10.000000  10.000000  10.000000  10.000000  10.000000  10.000000  10.000000  10.000000  10.000000  10.000000  10.000000  10.000000  10.000000  10.000000  10.000000  10.000000  10.000000  10.000000  10.000000  10.000000  10.000000  10.000000  10.000000  10.000000  10.000000  10.000000  10.000000  10.000000  10.000000  10.000000  10.000000  10.000000  10.000000  10.000000  9.715525  10.000000  10.000000  10.000000  9.715525  10.000000  10.000000  10.000000  10.000000  10.000000 ];
Results{1,1}=[32834.682306, 30029.595641, 120.000000, 2445.086665, 974.986521, 240.000000];
Results{1,2}=[ 46887.323706  -28631.459292  -64723.943544  -2.272198  -13982.269918  -168.936261  78111.371466  187.863820  2869.842815  -3.479111  3939.142067  -23446.133770  216.438516  173.588825  83.479726  31910.940684  -7355.598108  52969.327266  -28240.022987  -46194.041560  57320.010412 ; -28631.459292  3367416.615601  529747.949666  90.492693  354285.075329  -236.490644  -538469.394150  230.182471  7772.722355  110.409119  11292.778329  55645.992949  125.572739  203.452888  1929.380398  -536225.496640  11524.131488  -315095.674575  254842.714731  98539.979908  -492466.834746 ; -64723.943544  529747.949666  975735.751797  -125.536574  -363162.637226  232.931415  -1080845.973753  -24.749130  -3941.791153  35.272433  -6021.883202  168955.179149  -88.277961  32.609671  -677.589189  -954763.339151  125195.163476  -621443.968756  402926.724885  573023.841667  -948014.939726 ; -2.272198  90.492693  -125.536574  0.370405  654.247202  -0.041256  145.146145  0.116715  2.515668  0.046248  3.509851  41.697393  0.003736  0.005234  0.264005  157.914149  -2.449175  57.203614  -98.141463  -102.855953  147.628221 ; -13982.269918  354285.075329  -363162.637226  654.247202  2393684.837503  -107.882654  424182.576008  439.866017  9256.038307  186.156553  12856.878403  166039.647482  18.054466  28.160431  881.157183  481981.129599  3889.895199  149507.583058  -317011.569407  -316879.622894  443605.284618 ; -168.936261  -236.490644  232.931415  -0.041256  -107.882654  7.051493  -379.208918  0.070864  95.421494  7.018361  147.999097  51.088793  -0.938708  -1.369980  1.149597  -78.960722  13.942264  -152.526198  96.016392  279.168345  -318.688707 ; 78111.371466  -538469.394150  -1080845.973753  145.146145  424182.576008  -379.208918  1202544.086971  75.879044  4144.235889  -92.665300  6109.128082  -191669.849263  137.170730  5.515754  761.837363  1050425.389042  -138258.755169  690199.729577  -443927.147013  -649283.163083  1055878.184712 ; 187.863820  230.182471  -24.749130  0.116715  439.866017  0.070864  75.879044  18.011063  -5.953303  -1.483246  68.576995  41.660659  0.499801  0.229604  -3.101170  -126.987268  38.548492  4.044081  -61.547728  -120.809294  122.850742 ; 2869.842815  7772.722355  -3941.791153  2.515668  9256.038307  95.421494  4144.235889  -5.953303  3783.737585  214.365440  5081.638474  -509.371725  9.532923  4.077191  2.705028  2095.106065  -209.901108  2790.084765  -2287.229596  -4868.477348  4434.883440 ; -3.479111  110.409119  35.272433  0.046248  186.156553  7.018361  -92.665300  -1.483246  214.365440  31.700192  243.256698  19.732080  -0.178436  -0.405021  0.549851  -21.851221  6.215366  -24.513405  0.813873  -61.018661  -41.566906 ; 3939.142067  11292.778329  -6021.883202  3.509851  12856.878403  147.999097  6109.128082  68.576995  5081.638474  243.256698  7474.631281  -882.102398  13.366407  5.995924  9.963544  3561.937625  -427.929344  4290.208280  -3371.867686  -6758.281776  6522.929127 ; -23446.133770  55645.992949  168955.179149  41.697393  166039.647482  51.088793  -191669.849263  41.660659  -509.371725  19.732080  -882.102398  160487.585754  -73.455516  6.680067  -249.626438  -104208.453488  29883.133774  -150522.158480  -21010.494840  122579.894367  -147712.773489 ; 216.438516  125.572739  -88.277961  0.003736  18.054466  -0.938708  137.170730  0.499801  9.532923  -0.178436  13.366407  -73.455516  36.215923  3.731336  1.619955  -136.894899  22.707978  82.682860  -10.284860  -99.524562  35.219705 ; 173.588825  203.452888  32.609671  0.005234  28.160431  -1.369980  5.515754  0.229604  4.077191  -0.405021  5.995924  6.680067  3.731336  6.253505  0.296672  -205.804969  13.970203  -21.445167  13.428948  -48.420317  8.602221 ; 83.479726  1929.380398  -677.589189  0.264005  881.157183  1.149597  761.837363  -3.101170  2.705028  0.549851  9.963544  -249.626438  1.619955  0.296672  18.894856  749.342806  -193.419757  567.560958  -284.970075  -505.264776  388.753088 ; 31910.940684  -536225.496640  -954763.339151  157.914149  481981.129599  -78.960722  1050425.389042  -126.987268  2095.106065  -21.851221  3561.937625  -104208.453488  -136.894899  -205.804969  749.342806  982973.726653  -120288.724666  585387.374597  -433016.504703  -541632.922641  930932.131185 ; -7355.598108  11524.131488  125195.163476  -2.449175  3889.895199  13.942264  -138258.755169  38.548492  -209.901108  6.215366  -427.929344  29883.133774  22.707978  13.970203  -193.419757  -120288.724666  19971.621190  -82931.426753  45279.320172  74527.899871  -118066.063949 ; 52969.327266  -315095.674575  -621443.968756  57.203614  149507.583058  -152.526198  690199.729577  4.044081  2790.084765  -24.513405  4290.208280  -150522.158480  82.682860  -21.445167  567.560958  585387.374597  -82931.426753  412473.755018  -229951.378008  -371257.612479  593655.171200 ; -28240.022987  254842.714731  402926.724885  -98.141463  -317011.569407  96.016392  -443927.147013  -61.547728  -2287.229596  0.813873  -3371.867686  -21010.494840  -10.284860  13.428948  -284.970075  -433016.504703  45279.320172  -229951.378008  233450.513471  219300.408794  -398315.451170 ; -46194.041560  98539.979908  573023.841667  -102.855953  -316879.622894  279.168345  -649283.163083  -120.809294  -4868.477348  -61.018661  -6758.281776  122579.894367  -99.524562  -48.420317  -505.264776  -541632.922641  74527.899871  -371257.612479  219300.408794  413443.248539  -584445.392385 ; 57320.010412  -492466.834746  -948014.939726  147.628221  443605.284618  -318.688707  1055878.184712  122.850742  4434.883440  -41.566906  6522.929127  -147712.773489  35.219705  8.602221  388.753088  930932.131185  -118066.063949  593655.171200  -398315.451170  -584445.392385  949762.960262 ;];
Results{1,4}={};
Results{1,3}=[0.000000,-720.911486,32834.682306,-531914.709179,-0.190095];
