# Supplementary material for: A Pareto approach to resolve the conflict between information gain and experimental costs: Multiple-criteria design of carbon labeling experiments
Source: PLoS Comput Biol. 2018 Oct 31;14(10):e1006533. doi: 10.1371/journal.pcbi.1006533 (PMC6209137; doi:10.1371/journal.pcbi.1006533)
Supplement: S3 File — ZIP archive containing information criteria for flux space samples and Matlab scripts to evaluate variations. (ZIP) [file pcbi.1006533.s009.zip › Sensitivity/Sensitivity_3D_CNMR/Result1118CNMR.m]

function Results=Result1118CNMR()
Results{1,5}=[ 0.001000  0.001000  0.001000  0.001000  0.001000  0.001000  0.001000  1.970784  0.001000  10.000000 ];
Results{1,6}=[ 10.000000  10.000000  10.000000  10.000000  10.000000  10.000000  10.000000  10.000000  10.000000  10.000000  10.000000  10.000000  10.000000  10.000000  10.000000  10.000000  10.000000  10.000000  10.000000  10.000000  10.000000  10.000000  10.000000  10.000000  10.000000  10.000000  10.000000  10.000000  10.000000  10.000000  10.000000  10.000000  10.000000  10.000000  10.000000  10.000000  10.000000  10.000000  10.000000  10.000000  9.715525  10.000000  10.000000  10.000000  9.715525  10.000000  10.000000  10.000000  10.000000  10.000000 ];
Results{1,1}=[32834.682306, 30029.595641, 120.000000, 2445.086665, 974.986521, 240.000000];
Results{1,2}=[ 45014.506596  -18906.803112  -41962.107266  -9.460559  -20885.030747  -244.170100  51428.095858  379.755901  1210.169980  211.058279  2670.912673  -23309.211656  541.223697  422.810298  8.305987  9342.530008  -9314.472966  40453.867921  -16880.081285  -30816.363418  30629.899216 ; -18906.803112  1153957.903191  166088.162181  332.766890  619088.805869  -235.872712  -163182.546030  544.024650  2687.786987  624.755225  6225.149569  83254.565738  200.737565  465.377310  1115.716851  -137390.502976  29913.445607  -124822.267258  34912.739837  2063.273365  -125758.905301 ; -41962.107266  166088.162181  730650.269433  -384.562622  -560438.797693  274.317784  -810350.741400  -355.980844  -1509.105617  -238.468409  -3485.659591  123557.904505  -270.918209  33.013919  -499.003590  -734143.388102  187822.603123  -473057.404234  306435.425952  441790.201141  -673643.290623 ; -9.460559  332.766890  -384.562622  1.589130  1727.534890  -0.174822  442.822457  0.644282  2.574434  0.581292  5.732035  155.933730  0.030711  0.054613  0.804271  498.689105  -6.883718  166.626269  -321.473943  -320.299682  465.777245 ; -20885.030747  619088.805869  -560438.797693  1727.534890  2936497.192852  -173.451337  648292.155841  1074.189639  4377.971864  1026.528343  9718.859214  271046.856903  70.885832  129.213086  1374.440928  750142.370090  7252.124818  227207.687164  -499768.164129  -485170.781811  696926.240215 ; -244.170100  -235.872712  274.317784  -0.174822  -173.451337  14.217252  -476.639519  6.112038  26.905591  12.370864  91.701884  24.707768  -3.678636  -5.788323  2.729886  -59.321366  1.126428  -166.571084  142.291914  371.914922  -418.848562 ; 51428.095858  -163182.546030  -810350.741400  442.822457  648292.155841  -476.639519  903157.582100  401.174940  1624.609212  189.229676  3352.230620  -137915.555269  385.886516  72.588691  545.292710  809495.502782  -205510.109706  524918.958375  -339966.705055  -502443.499322  753931.919836 ; 379.755901  544.024650  -355.980844  0.644282  1074.189639  6.112038  401.174940  34.053793  55.962272  15.671568  195.020990  47.370207  3.948647  2.347517  -2.675640  108.989118  60.897828  220.875604  -288.828303  -449.619093  485.910937 ; 1210.169980  2687.786987  -1509.105617  2.574434  4377.971864  26.905591  1624.609212  55.962272  342.195247  115.915346  746.464712  16.736708  12.624523  6.237785  1.070513  821.522715  -21.780979  1021.187724  -1073.115110  -1879.073040  1730.508809 ; 211.058279  624.755225  -238.468409  0.581292  1026.528343  12.370864  189.229676  15.671568  115.915346  45.385895  213.702929  30.898615  1.584481  -0.597339  0.828365  135.316514  8.048109  157.991515  -199.500716  -361.376308  274.200670 ; 2670.912673  6225.149569  -3485.659591  5.732035  9718.859214  91.701884  3352.230620  195.020990  746.464712  213.702929  2283.779681  -14.697430  27.635514  14.288223  3.227994  1999.915914  -154.624578  2381.895441  -2424.785667  -3877.255601  3886.080017 ; -23309.211656  83254.565738  123557.904505  155.933730  271046.856903  24.707768  -137915.555269  47.370207  16.736708  30.898615  -14.697430  190289.673921  -252.423035  17.050429  -173.019629  -46078.612510  64444.502580  -137802.737405  -66383.253897  80884.145509  -71773.891126 ; 541.223697  200.737565  -270.918209  0.030711  70.885832  -3.678636  385.886516  3.948647  12.624523  1.584481  27.635514  -252.423035  189.941577  21.406481  5.639310  -303.028019  147.712201  258.275760  -20.204886  -263.433873  71.608784 ; 422.810298  465.377310  33.013919  0.054613  129.213086  -5.788323  72.588691  2.347517  6.237785  -0.597339  14.288223  17.050429  21.406481  49.087210  -2.265785  -466.340704  77.657153  -31.218039  7.140817  -159.557801  82.371531 ; 8.305987  1115.716851  -499.003590  0.804271  1374.440928  2.729886  545.292710  -2.675640  1.070513  0.828365  3.227994  -173.019629  5.639310  -2.265785  20.456260  667.244671  -310.766900  441.500737  -247.163342  -335.865839  149.090316 ; 9342.530008  -137390.502976  -734143.388102  498.689105  750142.370090  -59.321366  809495.502782  108.989118  821.522715  135.316514  1999.915914  -46078.612510  -303.028019  -466.340704  667.244671  793743.209841  -178124.534230  446065.668029  -358466.623763  -433384.050554  691438.136058 ; -9314.472966  29913.445607  187822.603123  -6.883718  7252.124818  1.126428  -205510.109706  60.897828  -21.780979  8.048109  -154.624578  64444.502580  147.712201  77.657153  -310.766900  -178124.534230  68573.745725  -134028.680556  54190.920092  104800.620166  -154002.153086 ; 40453.867921  -124822.267258  -473057.404234  166.626269  227207.687164  -166.571084  524918.958375  220.875604  1021.187724  157.991515  2381.895441  -137802.737405  258.275760  -31.218039  441.500737  446065.668029  -134028.680556  328737.443947  -161157.038496  -285485.699859  416097.394992 ; -16880.081285  34912.739837  306435.425952  -321.473943  -499768.164129  142.291914  -339966.705055  -288.828303  -1073.115110  -199.500716  -2424.785667  -66383.253897  -20.204886  7.140817  -247.163342  -358466.623763  54190.920092  -161157.038496  215533.666595  180663.585313  -307942.297891 ; -30816.363418  2063.273365  441790.201141  -320.299682  -485170.781811  371.914922  -502443.499322  -449.619093  -1879.073040  -361.376308  -3877.255601  80884.145509  -263.433873  -159.557801  -335.865839  -433384.050554  104800.620166  -285485.699859  180663.585313  339126.002255  -441500.272772 ; 30629.899216  -125758.905301  -673643.290623  465.777245  696926.240215  -418.848562  753931.919836  485.910937  1730.508809  274.200670  3886.080017  -71773.891126  71.608784  82.371531  149.090316  691438.136058  -154002.153086  416097.394992  -307942.297891  -441500.272772  664745.337487 ;];
Results{1,4}={};
Results{1,3}=[0.000000,-767.423787,32834.682306,-398714.630476,-0.356200];
