# Supplementary material for: A Pareto approach to resolve the conflict between information gain and experimental costs: Multiple-criteria design of carbon labeling experiments
Source: PLoS Comput Biol. 2018 Oct 31;14(10):e1006533. doi: 10.1371/journal.pcbi.1006533 (PMC6209137; doi:10.1371/journal.pcbi.1006533)
Supplement: S3 File — ZIP archive containing information criteria for flux space samples and Matlab scripts to evaluate variations. (ZIP) [file pcbi.1006533.s009.zip › Sensitivity/Sensitivity_3D_CNMR/Result1119CNMR.m]

function Results=Result1119CNMR()
Results{1,5}=[ 0.001000  0.001000  0.001000  0.001000  0.001000  0.001000  0.001000  1.970784  0.001000  10.000000 ];
Results{1,6}=[ 10.000000  10.000000  10.000000  10.000000  10.000000  10.000000  10.000000  10.000000  10.000000  10.000000  10.000000  10.000000  10.000000  10.000000  10.000000  10.000000  10.000000  10.000000  10.000000  10.000000  10.000000  10.000000  10.000000  10.000000  10.000000  10.000000  10.000000  10.000000  10.000000  10.000000  10.000000  10.000000  10.000000  10.000000  10.000000  10.000000  10.000000  10.000000  10.000000  10.000000  9.715525  10.000000  10.000000  10.000000  9.715525  10.000000  10.000000  10.000000  10.000000  10.000000 ];
Results{1,1}=[32834.682306, 30029.595641, 120.000000, 2445.086665, 974.986521, 240.000000];
Results{1,2}=[ 54758.848995  -30857.685464  -65101.374229  -84.817558  -22774.088446  -378.754124  77002.093378  764.676757  1204.359064  150.273009  2455.002588  -29531.097294  1553.862367  962.380439  -100.829696  25435.584182  -11869.089861  56803.695381  -26556.879440  -43047.748662  52911.457379 ; -30857.685464  1428429.506828  467621.374042  1812.387192  453137.118424  -220.026424  -478836.573646  641.622353  1759.961955  344.971980  3867.054603  97456.058125  406.991309  1129.316215  1735.864280  -451837.935495  32512.036948  -295434.328339  191714.835781  72806.359927  -400441.964448 ; -65101.374229  467621.374042  1190025.612084  -2381.693683  -529072.243919  423.568251  -1307409.713178  -741.621853  -1356.683187  -129.101504  -2869.101887  225742.454563  -561.563166  281.815902  -350.965950  -1189701.465601  283007.644003  -769360.146902  490055.472910  665066.397564  -1100561.663507 ; -84.817558  1812.387192  -2381.693683  65.508598  9626.073177  -0.807362  2745.990940  5.327134  11.458042  2.145336  24.185818  1133.257143  0.447110  1.060798  5.539611  3189.068497  -56.684360  985.067426  -2111.296331  -2089.666286  2946.327241 ; -22774.088446  453137.118424  -529072.243919  9626.073177  2407262.264313  -209.869601  614000.961104  1433.059160  3018.719705  565.774139  6316.355722  275423.516920  108.329901  266.983370  1280.266044  719224.116163  7252.273794  208885.919271  -485532.844617  -483762.319464  675270.610878 ; -378.754124  -220.026424  423.568251  -0.807362  -209.869601  17.083697  -663.413282  9.125410  8.435601  5.858248  52.841480  86.782790  -12.268857  -17.918843  4.230108  -88.302007  16.380796  -281.817587  193.050245  518.202059  -596.097637 ; 77002.093378  -478836.573646  -1307409.713178  2745.990940  614000.961104  -663.413282  1441160.158284  837.764594  1587.248295  117.564141  2975.948473  -249729.658585  841.447965  -25.528557  393.187598  1301565.351715  -309990.124105  846075.915961  -537752.635168  -746609.160666  1216447.756143 ; 764.676757  641.622353  -741.621853  5.327134  1433.059160  9.125410  837.764594  86.647411  74.081949  17.224626  253.153213  -9.588043  21.416173  12.322502  -4.276515  220.489841  55.222104  504.321374  -519.046190  -869.830454  942.655400 ; 1204.359064  1759.961955  -1356.683187  11.458042  3018.719705  8.435601  1587.248295  74.081949  171.692425  48.886997  360.236473  -50.100190  33.657946  16.320787  -1.058958  605.088298  -38.113005  944.504467  -916.529629  -1733.114586  1630.112313 ; 150.273009  344.971980  -129.101504  2.145336  565.774139  5.858248  117.564141  17.224626  48.886997  18.885160  75.377519  28.946308  3.375987  -1.412189  0.559533  51.778883  9.391558  86.201476  -122.023076  -245.141792  169.067448 ; 2455.002588  3867.054603  -2869.101887  24.185818  6316.355722  52.841480  2975.948473  253.153213  360.236473  75.377519  1197.373170  -106.005000  67.776969  33.485906  -1.909612  1367.718216  -148.473819  1998.295838  -1924.866024  -3335.579613  3385.687143 ; -29531.097294  97456.058125  225742.454563  1133.257143  275423.516920  86.782790  -249729.658585  -9.588043  -50.100190  28.946308  -106.005000  226597.740403  -676.175642  121.461475  -232.768740  -142483.001799  91524.309559  -208587.401166  -34414.698491  134560.431041  -164052.830904 ; 1553.862367  406.991309  -561.563166  0.447110  108.329901  -12.268857  841.447965  21.416173  33.657946  3.375987  67.776969  -676.175642  979.505614  80.526956  18.562360  -999.862318  488.371719  643.927906  -13.763647  -641.218854  -29.469452 ; 962.380439  1129.316215  281.815902  1.060798  266.983370  -17.918843  -25.528557  12.322502  16.320787  -1.412189  33.485906  121.461475  80.526956  278.063310  -15.691580  -1257.733834  266.795645  -203.944028  66.932317  -360.732617  74.411804 ; -100.829696  1735.864280  -350.965950  5.539611  1280.266044  4.230108  393.187598  -4.276515  -1.058958  0.559533  -1.909612  -232.768740  18.562360  -15.691580  24.328041  595.388739  -394.155569  380.598066  -118.008089  -402.210853  -17.850424 ; 25435.584182  -451837.935495  -1189701.465601  3189.068497  719224.116163  -88.302007  1301565.351715  220.489841  605.088298  51.778883  1367.718216  -142483.001799  -999.862318  -1257.733834  595.388739  1252824.650201  -273237.786216  737726.624293  -543055.563586  -653668.693625  1114174.397956 ; -11869.089861  32512.036948  283007.644003  -56.684360  7252.273794  16.380796  -309990.124105  55.222104  -38.113005  9.391558  -148.473819  91524.309559  488.371719  266.795645  -394.155569  -273237.786216  94195.839740  -197416.175653  88459.084422  159446.377561  -243457.916275 ; 56803.695381  -295434.328339  -769360.146902  985.067426  208885.919271  -281.817587  846075.915961  504.321374  944.504467  86.201476  1998.295838  -208587.401166  643.927906  -203.944028  380.598066  737726.624293  -197416.175653  521844.948053  -276761.748249  -431818.348693  690676.302663 ; -26556.879440  191714.835781  490055.472910  -2111.296331  -485532.844617  193.050245  -537752.635168  -519.046190  -916.529629  -122.023076  -1924.866024  -34414.698491  -13.763647  66.932317  -118.008089  -543055.563586  88459.084422  -276761.748249  294744.777019  267238.528961  -479606.764631 ; -43047.748662  72806.359927  665066.397564  -2089.666286  -483762.319464  518.202059  -746609.160666  -869.830454  -1733.114586  -245.141792  -3335.579613  134560.431041  -641.218854  -360.732617  -402.210853  -653668.693625  159446.377561  -431818.348693  267238.528961  463813.096715  -651595.510136 ; 52911.457379  -400441.964448  -1100561.663507  2946.327241  675270.610878  -596.097637  1216447.756143  942.655400  1630.112313  169.067448  3385.687143  -164052.830904  -29.469452  74.411804  -17.850424  1114174.397956  -243457.916275  690676.302663  -479606.764631  -651595.510136  1062788.263976 ;];
Results{1,4}={};
Results{1,3}=[0.000000,-1035.878324,32834.682306,-497204.037811,-0.292279];
