# Supplementary material for: A Pareto approach to resolve the conflict between information gain and experimental costs: Multiple-criteria design of carbon labeling experiments
Source: PLoS Comput Biol. 2018 Oct 31;14(10):e1006533. doi: 10.1371/journal.pcbi.1006533 (PMC6209137; doi:10.1371/journal.pcbi.1006533)
Supplement: S3 File — ZIP archive containing information criteria for flux space samples and Matlab scripts to evaluate variations. (ZIP) [file pcbi.1006533.s009.zip › Sensitivity/Sensitivity_3D_CNMR/Result111CNMR.m]

function Results=Result111CNMR()
Results{1,5}=[ 0.001000  0.001000  0.001000  0.001000  0.001000  0.001000  0.001000  1.970784  0.001000  10.000000 ];
Results{1,6}=[ 10.000000  10.000000  10.000000  10.000000  10.000000  10.000000  10.000000  10.000000  10.000000  10.000000  10.000000  10.000000  10.000000  10.000000  10.000000  10.000000  10.000000  10.000000  10.000000  10.000000  10.000000  10.000000  10.000000  10.000000  10.000000  10.000000  10.000000  10.000000  10.000000  10.000000  10.000000  10.000000  10.000000  10.000000  10.000000  10.000000  10.000000  10.000000  10.000000  10.000000  9.715525  10.000000  10.000000  10.000000  9.715525  10.000000  10.000000  10.000000  10.000000  10.000000 ];
Results{1,1}=[32834.682306, 30029.595641, 120.000000, 2445.086665, 974.986521, 240.000000];
Results{1,2}=[ 35316.578765  -34706.106595  -49770.634582  -45.272687  -13980.257145  -251.117294  58441.474580  473.927348  857.659382  289.725713  2136.796210  -16529.794639  2203.664214  207.053658  -20.842354  23910.715064  -3727.053023  39848.884010  -23544.252221  -27205.752903  39471.232470 ; -34706.106595  1525475.212210  889644.203286  1078.091949  288623.607041  -40.693202  -918474.724533  222.966677  872.011488  383.983645  2376.478258  63330.029701  607.350682  497.787058  3642.159913  -915192.448491  12033.493893  -513733.986271  444450.273242  159232.034483  -792410.255889 ; -49770.634582  889644.203286  986189.828602  -1126.918198  -223883.673040  306.722535  -1058534.089339  -468.833984  -945.934750  -277.815386  -2429.542387  77139.946172  -1098.427310  246.664738  1450.203029  -1003896.830593  83367.517133  -588493.585287  473225.721954  389322.537918  -910225.824264 ; -45.272687  1078.091949  -1126.918198  47.599583  4081.054497  -0.565515  1336.366641  2.474877  6.477209  2.471956  16.929832  512.326848  1.230564  0.597795  5.145999  1505.609131  -35.499436  476.356033  -976.107817  -1164.184427  1463.420761 ; -13980.257145  288623.607041  -223883.673040  4081.054497  1014507.669045  -92.227816  270007.560014  661.662447  1721.422566  674.530442  4450.818184  114019.058038  305.052336  151.560368  1201.081454  308670.717426  909.918847  88751.655002  -203695.628503  -258341.429055  310420.510173 ; -251.117294  -40.693202  306.722535  -0.565515  -92.227816  13.954273  -512.662404  8.630067  17.149166  10.369859  73.124244  71.724759  -20.814732  -6.505927  3.317304  -62.647357  9.025415  -202.096052  124.498622  344.935434  -374.835407 ; 58441.474580  -918474.724533  -1058534.089339  1336.366641  270007.560014  -512.662404  1141807.690929  527.406769  1065.665884  280.249879  2362.382276  -87519.530187  1695.444166  -146.639880  -1459.892419  1071178.603664  -91307.655978  633907.902026  -504787.582354  -437258.960413  982912.011607 ; 473.927348  222.966677  -468.833984  2.474877  661.662447  8.630067  527.406769  58.811239  57.443518  24.717616  230.385906  -37.378178  29.123771  0.254647  -3.219196  105.573731  42.407451  318.784705  -309.418393  -537.647566  552.150385 ; 857.659382  872.011488  -945.934750  6.477209  1721.422566  17.149166  1065.665884  57.443518  189.032546  91.622390  431.503731  -112.138155  56.301932  0.761985  2.406429  355.903035  -9.297644  688.311967  -607.248666  -1312.275730  1053.489941 ; 289.725713  383.983645  -277.815386  2.471956  674.530442  10.369859  280.249879  24.717616  91.622390  47.338360  178.298472  -21.003374  17.348757  -1.288724  1.494777  88.191761  3.501066  205.714268  -199.694469  -469.995741  321.466297 ; 2136.796210  2376.478258  -2429.542387  16.929832  4450.818184  73.124244  2362.382276  230.385906  431.503731  178.298472  1680.750300  -270.925229  139.803051  2.908442  6.501831  1001.306490  -75.141032  1774.828371  -1564.271069  -2975.747441  2654.773188 ; -16529.794639  63330.029701  77139.946172  512.326848  114019.058038  71.724759  -87519.530187  -37.378178  -112.138155  -21.003374  -270.925229  142599.774563  -1328.791635  44.832673  -165.623638  -13841.300182  22664.976127  -92274.461953  -59522.246401  52477.445627  -45233.230778 ; 2203.664214  607.350682  -1098.427310  1.230564  305.052336  -20.814732  1695.444166  29.123771  56.301932  17.348757  139.803051  -1328.791635  3096.837428  124.230904  77.406594  -1453.351751  671.866586  1110.528961  72.169892  -1279.850715  -159.497437 ; 207.053658  497.787058  246.664738  0.597795  151.560368  -6.505927  -146.639880  0.254647  0.761985  -1.288724  2.908442  44.832673  124.230904  79.890854  -4.872896  -543.779793  69.346537  -189.765068  133.026975  -95.768751  -147.599843 ; -20.842354  3642.159913  1450.203029  5.145999  1201.081454  3.317304  -1459.892419  -3.219196  2.406429  1.494777  6.501831  -165.623638  77.406594  -4.872896  42.030866  -1401.075796  -254.665043  -609.014017  802.958092  -24.734014  -1637.685248 ; 23910.715064  -915192.448491  -1003896.830593  1505.609131  308670.717426  -62.647357  1071178.603664  105.573731  355.903035  88.191761  1001.306490  -13841.300182  -1453.351751  -543.779793  -1401.075796  1070852.138268  -79493.165435  575392.732530  -524705.056666  -379162.097324  936141.232196 ; -3727.053023  12033.493893  83367.517133  -35.499436  909.918847  9.025415  -91307.655978  42.407451  -9.297644  3.501066  -75.141032  22664.976127  671.866586  69.346537  -254.665043  -79493.165435  21412.070982  -57783.881256  25891.375168  45748.476991  -69624.187251 ; 39848.884010  -513733.986271  -588493.585287  476.356033  88751.655002  -202.096052  633907.902026  318.784705  688.311967  205.714268  1774.828371  -92274.461953  1110.528961  -189.765068  -609.014017  575392.732530  -57783.881256  369510.164497  -251995.016281  -241306.572178  529917.712773 ; -23544.252221  444450.273242  473225.721954  -976.107817  -203695.628503  124.498622  -504787.582354  -309.418393  -607.248666  -199.694469  -1564.271069  -59522.246401  72.169892  133.026975  802.958092  -524705.056666  25891.375168  -251995.016281  300209.257150  168267.894466  -451657.212737 ; -27205.752903  159232.034483  389322.537918  -1164.184427  -258341.429055  344.935434  -437258.960413  -537.647566  -1312.275730  -469.995741  -2975.747441  52477.445627  -1279.850715  -95.768751  -24.734014  -379162.097324  45748.476991  -241306.572178  168267.894466  263931.444636  -391780.096862 ; 39471.232470  -792410.255889  -910225.824264  1463.420761  310420.510173  -374.835407  982912.011607  552.150385  1053.489941  321.466297  2654.773188  -45233.230778  -159.497437  -147.599843  -1637.685248  936141.232196  -69624.187251  529917.712773  -451657.212737  -391780.096862  873734.527634 ;];
Results{1,4}={};
Results{1,3}=[0.000000,-860.345230,32834.682306,-369085.838225,-0.106091];
