# Supplementary material for: A Pareto approach to resolve the conflict between information gain and experimental costs: Multiple-criteria design of carbon labeling experiments
Source: PLoS Comput Biol. 2018 Oct 31;14(10):e1006533. doi: 10.1371/journal.pcbi.1006533 (PMC6209137; doi:10.1371/journal.pcbi.1006533)
Supplement: S3 File — ZIP archive containing information criteria for flux space samples and Matlab scripts to evaluate variations. (ZIP) [file pcbi.1006533.s009.zip › Sensitivity/Sensitivity_3D_CNMR/Result1120CNMR.m]

function Results=Result1120CNMR()
Results{1,5}=[ 0.001000  0.001000  0.001000  0.001000  0.001000  0.001000  0.001000  1.970784  0.001000  10.000000 ];
Results{1,6}=[ 10.000000  10.000000  10.000000  10.000000  10.000000  10.000000  10.000000  10.000000  10.000000  10.000000  10.000000  10.000000  10.000000  10.000000  10.000000  10.000000  10.000000  10.000000  10.000000  10.000000  10.000000  10.000000  10.000000  10.000000  10.000000  10.000000  10.000000  10.000000  10.000000  10.000000  10.000000  10.000000  10.000000  10.000000  10.000000  10.000000  10.000000  10.000000  10.000000  10.000000  9.715525  10.000000  10.000000  10.000000  9.715525  10.000000  10.000000  10.000000  10.000000  10.000000 ];
Results{1,1}=[32834.682306, 30029.595641, 120.000000, 2445.086665, 974.986521, 240.000000];
Results{1,2}=[ 42362.558380  -49540.773171  -68125.321947  -12.313527  -17550.196371  -237.618838  79070.441900  277.574559  1963.086117  95.940985  3114.914048  -17497.469159  526.767152  332.248047  -10.745787  39055.530646  -2986.184354  51356.066260  -33462.962137  -36652.442673  59032.819223 ; -49540.773171  2678335.226419  1559690.154642  296.104601  341423.875453  -22.134613  -1613134.995297  135.547050  1578.154344  169.812593  2648.516767  60734.428199  318.569891  688.577375  4439.076145  -1636654.738339  3620.261744  -879650.516776  816235.938041  303293.815560  -1420086.388096 ; -68125.321947  1559690.154642  1650749.328642  -622.862235  -652940.106335  329.636641  -1771137.803660  -333.417337  -3492.918844  -156.760312  -5830.622734  58761.730534  -166.450780  284.007856  1753.264038  -1722086.557749  52170.186401  -946621.327768  852226.712476  661206.567387  -1598650.700381 ; -12.313527  296.104601  -622.862235  3.786036  1967.859198  -0.085442  714.194842  0.466350  4.675429  0.367812  7.664094  150.537250  0.074171  0.127361  1.258382  758.645210  -4.874683  298.388333  -446.254250  -523.070102  756.706874 ; -17550.196371  341423.875453  -652940.106335  1967.859198  2246229.381082  -111.349658  752218.549252  588.292516  5672.153615  443.453819  9223.160841  165504.729036  81.745509  149.455931  1298.575129  802454.497919  1136.349127  307950.797856  -474744.750722  -564363.858004  807937.382511 ; -237.618838  -22.134613  329.636641  -0.085442  -111.349658  11.223512  -524.961457  3.240712  51.206723  8.515179  112.730182  65.735473  -3.570200  -5.746898  2.528805  -107.472086  9.022527  -212.080762  137.307291  339.446275  -413.250574 ; 79070.441900  -1613134.995297  -1771137.803660  714.194842  752218.549252  -524.961457  1907308.032481  391.036337  3745.933991  119.805711  5880.367471  -67977.092819  290.369476  -186.734343  -1764.370959  1840474.004392  -57660.003564  1018151.138297  -910924.172580  -735413.721264  1724141.848078 ; 277.574559  135.547050  -333.417337  0.466350  588.292516  3.240712  391.036337  20.904984  58.447729  5.017673  154.885248  1.217584  2.528101  0.265585  -3.347462  125.447474  16.892973  202.087681  -216.772031  -347.440964  435.080253 ; 1963.086117  1578.154344  -3492.918844  4.675429  5672.153615  51.206723  3745.933991  58.447729  1065.802860  136.271359  1779.943619  -283.887417  21.200118  4.078851  0.387709  2258.296182  -76.581109  2309.602951  -2035.013398  -3664.746879  3933.868156 ; 95.940985  169.812593  -156.760312  0.367812  443.453819  8.515179  119.805711  5.017673  136.271359  26.610870  185.827168  2.498582  0.643149  -1.190162  0.608860  109.231479  -0.295768  102.182674  -109.199227  -242.252527  185.141045 ; 3114.914048  2648.516767  -5830.622734  7.664094  9223.160841  112.730182  5880.367471  154.885248  1779.943619  185.827168  3500.877134  -509.681949  34.282464  8.164579  4.621903  3934.634440  -178.925922  3886.000213  -3361.351223  -5717.524741  6436.570248 ; -17497.469159  60734.428199  58761.730534  150.537250  165504.729036  65.735473  -67977.092819  1.217584  -283.887417  2.498582  -509.681949  136699.613555  -248.780046  32.803497  -150.732628  4387.270379  11574.775553  -79328.757787  -64276.905661  44533.547630  -33525.098847 ; 526.767152  318.569891  -166.450780  0.074171  81.745509  -3.570200  290.369476  2.528101  21.200118  0.643149  34.282464  -248.780046  258.779424  30.441479  9.495983  -441.054106  58.995748  186.079223  48.528603  -262.818704  -58.585909 ; 332.248047  688.577375  284.007856  0.127361  149.455931  -5.746898  -186.734343  0.265585  4.078851  -1.190162  8.164579  32.803497  30.441479  71.208663  -1.096598  -692.595764  37.846640  -197.446396  159.501319  -104.169268  -164.476931 ; -10.745787  4439.076145  1753.264038  1.258382  1298.575129  2.528805  -1764.370959  -3.347462  0.387709  0.608860  4.621903  -150.732628  9.495983  -1.096598  32.292700  -1759.846692  -144.126177  -786.582428  969.964123  -20.597703  -1844.590636 ; 39055.530646  -1636654.738339  -1722086.557749  758.645210  802454.497919  -107.472086  1840474.004392  125.447474  2258.296182  109.231479  3934.634440  4387.270379  -441.054106  -692.595764  -1759.846692  1849442.960209  -50089.534768  962737.417063  -932552.012485  -671506.549359  1676053.166371 ; -2986.184354  3620.261744  52170.186401  -4.874683  1136.349127  9.022527  -57660.003564  16.892973  -76.581109  -0.295768  -178.925922  11574.775553  58.995748  37.846640  -144.126177  -50089.534768  6813.657677  -34682.532649  18693.103413  30941.354494  -48170.140016 ; 51356.066260  -879650.516776  -946621.327768  298.388333  307950.797856  -212.080762  1018151.138297  202.087681  2309.602951  102.182674  3886.000213  -79328.757787  186.079223  -197.446396  -786.582428  962737.417063  -34682.532649  561209.548396  -459204.468876  -388366.788165  904692.368928 ; -33462.962137  816235.938041  852226.712476  -446.254250  -474744.750722  137.307291  -910924.172580  -216.772031  -2035.013398  -109.199227  -3361.351223  -64276.905661  48.528603  159.501319  969.964123  -932552.012485  18693.103413  -459204.468876  511203.529987  322993.786721  -837234.128362 ; -36652.442673  303293.815560  661206.567387  -523.070102  -564363.858004  339.446275  -735413.721264  -347.440964  -3664.746879  -242.252527  -5717.524741  44533.547630  -262.818704  -104.169268  -20.597703  -671506.549359  30941.354494  -388366.788165  322993.786721  410105.530009  -688552.918176 ; 59032.819223  -1420086.388096  -1598650.700381  756.706874  807937.382511  -413.250574  1724141.848078  435.080253  3933.868156  185.141045  6436.570248  -33525.098847  -58.585909  -164.476931  -1844.590636  1676053.166371  -48170.140016  904692.368928  -837234.128362  -688552.918176  1585885.515381 ;];
Results{1,4}={};
Results{1,3}=[0.000000,-786.284414,32834.682306,-647206.493733,-0.208744];
