# Supplementary material for: A Pareto approach to resolve the conflict between information gain and experimental costs: Multiple-criteria design of carbon labeling experiments
Source: PLoS Comput Biol. 2018 Oct 31;14(10):e1006533. doi: 10.1371/journal.pcbi.1006533 (PMC6209137; doi:10.1371/journal.pcbi.1006533)
Supplement: S3 File — ZIP archive containing information criteria for flux space samples and Matlab scripts to evaluate variations. (ZIP) [file pcbi.1006533.s009.zip › Sensitivity/Sensitivity_3D_CNMR/Result1121CNMR.m]

function Results=Result1121CNMR()
Results{1,5}=[ 0.001000  0.001000  0.001000  0.001000  0.001000  0.001000  0.001000  1.970784  0.001000  10.000000 ];
Results{1,6}=[ 10.000000  10.000000  10.000000  10.000000  10.000000  10.000000  10.000000  10.000000  10.000000  10.000000  10.000000  10.000000  10.000000  10.000000  10.000000  10.000000  10.000000  10.000000  10.000000  10.000000  10.000000  10.000000  10.000000  10.000000  10.000000  10.000000  10.000000  10.000000  10.000000  10.000000  10.000000  10.000000  10.000000  10.000000  10.000000  10.000000  10.000000  10.000000  10.000000  10.000000  9.715525  10.000000  10.000000  10.000000  9.715525  10.000000  10.000000  10.000000  10.000000  10.000000 ];
Results{1,1}=[32834.682306, 30029.595641, 120.000000, 2445.086665, 974.986521, 240.000000];
Results{1,2}=[ 50136.867347  -19379.731339  -36252.751798  -4.979865  -15486.803224  -141.787594  47167.877877  124.614845  3179.250305  -74.203255  4195.687677  -22947.640360  257.838272  186.514445  16.428250  1728.883449  -7832.593010  37985.360985  -15209.726281  -27738.061038  25020.564763 ; -19379.731339  1231686.193401  196137.652013  180.920948  468785.829072  -118.107193  -194289.788202  152.359956  6347.897964  -5.504329  8670.019891  76425.199616  129.375009  203.718724  1225.613377  -174511.353947  30009.399964  -138769.449378  58232.296315  20774.274253  -162162.414982 ; -36252.751798  196137.652013  560071.734638  -168.480548  -298755.918150  132.223149  -621747.172234  3.010113  -2699.284015  93.771022  -4028.763255  120182.933308  -110.830642  16.615192  -319.850211  -560701.664426  166168.112586  -371067.787696  227597.169092  329392.332307  -507617.864363 ; -4.979865  180.920948  -168.480548  0.583277  740.510117  -0.063202  196.654029  0.093326  3.269401  -0.014804  4.381960  77.642043  0.010239  0.013218  0.428841  223.549053  -5.176351  70.516037  -147.620698  -144.546073  204.951274 ; -15486.803224  468785.829072  -298755.918150  740.510117  1672305.998838  -74.963112  352193.679833  201.138075  7610.425004  8.353997  10229.685694  181550.639610  33.990479  45.291729  991.969055  418967.856681  5223.304188  110023.693539  -292238.646288  -274751.911993  379275.969800 ; -141.787594  -118.107193  132.223149  -0.063202  -74.963112  5.848393  -249.991318  -0.826645  128.841625  7.475729  182.145623  20.262272  -0.896496  -1.131108  1.131638  -16.689964  3.373371  -87.993234  67.913381  178.543796  -190.524403 ; 47167.877877  -194289.788202  -621747.172234  196.654029  352193.679833  -249.991318  695340.655545  35.452137  2577.366454  -168.417030  3678.440832  -135410.084066  170.274203  26.639959  353.167552  616083.390733  -181904.443073  413005.779682  -252190.250283  -378567.020825  569377.367285 ; 124.614845  152.359956  3.010113  0.093326  201.138075  -0.826645  35.452137  13.188528  -72.900434  -2.893248  -4.609934  51.226233  0.268666  0.053594  -2.587711  -101.085238  68.234678  -18.553974  -41.354088  -57.484033  72.799102 ; 3179.250305  6347.897964  -2699.284015  3.269401  7610.425004  128.841625  2577.366454  -72.900434  6524.133330  288.211992  8078.460442  -124.101327  11.760711  4.541429  -2.287169  800.822850  52.723425  2035.427868  -1981.741811  -4129.590560  3080.278019 ; -74.203255  -5.504329  93.771022  -0.014804  8.353997  7.475729  -168.417030  -2.893248  288.211992  50.460580  310.639471  26.748250  -0.543617  -0.649702  0.752528  -38.263848  13.327310  -70.862821  42.682015  -4.001457  -106.875837 ; 4195.687677  8670.019891  -4028.763255  4.381960  10229.685694  182.145623  3678.440832  -4.609934  8078.460442  310.639471  10969.583640  -385.749005  16.329963  6.875397  5.227439  1616.676089  -213.502414  3095.289964  -2774.702133  -5397.543748  4269.622223 ; -22947.640360  76425.199616  120182.933308  77.642043  181550.639610  20.262272  -135410.084066  51.226233  -124.101327  26.748250  -385.749005  181669.388387  -108.507144  2.919520  -155.606577  -49879.381773  61288.006010  -131872.867002  -57851.737691  83406.855602  -77250.531481 ; 257.838272  129.375009  -110.830642  0.010239  33.990479  -0.896496  170.274203  0.268666  11.760711  -0.543617  16.329963  -108.507144  49.129462  4.649984  2.021138  -153.356592  63.660628  109.636270  -4.053832  -110.388955  29.014291 ; 186.514445  203.718724  16.615192  0.013218  45.291729  -1.131108  26.639959  0.053594  4.541429  -0.649702  6.875397  2.919520  4.649984  7.334108  0.164622  -193.437310  29.794873  -9.340308  3.820541  -55.083768  19.274138 ; 16.428250  1225.613377  -319.850211  0.428841  991.969055  1.131638  353.167552  -2.587711  -2.287169  0.752528  5.227439  -155.606577  2.021138  0.164622  19.109651  453.376118  -293.475234  327.210639  -158.326274  -235.812084  18.327394 ; 1728.883449  -174511.353947  -560701.664426  223.549053  418967.856681  -16.689964  616083.390733  -101.085238  800.822850  -38.263848  1616.676089  -49879.381773  -153.356592  -193.437310  453.376118  613705.661742  -160202.501841  344674.544847  -271817.848247  -316228.936134  518370.710635 ; -7832.593010  30009.399964  166168.112586  -5.176351  5223.304188  3.373371  -181904.443073  68.234678  52.723425  13.327310  -213.502414  61288.006010  63.660628  29.794873  -293.475234  -160202.501841  66235.419405  -119424.452520  49034.017671  92930.749861  -137293.672945 ; 37985.360985  -138769.449378  -371067.787696  70.516037  110023.693539  -87.993234  413005.779682  -18.553974  2035.427868  -70.862821  3095.289964  -131872.867002  109.636270  -9.340308  327.210639  344674.544847  -119424.452520  266263.964228  -118266.716686  -220503.145755  320585.260768 ; -15209.726281  58232.296315  227597.169092  -147.620698  -292238.646288  67.913381  -252190.250283  -41.354088  -1981.741811  42.682015  -2774.702133  -57851.737691  -4.053832  3.820541  -158.326274  -271817.848247  49034.017671  -118266.716686  169459.219439  124126.537101  -223447.376435 ; -27738.061038  20774.274253  329392.332307  -144.546073  -274751.911993  178.543796  -378567.020825  -57.484033  -4129.590560  -4.001457  -5397.543748  83406.855602  -110.388955  -55.083768  -235.812084  -316228.936134  92930.749861  -220503.145755  124126.537101  262984.795557  -327663.068164 ; 25020.564763  -162162.414982  -507617.864363  204.951274  379275.969800  -190.524403  569377.367285  72.799102  3080.278019  -106.875837  4269.622223  -77250.531481  29.014291  19.274138  18.327394  518370.710635  -137293.672945  320585.260768  -223447.376435  -327663.068164  494914.100710 ;];
Results{1,4}={};
Results{1,3}=[0.000000,-724.762386,32834.682306,-299162.541438,-0.246670];
