# Supplementary material for: A Pareto approach to resolve the conflict between information gain and experimental costs: Multiple-criteria design of carbon labeling experiments
Source: PLoS Comput Biol. 2018 Oct 31;14(10):e1006533. doi: 10.1371/journal.pcbi.1006533 (PMC6209137; doi:10.1371/journal.pcbi.1006533)
Supplement: S3 File — ZIP archive containing information criteria for flux space samples and Matlab scripts to evaluate variations. (ZIP) [file pcbi.1006533.s009.zip › Sensitivity/Sensitivity_3D_CNMR/Result1122CNMR.m]

function Results=Result1122CNMR()
Results{1,5}=[ 0.001000  0.001000  0.001000  0.001000  0.001000  0.001000  0.001000  1.970784  0.001000  10.000000 ];
Results{1,6}=[ 10.000000  10.000000  10.000000  10.000000  10.000000  10.000000  10.000000  10.000000  10.000000  10.000000  10.000000  10.000000  10.000000  10.000000  10.000000  10.000000  10.000000  10.000000  10.000000  10.000000  10.000000  10.000000  10.000000  10.000000  10.000000  10.000000  10.000000  10.000000  10.000000  10.000000  10.000000  10.000000  10.000000  10.000000  10.000000  10.000000  10.000000  10.000000  10.000000  10.000000  9.715525  10.000000  10.000000  10.000000  9.715525  10.000000  10.000000  10.000000  10.000000  10.000000 ];
Results{1,1}=[32834.682306, 30029.595641, 120.000000, 2445.086665, 974.986521, 240.000000];
Results{1,2}=[ 37179.630771  -15484.474546  -40874.374635  -13.566904  -11466.198314  -250.006571  50245.978710  421.492388  1292.894940  122.868585  2266.772976  -18052.643268  1684.515323  441.765673  24.307344  13503.730987  -5688.783025  36330.063589  -18105.686943  -30918.736977  32717.819465 ; -15484.474546  1806271.091562  216408.881046  620.656586  384110.875974  -417.060540  -216073.661436  747.003212  3827.444244  467.078339  7233.781990  54946.818855  329.514994  492.069588  1141.465664  -204126.964133  17573.245489  -142224.116641  80892.708247  31769.912151  -192998.979756 ; -40874.374635  216408.881046  668142.822627  -653.880767  -287952.290518  335.038765  -741313.084682  -382.253335  -1649.481018  -132.167519  -3074.948142  128873.096150  -644.394333  109.259310  -724.989660  -649788.681412  128118.122939  -436266.076289  259073.677451  400188.030801  -620647.634714 ; -13.566904  620.656586  -653.880767  11.489748  3484.671834  -0.648018  760.415448  1.868814  7.634902  0.931522  13.900788  264.924867  0.176244  0.176491  1.622444  846.633187  -14.388398  284.998068  -545.908221  -556.328321  781.835053 ; -11466.198314  384110.875974  -287952.290518  3484.671834  1971405.851377  -270.173186  338210.537685  1080.008226  4380.007133  558.155622  7924.093406  152614.202109  119.827143  126.713139  850.646371  392774.531994  4561.008933  112703.031428  -266918.273751  -262020.891129  359000.495702 ; -250.006571  -417.060540  335.038765  -0.648018  -270.173186  15.648139  -557.250973  7.232674  23.632044  7.193564  81.480798  40.110856  -13.930637  -8.833982  2.773185  -100.348980  13.270047  -205.560780  160.875290  445.798257  -474.494520 ; 50245.978710  -216073.661436  -741313.084682  760.415448  338210.537685  -557.250973  826980.833582  436.096757  1849.243353  110.394806  3002.118818  -146072.839935  1027.760257  44.672772  788.994609  715222.727637  -140762.436092  485060.874858  -285998.643916  -455986.131104  694101.510636 ; 421.492388  747.003212  -382.253335  1.868814  1080.008226  7.232674  436.096757  48.945236  75.463240  12.234263  223.162562  10.963650  17.320339  1.890430  -2.604863  73.944457  37.096722  250.662680  -284.038670  -500.487004  494.452986 ; 1292.894940  3827.444244  -1649.481018  7.634902  4380.007133  23.632044  1849.243353  75.463240  402.909644  81.553733  768.807877  -117.167568  55.964003  6.129224  3.182409  805.850941  -57.892933  1150.005123  -1062.307739  -2068.097507  1822.265176 ; 122.868585  467.078339  -132.167519  0.931522  558.155622  7.193564  110.394806  12.234263  81.553733  23.393970  120.708682  2.517197  4.267442  -1.295871  0.949549  61.300842  -0.039674  93.078453  -101.886005  -224.030580  144.163399 ; 2266.772976  7233.781990  -3074.948142  13.900788  7924.093406  81.480798  3002.118818  223.162562  768.807877  120.708682  1964.619260  -234.654103  97.958796  11.798788  7.200422  1636.626596  -170.666583  2150.842263  -1948.602366  -3463.535182  3304.523626 ; -18052.643268  54946.818855  128873.096150  264.924867  152614.202109  40.110856  -146072.839935  10.963650  -117.167568  2.517197  -234.654103  156411.895671  -811.467143  39.285134  -301.797902  -65474.116155  34905.583286  -127135.644769  -41412.522794  95318.214488  -99303.841109 ; 1684.515323  329.514994  -644.394333  0.176244  119.827143  -13.930637  1027.760257  17.320339  55.964003  4.267442  97.958796  -811.467143  1547.780813  89.679230  37.682772  -1210.118567  505.960023  688.025019  25.871269  -727.723255  -157.532340 ; 441.765673  492.069588  109.259310  0.176491  126.713139  -8.833982  44.672772  1.890430  6.129224  -1.295871  11.798788  39.285134  89.679230  121.125724  -6.641169  -622.818992  62.412898  -104.759413  56.515121  -177.157049  8.423917 ; 24.307344  1141.465664  -724.989660  1.622444  850.646371  2.773185  788.994609  -2.604863  3.182409  0.949549  7.200422  -301.797902  37.682772  -6.641169  26.223222  867.746555  -265.355382  619.063974  -288.603123  -427.764047  333.932889 ; 13503.730987  -204126.964133  -649788.681412  846.633187  392774.531994  -100.348980  715222.727637  73.944457  805.850941  61.300842  1636.626596  -65474.116155  -1210.118567  -622.818992  867.746555  677761.623501  -122589.442601  402831.298236  -290533.229629  -372948.935318  608502.232384 ; -5688.783025  17573.245489  128118.122939  -14.388398  4561.008933  13.270047  -140762.436092  37.096722  -57.892933  -0.039674  -170.666583  34905.583286  505.960023  62.412898  -265.355382  -122589.442601  30479.387126  -87512.122098  41417.326453  73927.494102  -113044.986085 ; 36330.063589  -142224.116641  -436266.076289  284.998068  112703.031428  -205.560780  485060.874858  250.662680  1150.005123  93.078453  2150.842263  -127135.644769  688.025019  -104.759413  619.063974  402831.298236  -87512.122098  301232.761775  -142178.261747  -265060.342579  393869.408463 ; -18105.686943  80892.708247  259073.677451  -545.908221  -266918.273751  160.875290  -285998.643916  -284.038670  -1062.307739  -101.886005  -1948.602366  -41412.522794  25.871269  56.515121  -288.603123  -290533.229629  41417.326453  -142178.261747  168520.462309  141911.502241  -250729.077922 ; -30918.736977  31769.912151  400188.030801  -556.328321  -262020.891129  445.798257  -455986.131104  -500.487004  -2068.097507  -224.030580  -3463.535182  95318.214488  -727.723255  -177.157049  -427.764047  -372948.935318  73927.494102  -265060.342579  141911.502241  307349.586215  -399434.894936 ; 32717.819465  -192998.979756  -620647.634714  781.835053  359000.495702  -474.494520  694101.510636  494.452986  1822.265176  144.163399  3304.523626  -99303.841109  -157.532340  8.423917  333.932889  608502.232384  -113044.986085  393869.408463  -250729.077922  -399434.894936  607024.783773 ;];
Results{1,4}={};
Results{1,3}=[0.000000,-1023.178989,32834.682306,-360139.184097,-0.839484];
