# Supplementary material for: A Pareto approach to resolve the conflict between information gain and experimental costs: Multiple-criteria design of carbon labeling experiments
Source: PLoS Comput Biol. 2018 Oct 31;14(10):e1006533. doi: 10.1371/journal.pcbi.1006533 (PMC6209137; doi:10.1371/journal.pcbi.1006533)
Supplement: S3 File — ZIP archive containing information criteria for flux space samples and Matlab scripts to evaluate variations. (ZIP) [file pcbi.1006533.s009.zip › Sensitivity/Sensitivity_3D_CNMR/Result1123CNMR.m]

function Results=Result1123CNMR()
Results{1,5}=[ 0.001000  0.001000  0.001000  0.001000  0.001000  0.001000  0.001000  1.970784  0.001000  10.000000 ];
Results{1,6}=[ 10.000000  10.000000  10.000000  10.000000  10.000000  10.000000  10.000000  10.000000  10.000000  10.000000  10.000000  10.000000  10.000000  10.000000  10.000000  10.000000  10.000000  10.000000  10.000000  10.000000  10.000000  10.000000  10.000000  10.000000  10.000000  10.000000  10.000000  10.000000  10.000000  10.000000  10.000000  10.000000  10.000000  10.000000  10.000000  10.000000  10.000000  10.000000  10.000000  10.000000  9.715525  10.000000  10.000000  10.000000  9.715525  10.000000  10.000000  10.000000  10.000000  10.000000 ];
Results{1,1}=[32834.682306, 30029.595641, 120.000000, 2445.086665, 974.986521, 240.000000];
Results{1,2}=[ 19626.841544  -28237.843980  -42487.516551  -4.501552  -11069.189547  -163.307240  49406.922622  289.557497  866.905907  85.052899  1590.423307  -11211.954402  261.365694  103.059279  144.827044  26764.807605  -4061.772302  31636.363513  -18917.425165  -23691.065081  34108.880757 ; -28237.843980  2234021.422397  1174796.896126  188.788201  321349.903482  -140.314685  -1213803.122128  387.529900  2026.902776  303.119937  3924.339004  49279.332789  176.207097  206.256504  4187.495797  -1230784.326934  11695.279503  -665764.871847  604336.227922  232660.848113  -1063010.692548 ; -42487.516551  1174796.896126  1296450.413804  -294.590800  -384865.138548  272.459147  -1394626.101208  -359.158043  -1540.797099  -117.833538  -2966.526840  102660.517736  -113.789302  96.804170  1004.341552  -1304350.986702  103203.705941  -776947.813670  581595.176263  541882.465595  -1186409.500133 ; -4.501552  188.788201  -294.590800  1.940722  1099.000454  -0.149523  342.344237  0.630641  2.592137  0.345238  4.858439  58.514219  0.032971  0.028391  0.907181  351.199417  -6.778659  145.876918  -199.350402  -260.291519  355.449439 ; -11069.189547  321349.903482  -384865.138548  1099.000454  1729220.659547  -168.916112  452107.649293  1044.017248  4134.329237  565.063114  7672.250423  94831.247965  67.387614  59.955552  1318.111862  474946.026149  1951.138826  181534.994075  -279270.802130  -366466.132098  489051.496354 ; -163.307240  -140.314685  272.459147  -0.149523  -168.916112  12.211478  -465.970319  7.996190  35.227892  9.373034  99.248664  67.490478  -3.309004  -2.850191  1.435810  -82.157881  17.973326  -176.284891  87.448644  330.060106  -327.492037 ; 49406.922622  -1213803.122128  -1394626.101208  342.344237  452107.649293  -465.970319  1506247.744436  412.317555  1659.845501  86.069330  2790.990878  -116614.586882  198.891724  -59.432791  -940.632228  1396294.413036  -113307.820399  838510.391231  -620382.437240  -603887.147799  1281681.514156 ; 289.557497  387.529900  -359.158043  0.630641  1044.017248  7.996190  412.317555  58.049548  75.312327  13.055458  248.516960  -12.384756  2.558623  -0.126434  -2.395527  121.011994  35.173884  220.422146  -243.409457  -475.925881  470.447964 ; 866.905907  2026.902776  -1540.797099  2.592137  4134.329237  35.227892  1659.845501  75.312327  537.417601  117.295293  1009.222296  -182.027046  7.141556  -1.339100  8.292353  904.259963  -66.058610  1051.289671  -876.939488  -2141.891316  1739.608475 ; 85.052899  303.119937  -117.833538  0.345238  565.063114  9.373034  86.069330  13.055458  117.295293  35.173090  171.242433  -4.386424  0.171607  -0.855759  1.561540  66.918255  -0.354150  81.399402  -85.983122  -265.569152  146.579367 ; 1590.423307  3924.339004  -2966.526840  4.858439  7672.250423  99.248664  2790.990878  248.516960  1009.222296  171.242433  2514.727638  -352.916225  13.013243  -2.085754  16.488863  1818.510885  -177.897335  2037.814412  -1657.687492  -3720.077129  3268.050666 ; -11211.954402  49279.332789  102660.517736  58.514219  94831.247965  67.490478  -116614.586882  -12.384756  -182.027046  -4.386424  -352.916225  132451.595842  -141.283839  17.558953  -247.991673  -42592.595062  22116.974279  -103616.032366  -47022.329641  74311.738962  -72922.776036 ; 261.365694  176.207097  -113.789302  0.032971  67.387614  -3.309004  198.891724  2.558623  7.141556  0.171607  13.013243  -141.283839  149.562269  15.952700  11.118433  -273.249411  63.907580  87.053526  41.870930  -163.024991  -33.972108 ; 103.059279  206.256504  96.804170  0.028391  59.955552  -2.850191  -59.432791  -0.126434  -1.339100  -0.855759  -2.085754  17.558953  15.952700  16.584990  1.484818  -263.727125  25.634980  -85.561458  66.102013  -28.754418  -56.861392 ; 144.827044  4187.495797  1004.341552  0.907181  1318.111862  1.435810  -940.632228  -2.395527  8.292353  1.561540  16.488863  -247.991673  11.118433  1.484818  38.820495  -1145.545935  -272.090264  -308.831727  645.239433  -300.649476  -1224.943644 ; 26764.807605  -1230784.326934  -1304350.986702  351.199417  474946.026149  -82.157881  1396294.413036  121.011994  904.259963  66.918255  1818.510885  -42592.595062  -273.249411  -263.727125  -1145.545935  1355581.020154  -94963.282644  759555.073311  -631636.569733  -520931.705151  1203458.997755 ; -4061.772302  11695.279503  103203.705941  -6.778659  1951.138826  17.973326  -113307.820399  35.173884  -66.058610  -0.354150  -177.897335  22116.974279  63.907580  25.634980  -272.090264  -94963.282644  20197.856877  -69707.925655  30281.162557  57555.930410  -86147.152901 ; 31636.363513  -665764.871847  -776947.813670  145.876918  181534.994075  -176.284891  838510.391231  220.422146  1051.289671  81.399402  2037.814412  -103616.032366  87.053526  -85.561458  -308.831727  759555.073311  -69707.925655  482261.155073  -317517.007309  -337576.441267  699089.883947 ; -18917.425165  604336.227922  581595.176263  -199.350402  -279270.802130  87.448644  -620382.437240  -243.409457  -876.939488  -85.983122  -1657.687492  -47022.329641  41.870930  66.102013  645.239433  -631636.569733  30281.162557  -317517.007309  338569.344267  212311.078292  -547511.200102 ; -23691.065081  232660.848113  541882.465595  -260.291519  -366466.132098  330.060106  -603887.147799  -475.925881  -2141.891316  -265.569152  -3720.077129  74311.738962  -163.024991  -28.754418  -300.649476  -520931.705151  57555.930410  -337576.441267  212311.078292  343235.751228  -524355.361365 ; 34108.880757  -1063010.692548  -1186409.500133  355.449439  489051.496354  -327.492037  1281681.514156  470.447964  1739.608475  146.579367  3268.050666  -72922.776036  -33.972108  -56.861392  -1224.943644  1203458.997755  -86147.152901  699089.883947  -547511.200102  -524355.361365  1118730.220225 ;];
Results{1,4}={};
Results{1,3}=[0.000000,-693.099189,32834.682306,-503807.548249,-0.228381];
