# Supplementary material for: A Pareto approach to resolve the conflict between information gain and experimental costs: Multiple-criteria design of carbon labeling experiments
Source: PLoS Comput Biol. 2018 Oct 31;14(10):e1006533. doi: 10.1371/journal.pcbi.1006533 (PMC6209137; doi:10.1371/journal.pcbi.1006533)
Supplement: S3 File — ZIP archive containing information criteria for flux space samples and Matlab scripts to evaluate variations. (ZIP) [file pcbi.1006533.s009.zip › Sensitivity/Sensitivity_3D_CNMR/Result1124CNMR.m]

function Results=Result1124CNMR()
Results{1,5}=[ 0.001000  0.001000  0.001000  0.001000  0.001000  0.001000  0.001000  1.970784  0.001000  10.000000 ];
Results{1,6}=[ 10.000000  10.000000  10.000000  10.000000  10.000000  10.000000  10.000000  10.000000  10.000000  10.000000  10.000000  10.000000  10.000000  10.000000  10.000000  10.000000  10.000000  10.000000  10.000000  10.000000  10.000000  10.000000  10.000000  10.000000  10.000000  10.000000  10.000000  10.000000  10.000000  10.000000  10.000000  10.000000  10.000000  10.000000  10.000000  10.000000  10.000000  10.000000  10.000000  10.000000  9.715525  10.000000  10.000000  10.000000  9.715525  10.000000  10.000000  10.000000  10.000000  10.000000 ];
Results{1,1}=[32834.682306, 30029.595641, 120.000000, 2445.086665, 974.986521, 240.000000];
Results{1,2}=[ 68142.226122  -13258.819513  -38887.450312  -452.619108  -13860.014874  -329.467338  50918.114296  619.780843  2179.700042  84.499059  3778.977018  -28176.691563  10623.927134  1311.903662  -238.691023  -9735.081850  -2489.216460  44353.726511  -17214.295448  -32402.900213  26046.279380 ; -13258.819513  893630.010986  211517.578946  10833.295443  342756.899059  -233.431371  -215219.760818  532.827414  3089.739741  234.003378  5628.667543  120593.440073  1067.470084  1323.973174  707.528349  -184829.272372  79311.503276  -163204.002799  36789.605399  44324.044081  -160339.895470 ; -38887.450312  211517.578946  937150.705386  -18863.455756  -299110.030019  195.492934  -1032284.226691  -145.106021  -1140.356327  -10.049434  -2192.563140  246928.756342  -2905.789978  397.548836  -421.879967  -962875.976812  457960.188760  -642876.961637  360816.101531  545891.934864  -791258.647462 ; -452.619108  10833.295443  -18863.455756  3349.660401  49058.144968  -13.090601  21939.542540  22.162098  126.482941  6.483035  230.514705  14866.251925  4.093667  10.024993  29.640898  27756.167244  -411.728715  6211.083873  -21058.895978  -16684.173538  24167.264737 ; -13860.014874  342756.899059  -299110.030019  49058.144968  1123558.059991  -124.353534  351714.270225  492.044603  3026.976784  228.637453  5473.482488  289891.332075  152.488876  311.746387  745.481268  466663.514581  12680.193594  80592.037426  -371072.904110  -289265.336824  403141.459938 ; -329.467338  -233.431371  195.492934  -13.090601  -124.353534  13.248035  -399.440338  4.612012  33.908879  8.577204  88.723730  -72.688726  -55.441313  -21.307958  4.390975  48.808705  -107.234458  -103.810322  186.111204  360.060190  -389.629342 ; 50918.114296  -215219.760818  -1032284.226691  21939.542540  351714.270225  -399.440338  1142333.834452  220.667804  1283.344185  -54.387094  2104.354657  -266327.506460  4646.747611  140.516837  395.797034  1055612.616123  -496084.807422  706687.375777  -402306.456365  -615752.562633  881431.962214 ; 619.780843  532.827414  -145.106021  22.162098  492.044603  4.612012  220.667804  50.010858  86.393746  8.631384  242.515830  220.296712  93.316432  10.299039  -5.647955  -277.787731  344.763757  60.424689  -308.159644  -414.030013  413.555673 ; 2179.700042  3089.739741  -1140.356327  126.482941  3026.976784  33.908879  1283.344185  86.393746  685.093692  104.606960  1216.904284  518.610620  373.508675  54.446330  -4.836744  -111.690226  632.099392  777.432487  -1371.453537  -2121.204521  1655.166820 ; 84.499059  234.003378  -10.049434  6.483035  228.637453  8.577204  -54.387094  8.631384  104.606960  24.187572  145.122221  41.252707  13.876425  -4.267683  0.876293  -29.791334  37.193037  5.540162  -51.563581  -108.747933  24.577341 ; 3778.977018  5628.667543  -2192.563140  230.514705  5473.482488  88.723730  2104.354657  242.515830  1216.904284  145.122221  2727.264375  830.170855  652.501626  102.979934  -7.315460  86.165371  903.258355  1524.856242  -2476.265131  -3491.029217  2963.882312 ; -28176.691563  120593.440073  246928.756342  14866.251925  289891.332075  -72.688726  -266327.506460  220.296712  518.610620  41.252707  830.170855  353591.164864  -4320.569033  188.486164  -307.049993  -135176.831077  216317.625117  -267168.447244  -102267.789790  121480.142933  -115382.025908 ; 10623.927134  1067.470084  -2905.789978  4.093667  152.488876  -55.441313  4646.747611  93.316432  373.508675  13.876425  652.501626  -4320.569033  15974.330747  59.881471  198.529314  -5960.604641  7491.063873  4546.662658  -614.261629  -3471.749610  -822.498246 ; 1311.903662  1323.973174  397.548836  10.024993  311.746387  -21.307958  140.516837  10.299039  54.446330  -4.267683  102.979934  188.486164  59.881471  810.077713  -52.199371  -1539.127388  783.963367  -184.351603  -29.439372  -606.714416  121.004145 ; -238.691023  707.528349  -421.879967  29.640898  745.481268  4.390975  395.797034  -5.647955  -4.836744  0.876293  -7.315460  -307.049993  198.529314  -52.199371  32.843976  792.054675  -574.658471  430.465735  -115.109866  -160.453186  -143.184830 ; -9735.081850  -184829.272372  -962875.976812  27756.167244  466663.514581  48.808705  1055612.616123  -277.787731  -111.690226  -29.791334  86.165371  -135176.831077  -5960.604641  -1539.127388  792.054675  1071298.220740  -450849.055784  615727.501667  -445541.752952  -556620.786983  841267.064854 ; -2489.216460  79311.503276  457960.188760  -411.728715  12680.193594  -107.234458  -496084.807422  344.763757  632.099392  37.193037  903.258355  216317.625117  7491.063873  783.963367  -574.658471  -450849.055784  294318.424393  -345852.052619  107525.178204  241524.789842  -338995.236476 ; 44353.726511  -163204.002799  -642876.961637  6211.083873  80592.037426  -103.810322  706687.375777  60.424689  777.432487  5.540162  1524.856242  -267168.447244  4546.662658  -184.351603  430.465735  615727.501667  -345852.052619  477670.240935  -184695.102822  -365174.414186  505285.275372 ; -17214.295448  36789.605399  360816.101531  -21058.895978  -371072.904110  186.111204  -402306.456365  -308.159644  -1371.453537  -51.563581  -2476.265131  -102267.789790  -614.261629  -29.439372  -115.109866  -445541.752952  107525.178204  -184695.102822  278863.014696  225142.474508  -363032.156793 ; -32402.900213  44324.044081  545891.934864  -16684.173538  -289265.336824  360.060190  -615752.562633  -414.030013  -2121.204521  -108.747933  -3491.029217  121480.142933  -3471.749610  -606.714416  -160.453186  -556620.786983  241524.789842  -365174.414186  225142.474508  395937.817177  -506736.778551 ; 26046.279380  -160339.895470  -791258.647462  24167.264737  403141.459938  -389.629342  881431.962214  413.555673  1655.166820  24.577341  2963.882312  -115382.025908  -822.498246  121.004145  -143.184830  841267.064854  -338995.236476  505285.275372  -363032.156793  -506736.778551  735857.510268 ;];
Results{1,4}={};
Results{1,3}=[0.000000,-1786.733517,32834.682306,-371238.949875,-0.799780];
