# Supplementary material for: A Pareto approach to resolve the conflict between information gain and experimental costs: Multiple-criteria design of carbon labeling experiments
Source: PLoS Comput Biol. 2018 Oct 31;14(10):e1006533. doi: 10.1371/journal.pcbi.1006533 (PMC6209137; doi:10.1371/journal.pcbi.1006533)
Supplement: S3 File — ZIP archive containing information criteria for flux space samples and Matlab scripts to evaluate variations. (ZIP) [file pcbi.1006533.s009.zip › Sensitivity/Sensitivity_3D_CNMR/Result1125CNMR.m]

function Results=Result1125CNMR()
Results{1,5}=[ 0.001000  0.001000  0.001000  0.001000  0.001000  0.001000  0.001000  1.970784  0.001000  10.000000 ];
Results{1,6}=[ 10.000000  10.000000  10.000000  10.000000  10.000000  10.000000  10.000000  10.000000  10.000000  10.000000  10.000000  10.000000  10.000000  10.000000  10.000000  10.000000  10.000000  10.000000  10.000000  10.000000  10.000000  10.000000  10.000000  10.000000  10.000000  10.000000  10.000000  10.000000  10.000000  10.000000  10.000000  10.000000  10.000000  10.000000  10.000000  10.000000  10.000000  10.000000  10.000000  10.000000  9.715525  10.000000  10.000000  10.000000  9.715525  10.000000  10.000000  10.000000  10.000000  10.000000 ];
Results{1,1}=[32834.682306, 30029.595641, 120.000000, 2445.086665, 974.986521, 240.000000];
Results{1,2}=[ 63401.134612  -40068.799023  -59594.642029  -213.516430  -22428.004820  -356.154369  71010.495927  585.024627  1900.983725  54.202475  3212.345143  -34954.007741  5290.056246  628.744582  -224.216393  12029.150400  -7558.125176  56512.817030  -22130.178869  -33787.507237  42931.837504 ; -40068.799023  1042226.601893  513571.019456  3141.557734  338845.126661  41.336457  -526228.557181  183.621808  1102.566258  170.441786  1968.126660  172144.972986  1045.228131  974.140483  2539.685731  -463241.595220  44628.959209  -342919.577469  165512.013989  59050.910427  -411926.779772 ; -59594.642029  513571.019456  1122015.267937  -2706.645591  -317279.080876  309.816103  -1221856.297474  -253.305989  -1233.193699  37.398124  -2276.048916  195180.132058  -1427.890824  429.588508  387.672991  -1148951.317999  336334.120771  -722516.974349  490090.275399  562137.263447  -996379.056985 ; -213.516430  3141.557734  -2706.645591  119.394964  8529.897131  0.756343  3182.429008  1.925137  11.416690  1.367474  20.141302  2875.527150  3.201116  2.796465  12.875059  4446.887508  -122.094526  674.302199  -3542.090961  -2894.826413  3763.830378 ; -22428.004820  338845.126661  -317279.080876  8529.897131  1060533.380302  -13.748047  374950.477953  358.738935  1837.751321  173.037704  3214.442328  327833.426880  313.024981  278.248827  1340.692399  512172.631903  1842.749601  79960.059370  -408008.074279  -340797.666823  448843.077658 ; -356.154369  41.336457  309.816103  0.756343  -13.748047  13.859206  -517.246248  6.523417  28.245394  7.932081  86.482814  116.242136  -34.570761  -12.410132  4.946374  15.548634  -24.643178  -228.983089  115.409014  335.741822  -403.764590 ; 71010.495927  -526228.557181  -1221856.297474  3182.429008  374950.477953  -517.246248  1335949.971757  295.524117  1337.390431  -97.889052  2045.026860  -210138.558247  2369.832836  -203.302801  -384.085354  1247384.443289  -365922.299919  786781.768014  -536187.913470  -630757.291360  1093328.901714 ; 585.024627  183.621808  -253.305989  1.925137  358.738935  6.523417  295.524117  49.323530  79.427697  9.176201  230.449754  50.006572  48.633648  4.392979  -5.559899  -177.824887  196.847662  176.789916  -252.167282  -384.478539  409.404946 ; 1900.983725  1102.566258  -1233.193699  11.416690  1837.751321  28.245394  1337.390431  79.427697  499.196784  80.786077  919.495461  73.956181  173.936418  17.624454  -5.297827  22.803444  274.383889  926.196335  -1060.860864  -1827.755148  1534.063920 ; 54.202475  170.441786  37.398124  1.367474  173.037704  7.932081  -97.889052  9.176201  80.786077  22.191830  113.991591  68.618787  3.079944  -3.113132  0.923440  -46.446345  36.002885  -32.967578  -41.684919  -89.993561  -10.531366 ; 3212.345143  1968.126660  -2276.048916  20.141302  3214.442328  86.482814  2045.026860  230.449754  919.495461  113.991591  2171.882384  73.989752  296.535820  33.228028  -7.534121  280.805980  312.464504  1716.213375  -1879.996925  -2944.621433  2697.604723 ; -34954.007741  172144.972986  195180.132058  2875.527150  327833.426880  116.242136  -210138.558247  50.006572  73.956181  68.618787  73.989752  322411.552501  -2242.217709  212.785352  30.007550  -71204.594475  133470.045083  -222353.087747  -113928.822425  76514.778994  -87726.777493 ; 5290.056246  1045.228131  -1427.890824  3.201116  313.024981  -34.570761  2369.832836  48.633648  173.936418  3.079944  296.535820  -2242.217709  6295.743148  185.470167  97.304649  -3444.250832  2702.701317  2100.405446  -45.387107  -1942.171961  -621.875091 ; 628.744582  974.140483  429.588508  2.796465  278.248827  -12.410132  -203.302801  4.392979  17.624454  -3.113132  33.228028  212.785352  185.470167  243.205646  -19.715943  -1050.810449  394.666059  -311.499005  84.200852  -268.857722  -113.153909 ; -224.216393  2539.685731  387.672991  12.875059  1340.692399  4.946374  -384.085354  -5.559899  -5.297827  0.923440  -7.534121  30.007550  97.304649  -19.715943  38.538945  52.132982  -580.215799  -92.785546  82.229837  -314.647380  -708.997841 ; 12029.150400  -463241.595220  -1148951.317999  4446.887508  512172.631903  15.548634  1247384.443289  -177.824887  22.803444  -46.446345  280.805980  -71204.594475  -3444.250832  -1050.810449  52.132982  1265154.796708  -330220.720724  693614.845478  -585378.472763  -582051.356107  1051693.129772 ; -7558.125176  44628.959209  336334.120771  -122.094526  1842.749601  -24.643178  -365922.299919  196.847662  274.383889  36.002885  312.464504  133470.045083  2702.701317  394.666059  -580.215799  -330220.720724  167487.694535  -244705.881030  93358.213452  179164.479847  -265478.394162 ; 56512.817030  -342919.577469  -722516.974349  674.302199  79960.059370  -228.983089  786781.768014  176.789916  926.196335  -32.967578  1716.213375  -222353.087747  2100.405446  -311.499005  -92.785546  693614.845478  -244705.881030  501262.896933  -252656.617688  -356673.621447  607517.808646 ; -22130.178869  165512.013989  490090.275399  -3542.090961  -408008.074279  115.409014  -536187.913470  -252.167282  -1060.860864  -41.684919  -1879.996925  -113928.822425  -45.387107  84.200852  82.229837  -585378.472763  93358.213452  -252656.617688  356429.568471  260499.978645  -489458.128957 ; -33787.507237  59050.910427  562137.263447  -2894.826413  -340797.666823  335.741822  -630757.291360  -384.478539  -1827.755148  -89.993561  -2944.621433  76514.778994  -1942.171961  -268.857722  -314.647380  -582051.356107  179164.479847  -356673.621447  260499.978645  393313.904979  -543516.096500 ; 42931.837504  -411926.779772  -996379.056985  3763.830378  448843.077658  -403.764590  1093328.901714  409.404946  1534.063920  -10.531366  2697.604723  -87726.777493  -621.875091  -113.153909  -708.997841  1051693.129772  -265478.394162  607517.808646  -489458.128957  -543516.096500  943789.965905 ;];
Results{1,4}={};
Results{1,3}=[0.000000,-1183.482300,32834.682306,-408734.765380,-0.319350];
