# Supplementary material for: A Pareto approach to resolve the conflict between information gain and experimental costs: Multiple-criteria design of carbon labeling experiments
Source: PLoS Comput Biol. 2018 Oct 31;14(10):e1006533. doi: 10.1371/journal.pcbi.1006533 (PMC6209137; doi:10.1371/journal.pcbi.1006533)
Supplement: S3 File — ZIP archive containing information criteria for flux space samples and Matlab scripts to evaluate variations. (ZIP) [file pcbi.1006533.s009.zip › Sensitivity/Sensitivity_3D_CNMR/Result1126CNMR.m]

function Results=Result1126CNMR()
Results{1,5}=[ 0.001000  0.001000  0.001000  0.001000  0.001000  0.001000  0.001000  1.970784  0.001000  10.000000 ];
Results{1,6}=[ 10.000000  10.000000  10.000000  10.000000  10.000000  10.000000  10.000000  10.000000  10.000000  10.000000  10.000000  10.000000  10.000000  10.000000  10.000000  10.000000  10.000000  10.000000  10.000000  10.000000  10.000000  10.000000  10.000000  10.000000  10.000000  10.000000  10.000000  10.000000  10.000000  10.000000  10.000000  10.000000  10.000000  10.000000  10.000000  10.000000  10.000000  10.000000  10.000000  10.000000  9.715525  10.000000  10.000000  10.000000  9.715525  10.000000  10.000000  10.000000  10.000000  10.000000 ];
Results{1,1}=[32834.682306, 30029.595641, 120.000000, 2445.086665, 974.986521, 240.000000];
Results{1,2}=[ 78657.050937  -48506.834448  -75827.564421  -168.758793  -49696.835091  -415.141730  89658.725669  688.114626  1703.468307  212.221720  3525.186668  -33884.549283  2990.443928  966.316929  -225.821993  22200.118778  -8540.381100  67555.677862  -33525.740128  -47089.887158  63879.662331 ; -48506.834448  1717754.623207  599532.828748  2805.747598  801838.307579  -87.427489  -605710.436988  378.231522  1632.890154  365.662537  3625.581592  99328.077924  835.969605  1261.261893  2322.371667  -583921.731419  16898.464838  -368057.496396  267844.460894  34251.668195  -498907.003808 ; -75827.564421  599532.828748  1511948.701759  -5148.900215  -1504430.959505  466.044921  -1665683.446304  -862.725440  -2621.220992  -324.732728  -5605.640692  138857.151766  -1019.298647  274.400925  -128.490694  -1583389.999314  181239.084726  -904542.910990  755939.687299  868306.518829  -1537991.601675 ; -168.758793  2805.747598  -5148.900215  107.401521  18933.206025  -0.203537  5877.412006  4.629622  17.101359  3.471960  36.892624  1352.274944  1.163966  1.736680  8.610320  6371.857551  -56.689694  2423.815643  -3773.767343  -4276.482064  6257.401749 ; -49696.835091  801838.307579  -1504430.959505  18933.206025  5799738.665659  -247.458046  1722756.435931  1699.782362  5502.442714  1055.208626  11613.140770  371455.193157  308.528117  471.885345  2361.742127  1845776.637780  5772.314717  711457.610068  -1083248.859305  -1265151.706562  1846252.756696 ; -415.141730  -87.427489  466.044921  -0.203537  -247.458046  15.422853  -705.870571  6.926693  16.780112  9.042763  72.178244  104.670001  -17.297975  -14.173137  4.469461  -117.939789  13.551877  -313.172784  206.986281  499.926133  -641.937713 ; 89658.725669  -605710.436988  -1665683.446304  5877.412006  1722756.435931  -705.870571  1840963.054954  972.379235  2960.099793  312.257181  5908.645257  -154784.084729  1497.049731  -36.867026  176.666380  1738559.725112  -199317.748700  997475.490910  -831984.643658  -978499.058133  1704359.654480 ; 688.114626  378.231522  -862.725440  4.629622  1699.782362  6.926693  972.379235  48.185915  65.772346  15.846568  217.908305  -38.463138  25.473492  7.921763  -4.387848  411.278702  30.770307  565.047394  -530.337125  -851.906623  1078.368638 ; 1703.468307  1632.890154  -2621.220992  17.101359  5502.442714  16.780112  2960.099793  65.772346  259.350377  77.108595  560.394160  -183.562991  65.532779  18.151030  -3.298071  1628.686863  -66.654902  1747.730096  -1567.412194  -2713.278555  3095.998242 ; 212.221720  365.662537  -324.732728  3.471960  1055.208626  9.042763  312.257181  15.846568  77.108595  29.858490  133.615058  22.118820  6.887564  -1.329725  0.422026  225.326655  5.240192  205.658533  -229.419057  -412.781710  395.754426 ; 3525.186668  3625.581592  -5605.640692  36.892624  11613.140770  72.178244  5908.645257  217.908305  560.394160  133.615058  1717.831378  -412.243059  135.214154  38.716500  -5.919221  3600.714381  -214.250004  3748.113248  -3338.210991  -5447.997344  6543.062415 ; -33884.549283  99328.077924  138857.151766  1352.274944  371455.193157  104.670001  -154784.084729  -38.463138  -183.562991  22.118820  -412.243059  199846.610184  -1160.223159  114.560644  -162.692680  -59830.420584  54561.024075  -148471.004851  -54140.844129  83272.997647  -94175.770709 ; 2990.443928  835.969605  -1019.298647  1.163966  308.528117  -17.297975  1497.049731  25.473492  65.532779  6.887564  135.214154  -1160.223159  2001.982403  86.951320  25.122109  -1725.319098  571.776782  1223.650324  -74.612880  -1175.261516  93.746232 ; 966.316929  1261.261893  274.400925  1.736680  471.885345  -14.173137  -36.867026  7.921763  18.151030  -1.329725  38.716500  114.560644  86.951320  209.211855  -15.704627  -1167.243157  183.788756  -172.164349  49.948148  -382.572752  94.768786 ; -225.821993  2322.371667  -128.490694  8.610320  2361.742127  4.469461  176.666380  -4.387848  -3.298071  0.422026  -5.919221  -162.692680  25.122109  -15.704627  24.889408  468.035316  -278.039193  211.140810  -40.475658  -494.380521  -109.231759 ; 22200.118778  -583921.731419  -1583389.999314  6371.857551  1845776.637780  -117.939789  1738559.725112  411.278702  1628.686863  225.326655  3600.714381  -59830.420584  -1725.319098  -1167.243157  468.035316  1731610.129973  -180205.799993  912382.848352  -842751.714725  -902956.271849  1627000.930227 ; -8540.381100  16898.464838  181239.084726  -56.689694  5772.314717  13.551877  -199317.748700  30.770307  -66.654902  5.240192  -214.250004  54561.024075  571.776782  183.788756  -278.039193  -180205.799993  45869.481053  -122903.630938  65911.837830  105841.416974  -168718.424254 ; 67555.677862  -368057.496396  -904542.910990  2423.815643  711457.610068  -313.172784  997475.490910  565.047394  1747.730096  205.658533  3748.113248  -148471.004851  1223.650324  -172.164349  211.140810  912382.848352  -122903.630938  567989.344218  -413092.213706  -519429.075917  897348.676092 ; -33525.740128  267844.460894  755939.687299  -3773.767343  -1083248.859305  206.986281  -831984.643658  -530.337125  -1567.412194  -229.419057  -3338.210991  -54140.844129  -74.612880  49.948148  -40.475658  -842751.714725  65911.837830  -413092.213706  463727.559657  430476.974675  -793879.622248 ; -47089.887158  34251.668195  868306.518829  -4276.482064  -1265151.706562  499.926133  -978499.058133  -851.906623  -2713.278555  -412.781710  -5447.997344  83272.997647  -1175.261516  -382.572752  -494.380521  -902956.271849  105841.416974  -519429.075917  430476.974675  626598.479031  -936692.756852 ; 63879.662331  -498907.003808  -1537991.601675  6257.401749  1846252.756696  -641.937713  1704359.654480  1078.368638  3095.998242  395.754426  6543.062415  -94175.770709  93.746232  94.768786  -109.231759  1627000.930227  -168718.424254  897348.676092  -793879.622248  -936692.756852  1617349.798452 ;];
Results{1,4}={};
Results{1,3}=[0.000000,-969.501413,32834.682306,-771736.553966,-0.330455];
