# Supplementary material for: A Pareto approach to resolve the conflict between information gain and experimental costs: Multiple-criteria design of carbon labeling experiments
Source: PLoS Comput Biol. 2018 Oct 31;14(10):e1006533. doi: 10.1371/journal.pcbi.1006533 (PMC6209137; doi:10.1371/journal.pcbi.1006533)
Supplement: S3 File — ZIP archive containing information criteria for flux space samples and Matlab scripts to evaluate variations. (ZIP) [file pcbi.1006533.s009.zip › Sensitivity/Sensitivity_3D_CNMR/Result1127CNMR.m]

function Results=Result1127CNMR()
Results{1,5}=[ 0.001000  0.001000  0.001000  0.001000  0.001000  0.001000  0.001000  1.970784  0.001000  10.000000 ];
Results{1,6}=[ 10.000000  10.000000  10.000000  10.000000  10.000000  10.000000  10.000000  10.000000  10.000000  10.000000  10.000000  10.000000  10.000000  10.000000  10.000000  10.000000  10.000000  10.000000  10.000000  10.000000  10.000000  10.000000  10.000000  10.000000  10.000000  10.000000  10.000000  10.000000  10.000000  10.000000  10.000000  10.000000  10.000000  10.000000  10.000000  10.000000  10.000000  10.000000  10.000000  10.000000  9.715525  10.000000  10.000000  10.000000  9.715525  10.000000  10.000000  10.000000  10.000000  10.000000 ];
Results{1,1}=[32834.682306, 30029.595641, 120.000000, 2445.086665, 974.986521, 240.000000];
Results{1,2}=[ 47232.784814  -40795.832678  -47756.142584  -5.637794  -25149.453810  -189.980816  58306.326776  192.436045  2353.366325  118.226008  3846.887734  -17892.421240  426.248016  197.339015  -29.025535  16073.160194  -3258.794347  41269.704553  -23591.818624  -28405.572315  38436.499274 ; -40795.832678  2015133.882159  805902.631404  165.256874  562678.027714  -74.557156  -824114.951364  191.122734  3440.361576  293.337384  5803.857432  44649.624763  272.510515  340.605308  3235.873214  -832256.610853  6666.279355  -462828.681438  416190.137938  114106.129607  -715970.205559 ; -47756.142584  805902.631404  870973.995516  -225.897394  -615493.976645  220.252852  -948467.151002  -163.033730  -3271.182650  -151.314967  -5636.160533  71464.738186  -194.945424  75.681511  678.235375  -893944.540806  55694.052533  -516437.935660  428667.012046  406847.059874  -852400.853631 ; -5.637794  165.256874  -225.897394  0.969364  926.546074  -0.077188  263.038375  0.149691  2.787751  0.201799  4.709966  23.514309  0.029905  0.029799  0.598775  262.317852  -3.956598  116.741537  -139.276875  -198.292174  272.800629 ; -25149.453810  562678.027714  -615493.976645  926.546074  2919668.846573  -147.349805  721284.836708  523.640609  8588.027382  653.779990  14234.080805  81100.582203  114.400732  117.299204  1815.195092  728202.663217  1206.549286  309648.842056  -391411.943813  -568651.218033  764746.385719 ; -189.980816  -74.557156  220.252852  -0.077188  -147.349805  8.564670  -382.462672  1.162644  77.486668  12.199500  149.255844  50.997225  -2.064456  -2.065505  1.723341  -55.426754  8.461899  -146.896732  92.909432  246.480929  -282.622943 ; 58306.326776  -824114.951364  -948467.151002  263.038375  721284.836708  -382.462672  1039438.722413  215.785032  3437.767744  93.471352  5603.756153  -84015.939878  300.781702  -24.816622  -650.040762  966075.095067  -61580.864491  565027.976475  -463079.180052  -464049.886614  935417.338727 ; 192.436045  191.122734  -163.033730  0.149691  523.640609  1.162644  215.785032  13.467088  24.726245  1.496184  98.549822  1.378824  0.981325  -0.020400  -2.888331  12.127433  25.623955  98.094536  -107.086734  -205.691610  241.910482 ; 2353.366325  3440.361576  -3271.182650  2.787751  8588.027382  77.486668  3437.767744  24.726245  2030.592664  270.672266  3297.961105  -573.632815  17.019325  2.393688  1.358813  1743.285257  -86.446633  2342.409036  -1790.316419  -3994.353035  3717.430369 ; 118.226008  293.337384  -151.314967  0.201799  653.779990  12.199500  93.471352  1.496184  270.672266  53.996419  372.288678  -17.839422  0.489369  -0.574476  0.710948  83.451479  1.120341  108.839229  -94.712287  -284.292272  177.995410 ; 3846.887734  5803.857432  -5636.160533  4.709966  14234.080805  149.255844  5603.756153  98.549822  3297.961105  372.288678  6081.807905  -1061.425558  28.848902  5.103122  8.170762  3215.323943  -245.534874  4088.111515  -3040.161451  -6386.600111  6226.416492 ; -17892.421240  44649.624763  71464.738186  23.514309  81100.582203  50.997225  -84015.939878  1.378824  -573.632815  -17.839422  -1061.425558  127809.392105  -200.708231  8.182999  -161.874232  -16431.401859  14772.309196  -83520.653330  -48070.336710  61741.403582  -53895.711476 ; 426.248016  272.510515  -194.945424  0.029905  114.400732  -2.064456  300.781702  0.981325  17.019325  0.489369  28.848902  -200.708231  149.732405  11.527242  5.539291  -274.534901  55.678508  184.429455  11.519250  -219.392952  35.790276 ; 197.339015  340.605308  75.681511  0.029799  117.299204  -2.065505  -24.816622  -0.020400  2.393688  -0.574476  5.103122  8.182999  11.527242  15.149092  0.231315  -285.628350  19.858313  -53.337395  42.182766  -65.309852  -25.506806 ; -29.025535  3235.873214  678.235375  0.598775  1815.195092  1.723341  -650.040762  -2.888331  1.358813  0.710948  8.170762  -161.874232  5.539291  0.231315  26.726895  -599.430550  -156.399128  -218.862436  394.385045  -192.758792  -810.641928 ; 16073.160194  -832256.610853  -893944.540806  262.317852  728202.663217  -55.426754  966075.095067  12.127433  1743.285257  83.451479  3215.323943  -16431.401859  -274.534901  -285.628350  -599.430550  964446.118379  -54294.564288  508016.180624  -475253.048302  -399704.350360  880451.892002 ; -3258.794347  6666.279355  55694.052533  -3.956598  1206.549286  8.461899  -61580.864491  25.623955  -86.446633  1.120341  -245.534874  14772.309196  55.678508  19.858313  -156.399128  -54294.564288  10687.422584  -37759.056868  19979.961096  32598.745694  -50817.650591 ; 41269.704553  -462828.681438  -516437.935660  116.741537  309648.842056  -146.896732  565027.976475  98.094536  2342.409036  108.839229  4088.111515  -83520.653330  184.429455  -53.337395  -218.862436  508016.180624  -37759.056868  323040.775751  -229081.275330  -250085.743275  495216.127897 ; -23591.818624  416190.137938  428667.012046  -139.276875  -391411.943813  92.909432  -463079.180052  -107.086734  -1790.316419  -94.712287  -3040.161451  -48070.336710  11.519250  42.182766  394.385045  -475253.048302  19979.961096  -229081.275330  271507.269437  178902.575722  -425804.545025 ; -28405.572315  114106.129607  406847.059874  -198.292174  -568651.218033  246.480929  -464049.886614  -205.691610  -3994.353035  -284.292272  -6386.600111  61741.403582  -219.392952  -65.309852  -192.758792  -399704.350360  32598.745694  -250085.743275  178902.575722  303053.798169  -436719.803301 ; 38436.499274  -715970.205559  -852400.853631  272.800629  764746.385719  -282.622943  935417.338727  241.910482  3717.430369  177.995410  6226.416492  -53895.711476  35.790276  -25.506806  -810.641928  880451.892002  -50817.650591  495216.127897  -425804.545025  -436719.803301  866321.830806 ;];
Results{1,4}={};
Results{1,3}=[0.000000,-645.983197,32834.682306,-465128.373581,-0.185298];
