# Supplementary material for: A Pareto approach to resolve the conflict between information gain and experimental costs: Multiple-criteria design of carbon labeling experiments
Source: PLoS Comput Biol. 2018 Oct 31;14(10):e1006533. doi: 10.1371/journal.pcbi.1006533 (PMC6209137; doi:10.1371/journal.pcbi.1006533)
Supplement: S3 File — ZIP archive containing information criteria for flux space samples and Matlab scripts to evaluate variations. (ZIP) [file pcbi.1006533.s009.zip › Sensitivity/Sensitivity_3D_CNMR/Result1128CNMR.m]

function Results=Result1128CNMR()
Results{1,5}=[ 0.001000  0.001000  0.001000  0.001000  0.001000  0.001000  0.001000  1.970784  0.001000  10.000000 ];
Results{1,6}=[ 10.000000  10.000000  10.000000  10.000000  10.000000  10.000000  10.000000  10.000000  10.000000  10.000000  10.000000  10.000000  10.000000  10.000000  10.000000  10.000000  10.000000  10.000000  10.000000  10.000000  10.000000  10.000000  10.000000  10.000000  10.000000  10.000000  10.000000  10.000000  10.000000  10.000000  10.000000  10.000000  10.000000  10.000000  10.000000  10.000000  10.000000  10.000000  10.000000  10.000000  9.715525  10.000000  10.000000  10.000000  9.715525  10.000000  10.000000  10.000000  10.000000  10.000000 ];
Results{1,1}=[32834.682306, 30029.595641, 120.000000, 2445.086665, 974.986521, 240.000000];
Results{1,2}=[ 27449.510303  -8410.919658  -39489.082028  -15.621392  -16677.914918  -149.796384  47995.397662  199.491995  1286.917421  47.903396  2197.557067  -12785.936142  3235.178350  320.797689  115.063123  17032.487881  -3140.696661  32212.879205  -18256.906401  -29251.672783  32287.166573 ; -8410.919658  1678107.731146  52287.907002  741.845775  570077.710313  -395.290334  -41530.485006  474.213546  5041.350800  334.601053  9157.704776  34460.286961  56.052845  364.938356  771.923543  -36126.389509  7909.705108  -45448.274469  2258.480815  -19569.100476  -38812.978771 ; -39489.082028  52287.907002  848671.208363  -1253.253615  -826551.598727  347.444901  -946981.181685  -286.463101  -3253.674732  -94.839750  -6004.469273  110482.477324  -1800.469243  139.885619  -1292.363342  -812076.245222  81503.370441  -535396.200511  325084.648454  532944.491253  -805612.375022 ; -15.621392  741.845775  -1253.253615  19.138248  8300.014748  -0.617314  1440.848289  1.468603  15.159236  1.124425  27.127791  222.389093  0.334784  0.212444  2.418647  1481.903443  -8.596847  623.535204  -838.069679  -989.881570  1452.153026 ; -16677.914918  570077.710313  -826551.598727  8300.014748  6204798.080727  -408.389260  953921.382474  1234.443326  10869.557565  825.749940  18967.432505  163197.505634  299.394640  191.295847  1636.468550  994434.078922  5180.081719  401951.190570  -571392.031226  -669148.939474  976866.337710 ; -149.796384  -395.290334  347.444901  -0.617314  -408.389260  12.109592  -545.353710  3.812139  51.859425  11.751246  124.267031  27.292329  -22.796512  -8.056247  2.363807  -177.888219  6.378090  -198.102229  157.653143  396.982398  -479.462758 ; 47995.397662  -41530.485006  -946981.181685  1440.848289  953921.382474  -545.353710  1061189.333914  334.128915  3425.301070  11.220612  5904.331296  -126544.256416  2690.637195  53.445162  1405.912551  901005.301024  -89600.838135  597989.015061  -361740.411269  -606269.527495  905482.119480 ; 199.491995  474.213546  -286.463101  1.468603  1234.443326  3.812139  334.128915  20.462117  50.978897  5.932471  152.958425  20.639436  20.602473  0.134154  -2.072426  115.889740  21.853370  156.028264  -200.986322  -334.147301  404.138191 ; 1286.917421  5041.350800  -3253.674732  15.159236  10869.557565  51.859425  3425.301070  50.978897  925.762147  154.880079  1674.299013  -161.825313  161.997643  9.978166  8.186601  2334.658479  -49.281703  2017.363258  -1866.013556  -3276.676386  3595.995067 ; 47.903396  334.601053  -94.839750  1.124425  825.749940  11.751246  11.220612  5.932471  154.880079  39.300352  230.461815  15.147762  2.932588  -3.501340  1.512081  78.704504  4.304349  54.754651  -81.346293  -163.498879  100.711096 ; 2197.557067  9157.704776  -6004.469273  27.127791  18967.432505  124.267031  5904.331296  152.958425  1674.299013  230.461815  3622.793040  -355.385211  284.492068  23.126866  17.324439  4482.842392  -151.703209  3761.615807  -3363.112287  -5561.337699  6457.822795 ; -12785.936142  34460.286961  110482.477324  222.389093  163197.505634  27.292329  -126544.256416  20.639436  -161.825313  15.147762  -355.385211  132758.589668  -1660.876650  53.802508  -379.298264  -50708.858324  15622.157842  -108406.763688  -41878.438502  88499.069101  -86755.199065 ; 3235.178350  56.052845  -1800.469243  0.334784  299.394640  -22.796512  2690.637195  20.602473  161.997643  2.932588  284.492068  -1660.876650  5567.876487  202.643789  133.412352  -1709.581479  665.736174  1745.773473  -505.423701  -1846.988955  41.437832 ; 320.797689  364.938356  139.885619  0.212444  191.295847  -8.056247  53.445162  0.134154  9.978166  -3.501340  23.126866  53.802508  202.643789  180.312074  -12.156714  -600.369143  29.477694  -147.333312  79.810659  -204.157279  19.845539 ; 115.063123  771.923543  -1292.363342  2.418647  1636.468550  2.363807  1405.912551  -2.072426  8.186601  1.512081  17.324439  -379.298264  133.412352  -12.156714  36.272309  1381.387055  -185.076384  995.369220  -537.055553  -722.180330  768.999719 ; 17032.487881  -36126.389509  -812076.245222  1481.903443  994434.078922  -177.888219  901005.301024  115.889740  2334.658479  78.704504  4482.842392  -50708.858324  -1709.581479  -600.369143  1381.387055  820646.800618  -75631.585297  492760.812381  -349053.438469  -495448.629046  776750.342798 ; -3140.696661  7909.705108  81503.370441  -8.596847  5180.081719  6.378090  -89600.838135  21.853370  -49.281703  4.304349  -151.703209  15622.157842  665.736174  29.477694  -185.076384  -75631.585297  10710.695862  -53927.041509  25554.051778  47259.737546  -71667.137158 ; 32212.879205  -45448.274469  -535396.200511  623.535204  401951.190570  -198.102229  597989.015061  156.028264  2017.363258  54.754651  3761.615807  -108406.763688  1745.773473  -147.333312  995.369220  492760.812381  -53927.041509  352587.590138  -179766.049232  -338784.557842  496345.058184 ; -18256.906401  2258.480815  325084.648454  -838.069679  -571392.031226  157.653143  -361740.411269  -200.986322  -1866.013556  -81.346293  -3363.112287  -41878.438502  -505.423701  79.810659  -537.055553  -349053.438469  25554.051778  -179766.049232  191660.927884  192253.504193  -319708.027342 ; -29251.672783  -19569.100476  532944.491253  -989.881570  -669148.939474  396.982398  -606269.527495  -334.147301  -3276.676386  -163.498879  -5561.337699  88499.069101  -1846.988955  -204.157279  -722.180330  -495448.629046  47259.737546  -338784.557842  192253.504193  400558.925211  -537503.055366 ; 32287.166573  -38812.978771  -805612.375022  1452.153026  976866.337710  -479.462758  905482.119480  404.138191  3595.995067  100.711096  6457.822795  -86755.199065  41.437832  19.845539  768.999719  776750.342798  -71667.137158  496345.058184  -319708.027342  -537503.055366  801683.298016 ;];
Results{1,4}={};
Results{1,3}=[0.000000,-1280.523001,32834.682306,-597202.224677,-1.307893];
