# Supplementary material for: A Pareto approach to resolve the conflict between information gain and experimental costs: Multiple-criteria design of carbon labeling experiments
Source: PLoS Comput Biol. 2018 Oct 31;14(10):e1006533. doi: 10.1371/journal.pcbi.1006533 (PMC6209137; doi:10.1371/journal.pcbi.1006533)
Supplement: S3 File — ZIP archive containing information criteria for flux space samples and Matlab scripts to evaluate variations. (ZIP) [file pcbi.1006533.s009.zip › Sensitivity/Sensitivity_3D_CNMR/Result1129CNMR.m]

function Results=Result1129CNMR()
Results{1,5}=[ 0.001000  0.001000  0.001000  0.001000  0.001000  0.001000  0.001000  1.970784  0.001000  10.000000 ];
Results{1,6}=[ 10.000000  10.000000  10.000000  10.000000  10.000000  10.000000  10.000000  10.000000  10.000000  10.000000  10.000000  10.000000  10.000000  10.000000  10.000000  10.000000  10.000000  10.000000  10.000000  10.000000  10.000000  10.000000  10.000000  10.000000  10.000000  10.000000  10.000000  10.000000  10.000000  10.000000  10.000000  10.000000  10.000000  10.000000  10.000000  10.000000  10.000000  10.000000  10.000000  10.000000  9.715525  10.000000  10.000000  10.000000  9.715525  10.000000  10.000000  10.000000  10.000000  10.000000 ];
Results{1,1}=[32834.682306, 30029.595641, 120.000000, 2445.086665, 974.986521, 240.000000];
Results{1,2}=[ 51072.158584  -9086.341889  -43428.106659  -14.149912  -21780.059114  -42.368901  56446.061961  6.605877  4529.815054  -246.933345  5322.198885  -23032.581871  1477.338228  864.915281  -72.681026  7119.470344  -8762.990806  42073.620283  -19091.359256  -33488.323626  32814.152518 ; -9086.341889  1269376.499632  32895.388555  742.827113  761986.970395  -63.675696  -18250.313638  2.445749  10789.183430  -428.253711  13369.739546  56858.624871  349.036234  815.656302  522.457543  -13798.698436  35338.837966  -43989.538535  -18970.159778  -22061.222149  -10685.198916 ; -43428.106659  32895.388555  943978.698657  -1258.096236  -768144.613688  59.402700  -1052262.769164  18.964217  -6235.335966  397.039386  -8961.344653  222130.847481  -551.730525  119.259108  -814.893881  -934990.956879  256600.039394  -625095.653276  356297.717891  581596.802904  -872763.929768 ; -14.149912  742.827113  -1258.096236  11.944809  5994.794444  -0.173214  1459.595933  -0.002575  28.849934  -1.264395  36.253839  172.677286  0.056846  0.123448  1.631489  1464.393484  -16.812733  638.862885  -809.332462  -983.036297  1466.147425 ; -21780.059114  761986.970395  -768144.613688  5994.794444  4887515.390856  -73.416853  892118.116429  -0.302631  20640.639840  -756.911068  25760.276424  151869.090247  122.783945  255.022150  1412.818904  922342.437590  14440.708842  372120.933772  -526219.059472  -611800.798179  904345.338881 ; -42.368901  -63.675696  59.402700  -0.173214  -73.416853  0.800317  -88.198538  -0.256960  115.721283  1.826054  118.151635  3.895370  -1.512416  -1.914134  0.461606  -23.569240  0.960141  -35.658262  31.802235  66.507692  -84.605694 ; 56446.061961  -18250.313638  -1052262.769164  1459.595933  892118.116429  -88.198538  1178409.795007  -21.318678  8732.238540  -508.434541  11691.064975  -248543.424481  913.707606  183.252372  850.098283  1034615.542277  -281119.661564  697157.136811  -397553.871261  -661355.089089  980588.789545 ; 6.605877  2.445749  18.964217  -0.002575  -0.302631  -0.256960  -21.318678  0.386647  -72.112409  -0.273363  -53.445530  11.051083  -0.068656  -0.170211  -0.370072  -27.001223  11.140736  -16.412875  3.929225  11.330434  -6.545415 ; 4529.815054  10789.183430  -6235.335966  28.849934  20640.639840  115.721283  8732.238540  -72.112409  28065.260247  215.609156  26745.370328  -348.314037  121.805815  60.723623  -16.802024  3199.252909  230.337327  4076.555823  -3855.285100  -8056.985520  7482.779779 ; -246.933345  -428.253711  397.039386  -1.264395  -756.911068  1.826054  -508.434541  -0.273363  215.609156  66.179040  197.126896  54.348120  -8.172301  -7.684780  1.565984  -223.858062  20.365019  -268.537034  214.126460  281.987292  -459.722507 ; 5322.198885  13369.739546  -8961.344653  36.253839  25760.276424  118.151635  11691.064975  -53.445530  26745.370328  197.126896  27143.879474  -1028.663373  157.370136  87.863622  -0.989041  5618.053957  -358.887454  6073.289507  -5119.254150  -9841.604135  9758.419839 ; -23032.581871  56858.624871  222130.847481  172.677286  151869.090247  3.895370  -248543.424481  11.051083  -348.314037  54.348120  -1028.663373  192175.028276  -635.084710  80.503605  -335.101104  -158393.903627  86365.877940  -195115.947378  -11900.409969  149020.606779  -173787.747223 ; 1477.338228  349.036234  -551.730525  0.056846  122.783945  -1.512416  913.707606  -0.068656  121.805815  -8.172301  157.370136  -635.084710  895.587205  69.130442  16.757536  -966.785565  541.296754  601.023112  -10.822388  -564.278792  -32.044093 ; 864.915281  815.656302  119.259108  0.123448  255.022150  -1.914134  183.252372  -0.170211  60.723623  -7.684780  87.863622  80.503605  69.130442  205.036378  -11.827787  -992.325833  179.772308  -104.082032  12.462782  -317.318030  128.455241 ; -72.681026  522.457543  -814.893881  1.631489  1412.818904  0.461606  850.098283  -0.370072  -16.802024  1.565984  -0.989041  -335.101104  16.757536  -11.827787  22.266726  1034.234691  -374.504165  662.587696  -308.243229  -402.944056  389.933239 ; 7119.470344  -13798.698436  -934990.956879  1464.393484  922342.437590  -23.569240  1034615.542277  -27.001223  3199.252909  -223.858062  5618.053957  -158393.903627  -966.785565  -992.325833  1034.234691  977564.293779  -248377.491547  594898.354335  -390821.846663  -560513.705751  872225.613732 ; -8762.990806  35338.837966  256600.039394  -16.812733  14440.708842  0.960141  -281119.661564  11.140736  230.337327  20.365019  -358.887454  86365.877940  541.296754  179.772308  -374.504165  -248377.491547  91543.411582  -180236.236502  77568.752752  146353.104420  -218980.105812 ; 42073.620283  -43989.538535  -625095.653276  638.862885  372120.933772  -35.658262  697157.136811  -16.412875  4076.555823  -268.537034  6073.289507  -195115.947378  601.023112  -104.082032  662.587696  594898.354335  -180236.236502  433486.259533  -206498.886895  -385798.605656  560765.616490 ; -19091.359256  -18970.159778  356297.717891  -809.332462  -526219.059472  31.802235  -397553.871261  3.929225  -3855.285100  214.126460  -5119.254150  -11900.409969  -10.822388  12.462782  -308.243229  -390821.846663  77568.752752  -206498.886895  204669.761905  210137.671344  -346115.856192 ; -33488.323626  -22061.222149  581596.802904  -983.036297  -611800.798179  66.507692  -661355.089089  11.330434  -8056.985520  281.987292  -9841.604135  149020.606779  -564.278792  -317.318030  -402.944056  -560513.705751  146353.104420  -385798.605656  210137.671344  424627.093539  -571517.727465 ; 32814.152518  -10685.198916  -872763.929768  1466.147425  904345.338881  -84.605694  980588.789545  -6.545415  7482.779779  -459.722507  9758.419839  -173787.747223  -32.044093  128.455241  389.933239  872225.613732  -218980.105812  560765.616490  -346115.856192  -571517.727465  849537.921863 ;];
Results{1,4}={};
Results{1,3}=[0.000000,-1113.299230,32834.682306,-550493.697812,-0.023424];
