# Supplementary material for: A Pareto approach to resolve the conflict between information gain and experimental costs: Multiple-criteria design of carbon labeling experiments
Source: PLoS Comput Biol. 2018 Oct 31;14(10):e1006533. doi: 10.1371/journal.pcbi.1006533 (PMC6209137; doi:10.1371/journal.pcbi.1006533)
Supplement: S3 File — ZIP archive containing information criteria for flux space samples and Matlab scripts to evaluate variations. (ZIP) [file pcbi.1006533.s009.zip › Sensitivity/Sensitivity_3D_CNMR/Result112CNMR.m]

function Results=Result112CNMR()
Results{1,5}=[ 0.001000  0.001000  0.001000  0.001000  0.001000  0.001000  0.001000  1.970784  0.001000  10.000000 ];
Results{1,6}=[ 10.000000  10.000000  10.000000  10.000000  10.000000  10.000000  10.000000  10.000000  10.000000  10.000000  10.000000  10.000000  10.000000  10.000000  10.000000  10.000000  10.000000  10.000000  10.000000  10.000000  10.000000  10.000000  10.000000  10.000000  10.000000  10.000000  10.000000  10.000000  10.000000  10.000000  10.000000  10.000000  10.000000  10.000000  10.000000  10.000000  10.000000  10.000000  10.000000  10.000000  9.715525  10.000000  10.000000  10.000000  9.715525  10.000000  10.000000  10.000000  10.000000  10.000000 ];
Results{1,1}=[32834.682306, 30029.595641, 120.000000, 2445.086665, 974.986521, 240.000000];
Results{1,2}=[ 35885.908745  -21315.771015  -37610.404351  -15.395789  -11779.074498  -220.492492  46084.587860  445.577936  1055.277800  204.567030  2299.073298  -20527.464577  650.772349  277.984151  33.163718  11089.940962  -8964.576147  35360.977189  -14917.037420  -26596.376238  26508.698627 ; -21315.771015  1269196.296506  327600.725958  535.008371  354656.208792  -203.320978  -335112.514684  617.356817  2464.016514  590.966402  5631.718325  85559.722120  249.509972  335.800918  1555.401682  -310159.492912  41619.784231  -215183.097819  120746.673158  60484.416105  -277565.021014 ; -37610.404351  327600.725958  691954.676234  -434.183927  -201219.811369  198.796205  -759231.727069  -199.371794  -756.613838  -112.903283  -1777.972976  172123.214960  -247.406446  72.500752  -313.427923  -676527.541646  233352.198456  -469743.445211  248652.340462  377002.427515  -589174.416170 ; -15.395789  535.008371  -434.183927  6.071952  1904.133395  -0.283464  508.654321  1.251348  3.842152  0.889744  8.473392  255.106090  0.100251  0.105210  1.511996  604.761809  -21.141670  167.449509  -419.648971  -402.167309  541.112302 ; -11779.074498  354656.208792  -201219.811369  1904.133395  1149444.292660  -96.418398  239605.718008  760.167196  2505.546963  600.286672  5538.955746  157900.757594  76.378282  82.140661  891.231919  300149.399098  5162.796693  63904.069613  -222796.291840  -207076.113535  269292.690149 ; -220.492492  -203.320978  198.796205  -0.283464  -96.418398  13.095200  -384.825454  7.417673  26.161763  10.629492  84.196919  35.066301  -5.174142  -4.468482  2.521140  6.486035  -4.725506  -127.331731  94.626585  316.420964  -305.803254 ; 46084.587860  -335112.514684  -759231.727069  508.654321  239605.718008  -384.825454  837606.792772  244.877021  820.007266  77.894310  1573.363498  -191168.640080  399.415006  6.474313  357.686285  737174.030602  -254487.900285  516356.934170  -271900.613515  -426758.638463  652102.701698 ; 445.577936  617.356817  -199.371794  1.251348  760.167196  7.417673  244.877021  59.966935  70.086319  18.834825  248.893500  62.108239  6.544702  1.221962  -3.365057  -115.998204  132.682310  133.199333  -231.415676  -412.327266  330.687759 ; 1055.277800  2464.016514  -756.613838  3.842152  2505.546963  26.161763  820.007266  70.086319  355.457779  115.992851  729.999542  2.559899  15.848332  2.251039  2.809319  99.592519  45.979448  587.961568  -645.241295  -1425.577230  890.652199 ; 204.567030  590.966402  -112.903283  0.889744  600.286672  10.629492  77.894310  18.834825  115.992851  43.324837  194.360196  19.913451  2.409026  -0.629654  1.155029  -3.936780  19.187909  90.893925  -124.967816  -305.342739  138.735707 ; 2299.073298  5631.718325  -1777.972976  8.473392  5538.955746  84.196919  1573.363498  248.893500  729.999542  194.360196  2209.449592  -30.716052  34.140750  5.293500  6.304493  377.350676  -11.133746  1387.585735  -1457.955008  -2791.730517  1993.614109 ; -20527.464577  85559.722120  172123.214960  255.106090  157900.757594  35.066301  -191168.640080  62.108239  2.559899  19.913451  -30.716052  199241.606880  -317.002644  25.070191  -228.264719  -98518.826611  86052.766712  -168834.554672  -47424.075666  108293.451747  -113810.440855 ; 650.772349  249.509972  -247.406446  0.100251  76.378282  -5.174142  399.415006  6.544702  15.848332  2.409026  34.140750  -317.002644  334.838216  27.738366  11.928200  -497.467896  291.765628  254.356611  35.721247  -290.998228  -46.386598 ; 277.984151  335.800918  72.500752  0.105210  82.140661  -4.468482  6.474313  1.221962  2.251039  -0.629654  5.293500  25.070191  27.738366  36.017923  -1.195627  -384.743376  77.544209  -64.376615  34.244769  -94.856219  -1.838036 ; 33.163718  1555.401682  -313.427923  1.511996  891.231919  2.521140  357.686285  -3.365057  2.809319  1.155029  6.304493  -228.264719  11.928200  -1.195627  24.284293  437.990093  -409.801798  367.105637  -120.909863  -295.953700  -47.449510 ; 11089.940962  -310159.492912  -676527.541646  604.761809  300149.399098  6.486035  737174.030602  -115.998204  99.592519  -3.936780  377.350676  -98518.826611  -497.467896  -384.743376  437.990093  709844.069447  -221706.836054  434337.510618  -288659.759283  -355112.997106  586224.305398 ; -8964.576147  41619.784231  233352.198456  -21.141670  5162.796693  -4.725506  -254487.900285  132.682310  45.979448  19.187909  -11.133746  86052.766712  291.765628  77.544209  -409.801798  -221706.836054  101486.438376  -169216.857569  62445.059942  126607.928538  -183592.834634 ; 35360.977189  -215183.097819  -469743.445211  167.449509  63904.069613  -127.331731  516356.934170  133.199333  587.961568  90.893925  1387.585735  -168834.554672  254.356611  -64.376615  367.105637  434337.510618  -169216.857569  338517.411851  -135237.487980  -259380.267928  384378.139354 ; -14917.037420  120746.673158  248652.340462  -419.648971  -222796.291840  94.626585  -271900.613515  -231.415676  -645.241295  -124.967816  -1457.955008  -47424.075666  35.721247  34.244769  -120.909863  -288659.759283  62445.059942  -135237.487980  170065.364627  124690.512162  -230915.166316 ; -26596.376238  60484.416105  377002.427515  -402.167309  -207076.113535  316.420964  -426758.638463  -412.327266  -1425.577230  -305.342739  -2791.730517  108293.451747  -290.998228  -94.856219  -295.953700  -355112.997106  126607.928538  -259380.267928  124690.512162  279709.627644  -349236.693306 ; 26508.698627  -277565.021014  -589174.416170  541.112302  269292.690149  -305.803254  652102.701698  330.687759  890.652199  138.735707  1993.614109  -113810.440855  -46.386598  -1.838036  -47.449510  586224.305398  -183592.834634  384378.139354  -230915.166316  -349236.693306  536744.814615 ;];
Results{1,4}={};
Results{1,3}=[0.000000,-823.790308,32834.682306,-301084.752718,-0.395270];
