# Supplementary material for: A Pareto approach to resolve the conflict between information gain and experimental costs: Multiple-criteria design of carbon labeling experiments
Source: PLoS Comput Biol. 2018 Oct 31;14(10):e1006533. doi: 10.1371/journal.pcbi.1006533 (PMC6209137; doi:10.1371/journal.pcbi.1006533)
Supplement: S3 File — ZIP archive containing information criteria for flux space samples and Matlab scripts to evaluate variations. (ZIP) [file pcbi.1006533.s009.zip › Sensitivity/Sensitivity_3D_CNMR/Result1130CNMR.m]

function Results=Result1130CNMR()
Results{1,5}=[ 0.001000  0.001000  0.001000  0.001000  0.001000  0.001000  0.001000  1.970784  0.001000  10.000000 ];
Results{1,6}=[ 10.000000  10.000000  10.000000  10.000000  10.000000  10.000000  10.000000  10.000000  10.000000  10.000000  10.000000  10.000000  10.000000  10.000000  10.000000  10.000000  10.000000  10.000000  10.000000  10.000000  10.000000  10.000000  10.000000  10.000000  10.000000  10.000000  10.000000  10.000000  10.000000  10.000000  10.000000  10.000000  10.000000  10.000000  10.000000  10.000000  10.000000  10.000000  10.000000  10.000000  9.715525  10.000000  10.000000  10.000000  9.715525  10.000000  10.000000  10.000000  10.000000  10.000000 ];
Results{1,1}=[32834.682306, 30029.595641, 120.000000, 2445.086665, 974.986521, 240.000000];
Results{1,2}=[ 37393.159476  -24270.227976  -42530.250442  -6.141825  -23719.790421  -201.552388  51426.414879  346.930383  1068.282748  244.085676  2496.714026  -19156.127434  639.038643  350.421590  44.561032  14883.147805  -7292.560573  37853.898641  -18185.642234  -29645.959584  32445.348674 ; -24270.227976  1637305.855034  329319.689739  240.459087  712247.808235  -220.059420  -328649.238254  597.383840  2928.374451  818.936813  7110.393150  55655.358198  234.595320  449.723842  1827.663265  -319675.949274  21194.917525  -206356.994831  142868.223678  17629.264840  -273053.669035 ; -42530.250442  329319.689739  785335.105766  -289.718378  -705846.650270  250.157211  -868313.932566  -394.540877  -1688.081599  -372.552012  -4099.815865  128712.963215  -348.424089  63.323847  -509.165810  -775558.786971  141438.222810  -501965.040486  321245.513489  457143.729242  -734874.827631 ; -6.141825  240.459087  -289.718378  1.097190  1377.307124  -0.115601  334.260734  0.497029  2.143222  0.588061  5.100447  43.744841  0.034163  0.046415  0.684369  341.604144  -6.175279  146.161172  -188.198632  -242.836730  343.188132 ; -23719.790421  712247.808235  -705846.650270  1377.307124  3861604.582520  -212.421490  818632.555779  1477.408003  5783.276992  1609.162064  13507.768936  134921.811037  128.469374  177.774029  1852.211035  851168.503652  5492.873925  343421.692967  -480584.575365  -615743.871728  860164.447621 ; -201.552388  -220.059420  250.157211  -0.115601  -212.421490  12.151097  -434.405261  5.416356  30.278433  13.634242  92.956749  46.251086  -4.401449  -5.399691  2.451669  -52.882407  8.584272  -156.500959  106.536621  336.997215  -364.392918 ; 51426.414879  -328649.238254  -868313.932566  334.260734  818632.555779  -434.405261  964815.192447  462.284580  1833.106976  347.485753  4133.563146  -145698.203345  500.851162  39.188522  583.848666  852109.203992  -155083.766355  556050.704540  -353452.876152  -520058.865923  819112.397681 ; 346.930383  597.383840  -394.540877  0.497029  1477.408003  5.416356  462.284580  36.029709  53.815228  16.598049  197.847190  -2.508755  4.802780  1.288832  -2.681293  139.822186  48.799025  247.253324  -269.338989  -496.973372  532.893022 ; 1068.282748  2928.374451  -1688.081599  2.143222  5783.276992  30.278433  1833.106976  53.815228  383.731058  142.352981  823.731001  -194.231736  15.828711  3.707224  3.952061  998.919654  -53.312504  1159.666466  -995.744210  -2118.259552  1921.686861 ; 244.085676  818.936813  -372.552012  0.588061  1609.162064  13.634242  347.485753  16.598049  142.352981  57.469905  264.741794  -27.597928  2.897868  -0.763495  1.574639  228.557519  -3.593024  254.228464  -238.705518  -528.169448  427.693268 ; 2496.714026  7110.393150  -4099.815865  5.100447  13507.768936  92.956749  4133.563146  197.847190  823.731001  264.741794  2543.108124  -500.065481  36.916589  9.675012  9.779872  2521.719375  -213.228326  2839.525926  -2383.798093  -4616.653589  4556.493526 ; -19156.127434  55655.358198  128712.963215  43.744841  134921.811037  46.251086  -145698.203345  -2.508755  -194.231736  -27.597928  -500.065481  151893.378582  -320.853128  21.069852  -251.869615  -66082.098598  41011.219848  -126753.684191  -39146.937641  93194.091679  -94389.241289 ; 639.038643  234.595320  -348.424089  0.034163  128.469374  -4.401449  500.851162  4.802780  15.828711  2.897868  36.916589  -320.853128  319.679476  31.659604  11.159389  -377.980948  158.693024  314.404116  -17.054837  -350.016103  70.237026 ; 350.421590  449.723842  63.323847  0.046415  177.774029  -5.399691  39.188522  1.288832  3.707224  -0.763495  9.675012  21.069852  31.659604  56.192322  -1.829029  -462.280359  59.036584  -63.774443  35.374270  -148.088635  40.619707 ; 44.561032  1827.663265  -509.165810  0.684369  1852.211035  2.451669  583.848666  -2.681293  3.952061  1.574639  9.779872  -251.869615  11.159389  -1.829029  24.923347  622.550383  -283.126203  484.058958  -201.202586  -470.276595  180.432826 ; 14883.147805  -319675.949274  -775558.786971  341.604144  851168.503652  -52.882407  852109.203992  139.822186  998.919654  228.557519  2521.719375  -66082.098598  -377.980948  -462.280359  622.550383  812377.413765  -133418.164286  472844.733956  -357015.088640  -436834.783459  734760.199084 ; -7292.560573  21194.917525  141438.222810  -6.175279  5492.873925  8.584272  -155083.766355  48.799025  -53.312504  -3.593024  -213.228326  41011.219848  158.693024  59.036584  -283.126203  -133418.164286  39398.778283  -98347.156581  43220.273687  79660.972662  -119490.891070 ; 37853.898641  -206356.994831  -501965.040486  146.161172  343421.692967  -156.500959  556050.704540  247.253324  1159.666466  254.228464  2839.525926  -126753.684191  314.404116  -63.774443  484.058958  472844.733956  -98347.156581  338551.579447  -176774.792356  -295833.417610  455090.427382 ; -18185.642234  142868.223678  321245.513489  -188.198632  -480584.575365  106.536621  -353452.876152  -269.338989  -995.744210  -238.705518  -2383.798093  -39146.937641  -17.054837  35.374270  -201.202586  -357015.088640  43220.273687  -176774.792356  200655.006149  173523.180886  -315518.787943 ; -29645.959584  17629.264840  457143.729242  -242.836730  -615743.871728  336.997215  -520058.865923  -496.973372  -2118.259552  -528.169448  -4616.653589  93194.091679  -350.016103  -148.088635  -470.276595  -436834.783459  79660.972662  -295833.417610  173523.180886  348769.676130  -461103.594645 ; 32445.348674  -273053.669035  -734874.827631  343.188132  860164.447621  -364.392918  819112.397681  532.893022  1921.686861  427.693268  4556.493526  -94389.241289  70.237026  40.619707  180.432826  734760.199084  -119490.891070  455090.427382  -315518.787943  -461103.594645  725700.917912 ;];
Results{1,4}={};
Results{1,3}=[0.000000,-782.774393,32834.682306,-471773.096559,-0.291018];
