# Supplementary material for: A Pareto approach to resolve the conflict between information gain and experimental costs: Multiple-criteria design of carbon labeling experiments
Source: PLoS Comput Biol. 2018 Oct 31;14(10):e1006533. doi: 10.1371/journal.pcbi.1006533 (PMC6209137; doi:10.1371/journal.pcbi.1006533)
Supplement: S3 File — ZIP archive containing information criteria for flux space samples and Matlab scripts to evaluate variations. (ZIP) [file pcbi.1006533.s009.zip › Sensitivity/Sensitivity_3D_CNMR/Result1131CNMR.m]

function Results=Result1131CNMR()
Results{1,5}=[ 0.001000  0.001000  0.001000  0.001000  0.001000  0.001000  0.001000  1.970784  0.001000  10.000000 ];
Results{1,6}=[ 10.000000  10.000000  10.000000  10.000000  10.000000  10.000000  10.000000  10.000000  10.000000  10.000000  10.000000  10.000000  10.000000  10.000000  10.000000  10.000000  10.000000  10.000000  10.000000  10.000000  10.000000  10.000000  10.000000  10.000000  10.000000  10.000000  10.000000  10.000000  10.000000  10.000000  10.000000  10.000000  10.000000  10.000000  10.000000  10.000000  10.000000  10.000000  10.000000  10.000000  9.715525  10.000000  10.000000  10.000000  9.715525  10.000000  10.000000  10.000000  10.000000  10.000000 ];
Results{1,1}=[32834.682306, 30029.595641, 120.000000, 2445.086665, 974.986521, 240.000000];
Results{1,2}=[ 38820.549861  -33564.821849  -56681.677887  -10.928293  -14510.603013  -217.956847  66697.804604  368.008144  1448.024581  83.570610  2686.687912  -23545.996355  237.915663  196.425302  43.539440  27367.070789  -9514.227356  47205.334421  -22609.133798  -33711.379229  44208.440013 ; -33564.821849  1413689.515603  654381.643364  248.095984  307962.534545  -47.933053  -675566.175574  280.329266  1768.107791  252.015456  3371.890722  103627.119008  145.011395  275.214691  2606.587867  -645282.405744  26985.363399  -399499.019423  286495.837749  119796.997026  -569921.659968 ; -56681.677887  654381.643364  1043960.419749  -227.382339  -265505.661623  259.886525  -1135367.188877  -220.449507  -1482.308274  -19.788046  -2962.871165  152041.347822  -107.962163  69.710146  351.484947  -1039502.160962  205417.301936  -660990.341036  442297.319437  507160.209833  -935613.991341 ; -10.928293  248.095984  -227.382339  1.182959  866.680020  0.020145  265.148530  0.310417  1.661826  0.217115  3.064125  170.457411  0.023533  0.035513  0.891067  335.166399  -7.101386  76.821889  -245.850861  -222.854174  297.473097 ; -14510.603013  307962.534545  -265505.661623  866.680020  1117786.090575  -12.381314  312723.207583  443.823208  2517.661469  306.900236  4686.886035  220773.926260  29.074969  46.693978  1038.342700  401598.437681  3077.486145  81575.290292  -303469.871500  -272678.853257  361786.449111 ; -217.956847  -47.933053  259.886525  0.020145  -12.381314  11.153093  -441.608898  5.494151  44.192288  11.457383  110.877132  87.778069  -1.817037  -2.828750  2.341110  -42.054552  15.470306  -179.733306  86.033502  292.954268  -333.767379 ; 66697.804604  -675566.175574  -1135367.188877  265.148530  312723.207583  -441.608898  1240043.867200  266.573180  1497.257617  -58.313526  2632.896078  -168396.676350  165.758698  -19.750755  -318.487309  1125013.869944  -224814.641511  720446.058063  -479267.454211  -568836.911666  1023551.767349 ; 368.008144  280.329266  -220.449507  0.310417  443.823208  5.494151  266.573180  43.686756  67.534566  9.580316  222.572687  27.881528  1.751565  0.985902  -4.012682  -56.142695  81.302813  139.188087  -198.135307  -339.893642  348.221325 ; 1448.024581  1768.107791  -1482.308274  1.661826  2517.661469  44.192288  1497.257617  67.534566  756.249631  151.003960  1395.943951  -77.601263  6.694015  2.722782  0.939215  556.673744  -49.961270  1070.941875  -1037.713728  -2108.932277  1689.425623 ; 83.570610  252.015456  -19.788046  0.217115  306.900236  11.457383  -58.313526  9.580316  151.003960  42.449520  223.011931  43.866317  0.005723  -0.752100  0.811398  -10.269825  14.911035  12.333692  -67.002365  -174.029230  42.091753 ; 2686.687912  3371.890722  -2962.871165  3.064125  4686.886035  110.877132  2632.896078  222.572687  1395.943951  223.011931  3241.203884  -209.967779  12.408087  5.486511  3.082242  1273.098053  -213.413994  2156.988758  -1995.969418  -3678.057768  3251.252156 ; -23545.996355  103627.119008  152041.347822  170.457411  220773.926260  87.778069  -168396.676350  27.881528  -77.601263  43.866317  -209.967779  207499.207993  -101.109844  19.134452  -94.660440  -63960.598918  63258.936040  -158534.945579  -68240.032901  85955.119765  -93134.775590 ; 237.915663  145.011395  -107.962163  0.023533  29.074969  -1.817037  165.758698  1.751565  6.694015  0.005723  12.408087  -101.109844  57.701344  7.840063  3.154063  -162.557699  54.024285  98.268472  -0.412066  -129.538319  31.530107 ; 196.425302  275.214691  69.710146  0.035513  46.693978  -2.828750  -19.750755  0.985902  2.722782  -0.752100  5.486511  19.134452  7.840063  14.602909  0.344184  -290.212531  48.720042  -55.888977  33.716072  -66.192136  -1.774113 ; 43.539440  2606.587867  351.484947  0.891067  1038.342700  2.341110  -318.487309  -4.012682  0.939215  0.811398  3.082242  -94.660440  3.154063  0.344184  26.925320  -250.751224  -358.541475  -26.281930  163.047585  -273.978910  -625.581341 ; 27367.070789  -645282.405744  -1039502.160962  335.166399  401598.437681  -42.054552  1125013.869944  -56.142695  556.673744  -10.269825  1273.098053  -63960.598918  -162.557699  -290.212531  -250.751224  1094683.885942  -193467.839450  627025.109231  -499756.264526  -493713.067846  947820.459774 ; -9514.227356  26985.363399  205417.301936  -7.101386  3077.486145  15.470306  -224814.641511  81.302813  -49.961270  14.911035  -213.413994  63258.936040  54.024285  48.720042  -358.541475  -193467.839450  67381.730290  -144244.277366  59809.036524  113065.985896  -168597.072042 ; 47205.334421  -399499.019423  -660990.341036  76.821889  81575.290292  -179.733306  720446.058063  139.188087  1070.941875  12.333692  2156.988758  -158534.945579  98.268472  -55.888977  -26.281930  627025.109231  -144244.277366  442136.013357  -237973.779968  -326408.061858  573008.970383 ; -22609.133798  286495.837749  442297.319437  -245.850861  -303469.871500  86.033502  -479267.454211  -198.135307  -1037.713728  -67.002365  -1995.969418  -68240.032901  -0.412066  33.716072  163.047585  -499756.264526  59809.036524  -237973.779968  287405.831644  204166.167482  -423943.692881 ; -33711.379229  119796.997026  507160.209833  -222.854174  -272678.853257  292.954268  -568836.911666  -339.893642  -2108.932277  -174.029230  -3678.057768  85955.119765  -129.538319  -66.192136  -273.978910  -493713.067846  113065.985896  -326408.061858  204166.167482  346165.649582  -485478.310456 ; 44208.440013  -569921.659968  -935613.991341  297.473097  361786.449111  -333.767379  1023551.767349  348.221325  1689.425623  42.091753  3251.252156  -93134.775590  31.530107  -1.774113  -625.581341  947820.459774  -168597.072042  573008.970383  -423943.692881  -485478.310456  878329.221237 ;];
Results{1,4}={};
Results{1,3}=[0.000000,-636.341953,32834.682306,-389623.673260,-0.294185];
