# Supplementary material for: A Pareto approach to resolve the conflict between information gain and experimental costs: Multiple-criteria design of carbon labeling experiments
Source: PLoS Comput Biol. 2018 Oct 31;14(10):e1006533. doi: 10.1371/journal.pcbi.1006533 (PMC6209137; doi:10.1371/journal.pcbi.1006533)
Supplement: S3 File — ZIP archive containing information criteria for flux space samples and Matlab scripts to evaluate variations. (ZIP) [file pcbi.1006533.s009.zip › Sensitivity/Sensitivity_3D_CNMR/Result1132CNMR.m]

function Results=Result1132CNMR()
Results{1,5}=[ 0.001000  0.001000  0.001000  0.001000  0.001000  0.001000  0.001000  1.970784  0.001000  10.000000 ];
Results{1,6}=[ 10.000000  10.000000  10.000000  10.000000  10.000000  10.000000  10.000000  10.000000  10.000000  10.000000  10.000000  10.000000  10.000000  10.000000  10.000000  10.000000  10.000000  10.000000  10.000000  10.000000  10.000000  10.000000  10.000000  10.000000  10.000000  10.000000  10.000000  10.000000  10.000000  10.000000  10.000000  10.000000  10.000000  10.000000  10.000000  10.000000  10.000000  10.000000  10.000000  10.000000  9.715525  10.000000  10.000000  10.000000  9.715525  10.000000  10.000000  10.000000  10.000000  10.000000 ];
Results{1,1}=[32834.682306, 30029.595641, 120.000000, 2445.086665, 974.986521, 240.000000];
Results{1,2}=[ 39220.229630  -25977.340017  -38169.122917  -20.214751  -14689.399306  -284.314942  46817.225894  424.154928  1200.733351  189.056298  2250.596765  -18451.776092  751.493330  461.368511  -24.114666  10102.268493  -5326.128340  35078.569370  -16792.417060  -26507.432476  28924.884546 ; -25977.340017  1417522.215296  429517.495080  619.390299  382914.998214  -214.037901  -438447.325850  484.411482  2336.513421  458.991655  4795.237773  64352.883276  257.344910  660.891218  2006.257088  -425077.143121  19513.967887  -262495.404518  193168.304563  63524.093816  -374650.233840 ; -38169.122917  429517.495080  589210.762091  -551.454641  -246530.843097  289.095219  -645768.863711  -337.920657  -1058.442587  -140.946679  -2041.794356  96829.695592  -402.971627  125.387138  42.858473  -585989.678757  113178.268699  -376526.468166  251033.037715  306653.939038  -540101.689490 ; -20.214751  619.390299  -551.454641  10.122602  2418.839756  -0.472295  648.123332  1.389113  5.097474  0.950833  9.993237  228.935265  0.156891  0.279754  1.967220  724.866855  -19.627026  238.480012  -463.732706  -521.867213  686.834762 ; -14689.399306  382914.998214  -246530.843097  2418.839756  1367128.636669  -175.509784  293924.107398  801.532058  2985.248886  574.750702  5829.744578  128973.878093  101.882655  186.446463  1073.772906  339257.534950  2718.796009  96590.446843  -226368.729174  -256788.750371  325124.528635 ; -284.314942  -214.037901  289.095219  -0.472295  -175.509784  16.201391  -513.706170  7.630197  18.793875  7.281717  77.894660  60.876715  -6.616891  -9.183061  3.031670  -32.172277  11.435982  -191.608636  128.267656  404.221118  -400.180020 ; 46817.225894  -438447.325850  -645768.863711  648.123332  293924.107398  -513.706170  712670.883043  377.427628  1223.091877  134.435746  1892.558909  -110003.485931  583.598976  17.731991  -15.424622  636458.822995  -124020.645887  414259.895116  -272942.549098  -350943.473008  597435.331978 ; 424.154928  484.411482  -337.920657  1.389113  801.532058  7.630197  377.427628  44.190939  64.691575  14.967275  205.956049  -17.939236  7.233370  2.072160  -2.388479  36.023293  38.508015  241.956038  -241.384924  -468.859143  423.824984 ; 1200.733351  2336.513421  -1058.442587  5.097474  2985.248886  18.793875  1223.091877  64.691575  291.165565  79.577657  595.238245  -132.295943  20.655443  4.659754  2.074042  274.403790  -26.994657  817.822631  -715.228168  -1687.828094  1219.762839 ; 189.056298  458.991655  -140.946679  0.950833  574.750702  7.281717  134.435746  14.967275  79.577657  27.828306  128.444949  -8.548932  2.781378  -0.824401  0.921402  25.121184  1.590336  112.348553  -110.964865  -301.041865  167.127615 ; 2250.596765  4795.237773  -2041.794356  9.993237  5829.744578  77.894660  1892.558909  205.956049  595.238245  128.444949  1720.976346  -257.463617  38.208328  8.726907  5.618925  611.991225  -120.430831  1590.696702  -1376.316525  -2949.320533  2287.714141 ; -18451.776092  64352.883276  96829.695592  228.935265  128973.878093  60.876715  -110003.485931  -17.939236  -132.295943  -8.548932  -257.463617  153331.155228  -417.980675  32.407826  -169.882412  -33696.362879  35839.703955  -107714.917779  -53934.969369  70616.257741  -64607.462413 ; 751.493330  257.344910  -402.971627  0.156891  101.882655  -6.616891  583.598976  7.233370  20.655443  2.781378  38.208328  -417.980675  446.086543  48.024955  13.209114  -448.312148  220.341334  377.578991  15.753552  -403.228563  38.506734 ; 461.368511  660.891218  125.387138  0.279754  186.446463  -9.183061  17.731991  2.072160  4.659754  -0.824401  8.726907  32.407826  48.024955  114.109861  -4.048653  -644.200768  90.003293  -111.075405  68.295665  -191.073805  -0.999726 ; -24.114666  2006.257088  42.858473  1.967220  1073.772906  3.031670  -15.424622  -2.388479  2.074042  0.921402  5.618925  -169.882412  13.209114  -4.048653  25.574614  103.644862  -262.881291  139.328237  48.315265  -210.217449  -318.667154 ; 10102.268493  -425077.143121  -585989.678757  724.866855  339257.534950  -32.172277  636458.822995  36.023293  274.403790  25.121184  611.991225  -33696.362879  -448.312148  -644.200768  103.644862  629562.588644  -108752.780344  351632.241147  -289866.964566  -289219.199445  544314.565527 ; -5326.128340  19513.967887  113178.268699  -19.627026  2718.796009  11.435982  -124020.645887  38.508015  -26.994657  1.590336  -120.430831  35839.703955  220.341334  90.003293  -262.881291  -108752.780344  35481.364634  -79511.694703  34988.694383  63096.165044  -95268.506765 ; 35078.569370  -262495.404518  -376526.468166  238.480012  96590.446843  -191.608636  414259.895116  241.956038  817.822631  112.348553  1590.696702  -107714.917779  377.578991  -111.075405  139.328237  351632.241147  -79511.694703  258436.377331  -131408.385077  -201891.962408  332487.209978 ; -16792.417060  193168.304563  251033.037715  -463.732706  -226368.729174  128.267656  -272942.549098  -241.384924  -715.228168  -110.964865  -1376.316525  -53934.969369  15.753552  68.295665  48.315265  -289866.964566  34988.694383  -131408.385077  176789.606184  115418.825694  -242864.603885 ; -26507.432476  63524.093816  306653.939038  -521.867213  -256788.750371  404.221118  -350943.473008  -468.859143  -1687.828094  -301.041865  -2949.320533  70616.257741  -403.228563  -191.073805  -210.217449  -289219.199445  63096.165044  -201891.962408  115418.825694  243402.815557  -309733.359526 ; 28924.884546  -374650.233840  -540101.689490  686.834762  325124.528635  -400.180020  597435.331978  423.824984  1219.762839  167.127615  2287.714141  -64607.462413  38.506734  -0.999726  -318.667154  544314.565527  -95268.506765  332487.209978  -242864.603885  -309733.359526  526318.864505 ;];
Results{1,4}={};
Results{1,3}=[0.000000,-801.477239,32834.682306,-292941.512142,-0.565007];
