# Supplementary material for: A Pareto approach to resolve the conflict between information gain and experimental costs: Multiple-criteria design of carbon labeling experiments
Source: PLoS Comput Biol. 2018 Oct 31;14(10):e1006533. doi: 10.1371/journal.pcbi.1006533 (PMC6209137; doi:10.1371/journal.pcbi.1006533)
Supplement: S3 File — ZIP archive containing information criteria for flux space samples and Matlab scripts to evaluate variations. (ZIP) [file pcbi.1006533.s009.zip › Sensitivity/Sensitivity_3D_CNMR/Result1133CNMR.m]

function Results=Result1133CNMR()
Results{1,5}=[ 0.001000  0.001000  0.001000  0.001000  0.001000  0.001000  0.001000  1.970784  0.001000  10.000000 ];
Results{1,6}=[ 10.000000  10.000000  10.000000  10.000000  10.000000  10.000000  10.000000  10.000000  10.000000  10.000000  10.000000  10.000000  10.000000  10.000000  10.000000  10.000000  10.000000  10.000000  10.000000  10.000000  10.000000  10.000000  10.000000  10.000000  10.000000  10.000000  10.000000  10.000000  10.000000  10.000000  10.000000  10.000000  10.000000  10.000000  10.000000  10.000000  10.000000  10.000000  10.000000  10.000000  9.715525  10.000000  10.000000  10.000000  9.715525  10.000000  10.000000  10.000000  10.000000  10.000000 ];
Results{1,1}=[32834.682306, 30029.595641, 120.000000, 2445.086665, 974.986521, 240.000000];
Results{1,2}=[ 56152.375792  -46371.548136  -65899.819942  -3.246367  -32361.484659  -59.684483  79472.883416  11.798892  4732.460779  -160.514296  5533.603224  -25677.583629  208.896453  182.049061  -47.854472  28523.545499  -8554.805385  55858.557767  -30080.446633  -36641.030811  52922.273878 ; -46371.548136  1746299.020203  777861.557709  78.625793  592661.201845  -11.753439  -795429.822545  23.103293  5401.993819  -41.144674  5940.444557  56896.636834  153.298561  277.618546  3303.080617  -795182.951123  16238.422086  -453592.286803  394189.092956  106933.979427  -680264.468383 ; -65899.819942  777861.557709  1176937.235985  -124.735599  -740331.919322  70.869984  -1285265.819163  28.051215  -6069.025549  242.698240  -8516.694887  156711.193215  -59.138185  79.658557  553.883276  -1198246.080883  149499.657284  -722825.256314  545188.912173  576484.829349  -1131253.501059 ; -3.246367  78.625793  -124.735599  0.213992  470.783071  -0.009661  144.724501  0.002648  2.312601  -0.043434  2.781497  10.305220  0.007439  0.011404  0.316148  143.996789  -3.892623  65.259548  -75.121474  -106.752765  149.344952 ; -32361.484659  592661.201845  -740331.919322  470.783071  3266949.227424  -39.696561  865556.810179  16.682822  15599.581428  -258.071427  18769.179269  95797.227351  65.725675  103.367898  2165.494786  875431.530035  2028.081983  372230.646183  -468615.000766  -670698.316359  917978.120276 ; -59.684483  -11.753439  70.869984  -0.009661  -39.696561  0.990373  -105.319865  -0.454759  117.217051  1.822489  121.786917  20.273993  -0.273735  -0.453664  0.441479  -21.656734  4.730065  -50.041393  29.214114  66.656772  -84.138490 ; 79472.883416  -795429.822545  -1285265.819163  144.724501  865556.810179  -105.319865  1410338.116788  -29.592903  8088.551537  -298.538889  10777.060484  -177793.449616  108.022028  -39.268506  -506.735227  1300350.593650  -164509.257703  792336.032296  -591635.281468  -652108.768648  1243061.354612 ; 11.798892  23.103293  28.051215  0.002648  16.682822  -0.454759  -29.592903  1.067310  -104.097194  -0.599011  -77.342824  15.539871  -0.033550  -0.054456  -0.707932  -42.095762  15.469120  -24.345202  7.178766  16.223444  -11.025563 ; 4732.460779  5401.993819  -6069.025549  2.312601  15599.581428  117.217051  8088.551537  -104.097194  23440.417944  221.839565  22719.070026  -1045.315373  12.246597  4.734556  -12.633030  2946.239733  17.932161  4317.730775  -3349.652224  -8059.816879  7163.759020 ; -160.514296  -41.144674  242.698240  -0.043434  -258.071427  1.822489  -298.538889  -0.599011  221.839565  47.207440  207.654990  63.189189  -0.644496  -0.745332  0.904509  -129.037350  20.304722  -177.412169  113.051913  120.907937  -261.858451 ; 5533.603224  5940.444557  -8516.694887  2.781497  18769.179269  121.786917  10777.060484  -77.342824  22719.070026  207.654990  23370.385821  -1775.836373  16.443865  7.969008  6.223845  5083.734975  -488.790299  6188.765655  -4454.421818  -9758.004882  9264.513573 ; -25677.583629  56896.636834  156711.193215  10.305220  95797.227351  20.273993  -177793.449616  15.539871  -1045.315373  63.189189  -1775.836373  160029.287181  -82.716702  11.386028  -225.736352  -96759.353256  46744.865386  -144882.533444  -21154.275653  107876.327013  -126778.946324 ; 208.896453  153.298561  -59.138185  0.007439  65.725675  -0.273735  108.022028  -0.033550  12.246597  -0.644496  16.443865  -82.716702  39.544686  4.732059  1.974770  -161.722242  39.823459  68.870546  13.497734  -86.564783  -4.324997 ; 182.049061  277.618546  79.658557  0.011404  103.367898  -0.453664  -39.268506  -0.054456  4.734556  -0.745332  7.969008  11.386028  4.732059  9.256420  0.629355  -261.511082  32.336436  -50.522201  37.038492  -44.781029  -34.142865 ; -47.854472  3303.080617  553.883276  0.316148  2165.494786  0.441479  -506.735227  -0.707932  -12.633030  0.904509  6.223845  -225.736352  1.974770  0.629355  27.853227  -460.975202  -302.022664  -126.118170  366.144902  -356.089243  -680.284269 ; 28523.545499  -795182.951123  -1198246.080883  143.996789  875431.530035  -21.656734  1300350.593650  -42.095762  2946.239733  -129.037350  5083.734975  -96759.353256  -161.722242  -261.511082  -460.975202  1271686.991411  -145716.341779  710616.037357  -593043.073475  -570597.279671  1160676.711084 ; -8554.805385  16238.422086  149499.657284  -3.892623  2028.081983  4.730065  -164509.257703  15.469120  17.932161  20.304722  -488.790299  46744.865386  39.823459  32.336436  -302.022664  -145716.341779  42803.410430  -103610.212328  51060.263632  85490.489843  -133124.071617 ; 55858.557767  -453592.286803  -722825.256314  65.259548  372230.646183  -50.041393  792336.032296  -24.345202  4317.730775  -177.412169  6188.765655  -144882.533444  68.870546  -50.522201  -126.118170  710616.037357  -103610.212328  464222.718000  -305408.062732  -363887.899243  680963.763610 ; -30080.446633  394189.092956  545188.912173  -75.121474  -468615.000766  29.214114  -591635.281468  7.178766  -3349.652224  113.051913  -4454.421818  -21154.275653  13.497734  37.038492  366.144902  -593043.073475  51060.263632  -305408.062732  319593.632703  244205.157456  -535004.006328 ; -36641.030811  106933.979427  576484.829349  -106.752765  -670698.316359  66.656772  -652108.768648  16.223444  -8059.816879  120.907937  -9758.004882  107876.327013  -86.564783  -44.781029  -356.089243  -570597.279671  85490.489843  -363887.899243  244205.157456  402747.377601  -594463.062468 ; 52922.273878  -680264.468383  -1131253.501059  149.344952  917978.120276  -84.138490  1243061.354612  -11.025563  7163.759020  -261.858451  9264.513573  -126778.946324  -4.324997  -34.142865  -680.284269  1160676.711084  -133124.071617  680963.763610  -535004.006328  -594463.062468  1124600.560199 ;];
Results{1,4}={};
Results{1,3}=[0.000000,-552.348681,32834.682306,-547109.375759,-0.009353];
