# Supplementary material for: A Pareto approach to resolve the conflict between information gain and experimental costs: Multiple-criteria design of carbon labeling experiments
Source: PLoS Comput Biol. 2018 Oct 31;14(10):e1006533. doi: 10.1371/journal.pcbi.1006533 (PMC6209137; doi:10.1371/journal.pcbi.1006533)
Supplement: S3 File — ZIP archive containing information criteria for flux space samples and Matlab scripts to evaluate variations. (ZIP) [file pcbi.1006533.s009.zip › Sensitivity/Sensitivity_3D_CNMR/Result1134CNMR.m]

function Results=Result1134CNMR()
Results{1,5}=[ 0.001000  0.001000  0.001000  0.001000  0.001000  0.001000  0.001000  1.970784  0.001000  10.000000 ];
Results{1,6}=[ 10.000000  10.000000  10.000000  10.000000  10.000000  10.000000  10.000000  10.000000  10.000000  10.000000  10.000000  10.000000  10.000000  10.000000  10.000000  10.000000  10.000000  10.000000  10.000000  10.000000  10.000000  10.000000  10.000000  10.000000  10.000000  10.000000  10.000000  10.000000  10.000000  10.000000  10.000000  10.000000  10.000000  10.000000  10.000000  10.000000  10.000000  10.000000  10.000000  10.000000  9.715525  10.000000  10.000000  10.000000  9.715525  10.000000  10.000000  10.000000  10.000000  10.000000 ];
Results{1,1}=[32834.682306, 30029.595641, 120.000000, 2445.086665, 974.986521, 240.000000];
Results{1,2}=[ 38345.086615  -24004.979682  -38201.511210  -6.178305  -22370.258822  -171.874509  47011.014860  290.768231  1542.599369  91.719630  2968.704649  -17747.693968  344.654419  148.213090  84.219026  10283.608277  -4814.508434  34950.185926  -17542.260713  -25412.739454  28750.143900 ; -24004.979682  1330055.960441  372943.519511  168.927870  538002.299540  -133.755010  -376911.952726  360.009622  2963.326540  334.877829  5806.732944  64461.699421  177.976360  195.377268  2042.515090  -362113.915260  13751.661692  -231086.614777  160610.780692  37197.646919  -316481.006663 ; -38201.511210  372943.519511  845949.564636  -239.114633  -693174.914562  225.340497  -934472.879908  -241.316697  -2433.486148  -117.988660  -4943.993125  93378.416178  -146.732688  39.085632  -349.763221  -854000.002468  120972.378503  -521666.962493  375420.122906  481491.923544  -810527.103566 ; -6.178305  168.927870  -239.114633  0.580762  1064.880886  -0.043666  275.225915  0.278201  2.031415  0.222716  3.888394  71.204791  0.022195  0.018749  0.598771  298.566582  -3.528055  110.638075  -180.759762  -200.463326  289.297197 ; -22370.258822  538002.299540  -693174.914562  1064.880886  3353031.448189  -127.311864  801666.650230  913.706317  6521.536799  712.474030  12430.644366  230595.441906  78.120158  68.928232  1784.719360  879796.854976  3411.553289  310822.072644  -543277.536127  -597760.076866  857187.333751 ; -171.874509  -133.755010  225.340497  -0.043666  -127.311864  9.461968  -389.200450  3.166106  57.497188  14.038348  127.154896  51.033389  -2.013098  -1.766288  1.717051  -59.557714  11.508468  -147.040558  90.311244  265.470126  -302.556179 ; 47011.014860  -376911.952726  -934472.879908  275.225915  801666.650230  -389.200450  1037407.163811  308.729949  2500.359511  24.274030  4825.694686  -106358.282347  228.124991  -1.559493  432.195317  937931.104800  -133049.203065  577504.750838  -413164.282959  -547225.782038  901796.737375 ; 290.768231  360.009622  -241.316697  0.278201  913.706317  3.166106  308.729949  32.728132  47.806382  5.440545  179.785222  35.616507  1.729862  0.332064  -3.819186  24.722795  54.817895  137.868752  -199.294320  -328.075501  376.187950 ; 1542.599369  2963.326540  -2433.486148  2.031415  6521.536799  57.497188  2500.359511  47.806382  1118.137421  220.154537  2013.213843  -147.064421  10.424169  1.762101  4.184868  1497.929643  -91.675231  1639.618417  -1524.371488  -2898.027723  2754.819136 ; 91.719630  334.877829  -117.988660  0.222716  712.474030  14.038348  24.274030  5.440545  220.154537  56.295524  329.884256  27.070702  0.020221  -0.699054  0.958957  84.576408  6.591665  73.491994  -110.253492  -237.367735  143.343102 ; 2968.704649  5806.732944  -4943.993125  3.888394  12430.644366  127.154896  4825.694686  179.785222  2013.213843  329.884256  4434.762993  -372.588682  20.445874  4.158568  9.919219  3171.893973  -281.340434  3364.487866  -3015.377259  -5338.730817  5458.707364 ; -17747.693968  64461.699421  93378.416178  71.204791  230595.441906  51.033389  -106358.282347  35.616507  -147.064421  27.070702  -372.588682  154898.953429  -139.983923  11.995782  -172.202770  -25119.130739  31486.412863  -106302.412551  -61154.788148  67561.715157  -59674.361286 ; 344.654419  177.976360  -146.732688  0.022195  78.120158  -2.013098  228.124991  1.729862  10.424169  0.020221  20.445874  -139.983923  106.540713  8.317041  5.488910  -240.257769  66.153367  135.998010  -6.050594  -158.521600  22.600462 ; 148.213090  195.377268  39.085632  0.018749  68.928232  -1.766288  -1.559493  0.332064  1.762101  -0.699054  4.158568  11.995782  8.317041  8.951206  0.455243  -203.676316  23.031709  -33.081911  18.455795  -44.095414  0.596662 ; 84.219026  2042.515090  -349.763221  0.598771  1784.719360  1.717051  432.195317  -3.819186  4.184868  0.958957  9.919219  -172.202770  5.488910  0.455243  26.477092  446.242431  -254.005314  378.635945  -175.738929  -484.890297  72.229047 ; 10283.608277  -362113.915260  -854000.002468  298.566582  879796.854976  -59.557714  937931.104800  24.722795  1497.929643  84.576408  3171.893973  -25119.130739  -240.257769  -203.676316  446.242431  913108.906241  -115294.415930  501020.075804  -424761.020696  -474588.391225  830181.680399 ; -4814.508434  13751.661692  120972.378503  -3.528055  3411.553289  11.508468  -133049.203065  54.817895  -91.675231  6.591665  -281.340434  31486.412863  66.153367  23.031709  -254.005314  -115294.415930  28624.917235  -82150.028657  38558.704249  69294.337696  -105512.113938 ; 34950.185926  -231086.614777  -521666.962493  110.638075  310822.072644  -147.040558  577504.750838  137.868752  1639.618417  73.491994  3364.487866  -106302.412551  135.998010  -33.081911  378.635945  501020.075804  -82150.028657  340704.686156  -199768.300038  -300055.926551  484580.078604 ; -17542.260713  160610.780692  375420.122906  -180.759762  -543277.536127  90.311244  -413164.282959  -199.294320  -1524.371488  -110.253492  -3015.377259  -61154.788148  -6.050594  18.455795  -175.738929  -424761.020696  38558.704249  -199768.300038  244834.187405  202387.880104  -377472.740522 ; -25412.739454  37197.646919  481491.923544  -200.463326  -597760.076866  265.470126  -547225.782038  -328.075501  -2898.027723  -237.367735  -5338.730817  67561.715157  -158.521600  -44.095414  -484.890297  -474588.391225  69294.337696  -300055.926551  202387.880104  360807.946372  -495070.649430 ; 28750.143900  -316481.006663  -810527.103566  289.297197  857187.333751  -302.556179  901796.737375  376.187950  2754.819136  143.343102  5458.707364  -59674.361286  22.600462  0.596662  72.229047  830181.680399  -105512.113938  484580.078604  -377472.740522  -495070.649430  813628.479371 ;];
Results{1,4}={};
Results{1,3}=[0.000000,-701.048658,32834.682306,-450818.630272,-0.241303];
