# Supplementary material for: A Pareto approach to resolve the conflict between information gain and experimental costs: Multiple-criteria design of carbon labeling experiments
Source: PLoS Comput Biol. 2018 Oct 31;14(10):e1006533. doi: 10.1371/journal.pcbi.1006533 (PMC6209137; doi:10.1371/journal.pcbi.1006533)
Supplement: S3 File — ZIP archive containing information criteria for flux space samples and Matlab scripts to evaluate variations. (ZIP) [file pcbi.1006533.s009.zip › Sensitivity/Sensitivity_3D_CNMR/Result1135CNMR.m]

function Results=Result1135CNMR()
Results{1,5}=[ 0.001000  0.001000  0.001000  0.001000  0.001000  0.001000  0.001000  1.970784  0.001000  10.000000 ];
Results{1,6}=[ 10.000000  10.000000  10.000000  10.000000  10.000000  10.000000  10.000000  10.000000  10.000000  10.000000  10.000000  10.000000  10.000000  10.000000  10.000000  10.000000  10.000000  10.000000  10.000000  10.000000  10.000000  10.000000  10.000000  10.000000  10.000000  10.000000  10.000000  10.000000  10.000000  10.000000  10.000000  10.000000  10.000000  10.000000  10.000000  10.000000  10.000000  10.000000  10.000000  10.000000  9.715525  10.000000  10.000000  10.000000  9.715525  10.000000  10.000000  10.000000  10.000000  10.000000 ];
Results{1,1}=[32834.682306, 30029.595641, 120.000000, 2445.086665, 974.986521, 240.000000];
Results{1,2}=[ 36869.474976  -10888.774669  -29934.176038  -1.327745  -12945.864214  -214.864801  37668.590597  401.633425  816.602740  325.909584  2249.079406  -18759.291913  225.599338  177.445562  75.162523  3417.525290  -8189.408343  30800.750241  -12188.709740  -24367.278081  19948.056202 ; -10888.774669  1165724.399662  41215.179662  90.878301  629722.257866  -334.027799  -33601.473038  848.964451  2632.091340  1171.961458  7563.580665  65912.390647  99.856460  178.829010  644.378772  -15654.159874  38845.988187  -51529.266777  -22460.837747  -14560.962973  -17351.791775 ; -29934.176038  41215.179662  622289.896053  -104.418486  -479372.633181  244.882441  -691000.931153  -424.140052  -1160.461544  -456.289717  -3319.849964  123020.190553  -106.302174  8.703015  -547.685325  -624030.576595  194485.264142  -410921.012709  245795.486221  380852.370848  -555817.957948 ; -1.327745  90.878301  -104.418486  0.129732  454.112556  -0.079626  120.039340  0.262020  0.649033  0.283570  1.796645  34.639917  0.002142  0.003009  0.163636  130.881327  -1.731237  47.483883  -81.862411  -82.601469  123.489227 ; -12945.864214  629722.257866  -479372.633181  454.112556  2626244.825708  -233.792515  552416.812245  1469.000426  3673.026381  1654.500653  10117.545985  197338.110367  30.158346  42.544696  997.897233  621642.172822  9727.141806  203947.022915  -403044.465820  -389157.216879  577348.530632 ; -214.864801  -334.027799  244.882441  -0.079626  -233.792515  15.005119  -436.729303  6.827528  18.256265  12.225706  72.575540  -5.860848  -1.711287  -2.423293  2.168384  -58.334934  -9.304462  -135.350327  144.621631  371.490138  -400.471587 ; 37668.590597  -33601.473038  -691000.931153  120.039340  552416.812245  -436.729303  771345.898870  476.635220  1261.959783  450.700508  3301.741909  -137647.650726  155.357358  32.038130  597.872087  688540.732175  -212484.449381  456527.142763  -272958.417432  -434012.012268  623566.301570 ; 401.633425  848.964451  -424.140052  0.262020  1469.000426  6.827528  476.635220  45.990757  50.641350  24.648225  211.350471  52.732506  1.945938  1.002193  -2.151132  179.113376  80.444771  263.676243  -343.531276  -517.956902  541.724848 ; 816.602740  2632.091340  -1160.461544  0.649033  3673.026381  18.256265  1261.959783  50.641350  191.554207  102.204565  449.333351  -10.498012  3.582489  1.328481  2.051051  719.579265  0.646597  781.631735  -805.894340  -1369.881227  1252.771735 ; 325.909584  1171.961458  -456.289717  0.283570  1654.500653  12.225706  450.700508  24.648225  102.204565  56.102446  219.764393  4.922692  1.150854  -0.014007  1.129783  289.511871  6.450495  307.438223  -328.935697  -560.024611  484.931628 ; 2249.079406  7563.580665  -3319.849964  1.796645  10117.545985  72.575540  3301.741909  211.350471  449.333351  219.764393  1867.359328  -60.356264  9.464512  3.538751  5.071153  2132.488131  -91.788200  2251.902048  -2270.659943  -3370.171133  3486.661660 ; -18759.291913  65912.390647  123020.190553  34.639917  197338.110367  -5.860848  -137647.650726  52.732506  -10.498012  4.922692  -60.356264  183958.987393  -101.143000  0.358154  -206.004566  -51585.653932  72248.217849  -135467.013599  -63268.384989  85321.415706  -71277.689863 ; 225.599338  99.856460  -106.302174  0.002142  30.158346  -1.711287  155.357358  1.945938  3.582489  1.150854  9.464512  -101.143000  46.944723  5.306481  2.416713  -139.375737  65.985766  100.036716  -3.774571  -107.192894  29.902690 ; 177.445562  178.829010  8.703015  0.003009  42.544696  -2.423293  32.038130  1.002193  1.328481  -0.014007  3.538751  0.358154  5.306481  8.727150  0.246751  -192.142717  29.631151  -7.894234  5.542376  -59.674567  28.608748 ; 75.162523  644.378772  -547.685325  0.163636  997.897233  2.168384  597.872087  -2.151132  2.051051  1.129783  5.071153  -206.004566  2.416713  0.246751  17.796362  636.111520  -312.117541  474.548003  -255.691861  -296.961849  213.298339 ; 3417.525290  -15654.159874  -624030.576595  130.881327  621642.172822  -58.334934  688540.732175  179.113376  719.579265  289.511871  2132.488131  -51585.653932  -139.375737  -192.142717  636.111520  674590.768833  -183629.762068  385538.083867  -293509.410692  -369192.053887  570356.150096 ; -8189.408343  38845.988187  194485.264142  -1.731237  9727.141806  -9.304462  -212484.449381  80.444771  0.646597  6.450495  -91.788200  72248.217849  65.985766  29.631151  -312.117541  -183629.762068  83184.252939  -141271.229064  51383.802475  108155.308732  -153720.227127 ; 30800.750241  -51529.266777  -410921.012709  47.483883  203947.022915  -135.350327  456527.142763  263.676243  781.631735  307.438223  2251.902048  -135467.013599  100.036716  -7.894234  474.548003  385538.083867  -141271.229064  292180.260630  -127092.773143  -252008.043072  348678.203089 ; -12188.709740  -22460.837747  245795.486221  -81.862411  -403044.465820  144.621631  -272958.417432  -343.531276  -805.894340  -328.935697  -2270.659943  -63268.384989  -3.774571  5.542376  -255.691861  -293509.410692  51383.802475  -127092.773143  179723.002541  143368.414372  -243060.623565 ; -24367.278081  -14560.962973  380852.370848  -82.601469  -389157.216879  371.490138  -434012.012268  -517.956902  -1369.881227  -560.024611  -3370.171133  85321.415706  -107.192894  -59.674567  -296.961849  -369192.053887  108155.308732  -252008.043072  143368.414372  298383.150147  -372379.803605 ; 19948.056202  -17351.791775  -555817.957948  123.489227  577348.530632  -400.471587  623566.301570  541.724848  1252.771735  484.931628  3486.661660  -71277.689863  29.902690  28.608748  213.298339  570356.150096  -153720.227127  348678.203089  -243060.623565  -372379.803605  537579.430702 ;];
Results{1,4}={};
Results{1,3}=[0.000000,-548.357865,32834.682306,-355920.188489,-0.047067];
