# Supplementary material for: A Pareto approach to resolve the conflict between information gain and experimental costs: Multiple-criteria design of carbon labeling experiments
Source: PLoS Comput Biol. 2018 Oct 31;14(10):e1006533. doi: 10.1371/journal.pcbi.1006533 (PMC6209137; doi:10.1371/journal.pcbi.1006533)
Supplement: S3 File — ZIP archive containing information criteria for flux space samples and Matlab scripts to evaluate variations. (ZIP) [file pcbi.1006533.s009.zip › Sensitivity/Sensitivity_3D_CNMR/Result1136CNMR.m]

function Results=Result1136CNMR()
Results{1,5}=[ 0.001000  0.001000  0.001000  0.001000  0.001000  0.001000  0.001000  1.970784  0.001000  10.000000 ];
Results{1,6}=[ 10.000000  10.000000  10.000000  10.000000  10.000000  10.000000  10.000000  10.000000  10.000000  10.000000  10.000000  10.000000  10.000000  10.000000  10.000000  10.000000  10.000000  10.000000  10.000000  10.000000  10.000000  10.000000  10.000000  10.000000  10.000000  10.000000  10.000000  10.000000  10.000000  10.000000  10.000000  10.000000  10.000000  10.000000  10.000000  10.000000  10.000000  10.000000  10.000000  10.000000  9.715525  10.000000  10.000000  10.000000  9.715525  10.000000  10.000000  10.000000  10.000000  10.000000 ];
Results{1,1}=[32834.682306, 30029.595641, 120.000000, 2445.086665, 974.986521, 240.000000];
Results{1,2}=[ 23043.346180  -15417.134117  -26294.293014  -138.618281  -11048.328816  -193.025803  32351.762644  454.061999  561.852381  189.836548  1487.975049  -10953.572301  6451.694480  105.134577  108.891766  7324.404999  -1452.716789  23026.189548  -13147.653005  -17932.472926  18759.939366 ; -15417.134117  955612.684553  358380.365275  4319.012297  315905.917700  -174.934006  -364644.867256  520.114980  1217.902313  510.453295  3453.043359  60508.530938  -1438.692081  445.392584  2133.840663  -349075.382188  13252.330727  -220620.725390  150136.105064  43064.294395  -300581.784866 ; -26294.293014  358380.365275  546857.243049  -5010.442561  -249979.462168  265.628690  -598663.797299  -471.934292  -638.197044  -175.054710  -1753.430593  42413.212776  -6005.464000  302.983878  39.519145  -541346.374879  76290.655583  -337279.849592  237729.825685  278616.565130  -489792.427433 ; -138.618281  4319.012297  -5010.442561  650.559403  18348.774899  -4.352930  5921.769343  12.941076  25.330563  9.432444  70.969908  2969.668629  6.419291  3.914808  21.097653  6962.424179  -103.606627  1932.828481  -4848.768522  -4924.574197  6466.393082 ; -11048.328816  315905.917700  -249979.462168  18348.774899  1181161.544136  -161.000821  299444.074708  872.709785  1665.793637  662.881311  4587.274337  157478.924569  451.334944  269.945406  1310.775756  357162.614196  1909.833389  91505.203460  -251287.699479  -271929.816738  341640.676025 ; -193.025803  -174.934006  265.628690  -4.352930  -161.000821  14.343810  -469.647992  10.202683  12.894748  9.162005  60.471511  19.664289  -63.555218  -12.512915  3.311481  -60.106092  -2.504502  -157.584955  131.598863  373.847897  -368.448028 ; 32351.762644  -364644.867256  -598663.797299  5921.769343  299444.074708  -469.647992  660255.725186  544.927699  745.991444  168.305647  1728.679158  -48300.266002  8026.424759  -55.349495  5.410885  588178.375149  -83065.171823  369957.973508  -259468.909401  -320637.748302  542612.028471 ; 454.061999  520.114980  -471.934292  12.941076  872.709785  10.202683  544.927699  84.979586  58.889374  26.710255  252.699199  42.415187  146.349997  -0.024588  -0.277651  94.807498  68.973646  284.528087  -376.002076  -657.662938  612.045966 ; 561.852381  1217.902313  -638.197044  25.330563  1665.793637  12.894748  745.991444  58.889374  134.441219  69.133236  303.395276  50.350845  202.891575  4.249216  7.573557  242.917642  24.658034  417.910195  -513.951455  -1087.005830  773.222357 ; 189.836548  510.453295  -175.054710  9.432444  662.881311  9.162005  168.305647  26.710255  69.133236  37.900621  130.633655  35.344888  67.894648  -2.709837  3.793992  52.208361  14.705715  113.216812  -171.043471  -382.623969  225.571336 ; 1487.975049  3453.043359  -1753.430593  70.969908  4587.274337  60.471511  1728.679158  252.699199  303.395276  130.633655  1368.225848  158.765915  537.125995  15.598877  19.391996  748.392365  23.517085  1153.077984  -1413.234702  -2574.037832  2067.002505 ; -10953.572301  60508.530938  42413.212776  2969.668629  157478.924569  19.664289  -48300.266002  42.415187  50.350845  35.344888  158.765915  144535.586004  -4582.423677  48.346741  -255.055874  25159.449212  18870.907605  -72977.819479  -84157.978507  31274.621561  -5876.014546 ; 6451.694480  -1438.692081  -6005.464000  6.419291  451.334944  -63.555218  8026.424759  146.349997  202.891575  67.894648  537.125995  -4582.423677  22057.409633  328.800286  495.796422  79.356856  2854.292142  5871.856854  -2303.852244  -5197.996757  1525.423508 ; 105.134577  445.392584  302.983878  3.914808  269.945406  -12.512915  -55.349495  -0.024588  4.249216  -2.709837  15.598877  48.346741  328.800286  359.436510  -25.370456  -480.142337  101.127576  -209.932640  121.343410  -222.055248  -129.036743 ; 108.891766  2133.840663  39.519145  21.097653  1310.775756  3.311481  5.410885  -0.277651  7.573557  3.793992  19.391996  -255.055874  495.796422  -25.370456  61.984334  72.946721  -234.833532  238.079484  24.830126  -325.141460  -520.233756 ; 7324.404999  -349075.382188  -541346.374879  6962.424179  357162.614196  -60.106092  588178.375149  94.807498  242.917642  52.208361  748.392365  25159.449212  79.356856  -480.142337  72.946721  583371.617196  -70806.031009  310669.745680  -282742.731911  -264767.931271  497141.992646 ; -1452.716789  13252.330727  76290.655583  -103.606627  1909.833389  -2.504502  -83065.171823  68.973646  24.658034  14.705715  23.517085  18870.907605  2854.292142  101.127576  -234.833532  -70806.031009  20762.687368  -52975.436408  19598.666829  40578.422785  -59029.396426 ; 23026.189548  -220620.725390  -337279.849592  1932.828481  91505.203460  -157.584955  369957.973508  284.528087  417.910195  113.216812  1153.077984  -72977.819479  5871.856854  -209.932640  238.079484  310669.745680  -52975.436408  225585.569692  -114522.603697  -174325.036668  286487.636987 ; -13147.653005  150136.105064  237729.825685  -4848.768522  -251287.699479  131.598863  -259468.909401  -376.002076  -513.951455  -171.043471  -1413.234702  -84157.978507  -2303.852244  121.343410  24.830126  -282742.731911  19598.666829  -114522.603697  185083.750770  112681.538848  -234387.319422 ; -17932.472926  43064.294395  278616.565130  -4924.574197  -271929.816738  373.847897  -320637.748302  -657.662938  -1087.005830  -382.623969  -2574.037832  31274.621561  -5197.996757  -222.055248  -325.141460  -264767.931271  40578.422785  -174325.036668  112681.538848  230699.963226  -282516.178376 ; 18759.939366  -300581.784866  -489792.427433  6466.393082  341640.676025  -368.448028  542612.028471  612.045966  773.222357  225.571336  2067.002505  -5876.014546  1525.423508  -129.036743  -520.233756  497141.992646  -59029.396426  286487.636987  -234387.319422  -282516.178376  477304.463040 ;];
Results{1,4}={};
Results{1,3}=[0.000000,-1150.141800,32834.682306,-250430.641017,-0.055635];
