# Supplementary material for: A Pareto approach to resolve the conflict between information gain and experimental costs: Multiple-criteria design of carbon labeling experiments
Source: PLoS Comput Biol. 2018 Oct 31;14(10):e1006533. doi: 10.1371/journal.pcbi.1006533 (PMC6209137; doi:10.1371/journal.pcbi.1006533)
Supplement: S3 File — ZIP archive containing information criteria for flux space samples and Matlab scripts to evaluate variations. (ZIP) [file pcbi.1006533.s009.zip › Sensitivity/Sensitivity_3D_CNMR/Result1137CNMR.m]

function Results=Result1137CNMR()
Results{1,5}=[ 0.001000  0.001000  0.001000  0.001000  0.001000  0.001000  0.001000  1.970784  0.001000  10.000000 ];
Results{1,6}=[ 10.000000  10.000000  10.000000  10.000000  10.000000  10.000000  10.000000  10.000000  10.000000  10.000000  10.000000  10.000000  10.000000  10.000000  10.000000  10.000000  10.000000  10.000000  10.000000  10.000000  10.000000  10.000000  10.000000  10.000000  10.000000  10.000000  10.000000  10.000000  10.000000  10.000000  10.000000  10.000000  10.000000  10.000000  10.000000  10.000000  10.000000  10.000000  10.000000  10.000000  9.715525  10.000000  10.000000  10.000000  9.715525  10.000000  10.000000  10.000000  10.000000  10.000000 ];
Results{1,1}=[32834.682306, 30029.595641, 120.000000, 2445.086665, 974.986521, 240.000000];
Results{1,2}=[ 32130.881737  -15489.751968  -42419.862645  -3.919634  -12177.471787  -172.900609  51287.560758  238.686699  1327.122136  117.268727  2416.416691  -18767.769985  270.298725  205.924101  117.570781  18276.588586  -8748.684231  36946.852527  -17196.635634  -30241.444016  32658.021975 ; -15489.751968  1627481.835527  194459.012485  207.588543  430632.852327  -313.229190  -192945.858755  481.237054  4387.648519  509.879114  8395.253106  53563.466229  113.757899  220.624971  1146.860087  -180292.157351  24846.840114  -131393.352440  68465.381578  27321.090067  -166866.405817 ; -42419.862645  194459.012485  731536.014997  -227.195633  -333664.263879  230.671769  -809898.419783  -168.603894  -1924.077722  -147.364611  -3802.943346  161088.499487  -129.467840  34.531359  -790.630227  -701055.132969  172805.248932  -488089.956208  261275.319023  431202.957758  -652910.463882 ; -3.919634  207.588543  -227.195633  1.240936  1193.605462  -0.159188  263.725287  0.418467  3.162947  0.371803  5.876151  60.614935  0.011567  0.017002  0.557929  279.123986  -6.416782  107.798912  -166.604067  -187.754208  265.881939 ; -12177.471787  430632.852327  -333664.263879  1193.605462  2248671.173363  -195.909473  390969.220911  805.040638  5836.475937  714.649302  10729.142142  126458.543523  35.672148  54.651023  996.570560  431340.008444  6156.503114  144197.350038  -272837.519308  -293387.024150  407761.964680 ; -172.900609  -313.229190  230.671769  -0.159188  -195.909473  11.679435  -407.291841  3.918216  47.229848  11.517147  114.746303  40.438121  -1.916085  -2.802947  1.585321  -60.148896  12.105912  -143.840484  99.825668  311.576552  -329.468565 ; 51287.560758  -192945.858755  -809898.419783  263.725287  390969.220911  -407.291841  901071.380932  206.238547  1986.745520  89.979140  3572.594030  -181548.819402  195.601041  18.663436  880.500845  770995.322556  -189594.931359  541352.759838  -287842.943453  -489059.060805  728329.644841 ; 238.686699  481.237054  -168.603894  0.418467  805.040638  3.918216  206.238547  25.113869  53.267754  7.747899  166.002959  22.396952  1.354328  0.425904  -2.409647  -11.708839  53.036669  101.898007  -148.677477  -266.441166  261.786597 ; 1327.122136  4387.648519  -1924.077722  3.162947  5836.475937  47.229848  1986.745520  53.267754  824.264992  163.187031  1515.298674  -213.245452  7.896847  1.962350  5.259298  1068.267352  -84.819343  1349.483075  -1180.170332  -2375.687903  2068.274474 ; 117.268727  509.879114  -147.364611  0.371803  714.649302  11.517147  89.979140  7.747899  163.187031  42.472366  248.036651  -3.228206  0.327004  -0.648937  1.046110  83.295758  0.907614  103.382188  -109.263201  -251.062788  156.183056 ; 2416.416691  8395.253106  -3802.943346  5.876151  10729.142142  114.746303  3572.594030  166.002959  1515.298674  248.036651  3427.440647  -473.426844  14.424778  4.083326  11.965232  2283.414428  -279.075993  2687.516855  -2257.687594  -4159.526084  3948.377875 ; -18767.769985  53563.466229  161088.499487  60.614935  126458.543523  40.438121  -181548.819402  22.396952  -213.245452  -3.228206  -473.426844  162087.204602  -120.073714  8.912424  -294.188189  -96366.286222  50283.648020  -148964.764808  -31125.557884  114159.964001  -124017.486841 ; 270.298725  113.757899  -129.467840  0.011567  35.672148  -1.916085  195.601041  1.354328  7.896847  0.327004  14.424778  -120.073714  80.114041  10.177654  4.491696  -188.034805  66.186920  113.889720  -1.739400  -130.960964  22.070861 ; 205.924101  220.624971  34.531359  0.017002  54.651023  -2.802947  18.663436  0.425904  1.962350  -0.648937  4.083326  8.912424  10.177654  17.711815  0.526188  -270.002513  28.592594  -34.152705  22.207509  -64.356574  10.588490 ; 117.570781  1146.860087  -790.630227  0.557929  996.570560  1.585321  880.500845  -2.409647  5.259298  1.046110  11.965232  -294.188189  4.491696  0.526188  22.278645  841.224532  -317.633993  660.047204  -328.350628  -493.729681  424.733660 ; 18276.588586  -180292.157351  -701055.132969  279.123986  431340.008444  -60.148896  770995.322556  -11.708839  1068.267352  83.295758  2283.414428  -96366.286222  -188.034805  -270.002513  841.224532  713867.231287  -161947.041206  447093.332691  -288396.115191  -397879.662962  631352.399826 ; -8748.684231  24846.840114  172805.248932  -6.416782  6156.503114  12.105912  -189594.931359  53.036669  -84.819343  0.907614  -279.075993  50283.648020  66.186920  28.592594  -317.633993  -161947.041206  49071.400262  -120257.384962  51679.053562  98116.072110  -146045.393692 ; 36946.852527  -131393.352440  -488089.956208  107.798912  144197.350038  -143.840484  541352.759838  101.898007  1349.483075  103.382188  2687.516855  -148964.764808  113.889720  -34.152705  660.047204  447093.332691  -120257.384962  341389.270214  -147877.693421  -291565.194026  424470.197968 ; -17196.635634  68465.381578  261275.319023  -166.604067  -272837.519308  99.825668  -287842.943453  -148.677477  -1180.170332  -109.263201  -2257.687594  -31125.557884  -1.739400  22.207509  -328.350628  -288396.115191  51679.053562  -147877.693421  160130.406707  140233.884331  -243649.315623 ; -30241.444016  27321.090067  431202.957758  -187.754208  -293387.024150  311.576552  -489059.060805  -266.441166  -2375.687903  -251.062788  -4159.526084  114159.964001  -130.960964  -64.356574  -493.729681  -397879.662962  98116.072110  -291565.194026  140233.884331  320539.038140  -412337.785524 ; 32658.021975  -166866.405817  -652910.463882  265.881939  407761.964680  -329.468565  728329.644841  261.786597  2068.274474  156.183056  3948.377875  -124017.486841  22.070861  10.588490  424.733660  631352.399826  -146045.393692  424470.197968  -243649.315623  -412337.785524  613161.526227 ;];
Results{1,4}={};
Results{1,3}=[0.000000,-768.471930,32834.682306,-376456.651464,-0.595080];
