# Supplementary material for: A Pareto approach to resolve the conflict between information gain and experimental costs: Multiple-criteria design of carbon labeling experiments
Source: PLoS Comput Biol. 2018 Oct 31;14(10):e1006533. doi: 10.1371/journal.pcbi.1006533 (PMC6209137; doi:10.1371/journal.pcbi.1006533)
Supplement: S3 File — ZIP archive containing information criteria for flux space samples and Matlab scripts to evaluate variations. (ZIP) [file pcbi.1006533.s009.zip › Sensitivity/Sensitivity_3D_CNMR/Result1138CNMR.m]

function Results=Result1138CNMR()
Results{1,5}=[ 0.001000  0.001000  0.001000  0.001000  0.001000  0.001000  0.001000  1.970784  0.001000  10.000000 ];
Results{1,6}=[ 10.000000  10.000000  10.000000  10.000000  10.000000  10.000000  10.000000  10.000000  10.000000  10.000000  10.000000  10.000000  10.000000  10.000000  10.000000  10.000000  10.000000  10.000000  10.000000  10.000000  10.000000  10.000000  10.000000  10.000000  10.000000  10.000000  10.000000  10.000000  10.000000  10.000000  10.000000  10.000000  10.000000  10.000000  10.000000  10.000000  10.000000  10.000000  10.000000  10.000000  9.715525  10.000000  10.000000  10.000000  9.715525  10.000000  10.000000  10.000000  10.000000  10.000000 ];
Results{1,1}=[32834.682306, 30029.595641, 120.000000, 2445.086665, 974.986521, 240.000000];
Results{1,2}=[ 31852.830450  -22400.884370  -41751.543211  -819.009489  -9310.106718  -157.242871  50360.906567  178.825047  1911.259690  -24.835365  2666.763015  -16504.809228  5519.142661  400.935202  -9.449021  15910.487961  -3436.714655  34954.364830  -18783.491327  -24942.636300  31303.061459 ; -22400.884370  952243.263070  520363.777327  15680.772356  185953.428434  -47.223162  -534568.139361  107.390941  1746.589980  68.328954  2550.357168  82126.867229  -1140.697790  1448.475865  2679.262794  -511984.677102  18040.964517  -316725.120526  225046.510935  79850.830185  -442719.356716 ; -41751.543211  520363.777327  756856.228147  -18035.679507  -134550.382222  200.685430  -820683.691837  -40.981098  -1717.965063  93.792582  -2764.428092  73080.019706  -4521.421535  1040.742521  731.392859  -753024.231421  117861.901206  -468577.936175  335417.447235  341827.918257  -668141.094479 ; -819.009489  15680.772356  -18035.679507  10256.620705  44652.105783  -8.996663  21726.716435  -1.497764  196.076187  -1.377105  324.784523  19061.754346  4.888182  52.142794  91.169186  29216.067912  -498.207682  4653.737077  -23557.298494  -20080.042097  25108.784058 ; -9310.106718  185953.428434  -134550.382222  44652.105783  486756.131417  -50.505057  166130.210925  68.538098  2197.750554  32.459086  3367.126474  141627.047574  44.844754  479.742691  891.070106  220825.311636  1642.628385  33234.837104  -176106.879271  -176214.309216  204191.946710 ; -157.242871  -47.223162  200.685430  -8.996663  -50.505057  8.860935  -363.417785  1.654347  83.845103  8.630255  149.435387  25.456884  -23.757755  -24.099526  2.972992  -45.092079  -2.512472  -125.663599  96.986641  240.347231  -262.598321 ; 50360.906567  -534568.139361  -820683.691837  21726.716435  166130.210925  -363.417785  895779.265296  76.362843  1582.391196  -180.215171  2222.340268  -79647.662744  5877.375391  -255.618705  -746.288942  811494.042935  -128118.442645  508799.125780  -363889.822176  -389232.066096  731650.115860 ; 178.825047  107.390941  -40.981098  -1.497764  68.538098  1.654347  76.362843  17.069047  24.881708  0.507759  106.466752  33.558849  30.184836  -7.889075  -3.460868  -138.275382  70.347192  5.257345  -65.051606  -126.364767  142.875830 ; 1911.259690  1746.589980  -1717.965063  196.076187  2197.750554  83.845103  1582.391196  24.881708  2299.416662  176.192571  3364.359031  127.810853  396.431344  58.270652  3.000355  331.157227  170.768641  1144.402896  -1415.001942  -2820.783307  2130.456222 ; -24.835365  68.328954  93.792582  -1.377105  32.459086  8.630255  -180.215171  0.507759  176.192571  33.076422  213.708238  25.894820  -0.801857  -13.902763  1.492197  -65.754785  12.794974  -64.693334  30.889816  -14.310219  -90.065406 ; 2666.763015  2550.357168  -2764.428092  324.784523  3367.126474  149.435387  2222.340268  106.466752  3364.359031  213.708238  5535.843640  129.296619  562.827086  126.993710  10.662033  957.713433  81.110744  1890.806292  -2173.994277  -3948.101128  3163.194244 ; -16504.809228  82126.867229  73080.019706  19061.754346  141627.047574  25.456884  -79647.662744  33.558849  127.810853  25.894820  129.296619  184507.860908  -3789.551074  181.755806  -168.973247  11601.651821  33838.775452  -104247.595565  -95887.237599  33527.252647  -18665.239449 ; 5519.142661  -1140.697790  -4521.421535  4.888182  44.844754  -23.757755  5877.375391  30.184836  396.431344  -0.801857  562.827086  -3789.551074  14442.669110  -317.263678  346.050525  -674.774830  2385.400764  4497.853107  -1364.112664  -3478.967752  657.116416 ; 400.935202  1448.475865  1040.742521  52.142794  479.742691  -24.099526  -255.618705  -7.889075  58.270652  -13.902763  126.993710  181.755806  -317.263678  2539.644573  -81.439227  -1422.043683  513.162832  -579.291540  290.589429  -729.698571  -456.238140 ; -9.449021  2679.262794  731.392859  91.169186  891.070106  2.972992  -746.288942  -3.460868  3.000355  1.492197  10.662033  -168.973247  346.050525  -81.439227  61.257676  -545.293653  -359.159261  -175.632779  379.766843  -165.296879  -1167.428660 ; 15910.487961  -511984.677102  -753024.231421  29216.067912  220825.311636  -45.092079  811494.042935  -138.275382  331.157227  -65.754785  957.713433  11601.651821  -674.774830  -1422.043683  -545.293653  808762.414478  -110423.604329  437010.854473  -392206.890601  -332332.880372  681753.727636 ; -3436.714655  18040.964517  117861.901206  -498.207682  1642.628385  -2.512472  -128118.442645  70.347192  170.768641  12.794974  81.110744  33838.775452  2385.400764  513.162832  -359.159261  -110423.604329  38415.951578  -83311.163400  31097.323126  61897.023620  -90556.544182 ; 34954.364830  -316725.120526  -468577.936175  4653.737077  33234.837104  -125.663599  508799.125780  5.257345  1144.402896  -64.693334  1890.806292  -104247.595565  4497.853107  -579.291540  -175.632779  437010.854473  -83311.163400  312358.516281  -167205.559412  -213321.002642  393186.515359 ; -18783.491327  225046.510935  335417.447235  -23557.298494  -176106.879271  96.986641  -363889.822176  -65.051606  -1415.001942  30.889816  -2173.994277  -95887.237599  -1364.112664  290.589429  379.766843  -392206.890601  31097.323126  -167205.559412  248056.683059  148428.976757  -326418.351462 ; -24942.636300  79850.830185  341827.918257  -20080.042097  -176214.309216  240.347231  -389232.066096  -126.364767  -2820.783307  -14.310219  -3948.101128  33527.252647  -3478.967752  -729.698571  -165.296879  -332332.880372  61897.023620  -213321.002642  148428.976757  257846.499918  -337180.182544 ; 31303.061459  -442719.356716  -668141.094479  25108.784058  204191.946710  -262.598321  731650.115860  142.875830  2130.456222  -90.065406  3163.194244  -18665.239449  657.116416  -456.238140  -1167.428660  681753.727636  -90556.544182  393186.515359  -326418.351462  -337180.182544  633902.826187 ;];
Results{1,4}={};
Results{1,3}=[0.000000,-1735.270289,32834.682306,-268692.044265,-0.137392];
