# Supplementary material for: A Pareto approach to resolve the conflict between information gain and experimental costs: Multiple-criteria design of carbon labeling experiments
Source: PLoS Comput Biol. 2018 Oct 31;14(10):e1006533. doi: 10.1371/journal.pcbi.1006533 (PMC6209137; doi:10.1371/journal.pcbi.1006533)
Supplement: S3 File — ZIP archive containing information criteria for flux space samples and Matlab scripts to evaluate variations. (ZIP) [file pcbi.1006533.s009.zip › Sensitivity/Sensitivity_3D_CNMR/Result1139CNMR.m]

function Results=Result1139CNMR()
Results{1,5}=[ 0.001000  0.001000  0.001000  0.001000  0.001000  0.001000  0.001000  1.970784  0.001000  10.000000 ];
Results{1,6}=[ 10.000000  10.000000  10.000000  10.000000  10.000000  10.000000  10.000000  10.000000  10.000000  10.000000  10.000000  10.000000  10.000000  10.000000  10.000000  10.000000  10.000000  10.000000  10.000000  10.000000  10.000000  10.000000  10.000000  10.000000  10.000000  10.000000  10.000000  10.000000  10.000000  10.000000  10.000000  10.000000  10.000000  10.000000  10.000000  10.000000  10.000000  10.000000  10.000000  10.000000  9.715525  10.000000  10.000000  10.000000  9.715525  10.000000  10.000000  10.000000  10.000000  10.000000 ];
Results{1,1}=[32834.682306, 30029.595641, 120.000000, 2445.086665, 974.986521, 240.000000];
Results{1,2}=[ 46826.777539  -16766.633161  -42638.395135  -163.397121  -20910.995290  -269.933653  52588.541128  418.290128  1558.845669  64.277307  2659.546420  -23602.234857  5513.459819  661.418300  -93.715100  7515.010549  -7731.570198  41077.243737  -17465.065202  -30678.545894  30289.391943 ; -16766.633161  908347.526086  180538.523471  4317.638833  492765.273189  -258.935659  -177644.682757  484.822858  2883.859998  240.674029  5239.799067  71774.546895  498.335024  804.301344  1064.056419  -159764.726553  34572.857087  -129695.065097  50129.377205  3073.223230  -131836.229802 ; -42638.395135  180538.523471  700015.422141  -6513.086214  -470605.708440  271.851246  -774607.678876  -302.061729  -1609.198537  -37.150081  -2927.751183  142873.888672  -3126.283460  151.756783  -480.568178  -691803.665969  203639.828713  -464503.664506  274107.408718  412927.979247  -621823.913883 ; -163.397121  4317.638833  -6513.086214  484.229700  24552.251537  -5.257449  7570.009696  8.828712  51.489414  3.173580  93.224650  2298.225254  2.948826  2.742493  14.502051  8308.842713  -152.221574  2925.200692  -5198.498937  -5644.562100  7955.231151 ; -20910.995290  492765.273189  -470605.708440  24552.251537  2290124.132792  -260.435673  550907.285608  827.742722  4569.000838  360.344630  8123.472581  194264.602260  377.671512  336.860286  1401.724331  618569.256324  8500.259301  199483.377304  -395596.153693  -434958.238194  596396.689648 ; -269.933653  -258.935659  271.851246  -5.257449  -260.435673  14.328430  -484.167207  6.129127  31.450103  8.925897  95.607853  12.389162  -38.356732  -13.766895  3.732020  -37.499332  -18.425151  -165.083440  157.585236  387.761214  -417.250607 ; 52588.541128  -177644.682757  -774607.678876  7570.009696  550907.285608  -484.167207  861983.689811  352.916814  1770.812238  -21.710069  2762.125440  -158611.289903  4349.470812  144.134123  505.240892  760268.933473  -221717.928915  514089.282843  -303788.808636  -470655.508005  695735.995336 ; 418.290128  484.822858  -302.061729  8.828712  827.742722  6.129127  352.916814  39.466280  70.001334  9.217992  208.867055  47.721041  49.189431  4.169676  -3.439743  -8.118951  108.599345  184.145294  -260.274927  -438.676828  459.239853 ; 1558.845669  2883.859998  -1609.198537  51.489414  4569.000838  31.450103  1770.812238  70.001334  531.007083  93.937750  997.727473  3.917288  204.496277  21.588737  0.574750  601.569759  121.208210  1101.025650  -1175.073809  -2224.287931  1950.919990 ; 64.277307  240.674029  -37.150081  3.173580  360.344630  8.925897  -21.710069  9.217992  93.937750  26.892393  138.570216  20.546942  6.174922  -3.522503  1.114140  6.472183  17.687402  23.485712  -51.397827  -132.190864  51.412624 ; 2659.546420  5239.799067  -2927.751183  93.224650  8123.472581  95.607853  2762.125440  208.867055  997.727473  138.570216  2387.518058  -38.912819  353.154360  41.750546  2.816140  1257.918982  92.794601  2023.575909  -2085.783756  -3660.937003  3420.878004 ; -23602.234857  71774.546895  142873.888672  2298.225254  194264.602260  12.389162  -158611.289903  47.721041  3.917288  20.546942  -38.912819  189582.409463  -3052.258515  86.135581  -284.223855  -68569.848414  74355.005514  -150273.193773  -55665.449739  89873.381175  -83588.167856 ; 5513.459819  498.335024  -3126.283460  2.948826  377.671512  -38.356732  4349.470812  49.189431  204.496277  6.174922  353.154360  -3052.258515  8189.589443  216.160997  132.288697  -2160.196986  2477.194866  3295.671050  -577.022806  -2879.455829  586.096978 ; 661.418300  804.301344  151.756783  2.742493  336.860286  -13.766895  144.134123  4.169676  21.588737  -3.522503  41.750546  86.135581  216.160997  320.697341  -24.281813  -856.011075  231.899689  -128.766737  16.622089  -383.437081  133.188541 ; -93.715100  1064.056419  -480.568178  14.502051  1401.724331  3.732020  505.240892  -3.439743  0.574750  1.114140  2.816140  -284.223855  132.288697  -24.281813  33.512235  737.226075  -376.577932  475.706257  -167.387734  -316.561117  10.357694 ; 7515.010549  -159764.726553  -691803.665969  8308.842713  618569.256324  -37.499332  760268.933473  -8.118951  601.569759  6.472183  1257.918982  -68569.848414  -2160.196986  -856.011075  737.226075  739888.388464  -193632.322155  431409.163493  -317119.907592  -397248.976867  628305.492449 ; -7731.570198  34572.857087  203639.828713  -152.221574  8500.259301  -18.425151  -221717.928915  108.599345  121.208210  17.687402  92.794601  74355.005514  2477.194866  231.899689  -376.577932  -193632.322155  85530.440161  -147902.561162  54161.660430  109938.951566  -159268.072729 ; 41077.243737  -129695.065097  -464503.664506  2925.200692  199483.377304  -165.083440  514089.282843  184.145294  1101.025650  23.485712  2023.575909  -150273.193773  3295.671050  -128.766737  475.706257  431409.163493  -147902.561162  330169.326705  -146418.593336  -272983.878413  391572.095745 ; -17465.065202  50129.377205  274107.408718  -5198.498937  -395596.153693  157.585236  -303788.808636  -260.274927  -1175.073809  -51.397827  -2085.783756  -55665.449739  -577.022806  16.622089  -167.387734  -317119.907592  54161.660430  -146418.593336  189853.876230  157474.768919  -269591.969597 ; -30678.545894  3073.223230  412927.979247  -5644.562100  -434958.238194  387.761214  -470655.508005  -438.676828  -2224.287931  -132.190864  -3660.937003  89873.381175  -2879.455829  -383.437081  -316.561117  -397248.976867  109938.951566  -272983.878413  157474.768919  320458.093116  -403986.649900 ; 30289.391943  -131836.229802  -621823.913883  7955.231151  596396.689648  -417.250607  695735.995336  459.239853  1950.919990  51.412624  3420.878004  -83588.167856  586.096978  133.188541  10.357694  628305.492449  -159268.072729  391572.095745  -269591.969597  -403986.649900  600057.212689 ;];
Results{1,4}={};
Results{1,3}=[0.000000,-1418.768547,32834.682306,-346422.120770,-0.894667];
