# Supplementary material for: A Pareto approach to resolve the conflict between information gain and experimental costs: Multiple-criteria design of carbon labeling experiments
Source: PLoS Comput Biol. 2018 Oct 31;14(10):e1006533. doi: 10.1371/journal.pcbi.1006533 (PMC6209137; doi:10.1371/journal.pcbi.1006533)
Supplement: S3 File — ZIP archive containing information criteria for flux space samples and Matlab scripts to evaluate variations. (ZIP) [file pcbi.1006533.s009.zip › Sensitivity/Sensitivity_3D_CNMR/Result113CNMR.m]

function Results=Result113CNMR()
Results{1,5}=[ 0.001000  0.001000  0.001000  0.001000  0.001000  0.001000  0.001000  1.970784  0.001000  10.000000 ];
Results{1,6}=[ 10.000000  10.000000  10.000000  10.000000  10.000000  10.000000  10.000000  10.000000  10.000000  10.000000  10.000000  10.000000  10.000000  10.000000  10.000000  10.000000  10.000000  10.000000  10.000000  10.000000  10.000000  10.000000  10.000000  10.000000  10.000000  10.000000  10.000000  10.000000  10.000000  10.000000  10.000000  10.000000  10.000000  10.000000  10.000000  10.000000  10.000000  10.000000  10.000000  10.000000  9.715525  10.000000  10.000000  10.000000  9.715525  10.000000  10.000000  10.000000  10.000000  10.000000 ];
Results{1,1}=[32834.682306, 30029.595641, 120.000000, 2445.086665, 974.986521, 240.000000];
Results{1,2}=[ 34916.839001  -16601.778587  -40044.184982  -40.163463  -10061.258719  -100.042934  50190.742212  69.235611  2898.408940  -92.712094  3547.147708  -16188.265834  1087.396092  481.808062  52.164003  13755.198561  -4128.973715  34699.144160  -18250.078949  -29788.860080  32445.522863 ; -16601.778587  1719688.436718  305656.597120  1478.328013  305269.760926  -144.458000  -308497.088685  84.178054  7195.094802  -108.556264  9299.227052  64150.870861  249.121459  603.288689  1385.684485  -294639.004756  11120.704710  -193165.093517  122541.593752  54298.747751  -276231.687598 ; -40044.184982  305656.597120  636256.792689  -1580.519681  -235943.800313  148.817800  -707075.528939  24.718345  -3473.328918  165.645944  -4975.436767  84781.236331  -666.978576  118.135331  -532.685244  -620914.357887  88778.989027  -403064.175185  263499.644717  374767.341672  -597854.607326 ; -40.163463  1478.328013  -1580.519681  68.694250  7803.522719  -0.482314  1852.851574  0.281274  34.414004  -0.558177  44.980671  1133.953505  0.329715  0.497868  4.289472  2275.583118  -22.037822  551.945178  -1676.496155  -1413.225513  1973.900009 ; -10061.258719  305269.760926  -235943.800313  7803.522719  1480263.576523  -63.456024  279838.406599  74.093887  7132.275514  -76.358662  9193.800145  206559.648138  62.564171  104.346286  743.151285  360083.324631  3017.204500  69949.030801  -278314.867183  -227281.293506  308638.836983 ; -100.042934  -144.458000  148.817800  -0.482314  -63.456024  4.697302  -253.709962  -0.986095  138.854196  5.303151  177.803476  16.387022  -3.938456  -4.316974  1.207393  -50.418809  6.002656  -89.611497  68.480363  183.048282  -208.802993 ; 50190.742212  -308497.088685  -707075.528939  1852.851574  279838.406599  -253.709962  790904.294829  0.996761  3524.443437  -242.997616  4915.688121  -96759.473167  982.695551  80.197692  579.523030  683742.402568  -97717.902820  448837.906848  -291883.455794  -430181.638931  670575.008431 ; 69.235611  84.178054  24.718345  0.281274  74.093887  -0.986095  0.996761  7.505073  -87.199823  -2.175938  -37.768467  34.662945  0.783713  -0.548689  -2.170485  -92.221501  26.113069  -31.663248  -14.757595  -21.652813  37.203287 ; 2898.408940  7195.094802  -3473.328918  34.414004  7132.275514  138.854196  3524.443437  -87.199823  8742.585272  232.576039  10009.839067  85.356328  81.815317  20.159568  0.100619  1514.602734  -81.537600  2288.448974  -2426.997223  -5018.097581  4141.178495 ; -92.712094  -108.556264  165.645944  -0.558177  -76.358662  5.303151  -242.997616  -2.175938  232.576039  37.875407  237.404025  26.279775  -3.719011  -3.530643  0.818816  -89.002501  11.964964  -111.885459  79.724018  82.031557  -189.899635 ; 3547.147708  9299.227052  -4975.436767  44.980671  9193.800145  177.803476  4915.688121  -37.768467  10009.839067  237.404025  12384.663321  -94.669348  107.733357  33.417626  12.074858  2706.266387  -284.987189  3366.971785  -3263.227366  -6299.637923  5485.095225 ; -16188.265834  64150.870861  84781.236331  1133.953505  206559.648138  16.387022  -96759.473167  34.662945  85.356328  26.279775  -94.669348  160022.060570  -559.088857  51.498910  -220.299614  -13160.244593  21281.866626  -101834.642226  -70082.411680  64439.003069  -54765.032173 ; 1087.396092  249.121459  -666.978576  0.329715  62.564171  -3.938456  982.695551  0.783713  81.815317  -3.719011  107.733357  -559.088857  816.673730  69.977293  23.638824  -577.087850  208.536864  581.866158  -73.257911  -634.289716  140.331456 ; 481.808062  603.288689  118.135331  0.497868  104.346286  -4.316974  80.197692  -0.548689  20.159568  -3.530643  33.417626  51.498910  69.977293  144.819378  -6.065872  -705.876706  56.433425  -128.829077  68.393559  -230.801936  49.484403 ; 52.164003  1385.684485  -532.685244  4.289472  743.151285  1.207393  579.523030  -2.170485  0.100619  0.818816  12.074858  -220.299614  23.638824  -6.065872  27.303412  671.618220  -205.725802  499.430603  -244.963123  -358.250935  127.089770 ; 13755.198561  -294639.004756  -620914.357887  2275.583118  360083.324631  -50.418809  683742.402568  -92.221501  1514.602734  -89.002501  2706.266387  -13160.244593  -577.087850  -705.876706  671.618220  656678.007080  -83923.394473  369283.918972  -303765.872564  -351190.914837  590508.121889 ; -4128.973715  11120.704710  88778.989027  -22.037822  3017.204500  6.002656  -97717.902820  26.113069  -81.537600  11.964964  -284.987189  21281.866626  208.536864  56.433425  -205.725802  -83923.394473  16523.368815  -59883.538331  28740.762616  51391.641670  -78214.170729 ; 34699.144160  -193165.093517  -403064.175185  551.945178  69949.030801  -89.611497  448837.906848  -31.663248  2288.448974  -111.885459  3366.971785  -101834.642226  581.866158  -128.829077  499.430603  369283.918972  -59883.538331  273209.332170  -135732.489235  -240367.770853  365825.207766 ; -18250.078949  122541.593752  263499.644717  -1676.496155  -278314.867183  68.480363  -291883.455794  -14.757595  -2426.997223  79.724018  -3263.227366  -70082.411680  -73.257911  68.393559  -244.963123  -303765.872564  28740.762616  -135732.489235  188840.716926  144202.631209  -261207.356226 ; -29788.860080  54298.747751  374767.341672  -1413.225513  -227281.293506  183.048282  -430181.638931  -21.652813  -5018.097581  82.031557  -6299.637923  64439.003069  -634.289716  -230.801936  -358.250935  -351190.914837  51391.641670  -240367.770853  144202.631209  293094.766080  -381078.677840 ; 32445.522863  -276231.687598  -597854.607326  1973.900009  308638.836983  -208.802993  670575.008431  37.203287  4141.178495  -189.899635  5485.095225  -54765.032173  140.331456  49.484403  127.089770  590508.121889  -78214.170729  365825.207766  -261207.356226  -381078.677840  594482.228009 ;];
Results{1,4}={};
Results{1,3}=[0.000000,-1184.237618,32834.682306,-327005.487455,-0.345780];
