# Supplementary material for: A Pareto approach to resolve the conflict between information gain and experimental costs: Multiple-criteria design of carbon labeling experiments
Source: PLoS Comput Biol. 2018 Oct 31;14(10):e1006533. doi: 10.1371/journal.pcbi.1006533 (PMC6209137; doi:10.1371/journal.pcbi.1006533)
Supplement: S3 File — ZIP archive containing information criteria for flux space samples and Matlab scripts to evaluate variations. (ZIP) [file pcbi.1006533.s009.zip › Sensitivity/Sensitivity_3D_CNMR/Result1140CNMR.m]

function Results=Result1140CNMR()
Results{1,5}=[ 0.001000  0.001000  0.001000  0.001000  0.001000  0.001000  0.001000  1.970784  0.001000  10.000000 ];
Results{1,6}=[ 10.000000  10.000000  10.000000  10.000000  10.000000  10.000000  10.000000  10.000000  10.000000  10.000000  10.000000  10.000000  10.000000  10.000000  10.000000  10.000000  10.000000  10.000000  10.000000  10.000000  10.000000  10.000000  10.000000  10.000000  10.000000  10.000000  10.000000  10.000000  10.000000  10.000000  10.000000  10.000000  10.000000  10.000000  10.000000  10.000000  10.000000  10.000000  10.000000  10.000000  9.715525  10.000000  10.000000  10.000000  9.715525  10.000000  10.000000  10.000000  10.000000  10.000000 ];
Results{1,1}=[32834.682306, 30029.595641, 120.000000, 2445.086665, 974.986521, 240.000000];
Results{1,2}=[ 38248.913040  -12744.909403  -47609.432753  -86.288200  -10742.879564  -230.295189  57919.036902  455.190278  984.865435  244.990624  2313.996893  -15672.059985  1759.461556  2148.583263  -59.998145  18800.476484  -3424.038571  39412.988279  -23067.586473  -35951.891529  41773.564987 ; -12744.909403  2080976.884999  236645.341869  2655.868719  254231.596549  -432.123410  -236283.543252  773.104156  2902.658858  838.787482  7359.843944  42524.410846  -249.981174  2392.742276  1095.204803  -232221.121932  7492.033585  -148217.568333  100026.552772  34926.073098  -217135.388918 ; -47609.432753  236645.341869  679230.908719  -3966.964284  -238397.570159  357.941338  -755116.345514  -454.108032  -1380.562823  -298.409082  -3461.739189  102756.944455  -1142.553977  568.821647  -789.524187  -649424.640943  73119.211082  -434143.292342  269769.526570  411832.331987  -645800.058791 ; -86.288200  2655.868719  -3966.964284  497.117481  21353.182347  -4.010082  4647.661017  9.682400  34.384491  9.600818  86.419631  2118.495430  -0.002275  9.526812  9.746949  5374.016688  -49.349229  1592.891315  -3679.443932  -3517.609412  4821.585223 ; -10742.879564  254231.596549  -238397.570159  21353.182347  1815540.966604  -233.207969  282964.752882  884.526161  2949.704385  877.631025  7279.293383  161252.328927  0.398676  684.444821  706.728658  343605.009746  3094.802406  83634.303930  -247334.121188  -231791.754102  304684.838880 ; -230.295189  -432.123410  357.941338  -4.010082  -233.207969  14.936469  -580.524304  7.230851  19.113022  10.930078  76.556135  10.941037  -6.647765  -68.734338  4.045609  -134.031328  8.711131  -207.013646  185.802638  460.208254  -531.071996 ; 57919.036902  -236283.543252  -755116.345514  4647.661017  282964.752882  -580.524304  844140.290943  528.963506  1555.461874  282.632401  3506.912172  -117030.690775  1424.623345  1037.669779  818.914186  716024.455204  -80472.700207  483532.094474  -298749.862953  -470337.962459  724176.366877 ; 455.190278  773.104156  -454.108032  9.682400  884.526161  7.230851  528.963506  48.269911  57.990806  20.348675  215.672473  35.174402  19.125321  21.233344  -3.953357  87.552636  16.793589  275.951313  -332.383075  -577.243813  627.588708 ; 984.865435  2902.658858  -1380.562823  34.384491  2949.704385  19.113022  1555.461874  57.990806  232.162739  95.088972  525.287665  -14.781406  46.152209  83.116325  0.469052  694.623141  -38.137433  908.098637  -903.605406  -1700.622347  1609.619779 ; 244.990624  838.787482  -298.409082  9.600818  877.631025  10.930078  282.632401  20.348675  95.088972  43.196596  182.236296  15.425583  12.838459  -1.714220  1.154624  137.521474  -4.928732  195.383474  -219.567263  -428.002530  347.716835 ; 2313.996893  7359.843944  -3461.739189  86.419631  7279.293383  76.556135  3506.912172  215.672473  525.287665  182.236296  1849.507419  -50.903726  108.240805  221.980724  2.033090  1910.275338  -131.261850  2290.854725  -2238.386496  -3780.873891  3920.541652 ; -15672.059985  42524.410846  102756.944455  2118.495430  161252.328927  10.941037  -117030.690775  35.174402  -14.781406  15.425583  -50.903726  145715.306137  -1074.658266  4.683256  -338.727235  -40147.481134  15819.856438  -107912.517811  -49755.238043  79660.006777  -78186.331382 ; 1759.461556  -249.981174  -1142.553977  -0.002275  0.398676  -6.647765  1424.623345  19.125321  46.152209  12.838459  108.240805  -1074.658266  2349.597725  -399.557392  69.983394  -692.128827  339.510161  1113.789647  -194.497392  -822.439743  -53.345919 ; 2148.583263  2392.742276  568.821647  9.526812  684.444821  -68.734338  1037.669779  21.233344  83.116325  -1.714220  221.980724  4.683256  -399.557392  8481.017530  -153.112109  -2434.623650  268.762452  -18.279948  -96.702835  -1961.456862  419.703757 ; -59.998145  1095.204803  -789.524187  9.746949  706.728658  4.045609  818.914186  -3.953357  0.469052  1.154624  2.033090  -338.727235  69.983394  -153.112109  34.786843  1010.050356  -179.079824  666.285254  -274.706469  -404.336530  303.076571 ; 18800.476484  -232221.121932  -649424.640943  5374.016688  343605.009746  -134.031328  716024.455204  87.552636  694.623141  137.521474  1910.275338  -40147.481134  -692.128827  -2434.623650  1010.050356  668310.120781  -69358.740181  394529.472400  -295400.940243  -376687.626488  619293.426186 ; -3424.038571  7492.033585  73119.211082  -49.349229  3094.802406  8.711131  -80472.700207  16.793589  -38.137433  -4.928732  -131.261850  15819.856438  339.510161  268.762452  -179.079824  -69358.740181  9799.982624  -48542.381620  24712.005197  42760.164563  -66333.178548 ; 39412.988279  -148217.568333  -434143.292342  1592.891315  83634.303930  -207.013646  483532.094474  275.951313  908.098637  195.383474  2290.854725  -107912.517811  1113.789647  -18.279948  666.285254  394529.472400  -48542.381620  293573.999402  -146107.452456  -266701.561814  401377.442066 ; -23067.586473  100026.552772  269769.526570  -3679.443932  -247334.121188  185.802638  -298749.862953  -332.383075  -903.605406  -219.567263  -2238.386496  -49755.238043  -194.497392  -96.702835  -274.706469  -295400.940243  24712.005197  -146107.452456  175693.604552  150932.798713  -265589.566161 ; -35951.891529  34926.073098  411832.331987  -3517.609412  -231791.754102  460.208254  -470337.962459  -577.243813  -1700.622347  -428.002530  -3780.873891  79660.006777  -822.439743  -1961.456862  -404.336530  -376687.626488  42760.164563  -266701.561814  150932.798713  319147.448835  -420882.146175 ; 41773.564987  -217135.388918  -645800.058791  4821.585223  304684.838880  -531.071996  724176.366877  627.588708  1609.619779  347.716835  3920.541652  -78186.331382  -53.345919  419.703757  303.076571  619293.426186  -66333.178548  401377.442066  -265589.566161  -420882.146175  646715.246013 ;];
Results{1,4}={};
Results{1,3}=[0.000000,-1409.045050,32834.682306,-368125.917398,-0.185759];
