# Supplementary material for: A Pareto approach to resolve the conflict between information gain and experimental costs: Multiple-criteria design of carbon labeling experiments
Source: PLoS Comput Biol. 2018 Oct 31;14(10):e1006533. doi: 10.1371/journal.pcbi.1006533 (PMC6209137; doi:10.1371/journal.pcbi.1006533)
Supplement: S3 File — ZIP archive containing information criteria for flux space samples and Matlab scripts to evaluate variations. (ZIP) [file pcbi.1006533.s009.zip › Sensitivity/Sensitivity_3D_CNMR/Result1141CNMR.m]

function Results=Result1141CNMR()
Results{1,5}=[ 0.001000  0.001000  0.001000  0.001000  0.001000  0.001000  0.001000  1.970784  0.001000  10.000000 ];
Results{1,6}=[ 10.000000  10.000000  10.000000  10.000000  10.000000  10.000000  10.000000  10.000000  10.000000  10.000000  10.000000  10.000000  10.000000  10.000000  10.000000  10.000000  10.000000  10.000000  10.000000  10.000000  10.000000  10.000000  10.000000  10.000000  10.000000  10.000000  10.000000  10.000000  10.000000  10.000000  10.000000  10.000000  10.000000  10.000000  10.000000  10.000000  10.000000  10.000000  10.000000  10.000000  9.715525  10.000000  10.000000  10.000000  9.715525  10.000000  10.000000  10.000000  10.000000  10.000000 ];
Results{1,1}=[32834.682306, 30029.595641, 120.000000, 2445.086665, 974.986521, 240.000000];
Results{1,2}=[ 47055.893620  -36563.895078  -43129.984292  -105.272146  -34509.918555  -255.436534  51090.126676  372.697291  1239.393502  163.795386  2752.093155  -29944.432167  662.430943  334.266093  -70.768218  5491.865254  -6552.943443  43027.716902  -13767.092250  -21682.929252  27172.190214 ; -36563.895078  872507.322082  341417.389883  1573.731724  516226.883186  47.444444  -341306.811118  149.412401  860.077873  281.596005  1950.121446  172959.819675  281.113362  529.869695  2822.853465  -270426.705724  22821.139548  -246593.465143  67117.836225  -17961.286777  -239710.150916 ; -43129.984292  341417.389883  913229.673932  -1580.532648  -618230.856991  272.084585  -1002008.049354  -304.260235  -1378.299872  -131.248082  -3242.390460  30311.494617  -325.531553  115.751990  247.678539  -965435.439279  175199.470798  -545411.029622  468175.120280  494048.823110  -862921.605871 ; -105.272146  1573.731724  -1580.532648  23.146726  5458.891576  0.479493  1843.171211  0.817701  4.645214  1.277022  10.453054  1342.329708  0.522189  0.734003  7.768013  2424.259653  -40.450223  484.836031  -1820.770921  -1598.009823  2147.427828 ; -34509.918555  516226.883186  -618230.856991  5458.891576  2123631.278848  10.587699  721708.252667  469.121808  2227.007900  501.832316  4969.719749  482477.829089  168.282960  241.019302  2518.329237  921875.929013  -328.824564  200087.467600  -683044.219822  -610382.835096  838242.020731 ; -255.436534  47.444444  272.084585  0.479493  10.587699  12.732636  -454.929080  5.584828  29.568408  12.762518  91.786346  129.763922  -4.731523  -5.822612  3.767440  -9.643426  3.603574  -201.709861  70.483527  267.715351  -333.118935 ; 51090.126676  -341306.811118  -1002008.049354  1843.171211  721708.252667  -454.929080  1104514.617289  336.735369  1421.205278  55.386520  3024.174853  -28801.049289  469.054379  -18.447951  -179.083298  1058128.981291  -191230.916998  597361.674579  -517497.416692  -560813.936891  956175.492775 ; 372.697291  149.412401  -304.260235  0.817701  469.121808  5.584828  336.735369  30.128466  51.902839  12.802415  181.224863  10.943350  4.680004  1.633379  -4.006632  38.705784  78.277774  199.390141  -237.272181  -348.325082  407.989292 ; 1239.393502  860.077873  -1378.299872  4.645214  2227.007900  29.568408  1421.205278  51.902839  356.150417  111.815006  757.637217  41.818799  16.197376  4.593235  -1.349294  665.061532  34.823608  944.005418  -1042.607021  -1657.252540  1577.308307 ; 163.795386  281.596005  -131.248082  1.277022  501.832316  12.762518  55.386520  12.802415  111.815006  40.812454  201.541659  87.258883  1.229687  -1.511732  0.733772  77.139559  26.961154  74.168953  -177.195513  -269.165739  183.225651 ; 2752.093155  1950.121446  -3242.390460  10.453054  4969.719749  91.786346  3024.174853  181.224863  757.637217  201.541659  2262.156801  52.319399  36.218102  11.711801  -2.016364  1695.617737  -42.139991  2238.093328  -2390.439837  -3430.910542  3596.891350 ; -29944.432167  172959.819675  30311.494617  1342.329708  482477.829089  129.763922  -28801.049289  10.943350  41.818799  87.258883  52.319399  273148.043443  -311.241554  82.344211  382.118158  102180.485144  58556.899844  -109426.294389  -178313.414686  -22778.304878  59642.302429 ; 662.430943  281.113362  -325.531553  0.522189  168.282960  -4.731523  469.054379  4.680004  16.197376  1.229687  36.218102  -311.241554  322.324152  33.933410  11.933829  -386.093202  206.399968  312.591995  -29.211753  -345.141686  41.929779 ; 334.266093  529.869695  115.751990  0.734003  241.019302  -5.822612  -18.447951  1.633379  4.593235  -1.511732  11.711801  82.344211  33.933410  62.357256  -1.853425  -473.249991  116.759294  -111.070162  16.028484  -157.140733  25.890207 ; -70.768218  2822.853465  247.678539  7.768013  2518.329237  3.767440  -179.083298  -4.006632  -1.349294  0.733772  -2.016364  382.118158  11.933829  -1.853425  36.863225  194.634083  -392.971497  -111.293785  -241.243202  -572.417999  -353.671613 ; 5491.865254  -270426.705724  -965435.439279  2424.259653  921875.929013  -9.643426  1058128.981291  38.705784  665.061532  77.139559  1695.617737  102180.485144  -386.093202  -473.249991  194.634083  1107790.788737  -166779.315099  529195.663080  -585914.564456  -539620.913372  952549.835314 ; -6552.943443  22821.139548  175199.470798  -40.450223  -328.824564  3.603574  -191230.916998  78.277774  34.823608  26.961154  -42.139991  58556.899844  206.399968  116.759294  -392.971497  -166779.315099  69623.565500  -125252.821870  48712.943623  94360.615753  -137794.224352 ; 43027.716902  -246593.465143  -545411.029622  484.836031  200087.467600  -201.709861  597361.674579  199.390141  944.005418  74.168953  2238.093328  -109426.294389  312.591995  -111.070162  -111.293785  529195.663080  -125252.821870  359461.129854  -217717.404896  -282476.443014  480416.515737 ; -13767.092250  67117.836225  468175.120280  -1820.770921  -683044.219822  70.483527  -517497.416692  -237.272181  -1042.607021  -177.195513  -2390.439837  -178313.414686  -29.211753  16.028484  -241.243202  -585914.564456  48712.943623  -217717.404896  383672.024260  280343.748687  -501873.479571 ; -21682.929252  -17961.286777  494048.823110  -1598.009823  -610382.835096  267.715351  -560813.936891  -348.325082  -1657.252540  -269.165739  -3430.910542  -22778.304878  -345.141686  -157.140733  -572.417999  -539620.913372  94360.615753  -282476.443014  280343.748687  383958.755811  -521683.568532 ; 27172.190214  -239710.150916  -862921.605871  2147.427828  838242.020731  -333.118935  956175.492775  407.989292  1577.308307  183.225651  3596.891350  59642.302429  41.929779  25.890207  -353.671613  952549.835314  -137794.224352  480416.515737  -501873.479571  -521683.568532  878881.671634 ;];
Results{1,4}={};
Results{1,3}=[0.000000,-795.117595,32834.682306,-405743.877959,-0.181813];
