# Supplementary material for: A Pareto approach to resolve the conflict between information gain and experimental costs: Multiple-criteria design of carbon labeling experiments
Source: PLoS Comput Biol. 2018 Oct 31;14(10):e1006533. doi: 10.1371/journal.pcbi.1006533 (PMC6209137; doi:10.1371/journal.pcbi.1006533)
Supplement: S3 File — ZIP archive containing information criteria for flux space samples and Matlab scripts to evaluate variations. (ZIP) [file pcbi.1006533.s009.zip › Sensitivity/Sensitivity_3D_CNMR/Result1142CNMR.m]

function Results=Result1142CNMR()
Results{1,5}=[ 0.001000  0.001000  0.001000  0.001000  0.001000  0.001000  0.001000  1.970784  0.001000  10.000000 ];
Results{1,6}=[ 10.000000  10.000000  10.000000  10.000000  10.000000  10.000000  10.000000  10.000000  10.000000  10.000000  10.000000  10.000000  10.000000  10.000000  10.000000  10.000000  10.000000  10.000000  10.000000  10.000000  10.000000  10.000000  10.000000  10.000000  10.000000  10.000000  10.000000  10.000000  10.000000  10.000000  10.000000  10.000000  10.000000  10.000000  10.000000  10.000000  10.000000  10.000000  10.000000  10.000000  9.715525  10.000000  10.000000  10.000000  9.715525  10.000000  10.000000  10.000000  10.000000  10.000000 ];
Results{1,1}=[32834.682306, 30029.595641, 120.000000, 2445.086665, 974.986521, 240.000000];
Results{1,2}=[ 41249.455746  -31072.862050  -50701.085850  -257.438348  -17183.147713  -286.518622  59884.307637  505.280391  825.904865  350.852326  2304.023245  -22679.550019  2301.790322  507.996576  -111.027261  19706.736450  -7594.611484  43691.381715  -20955.254719  -28650.953231  37616.346118 ; -31072.862050  1026046.345397  552330.002367  4333.232415  288948.956219  -66.565250  -567937.731162  227.524811  755.868278  419.567088  2315.983641  86779.508871  489.596710  827.727197  2612.386322  -545183.602741  35185.372693  -338685.829389  243653.087106  86060.843268  -466658.742101 ; -50701.085850  552330.002367  952656.989696  -4812.848644  -230320.760757  301.611002  -1033450.142341  -364.153930  -702.605072  -238.893727  -2093.944412  173076.595035  -1030.054858  349.487887  610.642627  -948488.751350  234247.674451  -614639.309036  390447.059079  446706.166359  -832409.354967 ; -257.438348  4333.232415  -4812.848644  669.371003  15561.333730  -2.368752  5700.217759  7.390675  20.415671  9.674565  61.815760  2815.464278  3.750608  4.249693  21.849466  6785.407548  -270.012979  1858.424411  -4635.227383  -4962.572147  6281.841876 ; -17183.147713  288948.956219  -230320.760757  15561.333730  977189.140572  -88.051087  277802.470123  530.677262  1320.911163  655.159040  3883.099662  145457.859426  225.549434  259.144628  1287.869201  331595.784250  2968.417873  82997.160071  -229318.270864  -267597.117011  323927.738104 ; -286.518622  -66.565250  301.611002  -2.368752  -88.051087  15.161550  -517.166967  8.323472  12.988222  10.751569  67.611547  81.151230  -19.908994  -12.860450  4.214401  -30.444091  -0.066746  -204.324084  122.060054  351.762317  -385.337995 ; 59884.307637  -567937.731162  -1033450.142341  5700.217759  277802.470123  -517.166967  1126384.808006  406.350337  802.497054  232.287688  2008.566060  -190835.941691  1567.580465  -140.337874  -600.029625  1023555.336411  -255104.480919  668251.977682  -421861.720475  -502352.283289  909421.340917 ; 505.280391  227.524811  -364.153930  7.390675  530.677262  8.323472  406.350337  51.478038  48.165681  26.475005  210.989753  -20.368487  29.518908  4.849147  -3.994992  -19.241679  111.092708  257.007206  -267.838610  -473.398683  465.872413 ; 825.904865  755.868278  -702.605072  20.415671  1320.911163  12.988222  802.497054  48.165681  130.543130  78.489949  324.203478  -60.057642  50.668574  7.568553  -0.201990  141.491210  64.712817  523.042100  -501.278233  -1063.252453  826.021731 ; 350.852326  419.567088  -238.893727  9.674565  655.159040  10.751569  232.287688  26.475005  78.489949  49.177667  175.209059  5.223652  19.972047  -0.054491  0.642695  13.513437  46.978534  180.573328  -207.716443  -462.628583  303.095878 ; 2304.023245  2315.983641  -2093.944412  61.815760  3883.099662  67.611547  2008.566060  210.989753  324.203478  175.209059  1502.427269  -171.199321  140.641668  22.359402  0.037149  578.063732  71.773264  1559.379707  -1476.837228  -2709.394796  2381.066667 ; -22679.550019  86779.508871  173076.595035  2815.464278  145457.859426  81.151230  -190835.941691  -20.368487  -60.057642  5.223652  -171.199321  199583.772640  -1287.818098  130.008026  -179.623223  -97331.838759  84172.827947  -169613.285903  -47170.712182  96764.017485  -108546.755854 ; 2301.790322  489.596710  -1030.054858  3.750608  225.549434  -19.908994  1567.580465  29.518908  50.668574  19.972047  140.641668  -1287.818098  2660.263931  150.032541  58.582032  -1455.433362  1152.106095  1118.171293  43.271957  -1151.392350  -156.586301 ; 507.996576  827.727197  349.487887  4.249693  259.144628  -12.860450  -140.337874  4.849147  7.568553  -0.054491  22.359402  130.008026  150.032541  235.830420  -14.464146  -952.284348  286.670988  -282.127443  131.630159  -238.846568  -102.325441 ; -111.027261  2612.386322  610.642627  21.849466  1287.869201  4.214401  -600.029625  -3.994992  -0.201990  0.642695  0.037149  -179.623223  58.582032  -14.464146  38.548641  -400.295337  -473.096956  -150.363899  360.590688  -225.719300  -898.917586 ; 19706.736450  -545183.602741  -948488.751350  6785.407548  331595.784250  -30.444091  1023555.336411  -19.241679  141.491210  13.513437  578.063732  -97331.838759  -1455.433362  -952.284348  -400.295337  999203.841184  -224465.897308  584487.695239  -437800.503634  -433659.996872  843164.151742 ; -7594.611484  35185.372693  234247.674451  -270.012979  2968.417873  -0.066746  -255104.480919  111.092708  64.712817  46.978534  71.773264  84172.827947  1152.106095  286.670988  -473.096956  -224465.897308  101790.519389  -169089.206586  63619.927571  123873.233320  -182924.448988 ; 43691.381715  -338685.829389  -614639.309036  1858.424411  82997.160071  -204.324084  668251.977682  257.007206  523.042100  180.573328  1559.379707  -169613.285903  1118.171293  -282.127443  -150.363899  584487.695239  -169089.206586  419312.870343  -213861.416716  -294065.279903  517131.653981 ; -20955.254719  243653.087106  390447.059079  -4635.227383  -229318.270864  122.060054  -421861.720475  -267.838610  -501.278233  -207.716443  -1476.837228  -47170.712182  43.271957  131.630159  360.590688  -437800.503634  63619.927571  -213861.416716  247485.190177  170589.068608  -367555.294387 ; -28650.953231  86060.843268  446706.166359  -4962.572147  -267597.117011  351.762317  -502352.283289  -473.398683  -1063.252453  -462.628583  -2709.394796  96764.017485  -1151.392350  -238.846568  -225.719300  -433659.996872  123873.233320  -294065.279903  170589.068608  313136.648559  -423617.696207 ; 37616.346118  -466658.742101  -832409.354967  6281.841876  323927.738104  -385.337995  909421.340917  465.872413  826.021731  303.095878  2381.066667  -108546.755854  -156.586301  -102.325441  -898.917586  843164.151742  -182924.448988  517131.653981  -367555.294387  -423617.696207  770409.219929 ;];
Results{1,4}={};
Results{1,3}=[0.000000,-975.571119,32834.682306,-341895.314442,-0.023322];
