# Supplementary material for: A Pareto approach to resolve the conflict between information gain and experimental costs: Multiple-criteria design of carbon labeling experiments
Source: PLoS Comput Biol. 2018 Oct 31;14(10):e1006533. doi: 10.1371/journal.pcbi.1006533 (PMC6209137; doi:10.1371/journal.pcbi.1006533)
Supplement: S3 File — ZIP archive containing information criteria for flux space samples and Matlab scripts to evaluate variations. (ZIP) [file pcbi.1006533.s009.zip › Sensitivity/Sensitivity_3D_CNMR/Result1143CNMR.m]

function Results=Result1143CNMR()
Results{1,5}=[ 0.001000  0.001000  0.001000  0.001000  0.001000  0.001000  0.001000  1.970784  0.001000  10.000000 ];
Results{1,6}=[ 10.000000  10.000000  10.000000  10.000000  10.000000  10.000000  10.000000  10.000000  10.000000  10.000000  10.000000  10.000000  10.000000  10.000000  10.000000  10.000000  10.000000  10.000000  10.000000  10.000000  10.000000  10.000000  10.000000  10.000000  10.000000  10.000000  10.000000  10.000000  10.000000  10.000000  10.000000  10.000000  10.000000  10.000000  10.000000  10.000000  10.000000  10.000000  10.000000  10.000000  9.715525  10.000000  10.000000  10.000000  9.715525  10.000000  10.000000  10.000000  10.000000  10.000000 ];
Results{1,1}=[32834.682306, 30029.595641, 120.000000, 2445.086665, 974.986521, 240.000000];
Results{1,2}=[ 59136.973907  -19984.788573  -55463.441929  -5.374071  -27895.512644  -265.458320  67989.961965  413.473783  1559.730221  291.459800  3399.262921  -24623.885400  1205.812414  529.400017  -35.792287  15381.060372  -6381.929595  50542.269754  -25623.747662  -42948.770971  47521.072459 ; -19984.788573  2329682.222319  105763.110439  222.560435  833344.836141  -349.501191  -93548.512408  670.586970  4168.114281  937.454658  9619.858941  35726.432707  358.596803  549.791010  1094.828573  -92077.042940  10721.529859  -76427.852919  38407.118763  -31256.481171  -87070.142077 ; -55463.441929  105763.110439  760387.660873  -292.598284  -973502.944867  360.289074  -851200.660559  -524.315391  -2651.684651  -492.503085  -6000.737227  133153.633131  -543.670667  34.927426  -728.297353  -752937.121198  89987.714048  -482179.876591  328397.921348  490550.069438  -767406.702755 ; -5.374071  222.560435  -292.598284  0.996606  1736.581773  -0.123073  335.196379  0.467810  2.595996  0.604078  5.856770  18.902066  0.028941  0.035678  0.471550  332.433520  -2.613721  154.040911  -172.461129  -228.968208  336.323804 ; -27895.512644  833344.836141  -973502.944867  1736.581773  6378640.126724  -381.170522  1117548.319766  1918.906120  8793.867322  2051.250300  19202.129066  79538.102733  134.712136  175.504238  1643.282768  1118247.997278  5392.010395  503891.044587  -584622.759755  -774344.124791  1131556.453134 ; -265.458320  -349.501191  360.289074  -0.123073  -381.170522  13.502250  -569.603580  4.959309  30.266428  12.939618  95.790387  52.278274  -6.175221  -6.082869  2.621294  -128.418749  10.531859  -223.848878  169.106341  437.865428  -523.485285 ; 67989.961965  -93548.512408  -851200.660559  335.196379  1117548.319766  -569.603580  957287.226277  604.478369  2917.636569  479.738562  6210.170959  -152883.192365  772.989499  88.190014  787.083005  836077.596662  -99296.821936  541070.448660  -365484.830591  -561054.969569  864839.002067 ; 413.473783  670.586970  -524.315391  0.467810  1918.906120  4.959309  604.478369  29.932897  55.638858  15.111264  187.048160  -45.572824  7.206120  2.021191  -2.763755  231.211017  18.715263  344.833182  -308.111374  -556.892239  659.815430 ; 1559.730221  4168.114281  -2651.684651  2.595996  8793.867322  30.266428  2917.636569  55.638858  427.646497  140.752434  915.154850  -412.467549  28.897094  7.516409  0.682526  1664.685749  -75.568684  1827.412452  -1425.536545  -2735.467538  2942.909364 ; 291.459800  937.454658  -492.503085  0.604078  2051.250300  12.939618  479.738562  15.111264  140.752434  53.017503  257.529240  -65.153797  4.598586  -0.327332  0.725180  319.347309  -8.073187  338.521471  -277.839211  -556.207354  538.060208 ; 3399.262921  9619.858941  -6000.737227  5.856770  19202.129066  95.790387  6210.170959  187.048160  915.154850  257.529240  2640.726584  -960.663161  62.727252  17.218628  2.815725  3897.927098  -228.947814  4154.384396  -3203.969811  -5700.974808  6546.366118 ; -24623.885400  35726.432707  133153.633131  18.902066  79538.102733  52.278274  -152883.192365  -45.572824  -412.467549  -65.153797  -960.663161  143098.405960  -502.328973  14.357164  -261.679435  -76111.156378  23755.758364  -124959.912717  -23090.823776  106294.236737  -116840.449288 ; 1205.812414  358.596803  -543.670667  0.028941  134.712136  -6.175221  772.989499  7.206120  28.897094  4.598586  62.727252  -502.328973  564.361614  34.683411  10.625985  -650.388629  163.962210  544.383964  -58.881024  -530.971059  137.664758 ; 529.400017  549.791010  34.927426  0.035678  175.504238  -6.082869  88.190014  2.021191  7.516409  -0.327332  17.218628  14.357164  34.683411  60.656891  -4.066569  -540.026261  39.788827  -20.338483  -0.158435  -187.118260  91.859927 ; -35.792287  1094.828573  -728.297353  0.471550  1643.282768  2.621294  787.083005  -2.763755  0.682526  0.725180  2.815725  -261.679435  10.625985  -4.066569  18.868624  904.489497  -164.718523  578.230186  -302.436372  -424.570684  412.609758 ; 15381.060372  -92077.042940  -752937.121198  332.433520  1118247.997278  -128.418749  836077.596662  231.211017  1664.685749  319.347309  3897.927098  -76111.156378  -650.388629  -540.026261  904.489497  796141.607158  -87201.950705  454685.946020  -358104.355823  -467245.937768  763463.974882 ; -6381.929595  10721.529859  89987.714048  -2.613721  5392.010395  10.531859  -99296.821936  18.715263  -75.568684  -8.073187  -228.947814  23755.758364  163.962210  39.788827  -164.718523  -87201.950705  15761.956894  -60581.911224  33276.151193  53663.162739  -84734.257684 ; 50542.269754  -76427.852919  -482179.876591  154.040911  503891.044587  -223.848878  541070.448660  344.833182  1827.412452  338.521471  4154.384396  -124959.912717  544.383964  -20.338483  578.230186  454685.946020  -60581.911224  322800.845067  -184518.979991  -314985.292620  474636.285270 ; -25623.747662  38407.118763  328397.921348  -172.461129  -584622.759755  169.106341  -365484.830591  -308.111374  -1425.536545  -277.839211  -3203.969811  -23090.823776  -58.881024  -0.158435  -302.436372  -358104.355823  33276.151193  -184518.979991  200170.343440  196428.569346  -337740.668586 ; -42948.770971  -31256.481171  490550.069438  -228.968208  -774344.124791  437.865428  -561054.969569  -556.892239  -2735.467538  -556.207354  -5700.974808  106294.236737  -530.971059  -187.118260  -424.570684  -467245.937768  53663.162739  -314985.292620  196428.569346  384265.518505  -524428.443308 ; 47521.072459  -87070.142077  -767406.702755  336.323804  1131556.453134  -523.485285  864839.002067  659.815430  2942.909364  538.060208  6546.366118  -116840.449288  137.664758  91.859927  412.609758  763463.974882  -84734.257684  474636.285270  -337740.668586  -524428.443308  807644.938932 ;];
Results{1,4}={};
Results{1,3}=[0.000000,-828.277167,32834.682306,-626610.835025,-0.469546];
