# Supplementary material for: A Pareto approach to resolve the conflict between information gain and experimental costs: Multiple-criteria design of carbon labeling experiments
Source: PLoS Comput Biol. 2018 Oct 31;14(10):e1006533. doi: 10.1371/journal.pcbi.1006533 (PMC6209137; doi:10.1371/journal.pcbi.1006533)
Supplement: S3 File — ZIP archive containing information criteria for flux space samples and Matlab scripts to evaluate variations. (ZIP) [file pcbi.1006533.s009.zip › Sensitivity/Sensitivity_3D_CNMR/Result1144CNMR.m]

function Results=Result1144CNMR()
Results{1,5}=[ 0.001000  0.001000  0.001000  0.001000  0.001000  0.001000  0.001000  1.970784  0.001000  10.000000 ];
Results{1,6}=[ 10.000000  10.000000  10.000000  10.000000  10.000000  10.000000  10.000000  10.000000  10.000000  10.000000  10.000000  10.000000  10.000000  10.000000  10.000000  10.000000  10.000000  10.000000  10.000000  10.000000  10.000000  10.000000  10.000000  10.000000  10.000000  10.000000  10.000000  10.000000  10.000000  10.000000  10.000000  10.000000  10.000000  10.000000  10.000000  10.000000  10.000000  10.000000  10.000000  10.000000  9.715525  10.000000  10.000000  10.000000  9.715525  10.000000  10.000000  10.000000  10.000000  10.000000 ];
Results{1,1}=[32834.682306, 30029.595641, 120.000000, 2445.086665, 974.986521, 240.000000];
Results{1,2}=[ 49766.053358  -14810.660939  -49666.376300  -2.941584  -14068.605473  -306.373216  60952.804269  516.891645  1457.034479  166.244533  2624.355310  -22421.264923  512.077601  264.062983  31.688103  15725.596763  -6230.928874  44885.866232  -22111.954309  -38889.754168  42290.912140 ; -14810.660939  2502026.554281  37728.720147  163.516924  477738.829465  -539.966815  -26561.286038  993.792842  4623.214647  638.755165  8956.678966  41426.856326  186.019032  259.705415  878.874469  -18436.929491  11036.899251  -39946.142778  -4130.989893  -19431.923388  -36336.239594 ; -49666.376300  37728.720147  565350.240893  -161.335365  -356902.413965  411.225448  -632511.681474  -576.404856  -2084.191819  -225.438687  -3913.770351  110780.747350  -240.795676  14.338427  -651.087371  -551012.957281  80965.645375  -367172.409653  235859.400561  357418.363521  -553385.429525 ; -2.941584  163.516924  -161.335365  0.759915  1002.244834  -0.173466  186.781353  0.575337  2.132342  0.306664  3.974810  39.465662  0.011197  0.012220  0.343826  196.683529  -2.611541  77.237785  -116.176864  -130.713761  186.522237 ; -14068.605473  477738.829465  -356902.413965  1002.244834  2748685.911291  -376.696930  416000.111504  1654.773505  5596.395044  818.393467  10227.356242  118342.552805  41.926212  50.707580  872.450291  452871.809822  3722.553590  159243.078569  -278459.244082  -301673.366135  422531.609872 ; -306.373216  -539.966815  411.225448  -0.173466  -376.696930  16.599842  -640.778182  7.419092  19.420500  6.684256  74.973918  65.759669  -3.591765  -3.556178  2.164676  -150.227614  18.423379  -262.728990  193.493676  505.887259  -568.899694 ; 60952.804269  -26561.286038  -632511.681474  186.781353  416000.111504  -640.778182  711793.361534  650.210056  2349.297500  222.290201  3968.468499  -127798.313684  343.994728  40.675685  710.008929  610307.408751  -89418.088102  412174.105635  -261776.017564  -410715.962898  624045.446039 ; 516.891645  993.792842  -576.404856  0.575337  1654.773505  7.419092  650.210056  54.954930  77.311129  14.102075  231.748608  -55.069768  4.423382  1.286214  -2.437436  227.522967  9.315652  400.564013  -356.330501  -628.486215  675.906736 ; 1457.034479  4623.214647  -2084.191819  2.132342  5596.395044  19.420500  2349.297500  77.311129  355.835711  78.809912  692.389776  -297.097241  11.711796  2.531629  1.396003  1190.633678  -81.020799  1482.366298  -1197.531514  -2228.377808  2222.336590 ; 166.244533  638.755165  -225.438687  0.306664  818.393467  6.684256  222.290201  14.102075  78.809912  24.285586  118.938851  -24.680266  1.032764  -0.278656  0.582543  130.982602  -5.608800  161.299195  -139.783925  -287.892660  233.723500 ; 2624.355310  8956.678966  -3913.770351  3.974810  10227.356242  74.973918  3968.468499  231.748608  692.389776  118.938851  1831.029990  -555.726921  20.451453  4.373874  3.503061  2342.508911  -188.549545  2783.288137  -2240.470422  -3810.988498  4100.243109 ; -22421.264923  41426.856326  110780.747350  39.465662  118342.552805  65.759669  -127798.313684  -55.069768  -297.097241  -24.680266  -555.726921  142481.711800  -212.446592  1.659989  -224.988271  -52107.176366  21741.538381  -111610.991674  -35878.744156  91416.232459  -94091.679980 ; 512.077601  186.019032  -240.795676  0.011197  41.926212  -3.591765  343.994728  4.423382  11.711796  1.032764  20.451453  -212.446592  156.016714  11.063566  4.440931  -287.156525  66.635139  226.969652  -20.456862  -230.529227  72.919836 ; 264.062983  259.705415  14.338427  0.012220  50.707580  -3.556178  40.675685  1.286214  2.531629  -0.278656  4.373874  1.659989  11.063566  15.199428  -0.500306  -268.687081  16.300214  -8.224939  3.693153  -80.456778  34.806409 ; 31.688103  878.874469  -651.087371  0.343826  872.450291  2.164676  710.008929  -2.437436  1.396003  0.582543  3.503061  -224.988271  4.440931  -0.500306  17.370884  768.757701  -158.278968  527.345074  -288.991653  -358.316833  363.950163 ; 15725.596763  -18436.929491  -551012.957281  196.683529  452871.809822  -150.227614  610307.408751  227.522967  1190.633678  130.982602  2342.508911  -52107.176366  -287.156525  -268.687081  768.757701  583298.706413  -77814.103925  336465.825054  -264118.099343  -329948.823991  541863.434608 ; -6230.928874  11036.899251  80965.645375  -2.611541  3722.553590  18.423379  -89418.088102  9.315652  -81.020799  -5.608800  -188.549545  21741.538381  66.635139  16.300214  -158.278968  -77814.103925  14501.057921  -54862.171704  29509.771361  48375.089514  -75741.933806 ; 44885.866232  -39946.142778  -367172.409653  77.237785  159243.078569  -262.728990  412174.105635  400.564013  1482.366298  161.299195  2783.288137  -111610.991674  226.969652  -8.224939  527.345074  336465.825054  -54862.171704  254254.639433  -129316.539069  -236925.454412  349823.064735 ; -22111.954309  -4130.989893  235859.400561  -116.176864  -278459.244082  193.493676  -261776.017564  -356.330501  -1197.531514  -139.783925  -2240.470422  -35878.744156  -20.456862  3.693153  -288.991653  -264118.099343  29509.771361  -129316.539069  157925.330134  133300.482068  -235898.200206 ; -38889.754168  -19431.923388  357418.363521  -130.713761  -301673.366135  505.887259  -410715.962898  -628.486215  -2228.377808  -287.892660  -3810.988498  91416.232459  -230.529227  -80.456778  -358.316833  -329948.823991  48375.089514  -236925.454412  133300.482068  289020.055254  -375963.790600 ; 42290.912140  -36336.239594  -553385.429525  186.522237  422531.609872  -568.899694  624045.446039  675.906736  2222.336590  233.723500  4100.243109  -94091.679980  72.919836  34.806409  363.950163  541863.434608  -75741.933806  349823.064735  -235898.200206  -375963.790600  569370.104359 ;];
Results{1,4}={};
Results{1,3}=[0.000000,-707.114775,32834.682306,-409092.656175,-0.389329];
