# Supplementary material for: A Pareto approach to resolve the conflict between information gain and experimental costs: Multiple-criteria design of carbon labeling experiments
Source: PLoS Comput Biol. 2018 Oct 31;14(10):e1006533. doi: 10.1371/journal.pcbi.1006533 (PMC6209137; doi:10.1371/journal.pcbi.1006533)
Supplement: S3 File — ZIP archive containing information criteria for flux space samples and Matlab scripts to evaluate variations. (ZIP) [file pcbi.1006533.s009.zip › Sensitivity/Sensitivity_3D_CNMR/Result1145CNMR.m]

function Results=Result1145CNMR()
Results{1,5}=[ 0.001000  0.001000  0.001000  0.001000  0.001000  0.001000  0.001000  1.970784  0.001000  10.000000 ];
Results{1,6}=[ 10.000000  10.000000  10.000000  10.000000  10.000000  10.000000  10.000000  10.000000  10.000000  10.000000  10.000000  10.000000  10.000000  10.000000  10.000000  10.000000  10.000000  10.000000  10.000000  10.000000  10.000000  10.000000  10.000000  10.000000  10.000000  10.000000  10.000000  10.000000  10.000000  10.000000  10.000000  10.000000  10.000000  10.000000  10.000000  10.000000  10.000000  10.000000  10.000000  10.000000  9.715525  10.000000  10.000000  10.000000  9.715525  10.000000  10.000000  10.000000  10.000000  10.000000 ];
Results{1,1}=[32834.682306, 30029.595641, 120.000000, 2445.086665, 974.986521, 240.000000];
Results{1,2}=[ 44564.753134  -33083.467068  -53536.443810  -14.046795  -46172.242862  -298.203744  62876.744931  643.347021  916.708744  126.431157  2059.424392  -23375.333038  538.590031  299.714437  58.379027  19924.453877  -7250.099117  46796.243022  -22329.250331  -34080.026195  41636.549860 ; -33083.467068  1596650.769490  377854.385482  366.991289  1075749.937915  -181.440513  -372174.066985  822.341371  1919.604778  457.424226  4484.916270  84550.618535  239.662287  405.014363  2297.247973  -351758.038531  12224.169876  -241157.626813  150443.639604  -30163.237517  -287746.513705 ; -53536.443810  377854.385482  1225932.433799  -604.885723  -1872550.129215  442.312409  -1357393.738782  -1288.434023  -2058.968682  -305.563500  -4635.217011  68899.113466  -285.636105  44.104139  -560.691160  -1268455.760231  111050.359682  -726954.280396  601653.076516  742502.641540  -1241697.430003 ; -14.046795  366.991289  -604.885723  1.395347  2651.024951  -0.055727  689.147352  1.055987  1.995480  0.467404  4.491246  122.414934  0.054149  0.067881  1.121672  727.555961  -4.462629  295.250945  -416.095881  -492.648753  727.470448 ; -46172.242862  1075749.937915  -1872550.129215  2651.024951  8312700.105291  -375.503012  2138313.224540  3655.756528  6254.586070  1380.024134  13865.055971  368506.737612  167.420436  215.425918  3207.191948  2249187.605656  4286.328881  912571.558511  -1283965.248481  -1536800.126424  2273207.205520 ; -298.203744  -181.440513  442.312409  -0.055727  -375.503012  15.203431  -661.210378  10.723870  11.899317  7.481229  58.348961  101.281184  -4.595439  -5.544596  3.011004  -153.697330  15.221000  -287.947495  178.621555  505.495813  -601.032029 ; 62876.744931  -372174.066985  -1357393.738782  689.147352  2138313.224540  -661.210378  1507808.159167  1435.449192  2333.697131  304.807344  4909.407679  -78343.335045  396.789360  30.157648  671.067697  1400310.110770  -121976.848222  805435.512245  -665280.054352  -840395.569885  1383719.831812 ; 643.347021  822.341371  -1288.434023  1.055987  3655.756528  10.723870  1435.449192  93.893217  70.779945  19.938530  263.783276  -37.487524  7.151293  2.829627  -2.117343  888.767219  11.517935  800.094027  -791.066038  -1262.608453  1553.310417 ; 916.708744  1919.604778  -2058.968682  1.995480  6254.586070  11.899317  2333.697131  70.779945  162.494308  55.819552  355.914035  -66.609031  9.236113  2.383213  2.537326  1555.965682  -48.526537  1298.082218  -1250.696409  -2195.021746  2422.728885 ; 126.431157  457.424226  -305.563500  0.467404  1380.024134  7.481229  304.807344  19.938530  55.819552  24.777459  90.970260  30.611696  0.601591  -1.095789  1.127271  264.471362  2.195731  180.343526  -220.768427  -391.053540  372.949746 ; 2059.424392  4484.916270  -4635.217011  4.491246  13865.055971  58.348961  4909.407679  263.783276  355.914035  90.970260  1258.484869  -146.476710  20.304544  5.737818  4.979688  3513.341188  -140.799674  2929.837317  -2809.649674  -4626.482741  5415.975528 ; -23375.333038  84550.618535  68899.113466  122.414934  368506.737612  101.281184  -78343.335045  -37.487524  -66.609031  30.611696  -146.476710  157946.340918  -232.901587  17.312540  -131.590097  7143.628675  28325.977885  -95158.224415  -76000.827308  47332.433523  -28654.198599 ; 538.590031  239.662287  -285.636105  0.054149  167.420436  -4.595439  396.789360  7.151293  9.236113  0.601591  20.304544  -232.901587  202.817270  19.996525  7.567898  -296.545265  80.131437  259.070225  -43.199055  -297.174185  99.334151 ; 299.714437  405.014363  44.104139  0.067881  215.425918  -5.544596  30.157648  2.829627  2.383213  -1.095789  5.737818  17.312540  19.996525  33.443974  -0.861462  -373.013491  38.861429  -41.898847  18.417612  -134.352476  61.539877 ; 58.379027  2297.247973  -560.691160  1.121672  3207.191948  3.011004  671.067697  -2.117343  2.537326  1.127271  4.979688  -131.590097  7.567898  -0.861462  25.035244  717.440531  -224.725217  482.884052  -311.500188  -708.642950  319.358426 ; 19924.453877  -351758.038531  -1268455.760231  727.555961  2249187.605656  -153.697330  1400310.110770  888.767219  1555.965682  264.471362  3513.341188  7143.628675  -296.545265  -373.013491  717.440531  1373217.420248  -103952.835438  721508.679468  -675027.139423  -762112.331090  1304406.706573 ; -7250.099117  12224.169876  111050.359682  -4.462629  4286.328881  15.221000  -121976.848222  11.517935  -48.526537  2.195731  -140.799674  28325.977885  80.131437  38.861429  -224.725217  -103952.835438  23137.364916  -75932.235924  36130.931278  63494.641854  -96494.545027 ; 46796.243022  -241157.626813  -726954.280396  295.250945  912571.558511  -287.947495  805435.512245  800.094027  1298.082218  180.343526  2929.837317  -95158.224415  259.070225  -41.898847  482.884052  721508.679468  -75932.235924  453294.000225  -320845.051858  -439415.976004  714796.192502 ; -22329.250331  150443.639604  601653.076516  -416.095881  -1283965.248481  178.621555  -665280.054352  -791.066038  -1250.696409  -220.768427  -2809.649674  -76000.827308  -43.199055  18.417612  -311.500188  -675027.139423  36130.931278  -320845.051858  379326.734548  360118.332596  -635747.967712 ; -34080.026195  -30163.237517  742502.641540  -492.648753  -1536800.126424  505.495813  -840395.569885  -1262.608453  -2195.021746  -391.053540  -4626.482741  47332.433523  -297.174185  -134.352476  -708.642950  -762112.331090  63494.641854  -439415.976004  360118.332596  558341.291905  -800551.585186 ; 41636.549860  -287746.513705  -1241697.430003  727.470448  2273207.205520  -601.032029  1383719.831812  1553.310417  2422.728885  372.949746  5415.975528  -28654.198599  99.334151  61.539877  319.358426  1304406.706573  -96494.545027  714796.192502  -635747.967712  -800551.585186  1310716.688726 ;];
Results{1,4}={};
Results{1,3}=[0.000000,-727.114228,32834.682306,-806926.362261,-0.252991];
