# Supplementary material for: A Pareto approach to resolve the conflict between information gain and experimental costs: Multiple-criteria design of carbon labeling experiments
Source: PLoS Comput Biol. 2018 Oct 31;14(10):e1006533. doi: 10.1371/journal.pcbi.1006533 (PMC6209137; doi:10.1371/journal.pcbi.1006533)
Supplement: S3 File — ZIP archive containing information criteria for flux space samples and Matlab scripts to evaluate variations. (ZIP) [file pcbi.1006533.s009.zip › Sensitivity/Sensitivity_3D_CNMR/Result1146CNMR.m]

function Results=Result1146CNMR()
Results{1,5}=[ 0.001000  0.001000  0.001000  0.001000  0.001000  0.001000  0.001000  1.970784  0.001000  10.000000 ];
Results{1,6}=[ 10.000000  10.000000  10.000000  10.000000  10.000000  10.000000  10.000000  10.000000  10.000000  10.000000  10.000000  10.000000  10.000000  10.000000  10.000000  10.000000  10.000000  10.000000  10.000000  10.000000  10.000000  10.000000  10.000000  10.000000  10.000000  10.000000  10.000000  10.000000  10.000000  10.000000  10.000000  10.000000  10.000000  10.000000  10.000000  10.000000  10.000000  10.000000  10.000000  10.000000  9.715525  10.000000  10.000000  10.000000  9.715525  10.000000  10.000000  10.000000  10.000000  10.000000 ];
Results{1,1}=[32834.682306, 30029.595641, 120.000000, 2445.086665, 974.986521, 240.000000];
Results{1,2}=[ 35618.518658  -29695.529800  -45675.089019  -70.071511  -20373.954702  -211.427485  54290.491041  227.308801  1722.345843  -2.285686  2567.340206  -17979.305939  2012.288019  232.337495  -14.188604  18034.522690  -3972.394978  38164.864298  -20376.975353  -24760.596593  34547.179733 ; -29695.529800  1103025.358647  609053.274700  1309.395603  362234.294224  -16.553545  -624354.646632  131.386902  1384.182717  123.494102  2139.130244  82097.143012  534.509604  447.362911  3118.416305  -604075.993784  13473.306750  -365572.487580  276151.248836  79208.767747  -518284.847208 ; -45675.089019  609053.274700  1064122.055816  -1860.687863  -504501.761512  287.572872  -1157044.656020  -199.852751  -2524.352790  48.661052  -4093.747522  62906.224045  -971.709917  201.289002  792.765468  -1092414.342686  119025.236684  -634248.519963  511940.864909  507071.582839  -999971.453778 ; -70.071511  1309.395603  -1860.687863  39.403256  6070.135876  -0.018086  2157.216424  0.968647  12.082084  0.633326  18.913655  892.660295  1.210005  0.644458  6.846367  2500.882466  -34.212483  768.119192  -1649.812713  -1734.328095  2379.896954 ; -20373.954702  362234.294224  -504501.761512  6070.135876  1775216.582855  -73.453675  588508.379294  360.456330  4024.120345  182.894468  6217.668490  240256.960576  321.302763  175.539336  1793.672342  678436.412602  1123.628785  206354.186437  -448118.060445  -481851.519905  658689.025712 ; -211.427485  -16.553545  287.572872  -0.018086  -73.453675  12.271196  -488.854125  4.275854  59.623679  9.905143  137.307093  77.461331  -15.992153  -5.606104  2.999504  -70.456680  10.508493  -191.769031  105.667842  293.816657  -344.893182 ; 54290.491041  -624354.646632  -1157044.656020  2157.216424  588508.379294  -488.854125  1264139.726001  226.872086  2553.294684  -135.384612  3616.904999  -70225.685179  1515.965765  -92.823374  -759.609024  1182796.693445  -130379.532358  690725.253049  -555590.067892  -571761.202909  1095050.385166 ; 227.308801  131.386902  -199.852751  0.968647  360.456330  4.275854  226.872086  19.848045  53.155169  4.288750  156.153233  14.297277  11.375824  0.314604  -3.052015  16.998234  42.879307  117.209073  -152.218189  -241.619251  285.023325 ; 1722.345843  1384.182717  -2524.352790  12.082084  4024.120345  59.623679  2553.294684  53.155169  1139.590913  133.295933  1913.447911  -69.647930  100.801522  5.806024  0.040688  1385.063528  -3.330601  1654.106510  -1646.176486  -2870.691087  2862.501205 ; -2.285686  123.494102  48.661052  0.633326  182.894468  9.905143  -135.384612  4.288750  133.295933  31.890358  181.590018  44.892800  -2.418818  -2.266489  1.038494  -22.626714  15.470269  -40.321523  -14.665371  -64.663868  -30.771584 ; 2567.340206  2139.130244  -4093.747522  18.913655  6217.668490  137.307093  3616.904999  156.153233  1913.447911  181.590018  3794.327960  -165.661514  154.823477  11.648770  4.610594  2456.554067  -121.795241  2712.703276  -2597.171617  -4253.067853  4483.142540 ; -17979.305939  82097.143012  62906.224045  892.660295  240256.960576  77.461331  -70225.685179  14.297277  -69.647930  44.892800  -165.661514  170869.249886  -1062.229524  69.333728  -76.797333  17459.027510  31471.418004  -94290.737968  -90829.560844  32598.238672  -14396.427280 ; 2012.288019  534.509604  -971.709917  1.210005  321.302763  -15.992153  1515.965765  11.375824  100.801522  -2.418818  154.823477  -1062.229524  2419.143201  103.591282  63.751316  -1309.931007  620.723650  958.988498  -40.808235  -1105.215156  -69.552492 ; 232.337495  447.362911  201.289002  0.644458  175.539336  -5.606104  -92.823374  0.314604  5.806024  -2.266489  11.648770  69.333728  103.591282  73.817961  -5.169413  -516.162766  91.633618  -172.871824  91.634416  -113.520714  -71.783011 ; -14.188604  3118.416305  792.765468  6.846367  1793.672342  2.999504  -759.609024  -3.052015  0.040688  1.038494  4.610594  -76.797333  63.751316  -5.169413  43.949281  -633.632499  -313.923687  -258.582649  378.058320  -339.041259  -1010.494230 ; 18034.522690  -604075.993784  -1092414.342686  2500.882466  678436.412602  -70.456680  1182796.693445  16.998234  1385.063528  -22.626714  2456.554067  17459.027510  -1309.931007  -516.162766  -633.632499  1181164.839826  -112871.983034  621480.214531  -582344.586665  -515016.156245  1046281.656601 ; -3972.394978  13473.306750  119025.236684  -34.212483  1123.628785  10.508493  -130379.532358  42.879307  -3.330601  15.470269  -121.795241  31471.418004  620.723650  91.633618  -313.923687  -112871.983034  31841.299266  -81964.810563  35442.409057  65785.922881  -98737.455254 ; 38164.864298  -365572.487580  -634248.519963  768.119192  206354.186437  -191.769031  690725.253049  117.209073  1654.106510  -40.321523  2712.703276  -94290.737968  958.988498  -172.871824  -258.582649  621480.214531  -81964.810563  400035.540669  -266245.085049  -303997.369372  575771.656639 ; -20376.975353  276151.248836  511940.864909  -1649.812713  -448118.060445  105.667842  -555590.067892  -152.218189  -1646.176486  -14.665371  -2597.171617  -90829.560844  -40.808235  91.634416  378.058320  -582344.586665  35442.409057  -266245.085049  340260.351099  239011.157752  -510682.498619 ; -24760.596593  79208.767747  507071.582839  -1734.328095  -481851.519905  293.816657  -571761.202909  -241.619251  -2870.691087  -64.663868  -4253.067853  32598.238672  -1105.215156  -113.520714  -339.041259  -515016.156245  65785.922881  -303997.369372  239011.157752  360548.423004  -519502.078138 ; 34547.179733  -518284.847208  -999971.453778  2379.896954  658689.025712  -344.893182  1095050.385166  285.023325  2862.501205  -30.771584  4483.142540  -14396.427280  -69.552492  -71.783011  -1010.494230  1046281.656601  -98737.455254  575771.656639  -510682.498619  -519502.078138  986000.581513 ;];
Results{1,4}={};
Results{1,3}=[0.000000,-1069.060173,32834.682306,-415257.941400,-0.187141];
