# Supplementary material for: A Pareto approach to resolve the conflict between information gain and experimental costs: Multiple-criteria design of carbon labeling experiments
Source: PLoS Comput Biol. 2018 Oct 31;14(10):e1006533. doi: 10.1371/journal.pcbi.1006533 (PMC6209137; doi:10.1371/journal.pcbi.1006533)
Supplement: S3 File — ZIP archive containing information criteria for flux space samples and Matlab scripts to evaluate variations. (ZIP) [file pcbi.1006533.s009.zip › Sensitivity/Sensitivity_3D_CNMR/Result1147CNMR.m]

function Results=Result1147CNMR()
Results{1,5}=[ 0.001000  0.001000  0.001000  0.001000  0.001000  0.001000  0.001000  1.970784  0.001000  10.000000 ];
Results{1,6}=[ 10.000000  10.000000  10.000000  10.000000  10.000000  10.000000  10.000000  10.000000  10.000000  10.000000  10.000000  10.000000  10.000000  10.000000  10.000000  10.000000  10.000000  10.000000  10.000000  10.000000  10.000000  10.000000  10.000000  10.000000  10.000000  10.000000  10.000000  10.000000  10.000000  10.000000  10.000000  10.000000  10.000000  10.000000  10.000000  10.000000  10.000000  10.000000  10.000000  10.000000  9.715525  10.000000  10.000000  10.000000  9.715525  10.000000  10.000000  10.000000  10.000000  10.000000 ];
Results{1,1}=[32834.682306, 30029.595641, 120.000000, 2445.086665, 974.986521, 240.000000];
Results{1,2}=[ 57186.394927  -52537.840832  -73246.494106  -10.962086  -38660.350199  -207.691615  86267.103729  152.309754  3234.669606  -72.967825  4242.174644  -25114.908821  539.995675  336.982494  -106.683725  34888.996356  -7163.062472  59611.775593  -34218.698491  -38158.969256  59915.885271 ; -52537.840832  1818631.387658  940358.972424  224.897092  654511.190013  -3.786033  -962533.169189  127.368868  2809.616435  89.289545  3621.112317  59733.632538  315.409675  581.082849  3692.648821  -965174.751818  11649.302259  -543383.780334  481207.399825  120683.046082  -819259.754493 ; -73246.494106  940358.972424  1431223.412733  -382.343427  -993971.680114  267.068484  -1556310.899385  -111.355829  -5343.104965  133.827699  -7616.121983  126695.458243  -177.016865  185.155214  992.459967  -1475656.919237  116199.337286  -851344.881344  702400.872222  675613.096418  -1399743.536763 ; -10.962086  224.897092  -382.343427  1.383488  1355.246812  -0.049477  440.947857  0.118025  3.867067  0.023753  5.254774  38.438021  0.051657  0.078371  0.929810  444.701933  -7.820783  197.725897  -234.936849  -329.630131  462.711389 ; -38660.350199  654511.190013  -993971.680114  1355.246812  3895827.041715  -134.928700  1153142.567599  393.994274  11360.996635  68.853148  15175.830276  116611.385580  157.268511  245.090051  2511.232189  1167348.755398  1252.308777  504361.041861  -621661.379881  -888116.811240  1230936.610467 ; -207.691615  -3.786033  267.068484  -0.049477  -134.928700  7.935830  -426.411210  0.364391  111.044672  8.142356  176.364385  67.464536  -2.416913  -3.354255  1.923445  -91.224495  11.925565  -182.073109  112.127740  249.563789  -318.661598 ; 86267.103729  -962533.169189  -1556310.899385  440.947857  1153142.567599  -426.411210  1699698.873135  153.381730  5552.433442  -217.176293  7546.925508  -143951.020395  300.867114  -96.183496  -960.316256  1597094.237005  -127923.915715  928451.653828  -760111.606014  -760892.781042  1531650.772486 ; 152.309754  127.368868  -111.355829  0.118025  393.994274  0.364391  153.381730  10.082029  -6.312800  -0.778527  56.274491  16.505103  0.854441  0.045343  -2.607362  -8.907869  37.727574  59.363700  -83.044874  -143.055453  187.909033 ; 3234.669606  2809.616435  -5343.104965  3.867067  11360.996635  111.044672  5552.433442  -6.312800  4062.405453  218.813181  5426.708784  -706.443744  26.549518  7.729753  -6.445565  3303.907314  -64.084177  3617.308722  -2951.962692  -5641.320946  6099.977476 ; -72.967825  89.289545  133.827699  0.023753  68.853148  8.142356  -217.176293  -0.778527  218.813181  41.087599  249.988457  43.099207  -1.091195  -1.596845  0.858255  -73.712325  16.305822  -97.171571  50.953205  -0.210883  -132.437508 ; 4242.174644  3621.112317  -7616.121983  5.254774  15175.830276  176.364385  7546.925508  56.274491  5426.708784  249.988457  8011.898903  -1146.232458  36.638094  12.738479  0.101316  5044.683937  -281.651444  5228.982859  -4108.276602  -7500.297908  8394.494600 ; -25114.908821  59733.632538  126695.458243  38.438021  116611.385580  67.464536  -143951.020395  16.505103  -706.443744  43.099207  -1146.232458  150773.193500  -241.159963  29.213369  -191.134748  -65741.480621  34096.347738  -124498.204316  -32231.962123  87306.773725  -97920.775159 ; 539.995675  315.409675  -177.016865  0.051657  157.268511  -2.416913  300.867114  0.854441  26.549518  -1.091195  36.638094  -241.159963  204.257332  20.802352  6.278740  -402.150358  100.425938  199.255036  35.939372  -246.446446  -20.149717 ; 336.982494  581.082849  185.155214  0.078371  245.090051  -3.354255  -96.183496  0.045343  7.729753  -1.596845  12.738479  29.213369  20.802352  42.752304  -0.995586  -541.983515  61.609298  -124.410765  90.224230  -112.504902  -75.918332 ; -106.683725  3692.648821  992.459967  0.929810  2511.232189  1.923445  -960.316256  -2.607362  -6.445565  0.858255  0.101316  -191.134748  6.278740  -0.995586  30.533255  -872.396467  -260.140050  -378.451015  588.295976  -326.489304  -1061.821437 ; 34888.996356  -965174.751818  -1475656.919237  444.701933  1167348.755398  -91.224495  1597094.237005  -8.907869  3303.907314  -73.712325  5044.683937  -65741.480621  -402.150358  -541.983515  -872.396467  1576436.997353  -112994.161246  851581.607670  -763828.814821  -682306.144274  1453953.934436 ; -7163.062472  11649.302259  116199.337286  -7.820783  1252.308777  11.925565  -127923.915715  37.727574  -64.084177  16.305822  -281.651444  34096.347738  100.425938  61.609298  -260.140050  -112994.161246  28734.559290  -79955.603308  40542.765314  66777.306923  -104297.883815 ; 59611.775593  -543383.780334  -851344.881344  197.725897  504361.041861  -182.073109  928451.653828  59.363700  3617.308722  -97.171571  5228.982859  -124498.204316  199.255036  -124.410765  -378.451015  851581.607670  -79955.603308  527091.981969  -387888.746044  -410760.198129  817795.647397 ; -34218.698491  481207.399825  702400.872222  -234.936849  -621661.379881  112.127740  -760111.606014  -83.044874  -2951.962692  50.953205  -4108.276602  -32231.962123  35.939372  90.224230  588.295976  -763828.814821  40542.765314  -387888.746044  412548.205719  310857.339410  -699301.752844 ; -38158.969256  120683.046082  675613.096418  -329.630131  -888116.811240  249.563789  -760892.781042  -143.055453  -5641.320946  -0.210883  -7500.297908  87306.773725  -246.446446  -112.504902  -326.489304  -682306.144274  66777.306923  -410760.198129  310857.339410  465380.720648  -713078.104652 ; 59915.885271  -819259.754493  -1399743.536763  462.711389  1230936.610467  -318.661598  1531650.772486  187.909033  6099.977476  -132.437508  8394.494600  -97920.775159  -20.149717  -75.918332  -1061.821437  1453953.934436  -104297.883815  817795.647397  -699301.752844  -713078.104652  1412749.844460 ;];
Results{1,4}={};
Results{1,3}=[0.000000,-827.700915,32834.682306,-642318.807110,-0.078275];
