# Supplementary material for: A Pareto approach to resolve the conflict between information gain and experimental costs: Multiple-criteria design of carbon labeling experiments
Source: PLoS Comput Biol. 2018 Oct 31;14(10):e1006533. doi: 10.1371/journal.pcbi.1006533 (PMC6209137; doi:10.1371/journal.pcbi.1006533)
Supplement: S3 File — ZIP archive containing information criteria for flux space samples and Matlab scripts to evaluate variations. (ZIP) [file pcbi.1006533.s009.zip › Sensitivity/Sensitivity_3D_CNMR/Result1148CNMR.m]

function Results=Result1148CNMR()
Results{1,5}=[ 0.001000  0.001000  0.001000  0.001000  0.001000  0.001000  0.001000  1.970784  0.001000  10.000000 ];
Results{1,6}=[ 10.000000  10.000000  10.000000  10.000000  10.000000  10.000000  10.000000  10.000000  10.000000  10.000000  10.000000  10.000000  10.000000  10.000000  10.000000  10.000000  10.000000  10.000000  10.000000  10.000000  10.000000  10.000000  10.000000  10.000000  10.000000  10.000000  10.000000  10.000000  10.000000  10.000000  10.000000  10.000000  10.000000  10.000000  10.000000  10.000000  10.000000  10.000000  10.000000  10.000000  9.715525  10.000000  10.000000  10.000000  9.715525  10.000000  10.000000  10.000000  10.000000  10.000000 ];
Results{1,1}=[32834.682306, 30029.595641, 120.000000, 2445.086665, 974.986521, 240.000000];
Results{1,2}=[ 35448.148607  -39730.135918  -57680.869578  -17.317854  -15751.144828  -293.321081  67153.458140  604.972469  779.143378  288.452833  2000.028680  -16043.074204  1136.539876  421.627946  -12.096009  32075.658585  -4243.379892  44103.266782  -27389.051815  -32823.090774  48723.897446 ; -39730.135918  2365320.490321  1242510.822940  509.385805  353487.012123  -126.683234  -1283579.174332  406.416323  1129.593987  506.923283  3200.953556  52148.775159  411.079854  833.685716  3818.880850  -1300846.575438  9749.450271  -703979.022485  645670.850791  239182.367272  -1126701.292897 ; -57680.869578  1242510.822940  1306832.921128  -797.085626  -435726.884480  408.035758  -1405542.273244  -855.729276  -1164.306142  -402.475268  -3038.427490  101557.918700  -539.018490  339.091471  1159.478771  -1332588.868272  86667.548422  -775233.527917  623781.266106  542695.373995  -1232274.103918 ; -17.317854  509.385805  -797.085626  13.105778  2876.635801  -0.473657  925.283954  2.154396  3.880068  1.604197  10.518295  151.765020  0.216854  0.303100  2.127391  954.476219  -15.965514  394.902953  -539.142892  -710.318679  968.029977 ; -15751.144828  353487.012123  -435726.884480  2876.635801  1867080.702157  -237.471148  510389.380367  1503.747434  2542.294094  1064.498922  6757.724438  93445.267685  147.922288  214.847436  1264.325084  532012.335475  1958.788973  209358.049522  -304467.494860  -414411.504218  550798.787323 ; -293.321081  -126.683234  408.035758  -0.473657  -237.471148  15.797804  -641.026610  9.146151  9.270962  6.783220  51.277516  81.047627  -11.622402  -11.906532  3.337001  -123.577299  17.312309  -262.749459  169.450604  466.148205  -515.611886 ; 67153.458140  -1283579.174332  -1405542.273244  925.283954  510389.380367  -641.026610  1517791.281962  971.773996  1362.762743  448.033693  3238.505583  -115590.721224  827.453297  -179.288245  -1149.459813  1425877.974626  -95306.716664  836575.927167  -666269.692933  -605959.769802  1332152.996575 ; 604.972469  406.416323  -855.729276  2.154396  1503.747434  9.146151  971.773996  83.083704  61.091263  27.485665  246.107532  -90.118746  19.246234  3.842934  -2.894435  401.636391  10.072755  568.432228  -499.608819  -898.679505  991.505804 ; 779.143378  1129.593987  -1164.306142  3.880068  2542.294094  9.270962  1362.762743  61.091263  125.050478  62.524332  275.453406  -162.582937  24.681331  3.371139  2.031485  614.517655  -39.911809  809.589607  -656.028238  -1471.056480  1334.417448 ; 288.452833  506.923283  -402.475268  1.604197  1064.498922  6.783220  448.033693  27.485665  62.524332  32.946790  115.641547  -49.092633  8.414881  -0.697952  1.235549  206.727742  -10.181572  281.750896  -240.046093  -568.388909  471.724520 ; 2000.028680  3200.953556  -3038.427490  10.518295  6757.724438  51.277516  3238.505583  246.107532  275.453406  115.641547  1248.732232  -400.403157  62.035585  8.309180  5.414727  1664.352486  -138.641115  2119.586577  -1725.788516  -3473.117656  3437.128586 ; -16043.074204  52148.775159  101557.918700  151.765020  93445.267685  81.047627  -115590.721224  -90.118746  -162.582937  -49.092633  -400.403157  135658.367570  -627.314008  56.084358  -236.188973  -43133.124673  20855.856758  -103927.633499  -42532.486983  74386.453965  -75780.832599 ; 1136.539876  411.079854  -539.018490  0.216854  147.922288  -11.622402  827.453297  19.246234  24.681331  8.414881  62.035585  -627.314008  1023.606101  88.177768  29.254143  -801.263677  239.272681  525.378978  46.510286  -645.362489  -50.084590 ; 421.627946  833.685716  339.091471  0.303100  214.847436  -11.906532  -179.288245  3.842934  3.371139  -0.697952  8.309180  56.084358  88.177768  169.528339  -6.725454  -894.615896  86.669258  -259.302117  190.445793  -177.130163  -167.005167 ; -12.096009  3818.880850  1159.478771  2.127391  1264.325084  3.337001  -1149.459813  -2.894435  2.031485  1.235549  5.414727  -236.188973  29.254143  -6.725454  33.610633  -1141.648870  -217.046186  -432.256156  710.645987  -122.356360  -1351.954226 ; 32075.658585  -1300846.575438  -1332588.868272  954.476219  532012.335475  -123.577299  1425877.974626  401.636391  614.517655  206.727742  1664.352486  -43133.124673  -801.263677  -894.615896  -1141.648870  1406486.041980  -82414.374528  767873.546427  -676941.235209  -529806.272314  1262806.507000 ; -4243.379892  9749.450271  86667.548422  -15.965514  1958.788973  17.312309  -95306.716664  10.072755  -39.911809  -10.181572  -138.641115  20855.856758  239.272681  86.669258  -217.046186  -82414.374528  16536.020280  -58557.640657  28619.665537  49365.624960  -76254.935543 ; 44103.266782  -703979.022485  -775233.527917  394.902953  209358.049522  -262.749459  836575.927167  568.432228  809.589607  281.750896  2119.586577  -103927.633499  525.378978  -259.302117  -432.256156  767873.546427  -58557.640657  477514.892706  -341015.203963  -334415.859034  719611.295940 ; -27389.051815  645670.850791  623781.266106  -539.142892  -304467.494860  169.450604  -666269.692933  -499.608819  -656.028238  -240.046093  -1725.788516  -42532.486983  46.510286  190.445793  710.645987  -676941.235209  28619.665537  -341015.203963  367612.251639  231991.448428  -598806.151162 ; -32823.090774  239182.367272  542695.373995  -710.318679  -414411.504218  466.148205  -605959.769802  -898.679505  -1471.056480  -568.388909  -3473.117656  74386.453965  -645.362489  -177.130163  -122.356360  -529806.272314  49365.624960  -334415.859034  231991.448428  350108.464470  -547543.418764 ; 48723.897446  -1126701.292897  -1232274.103918  968.029977  550798.787323  -515.611886  1332152.996575  991.505804  1334.417448  471.724520  3437.128586  -75780.832599  -50.084590  -167.005167  -1351.954226  1262806.507000  -76254.935543  719611.295940  -598806.151162  -547543.418764  1195624.010914 ;];
Results{1,4}={};
Results{1,3}=[0.000000,-787.305613,32834.682306,-525940.907409,-0.057234];
