# Supplementary material for: A Pareto approach to resolve the conflict between information gain and experimental costs: Multiple-criteria design of carbon labeling experiments
Source: PLoS Comput Biol. 2018 Oct 31;14(10):e1006533. doi: 10.1371/journal.pcbi.1006533 (PMC6209137; doi:10.1371/journal.pcbi.1006533)
Supplement: S3 File — ZIP archive containing information criteria for flux space samples and Matlab scripts to evaluate variations. (ZIP) [file pcbi.1006533.s009.zip › Sensitivity/Sensitivity_3D_CNMR/Result1149CNMR.m]

function Results=Result1149CNMR()
Results{1,5}=[ 0.001000  0.001000  0.001000  0.001000  0.001000  0.001000  0.001000  1.970784  0.001000  10.000000 ];
Results{1,6}=[ 10.000000  10.000000  10.000000  10.000000  10.000000  10.000000  10.000000  10.000000  10.000000  10.000000  10.000000  10.000000  10.000000  10.000000  10.000000  10.000000  10.000000  10.000000  10.000000  10.000000  10.000000  10.000000  10.000000  10.000000  10.000000  10.000000  10.000000  10.000000  10.000000  10.000000  10.000000  10.000000  10.000000  10.000000  10.000000  10.000000  10.000000  10.000000  10.000000  10.000000  9.715525  10.000000  10.000000  10.000000  9.715525  10.000000  10.000000  10.000000  10.000000  10.000000 ];
Results{1,1}=[32834.682306, 30029.595641, 120.000000, 2445.086665, 974.986521, 240.000000];
Results{1,2}=[ 53235.640565  -42616.755233  -75891.391154  -82.550785  -11895.702989  -209.718361  90805.430274  216.076923  3036.448513  13.815413  4245.106547  -19378.407237  6513.382514  851.354852  -149.215497  38946.483320  -3641.354497  57964.923713  -37952.449151  -46662.259748  68778.353757 ; -42616.755233  3093610.585862  1448228.530235  1728.298458  186816.367777  -119.989372  -1498095.386422  146.116176  3601.188465  115.001280  5369.598979  41809.581465  506.080444  2145.125711  3630.798963  -1529704.327829  5510.759157  -812200.132696  767673.907746  306934.023479  -1338051.668312 ; -75891.391154  1448228.530235  1341875.063558  -5099.455446  -286621.703065  247.108403  -1446906.498897  -44.238135  -3118.740194  43.190332  -4985.142555  121312.647794  -2664.752203  1212.562071  884.365652  -1361225.428988  71229.809588  -800600.798142  643831.702343  566676.072178  -1286204.990416 ; -82.550785  1728.298458  -5099.455446  748.096395  15334.960485  -3.929041  5991.250450  0.236091  71.899246  0.284323  116.950287  1137.305681  2.250297  5.577879  10.586609  6174.032051  -87.344779  2491.716860  -3590.304942  -4383.080086  6076.494495 ; -11895.702989  186816.367777  -286621.703065  15334.960485  1209925.535654  -139.505878  338435.530129  139.576829  5233.151079  114.242775  7999.928540  63797.336304  132.068332  352.481273  681.577739  351759.153157  2179.691343  136765.641568  -201798.485647  -268571.772838  358456.243535 ; -209.718361  -119.989372  247.108403  -3.929041  -139.505878  8.536794  -424.797499  0.833084  93.366586  9.358160  161.950823  29.189424  -26.684984  -18.514749  2.604987  -65.418755  6.119251  -157.627172  124.205320  286.975510  -329.844927 ; 90805.430274  -1498095.386422  -1446906.498897  5991.250450  338435.530129  -424.797499  1567847.733778  92.852108  3284.813840  -116.852645  4884.575303  -138195.520424  4155.132607  -583.251655  -913.955202  1457142.188800  -78492.644652  866783.633815  -689585.986545  -634646.496233  1394310.223087 ; 216.076923  146.116176  -44.238135  0.236091  139.576829  0.833084  92.852108  14.779488  13.306537  0.064287  89.124065  34.908409  22.177016  -4.125230  -3.344537  -151.256544  28.264511  14.847791  -61.943362  -127.959952  141.586766 ; 3036.448513  3601.188465  -3118.740194  71.899246  5233.151079  93.366586  3284.813840  13.306537  3023.240085  235.678305  4358.560971  -466.121889  419.644991  57.566157  -3.827654  851.177068  -46.162896  2251.156416  -1810.937449  -4241.378874  3751.447248 ; 13.815413  115.001280  43.190332  0.284323  114.242775  9.358160  -116.852645  0.064287  235.678305  43.316325  285.891839  8.373602  2.489988  -7.497922  1.034959  -51.239622  5.514673  -24.866815  12.332827  -80.937251  -41.182446 ; 4245.106547  5369.598979  -4985.142555  116.950287  7999.928540  161.950823  4884.575303  89.124065  4358.560971  285.891839  7011.104818  -855.368836  607.327870  114.045960  2.296084  1936.311580  -175.160823  3642.186931  -2783.628499  -6115.453778  5689.958191 ; -19378.407237  41809.581465  121312.647794  1137.305681  63797.336304  29.189424  -138195.520424  34.908409  -466.121889  8.373602  -855.368836  138849.743100  -3040.572206  165.329255  -375.149564  -65525.643871  16591.994206  -116445.845321  -29800.231736  90298.829405  -100803.678635 ; 6513.382514  506.080444  -2664.752203  2.250297  132.068332  -26.684984  4155.132607  22.177016  419.644991  2.489988  607.327870  -3040.572206  11744.840146  136.347698  184.986257  -3444.980284  1105.433479  3152.722488  -406.949835  -2791.138518  -268.015703 ; 851.354852  2145.125711  1212.562071  5.577879  352.481273  -18.514749  -583.251655  -4.125230  57.566157  -7.497922  114.045960  165.329255  136.347698  1366.171423  -56.377804  -2188.311418  181.443286  -728.160011  531.250332  -418.251965  -774.319193 ; -149.215497  3630.798963  884.365652  10.586609  681.577739  2.604987  -913.955202  -3.344537  -3.827654  1.034959  2.296084  -375.149564  184.986257  -56.377804  40.734433  -746.827810  -172.203003  -246.156301  654.375045  -74.381905  -1204.736410 ; 38946.483320  -1529704.327829  -1361225.428988  6174.032051  351759.153157  -65.418755  1457142.188800  -151.256544  851.177068  -51.239622  1936.311580  -65525.643871  -3444.980284  -2188.311418  -746.827810  1434480.126650  -69489.388165  789363.339652  -689020.869391  -545209.158495  1305298.921402 ; -3641.354497  5510.759157  71229.809588  -87.344779  2179.691343  6.119251  -78492.644652  28.264511  -46.162896  5.514673  -175.160823  16591.994206  1105.433479  181.443286  -172.203003  -69489.388165  9667.937418  -47294.311124  26082.515199  41804.800399  -66956.107209 ; 57964.923713  -812200.132696  -800600.798142  2491.716860  136765.641568  -157.627172  866783.633815  14.847791  2251.156416  -24.866815  3642.186931  -116445.845321  3152.722488  -728.160011  -246.156301  789363.339652  -47294.311124  495971.166361  -356806.810918  -353146.449703  757612.546701 ; -37952.449151  767673.907746  643831.702343  -3590.304942  -201798.485647  124.205320  -689585.986545  -61.943362  -1810.937449  12.332827  -2783.628499  -29800.231736  -406.949835  531.250332  654.375045  -689020.869391  26082.515199  -356806.810918  373861.599024  242094.123715  -622563.129881 ; -46662.259748  306934.023479  566676.072178  -4383.080086  -268571.772838  286.975510  -634646.496233  -127.959952  -4241.378874  -80.937251  -6115.453778  90298.829405  -2791.138518  -418.251965  -74.381905  -545209.158495  41804.800399  -353146.449703  242094.123715  360401.353642  -578279.190091 ; 68778.353757  -1338051.668312  -1286204.990416  6076.494495  358456.243535  -329.844927  1394310.223087  141.586766  3751.447248  -41.182446  5689.958191  -100803.678635  -268.015703  -774.319193  -1204.736410  1305298.921402  -66956.107209  757612.546701  -622563.129881  -578279.190091  1264318.666921 ;];
Results{1,4}={};
Results{1,3}=[0.000000,-1567.423692,32834.682306,-541335.522497,-0.167673];
