# Supplementary material for: A Pareto approach to resolve the conflict between information gain and experimental costs: Multiple-criteria design of carbon labeling experiments
Source: PLoS Comput Biol. 2018 Oct 31;14(10):e1006533. doi: 10.1371/journal.pcbi.1006533 (PMC6209137; doi:10.1371/journal.pcbi.1006533)
Supplement: S3 File — ZIP archive containing information criteria for flux space samples and Matlab scripts to evaluate variations. (ZIP) [file pcbi.1006533.s009.zip › Sensitivity/Sensitivity_3D_CNMR/Result114CNMR.m]

function Results=Result114CNMR()
Results{1,5}=[ 0.001000  0.001000  0.001000  0.001000  0.001000  0.001000  0.001000  1.970784  0.001000  10.000000 ];
Results{1,6}=[ 10.000000  10.000000  10.000000  10.000000  10.000000  10.000000  10.000000  10.000000  10.000000  10.000000  10.000000  10.000000  10.000000  10.000000  10.000000  10.000000  10.000000  10.000000  10.000000  10.000000  10.000000  10.000000  10.000000  10.000000  10.000000  10.000000  10.000000  10.000000  10.000000  10.000000  10.000000  10.000000  10.000000  10.000000  10.000000  10.000000  10.000000  10.000000  10.000000  10.000000  9.715525  10.000000  10.000000  10.000000  9.715525  10.000000  10.000000  10.000000  10.000000  10.000000 ];
Results{1,1}=[32834.682306, 30029.595641, 120.000000, 2445.086665, 974.986521, 240.000000];
Results{1,2}=[ 47368.329568  -36901.904709  -61849.309333  -6.186375  -29326.554598  -174.940144  73931.658696  133.751906  2764.737475  -23.318792  4007.280040  -21167.791052  523.065566  255.567853  -18.129278  28744.139599  -6308.751916  50392.042583  -28317.666661  -36531.974218  51325.563494 ; -36901.904709  1630330.784573  684166.633094  144.690398  531989.296564  -76.846798  -698746.579664  138.838992  3499.287990  113.314288  5115.819451  41006.915447  274.688947  364.989878  2797.705211  -704022.067963  9380.704274  -396070.757734  351420.906073  92931.766630  -600636.398524 ; -61849.309333  684166.633094  1080406.618005  -270.858100  -894485.393259  230.124779  -1183676.343824  -115.564981  -4872.955145  45.157697  -7576.097910  114002.204802  -286.328608  68.011189  346.793444  -1092530.822756  90596.667460  -653946.062634  505828.282660  551078.536404  -1054589.627901 ; -6.186375  144.690398  -270.858100  0.744457  1046.462199  -0.045686  311.531013  0.097131  3.183158  0.070111  4.767249  18.424925  0.025102  0.026343  0.603560  309.416679  -3.994072  142.596695  -159.802228  -223.027510  320.433359 ; -29326.554598  531989.296564  -894485.393259  1046.462199  3802163.297243  -150.419828  1033829.187452  407.549418  11475.820842  253.433778  16856.479012  74479.296767  104.398621  113.976626  2048.801573  1033369.768306  2627.098308  462587.972066  -538550.017678  -758685.889069  1080335.792819 ; -174.940144  -76.846798  230.124779  -0.045686  -150.419828  7.662547  -384.646067  0.317422  102.634346  10.626911  172.652596  55.143578  -2.487610  -2.454136  1.596381  -71.793161  11.330707  -152.907541  93.008145  238.954812  -290.620841 ; 73931.658696  -698746.579664  -1183676.343824  311.531013  1033829.187452  -384.646067  1303363.891742  159.038755  5062.132270  -141.674629  7557.556359  -131104.907404  422.610639  3.348425  -298.988130  1189254.055834  -99914.306010  718902.780182  -550304.784011  -624693.496523  1163047.957099 ; 133.751906  138.838992  -115.564981  0.097131  407.549418  0.317422  159.038755  8.566754  2.063037  -0.897973  55.536058  8.078160  0.997407  0.265798  -2.352602  4.294444  25.449192  61.714881  -78.819935  -144.257011  190.251672 ; 2764.737475  3499.287990  -4872.955145  3.183158  11475.820842  102.634346  5062.132270  2.063037  3443.250140  275.647601  5007.052634  -752.830119  26.792450  7.893811  -1.041993  3008.283171  -125.711893  3299.132954  -2568.138716  -5261.486402  5543.693805 ; -23.318792  113.314288  45.157697  0.070111  253.433778  10.626911  -141.674629  -0.897973  275.647601  48.492877  342.029420  26.998644  -0.818586  -1.159702  0.692188  -15.308159  12.548133  -36.260856  3.425726  -70.535421  -38.812918 ; 4007.280040  5115.819451  -7576.097910  4.767249  16856.479012  172.652596  7557.556359  55.536058  5007.052634  342.029420  7993.423412  -1285.547856  40.257114  12.909734  6.635868  4961.938026  -338.513457  5206.438706  -3908.224199  -7649.286356  8334.621204 ; -21167.791052  41006.915447  114002.204802  18.424925  74479.296767  55.143578  -131104.907404  8.078160  -752.830119  26.998644  -1285.547856  138483.606145  -235.489250  15.465891  -213.757775  -55481.808637  23987.291935  -112575.738264  -34172.282159  87263.852705  -91389.818544 ; 523.065566  274.688947  -286.328608  0.025102  104.398621  -2.487610  422.610639  0.997407  26.792450  -0.818586  40.257114  -235.489250  189.600828  15.441389  5.978360  -290.270666  68.823013  248.834013  -18.662259  -293.092761  111.491705 ; 255.567853  364.989878  68.011189  0.026343  113.976626  -2.454136  3.348425  0.265798  7.893811  -1.159702  12.909734  15.465891  15.441389  21.259857  -0.633724  -343.145826  32.170900  -55.163929  35.715588  -95.377314  13.802816 ; -18.129278  2797.705211  346.793444  0.603560  2048.801573  1.596381  -298.988130  -2.352602  -1.041993  0.692188  6.635868  -213.757775  5.978360  -0.633724  26.989623  -257.845898  -196.864787  -9.993497  251.156877  -345.490820  -531.488726 ; 28744.139599  -704022.067963  -1092530.822756  309.416679  1033369.768306  -71.793161  1189254.055834  4.294444  3008.283171  -15.308159  4961.938026  -55481.808637  -290.270666  -343.145826  -257.845898  1154691.936023  -86229.904501  637909.296158  -549502.046125  -539056.471399  1073631.091591 ; -6308.751916  9380.704274  90596.667460  -3.994072  2627.098308  11.330707  -99914.306010  25.449192  -125.711893  12.548133  -338.513457  23987.291935  68.823013  32.170900  -196.864787  -86229.904501  18202.951966  -61823.251614  31187.192692  52312.569207  -81049.964421 ; 50392.042583  -396070.757734  -653946.062634  142.596695  462587.972066  -152.907541  718902.780182  61.714881  3299.132954  -36.260856  5206.438706  -112575.738264  248.834013  -55.163929  -9.993497  637909.296158  -61823.251614  413854.404834  -278812.706873  -342192.107380  625741.204364 ; -28317.666661  351420.906073  505828.282660  -159.802228  -538550.017678  93.008145  -550304.784011  -78.819935  -2568.138716  3.425726  -3908.224199  -34172.282159  -18.662259  35.715588  251.156877  -549502.046125  31187.192692  -278812.706873  301585.840323  235415.609772  -502966.797384 ; -36531.974218  92931.766630  551078.536404  -223.027510  -758685.889069  238.954812  -624693.496523  -144.257011  -5261.486402  -70.535421  -7649.286356  87263.852705  -293.092761  -95.377314  -345.490820  -539056.471399  52312.569207  -342192.107380  235415.609772  395130.248071  -577624.277555 ; 51325.563494  -600636.398524  -1054589.627901  320.433359  1080335.792819  -290.620841  1163047.957099  190.251672  5543.693805  -38.812918  8334.621204  -91389.818544  111.491705  13.802816  -531.488726  1073631.091591  -81049.964421  625741.204364  -502966.797384  -577624.277555  1066491.287828 ;];
Results{1,4}={};
Results{1,3}=[0.000000,-714.371046,32834.682306,-541133.961277,-0.132575];
