# Supplementary material for: A Pareto approach to resolve the conflict between information gain and experimental costs: Multiple-criteria design of carbon labeling experiments
Source: PLoS Comput Biol. 2018 Oct 31;14(10):e1006533. doi: 10.1371/journal.pcbi.1006533 (PMC6209137; doi:10.1371/journal.pcbi.1006533)
Supplement: S3 File — ZIP archive containing information criteria for flux space samples and Matlab scripts to evaluate variations. (ZIP) [file pcbi.1006533.s009.zip › Sensitivity/Sensitivity_3D_CNMR/Result1150CNMR.m]

function Results=Result1150CNMR()
Results{1,5}=[ 0.001000  0.001000  0.001000  0.001000  0.001000  0.001000  0.001000  1.970784  0.001000  10.000000 ];
Results{1,6}=[ 10.000000  10.000000  10.000000  10.000000  10.000000  10.000000  10.000000  10.000000  10.000000  10.000000  10.000000  10.000000  10.000000  10.000000  10.000000  10.000000  10.000000  10.000000  10.000000  10.000000  10.000000  10.000000  10.000000  10.000000  10.000000  10.000000  10.000000  10.000000  10.000000  10.000000  10.000000  10.000000  10.000000  10.000000  10.000000  10.000000  10.000000  10.000000  10.000000  10.000000  9.715525  10.000000  10.000000  10.000000  9.715525  10.000000  10.000000  10.000000  10.000000  10.000000 ];
Results{1,1}=[32834.682306, 30029.595641, 120.000000, 2445.086665, 974.986521, 240.000000];
Results{1,2}=[ 52232.360698  -29298.049303  -55154.289963  -4.556738  -13265.408410  -190.038443  68312.611134  109.628312  3476.099685  -59.571058  4223.240316  -21129.796261  365.616997  272.154535  18.575614  20044.717361  -4266.269125  47558.911363  -26240.776334  -39389.414344  48421.050691 ; -29298.049303  2873581.972040  584226.818131  146.644933  280384.368846  -213.959500  -595426.162234  109.376592  7139.420722  -18.020892  9449.647623  41298.428136  191.756798  338.722081  2068.471525  -601645.635763  5599.291310  -339241.642763  296140.353986  108085.445315  -542362.339425 ; -55154.289963  584226.818131  746008.832058  -243.050406  -344598.639354  232.400597  -826021.011611  -32.041549  -3929.034222  104.782547  -5432.955273  107740.620085  -143.245608  55.137540  -335.484019  -741122.300710  67520.415117  -464726.101334  334480.848529  421845.998002  -740836.608540 ; -4.556738  146.644933  -243.050406  1.459213  1170.013131  -0.111145  282.126305  0.111160  5.295098  -0.003567  6.729578  66.188028  0.014278  0.021663  0.508135  299.363673  -3.407272  114.543979  -179.800637  -199.328801  286.820280 ; -13265.408410  280384.368846  -344598.639354  1170.013131  2055682.520192  -142.741807  403223.288446  208.755128  9282.890011  18.762819  11661.733903  124176.765131  29.012554  50.077025  812.695802  441922.232935  2184.457340  151329.274228  -276257.581112  -297905.064674  418619.617714 ; -190.038443  -213.959500  232.400597  -0.111145  -142.741807  8.402075  -397.464342  0.214021  126.929405  6.833928  190.997707  48.725186  -1.486743  -2.161990  1.241367  -71.539571  11.352315  -155.445455  103.325318  273.704269  -310.167100 ; 68312.611134  -595426.162234  -826021.011611  282.126305  403223.288446  -397.464342  920480.970495  57.871886  3946.094625  -177.162080  5060.325197  -124727.679225  225.351851  5.986445  392.571156  812682.743884  -74818.077879  516938.657826  -367377.934844  -482457.236820  825743.193220 ; 109.628312  109.376592  -32.041549  0.111160  208.755128  0.214021  57.871886  6.216555  -8.674957  -0.524210  40.368461  15.524911  0.402900  0.081520  -1.767060  -56.175444  14.147561  16.708140  -37.201283  -70.250987  78.100618 ; 3476.099685  7139.420722  -3929.034222  5.295098  9282.890011  126.929405  3946.094625  -8.674957  5109.651811  200.045047  6500.999449  -587.448221  18.177139  6.382081  -3.183812  1644.525470  -130.377082  2870.438022  -2306.321882  -4984.567278  4532.153937 ; -59.571058  -18.020892  104.782547  -0.003567  18.762819  6.833928  -177.162080  -0.524210  200.045047  34.564874  221.528590  29.373052  -0.585585  -0.839826  0.514043  -57.663011  8.601243  -75.172577  43.107173  17.485592  -118.726434 ; 4223.240316  9449.647623  -5432.955273  6.729578  11661.733903  190.997707  5060.325197  40.368461  6500.999449  221.528590  9060.846491  -939.582255  23.255069  9.198145  6.280122  2768.716469  -291.407432  4006.376809  -3061.829004  -6282.603136  5968.641897 ; -21129.796261  41298.428136  107740.620085  66.188028  124176.765131  48.725186  -124727.679225  15.524911  -587.448221  29.373052  -939.582255  140921.330415  -138.260589  9.419099  -217.966553  -48858.885292  15824.074733  -108417.816706  -37231.444037  87449.116989  -93250.696796 ; 365.616997  191.756798  -143.245608  0.014278  29.012554  -1.486743  225.351851  0.402900  18.177139  -0.585585  23.255069  -138.260589  91.297204  8.713412  2.874333  -234.866742  34.815102  141.659431  -5.957152  -149.496283  28.618263 ; 272.154535  338.722081  55.137540  0.021663  50.077025  -2.161990  5.986445  0.081520  6.382081  -0.839826  9.198145  9.419099  8.713412  16.713063  -0.144165  -321.317429  16.542094  -35.101712  22.830257  -68.399456  -1.597868 ; 18.575614  2068.471525  -335.484019  0.508135  812.695802  1.241367  392.571156  -1.767060  -3.183812  0.514043  6.280122  -217.966553  2.874333  -0.144165  20.131794  441.836284  -134.210326  355.542812  -121.678990  -350.858547  92.247196 ; 20044.717361  -601645.635763  -741122.300710  299.363673  441922.232935  -71.539571  812682.743884  -56.175444  1644.525470  -57.663011  2768.716469  -48858.885292  -234.866742  -321.317429  441.836284  785049.867706  -65750.923328  439286.612308  -368033.106282  -399260.001733  738702.399698 ; -4266.269125  5599.291310  67520.415117  -3.407272  2184.457340  11.352315  -74818.077879  14.147561  -130.377082  8.601243  -291.407432  15824.074733  34.815102  16.542094  -134.210326  -65750.923328  8773.070787  -44460.750302  25783.291711  40721.012035  -65298.172693 ; 47558.911363  -339241.642763  -464726.101334  114.543979  151329.274228  -155.445455  516938.657826  16.708140  2870.438022  -75.172577  4006.376809  -108417.816706  141.659431  -35.101712  355.542812  439286.612308  -44460.750302  306018.838057  -183395.813864  -270469.779644  452381.183170 ; -26240.776334  296140.353986  334480.848529  -179.800637  -276257.581112  103.325318  -367377.934844  -37.201283  -2306.321882  43.107173  -3061.829004  -37231.444037  -5.957152  22.830257  -121.678990  -368033.106282  25783.291711  -183395.813864  212258.092587  169504.278908  -336723.859834 ; -39389.414344  108085.445315  421845.998002  -199.328801  -297905.064674  273.704269  -482457.236820  -70.250987  -4984.567278  17.485592  -6282.603136  87449.116989  -149.496283  -68.399456  -350.858547  -399260.001733  40721.012035  -270469.779644  169504.278908  319027.919657  -446678.065610 ; 48421.050691  -542362.339425  -740836.608540  286.820280  418619.617714  -310.167100  825743.193220  78.100618  4532.153937  -118.726434  5968.641897  -93250.696796  28.618263  -1.597868  92.247196  738702.399698  -65298.172693  452381.183170  -336723.859834  -446678.065610  762319.848074 ;];
Results{1,4}={};
Results{1,3}=[0.000000,-751.392274,32834.682306,-437938.328850,-0.567566];
