# Supplementary material for: A Pareto approach to resolve the conflict between information gain and experimental costs: Multiple-criteria design of carbon labeling experiments
Source: PLoS Comput Biol. 2018 Oct 31;14(10):e1006533. doi: 10.1371/journal.pcbi.1006533 (PMC6209137; doi:10.1371/journal.pcbi.1006533)
Supplement: S3 File — ZIP archive containing information criteria for flux space samples and Matlab scripts to evaluate variations. (ZIP) [file pcbi.1006533.s009.zip › Sensitivity/Sensitivity_3D_CNMR/Result1151CNMR.m]

function Results=Result1151CNMR()
Results{1,5}=[ 0.001000  0.001000  0.001000  0.001000  0.001000  0.001000  0.001000  1.970784  0.001000  10.000000 ];
Results{1,6}=[ 10.000000  10.000000  10.000000  10.000000  10.000000  10.000000  10.000000  10.000000  10.000000  10.000000  10.000000  10.000000  10.000000  10.000000  10.000000  10.000000  10.000000  10.000000  10.000000  10.000000  10.000000  10.000000  10.000000  10.000000  10.000000  10.000000  10.000000  10.000000  10.000000  10.000000  10.000000  10.000000  10.000000  10.000000  10.000000  10.000000  10.000000  10.000000  10.000000  10.000000  9.715525  10.000000  10.000000  10.000000  9.715525  10.000000  10.000000  10.000000  10.000000  10.000000 ];
Results{1,1}=[32834.682306, 30029.595641, 120.000000, 2445.086665, 974.986521, 240.000000];
Results{1,2}=[ 63304.964918  -30368.967743  -55424.859844  -29.122949  -19612.186456  -152.059208  69242.762146  58.460420  4592.487332  -189.795694  5081.075728  -34201.849862  1129.608140  572.905901  -139.843344  10776.283326  -13963.706343  54706.654355  -20473.023651  -37335.099196  39587.005731 ; -30368.967743  1157551.661899  380859.189062  606.865876  398184.247560  -54.606240  -390261.783672  55.567532  5525.963916  -83.963886  6224.845157  134733.837990  429.631407  632.733351  1610.591435  -349831.424861  65587.270387  -261360.949407  122312.729905  68440.227021  -312123.190082 ; -55424.859844  380859.189062  1024673.004605  -529.073969  -278247.062888  117.369185  -1123372.240614  33.763317  -2228.722742  167.404049  -3283.212566  303709.781769  -364.178303  124.176532  -149.564277  -1024847.346494  439384.504933  -707125.840137  375013.227701  555285.698612  -871643.400585 ; -29.122949  606.865876  -529.073969  5.512789  2089.694611  -0.063915  617.751368  0.063935  8.809712  -0.170547  10.158858  392.526777  0.116843  0.164572  1.724105  781.234042  -27.440838  179.521078  -570.918582  -494.575770  676.493336 ; -19612.186456  398184.247560  -278247.062888  2089.694611  1316251.265623  -24.990787  329179.134412  42.725126  6222.902193  -106.266072  7200.768467  254898.980506  81.276217  117.074479  1053.008265  432046.366520  7510.130239  78043.689194  -333303.211564  -280756.397404  377297.322311 ; -152.059208  -54.606240  117.369185  -0.063915  -24.990787  4.773494  -220.566881  -0.836605  170.816388  3.706638  200.021874  27.703737  -3.373882  -3.188207  1.512983  8.129979  -8.584660  -83.673887  57.001475  153.265544  -170.989346 ; 69242.762146  -390261.783672  -1123372.240614  617.751368  329179.134412  -220.566881  1237133.523562  -20.079066  2210.864991  -242.634840  3042.711352  -332971.088845  609.576797  28.758690  150.292204  1116653.110536  -478253.584929  775876.433368  -412040.432838  -624127.696474  963031.650341 ; 58.460420  55.567532  33.763317  0.063935  42.725126  -0.836605  -20.079066  3.371602  -86.835548  -0.886101  -40.046311  40.547954  0.517416  0.132850  -1.320353  -82.814044  61.528831  -34.656211  -9.381939  -3.015972  15.654751 ; 4592.487332  5525.963916  -2228.722742  8.809712  6222.902193  170.816388  2210.864991  -86.835548  12894.768235  153.183176  13269.727513  355.548252  74.513815  30.263923  -17.683879  -685.999218  855.790216  1723.015874  -2180.949618  -4752.635338  3241.652886 ; -189.795694  -83.963886  167.404049  -0.170547  -106.266072  3.706638  -242.634840  -0.886101  153.183176  34.347267  147.797378  41.803972  -3.980867  -2.953364  1.307831  -33.676994  6.546046  -132.505049  91.628330  107.429076  -193.758683 ; 5081.075728  6224.845157  -3283.212566  10.158858  7200.768467  200.021874  3042.711352  -40.046311  13269.727513  147.797378  14911.555820  -55.404858  87.998941  37.844497  -7.319246  202.734450  296.222951  2631.218467  -2659.386754  -5433.732363  3922.407052 ; -34201.849862  134733.837990  303709.781769  392.526777  254898.980506  27.703737  -332971.088845  40.547954  355.548252  41.803972  -55.404858  309661.052500  -475.651249  57.924579  -159.760230  -210594.805543  193316.526536  -283848.450606  -37823.155497  167276.886965  -200581.700084 ; 1129.608140  429.631407  -364.178303  0.116843  81.276217  -3.373882  609.576797  0.517416  74.513815  -3.980867  87.998941  -475.651249  478.667396  34.732454  8.545554  -759.036615  502.212884  431.190947  31.641176  -433.580094  -14.647210 ; 572.905901  632.733351  124.176532  0.164572  117.074479  -3.188207  28.758690  0.132850  30.263923  -2.953364  37.844497  57.924579  34.732454  63.116384  -5.152625  -661.859569  208.450074  -83.388257  18.689410  -185.817663  49.118111 ; -139.843344  1610.591435  -149.564277  1.724105  1053.008265  1.512983  150.292204  -1.320353  -17.683879  1.307831  -7.319246  -159.760230  8.545554  -5.152625  22.578018  427.803790  -527.059251  235.940843  -62.855703  -228.493410  -223.785923 ; 10776.283326  -349831.424861  -1024847.346494  781.234042  432046.366520  8.129979  1116653.110536  -82.814044  -685.999218  -33.676994  202.734450  -210594.805543  -759.036615  -661.859569  427.803790  1093245.879783  -428667.758184  671994.093720  -433350.376611  -546199.943431  889064.297096 ; -13963.706343  65587.270387  439384.504933  -27.440838  7510.130239  -8.584660  -478253.584929  61.528831  855.790216  6.546046  296.222951  193316.526536  502.212884  208.450074  -527.059251  -428667.758184  242979.031952  -325905.648513  117166.848449  236594.723543  -343416.931624 ; 54706.654355  -261360.949407  -707125.840137  179.521078  78043.689194  -83.673887  775876.433368  -34.656211  1723.015874  -132.505049  2631.218467  -283848.450606  431.190947  -83.388257  235.940843  671994.093720  -325905.648513  516515.490427  -212080.600190  -383245.047810  576324.513648 ; -20473.023651  122312.729905  375013.227701  -570.918582  -333303.211564  57.001475  -412040.432838  -9.381939  -2180.949618  91.628330  -2659.386754  -37823.155497  31.641176  18.689410  -62.855703  -433350.376611  117166.848449  -212080.600190  242423.231047  200737.436886  -353013.283292 ; -37335.099196  68440.227021  555285.698612  -494.575770  -280756.397404  153.265544  -624127.696474  -3.015972  -4752.635338  107.429076  -5433.732363  167276.886965  -433.580094  -185.817663  -228.493410  -546199.943431  236594.723543  -383245.047810  200737.436886  382849.275051  -506059.830833 ; 39587.005731  -312123.190082  -871643.400585  676.493336  377297.322311  -170.989346  963031.650341  15.654751  3241.652886  -193.758683  3922.407052  -200581.700084  -14.647210  49.118111  -223.785923  889064.297096  -343416.931624  576324.513648  -353013.283292  -506059.830833  789407.091225 ;];
Results{1,4}={};
Results{1,3}=[0.000000,-948.298654,32834.682306,-400210.198267,-0.156536];
