# Supplementary material for: A Pareto approach to resolve the conflict between information gain and experimental costs: Multiple-criteria design of carbon labeling experiments
Source: PLoS Comput Biol. 2018 Oct 31;14(10):e1006533. doi: 10.1371/journal.pcbi.1006533 (PMC6209137; doi:10.1371/journal.pcbi.1006533)
Supplement: S3 File — ZIP archive containing information criteria for flux space samples and Matlab scripts to evaluate variations. (ZIP) [file pcbi.1006533.s009.zip › Sensitivity/Sensitivity_3D_CNMR/Result1152CNMR.m]

function Results=Result1152CNMR()
Results{1,5}=[ 0.001000  0.001000  0.001000  0.001000  0.001000  0.001000  0.001000  1.970784  0.001000  10.000000 ];
Results{1,6}=[ 10.000000  10.000000  10.000000  10.000000  10.000000  10.000000  10.000000  10.000000  10.000000  10.000000  10.000000  10.000000  10.000000  10.000000  10.000000  10.000000  10.000000  10.000000  10.000000  10.000000  10.000000  10.000000  10.000000  10.000000  10.000000  10.000000  10.000000  10.000000  10.000000  10.000000  10.000000  10.000000  10.000000  10.000000  10.000000  10.000000  10.000000  10.000000  10.000000  10.000000  9.715525  10.000000  10.000000  10.000000  9.715525  10.000000  10.000000  10.000000  10.000000  10.000000 ];
Results{1,1}=[32834.682306, 30029.595641, 120.000000, 2445.086665, 974.986521, 240.000000];
Results{1,2}=[ 33713.903835  -10893.832970  -38986.351355  -1.921043  -20553.123986  -110.449181  48269.666017  63.066921  2374.897273  -124.552899  3040.931233  -17727.666343  310.373424  220.468363  117.448828  13201.902554  -7667.625424  35020.228631  -16375.221173  -28664.628499  29092.592134 ; -10893.832970  1222615.548539  30148.420466  112.482633  831322.735369  -206.192371  -16877.386942  124.829198  7734.991677  -205.657155  10406.700432  51295.503552  129.957391  240.774209  746.337874  -5397.674563  22205.900828  -40599.176167  -20927.960041  -32650.600406  -5012.188662 ; -38986.351355  30148.420466  834524.075523  -172.931710  -927591.063053  199.080541  -931312.904781  -34.391781  -4896.504344  281.970645  -7010.510341  129432.490228  -190.751292  17.570340  -875.728814  -818318.413256  158082.655453  -534725.850433  328467.413477  521606.528169  -777049.792059 ; -1.921043  112.482633  -172.931710  0.210040  887.013809  -0.058494  198.872413  0.053620  2.861469  -0.076663  3.763895  28.677887  0.003433  0.004735  0.261435  203.353718  -1.468419  86.404789  -114.577086  -134.089138  201.488945 ; -20553.123986  831322.735369  -927591.063053  887.013809  5734576.042606  -218.713715  1067624.496375  331.218276  17006.647397  -348.377844  22127.813217  197479.150783  49.871832  69.161888  1732.279056  1119549.980191  9620.269587  446612.352759  -648479.612539  -731062.165947  1093488.193742 ; -110.449181  -206.192371  199.080541  -0.058494  -218.713715  6.802555  -329.620445  -0.302420  135.509958  8.381558  196.733486  18.087276  -1.419549  -1.862523  1.061350  -93.459657  6.513685  -117.393635  96.279001  229.637451  -279.433265 ; 48269.666017  -16877.386942  -931312.904781  198.872413  1067624.496375  -329.620445  1043961.667305  58.080687  4845.868616  -407.088215  6664.717054  -146340.156382  275.539260  47.415503  959.840024  908204.425977  -173399.409963  597008.184511  -366529.758824  -594035.660323  874390.979898 ; 63.066921  124.829198  -34.391781  0.053620  331.218276  -0.302420  58.080687  5.095977  -34.464157  -1.531443  6.967813  24.935834  0.335679  0.147816  -1.448001  -17.673290  28.525125  7.607554  -44.134920  -62.502877  90.499258 ; 2374.897273  7734.991677  -4896.504344  2.861469  17006.647397  135.509958  4845.868616  -34.464157  6023.388921  255.208212  7620.627058  -179.347841  16.936949  7.551094  1.901520  3417.898282  -46.207704  3073.851970  -2991.099732  -5308.298495  5563.821408 ; -124.552899  -205.657155  281.970645  -0.076663  -348.377844  8.381558  -407.088215  -1.531443  255.208212  51.976667  280.722121  41.055720  -1.551072  -1.706460  0.594643  -185.266316  22.235662  -186.319726  138.020287  169.512425  -317.462767 ; 3040.931233  10406.700432  -7010.510341  3.763895  22127.813217  196.733486  6664.717054  6.967813  7620.627058  280.722121  10526.503433  -459.240059  22.844643  11.075367  12.188831  5202.556549  -306.466102  4508.051199  -4090.031070  -6947.626757  7557.117868 ; -17727.666343  51295.503552  129432.490228  28.677887  197479.150783  18.087276  -146340.156382  24.935834  -179.347841  41.055720  -459.240059  154996.275197  -138.773788  9.038719  -253.276409  -62554.486574  43977.267996  -129084.676088  -45958.526457  94280.804267  -89953.489757 ; 310.373424  129.957391  -190.751292  0.003433  49.871832  -1.419549  275.539260  0.335679  16.936949  -1.551072  22.844643  -138.773788  87.950734  10.302938  4.380771  -168.930167  59.062908  157.885844  -25.674616  -178.222306  81.896285 ; 220.468363  240.774209  17.570340  0.004735  69.161888  -1.862523  47.415503  0.147816  7.551094  -1.706460  11.075367  9.038719  10.302938  17.113284  0.135755  -269.592761  27.656995  -24.326000  12.726255  -86.057988  49.089391 ; 117.448828  746.337874  -875.728814  0.261435  1732.279056  1.061350  959.840024  -1.448001  1.901520  0.594643  12.188831  -253.276409  4.380771  0.135755  21.572639  950.991794  -277.075774  694.929364  -404.253249  -506.069539  479.245954 ; 13201.902554  -5397.674563  -818318.413256  203.353718  1119549.980191  -93.459657  908204.425977  -17.673290  3417.898282  -185.266316  5202.556549  -62554.486574  -168.930167  -269.592761  950.991794  850205.011493  -146303.047915  500296.341946  -365827.154565  -499360.992114  773728.230806 ; -7667.625424  22205.900828  158082.655453  -1.468419  9620.269587  6.513685  -173399.409963  28.525125  -46.207704  22.235662  -306.466102  43977.267996  59.062908  27.656995  -277.075774  -146303.047915  43196.887385  -109861.663609  45323.096761  89718.461822  -131041.935252 ; 35020.228631  -40599.176167  -534725.850433  86.404789  446612.352759  -117.393635  597008.184511  7.607554  3073.851970  -186.319726  4508.051199  -129084.676088  157.885844  -24.326000  694.929364  500296.341946  -109861.663609  360893.832992  -179852.845253  -334865.679762  481032.414233 ; -16375.221173  -20927.960041  328467.413477  -114.577086  -648479.612539  96.279001  -366529.758824  -44.134920  -2991.099732  138.020287  -4090.031070  -45958.526457  -25.674616  12.726255  -404.253249  -365827.154565  45323.096761  -179852.845253  204832.834424  197035.117164  -325705.034415 ; -28664.628499  -32650.600406  521606.528169  -134.089138  -731062.165947  229.637451  -594035.660323  -62.502877  -5308.298495  169.512425  -6947.626757  94280.804267  -178.222306  -86.057988  -506.069539  -499360.992114  89718.461822  -334865.679762  197035.117164  392312.498296  -519730.025630 ; 29092.592134  -5012.188662  -777049.792059  201.488945  1093488.193742  -279.433265  874390.979898  90.499258  5563.821408  -317.462767  7557.117868  -89953.489757  81.896285  49.089391  479.245954  773728.230806  -131041.935252  481032.414233  -325705.034415  -519730.025630  767231.191527 ;];
Results{1,4}={};
Results{1,3}=[0.000000,-819.382604,32834.682306,-555228.589684,-0.067727];
