# Supplementary material for: A Pareto approach to resolve the conflict between information gain and experimental costs: Multiple-criteria design of carbon labeling experiments
Source: PLoS Comput Biol. 2018 Oct 31;14(10):e1006533. doi: 10.1371/journal.pcbi.1006533 (PMC6209137; doi:10.1371/journal.pcbi.1006533)
Supplement: S3 File — ZIP archive containing information criteria for flux space samples and Matlab scripts to evaluate variations. (ZIP) [file pcbi.1006533.s009.zip › Sensitivity/Sensitivity_3D_CNMR/Result1153CNMR.m]

function Results=Result1153CNMR()
Results{1,5}=[ 0.001000  0.001000  0.001000  0.001000  0.001000  0.001000  0.001000  1.970784  0.001000  10.000000 ];
Results{1,6}=[ 10.000000  10.000000  10.000000  10.000000  10.000000  10.000000  10.000000  10.000000  10.000000  10.000000  10.000000  10.000000  10.000000  10.000000  10.000000  10.000000  10.000000  10.000000  10.000000  10.000000  10.000000  10.000000  10.000000  10.000000  10.000000  10.000000  10.000000  10.000000  10.000000  10.000000  10.000000  10.000000  10.000000  10.000000  10.000000  10.000000  10.000000  10.000000  10.000000  10.000000  9.715525  10.000000  10.000000  10.000000  9.715525  10.000000  10.000000  10.000000  10.000000  10.000000 ];
Results{1,1}=[32834.682306, 30029.595641, 120.000000, 2445.086665, 974.986521, 240.000000];
Results{1,2}=[ 28980.341611  -18831.580997  -32191.723120  -15.148794  -13183.091152  -155.073111  39726.187668  143.471423  1719.795286  0.929115  2398.655800  -18034.875306  319.990130  324.802983  76.758964  9518.481412  -8264.553579  30347.799690  -12386.645302  -22276.661534  21250.462797 ; -18831.580997  1039886.146087  284131.565855  519.646586  404432.699805  -142.652096  -289041.366151  224.479379  4098.804695  134.314035  6026.133716  96108.660613  131.258156  417.898002  1604.389259  -256373.385367  44298.755658  -194970.289986  85473.419197  44371.729258  -227084.040546 ; -32191.723120  284131.565855  721421.437804  -480.361700  -276633.829256  159.246102  -791958.284285  -26.364071  -1353.098580  42.651116  -2211.138104  151055.872805  -163.266994  90.739739  -334.303208  -706448.207115  248664.698439  -484483.164552  259602.329804  394984.948655  -600474.873025 ; -15.148794  519.646586  -480.361700  4.840750  1963.398007  -0.191115  560.584400  0.388257  6.292863  0.170107  9.034315  309.702490  0.057671  0.130120  1.656577  679.400498  -18.574683  177.442215  -483.677155  -437.776067  604.926786 ; -13183.091152  404432.699805  -276633.829256  1963.398007  1392835.995130  -70.382848  326744.840789  276.343552  4794.280685  155.377323  6923.173614  221864.144505  54.137389  123.616136  1170.185757  413691.094637  5625.937462  87167.717597  -310706.901856  -273248.023511  369144.872634 ; -155.073111  -142.652096  159.246102  -0.191115  -70.382848  10.601761  -330.077907  2.303524  81.153183  9.151838  155.678738  20.954445  -2.371463  -4.881862  1.978663  -8.831442  -7.971683  -97.293787  79.261219  247.758599  -244.798535 ; 39726.187668  -289041.366151  -791958.284285  560.584400  326744.840789  -330.077907  874329.891583  44.402100  1136.853718  -120.255623  1430.028031  -166259.628244  252.517541  20.892641  385.257191  771395.477921  -270467.879508  532011.736404  -285590.338828  -447250.277005  665936.230136 ; 143.471423  224.479379  -26.364071  0.388257  276.343552  2.303524  44.402100  13.279522  34.295423  1.893129  112.447743  59.454152  0.999437  0.281879  -2.192813  -79.849379  84.615067  -1.178187  -82.061665  -123.420512  112.707863 ; 1719.795286  4098.804695  -1353.098580  6.292863  4794.280685  81.153183  1136.853718  34.295423  1988.869935  174.312500  3032.850334  292.014439  14.815897  5.884889  4.302140  335.964622  220.027002  907.139522  -1359.508717  -2611.098132  1753.580354 ; 0.929115  134.314035  42.651116  0.170107  155.377323  9.151838  -120.255623  1.893129  174.312500  35.087462  220.596623  30.423664  -0.496236  -1.768856  0.880576  -27.673073  17.142737  -32.193487  -5.452999  -62.886774  -38.741582 ; 2398.655800  6026.133716  -2211.138104  9.034315  6923.173614  155.678738  1430.028031  112.447743  3032.850334  220.596623  5241.071271  284.227866  21.554062  10.323045  11.966563  852.482327  65.193180  1541.154981  -2004.127809  -3585.167685  2579.008878 ; -18034.875306  96108.660613  151055.872805  309.702490  221864.144505  20.954445  -166259.628244  59.454152  292.014439  30.423664  284.227866  211339.415639  -172.945265  36.693022  -175.896238  -65613.707672  90826.639392  -161813.847675  -75076.337645  87869.944463  -78518.086094 ; 319.990130  131.258156  -163.266994  0.057671  54.137389  -2.371463  252.517541  0.999437  14.815897  -0.496236  21.554062  -172.945265  133.208995  24.389506  7.188194  -229.492899  145.768321  147.831909  8.731213  -175.103177  2.692360 ; 324.802983  417.898002  90.739739  0.130120  123.616136  -4.881862  20.892641  0.281879  5.884889  -1.768856  10.323045  36.693022  24.389506  68.209582  -0.473504  -492.848492  108.051277  -94.824066  50.035388  -134.355454  13.044801 ; 76.758964  1604.389259  -334.303208  1.656577  1170.185757  1.978663  385.257191  -2.192813  4.302140  0.880576  11.966563  -175.896238  7.188194  -0.473504  27.640005  458.105118  -448.287162  379.977065  -179.860624  -334.867728  -58.607941 ; 9518.481412  -256373.385367  -706448.207115  679.400498  413691.094637  -8.831442  771395.477921  -79.849379  335.964622  -27.673073  852.482327  -65613.707672  -229.492899  -492.848492  458.105118  744466.141501  -230702.616611  445574.794896  -310796.306781  -378304.944496  605551.426387 ; -8264.553579  44298.755658  248664.698439  -18.574683  5625.937462  -7.971683  -270467.879508  84.615067  220.027002  17.142737  65.193180  90826.639392  145.768321  108.051277  -448.287162  -230702.616611  114682.431261  -182127.641394  58203.535121  131745.959289  -183962.240135 ; 30347.799690  -194970.289986  -484483.164552  177.442215  87167.717597  -97.293787  532011.736404  -1.178187  907.139522  -32.193487  1541.154981  -161813.847675  147.831909  -94.824066  379.977065  445574.794896  -182127.641394  347797.719926  -133324.790976  -265221.981387  382328.776457 ; -12386.645302  85473.419197  259602.329804  -483.677155  -310706.901856  79.261219  -285590.338828  -82.061665  -1359.508717  -5.452999  -2004.127809  -75076.337645  8.731213  50.035388  -179.860624  -310796.306781  58203.535121  -133324.790976  192016.443107  138454.006743  -247618.043926 ; -22276.661534  44371.729258  394984.948655  -437.776067  -273248.023511  247.758599  -447250.277005  -123.420512  -2611.098132  -62.886774  -3585.167685  87869.944463  -175.103177  -134.355454  -334.867728  -378304.944496  131745.959289  -265221.981387  138454.006743  292476.412922  -361459.084788 ; 21250.462797  -227084.040546  -600474.873025  604.926786  369144.872634  -244.798535  665936.230136  112.707863  1753.580354  -38.741582  2579.008878  -78518.086094  2.692360  13.044801  -58.607941  605551.426387  -183962.240135  382328.776457  -247618.043926  -361459.084788  543996.795494 ;];
Results{1,4}={};
Results{1,3}=[0.000000,-900.385502,32834.682306,-310083.427683,-0.658831];
