# Supplementary material for: A Pareto approach to resolve the conflict between information gain and experimental costs: Multiple-criteria design of carbon labeling experiments
Source: PLoS Comput Biol. 2018 Oct 31;14(10):e1006533. doi: 10.1371/journal.pcbi.1006533 (PMC6209137; doi:10.1371/journal.pcbi.1006533)
Supplement: S3 File — ZIP archive containing information criteria for flux space samples and Matlab scripts to evaluate variations. (ZIP) [file pcbi.1006533.s009.zip › Sensitivity/Sensitivity_3D_CNMR/Result1154CNMR.m]

function Results=Result1154CNMR()
Results{1,5}=[ 0.001000  0.001000  0.001000  0.001000  0.001000  0.001000  0.001000  1.970784  0.001000  10.000000 ];
Results{1,6}=[ 10.000000  10.000000  10.000000  10.000000  10.000000  10.000000  10.000000  10.000000  10.000000  10.000000  10.000000  10.000000  10.000000  10.000000  10.000000  10.000000  10.000000  10.000000  10.000000  10.000000  10.000000  10.000000  10.000000  10.000000  10.000000  10.000000  10.000000  10.000000  10.000000  10.000000  10.000000  10.000000  10.000000  10.000000  10.000000  10.000000  10.000000  10.000000  10.000000  10.000000  9.715525  10.000000  10.000000  10.000000  9.715525  10.000000  10.000000  10.000000  10.000000  10.000000 ];
Results{1,1}=[32834.682306, 30029.595641, 120.000000, 2445.086665, 974.986521, 240.000000];
Results{1,2}=[ 32057.821248  -14909.255242  -34895.021715  -218.684888  -8471.191408  -84.533659  44688.548040  35.301531  2930.746847  -96.139651  3512.752228  -12407.276509  6107.505726  413.320284  40.229667  10295.381325  -1867.464302  29862.265771  -17993.898328  -25888.275197  28079.372368 ; -14909.255242  1791753.273542  407911.163507  6353.669321  242340.193849  -135.918042  -412813.859766  37.261758  7230.611662  -133.043156  9392.792402  40620.858473  -633.611829  848.589486  1714.322258  -415819.124319  8932.377197  -241539.424175  194099.375049  72807.572473  -369727.444560 ; -34895.021715  407911.163507  564576.080067  -11341.130918  -154299.446989  117.701000  -624787.273504  25.923567  -2866.607830  162.525066  -4413.510128  76109.352617  -3974.854524  490.508396  -454.595993  -544463.802168  65908.139167  -357799.074477  228048.278510  312769.858826  -521167.193597 ; -218.684888  6353.669321  -11341.130918  4534.404182  40478.720842  -8.141706  13677.517862  -2.683348  253.547083  -11.396292  394.158529  5317.852202  7.337335  13.255101  31.169583  15017.175831  -184.007987  4775.938091  -9977.480751  -10664.807049  14042.406111 ; -8471.191408  242340.193849  -154299.446989  40478.720842  1045783.769502  -86.660113  191229.002667  -10.775074  6158.248243  -132.229774  8628.865980  95585.017304  153.280094  290.305000  667.994254  220680.136345  2885.405855  56168.135764  -154155.156223  -175861.743795  209908.527339 ; -84.533659  -135.918042  117.701000  -8.141706  -86.660113  4.217054  -215.055978  -0.714551  154.574628  5.794953  195.291655  3.385026  -17.680111  -9.338621  1.270229  -35.082597  2.347871  -68.947732  61.909249  154.863249  -165.555531 ; 44688.548040  -412813.859766  -624787.273504  13677.517862  191229.002667  -215.055978  697504.279107  -13.753718  3016.867311  -243.733580  4467.615186  -87460.749180  5813.371433  116.901287  491.182114  595314.633315  -72319.467337  397224.937854  -250948.172951  -361768.218373  582945.287693 ; 35.301531  37.261758  25.923567  -2.683348  -10.775074  -0.714551  -13.753718  2.627018  -68.600687  -1.391797  -41.617768  17.914094  3.609852  -3.351283  -1.225947  -68.373097  13.701708  -26.451618  1.351703  0.044589  8.169335 ; 2930.746847  7230.611662  -2866.607830  253.547083  6158.248243  154.574628  3016.867311  -68.600687  10886.026890  295.634581  12420.261442  -81.135411  629.963181  39.541824  5.123008  507.341985  55.092864  1931.863538  -1963.053758  -5016.480188  3623.226087 ; -96.139651  -133.043156  162.525066  -11.396292  -132.229774  5.794953  -243.733580  -1.391797  295.634581  55.705688  303.254817  16.921816  -20.679395  -11.158682  1.170199  -83.502541  8.016716  -108.806971  86.591389  77.098468  -187.788816 ; 3512.752228  9392.792402  -4413.510128  394.158529  8628.865980  195.291655  4467.615186  -41.617768  12420.261442  303.254817  15230.211583  -360.148007  812.648223  113.032925  23.621751  1810.941710  -140.809712  3098.515259  -2775.669837  -6411.527159  4916.200687 ; -12407.276509  40620.858473  76109.352617  5317.852202  95585.017304  3.385026  -87460.749180  17.914094  -81.135411  16.921816  -360.148007  134459.881003  -3464.975158  81.379360  -380.188453  -17778.176653  14626.865213  -88749.149316  -56198.159854  62107.345895  -51225.717065 ; 6107.505726  -633.611829  -3974.854524  7.337335  153.280094  -17.680111  5813.371433  3.609852  629.963181  -20.679395  812.648223  -3464.975158  15336.383578  194.433501  315.020259  -1815.589791  1670.522460  4066.735998  -1289.994778  -3542.441885  433.796928 ; 413.320284  848.589486  490.508396  13.255101  290.305000  -9.338621  116.901287  -3.351283  39.541824  -11.158682  113.032925  81.379360  194.433501  1164.732827  -48.626644  -1037.743928  99.898765  -329.743302  204.715842  -468.900962  -212.409810 ; 40.229667  1714.322258  -454.595993  31.169583  667.994254  1.270229  491.182114  -1.225947  5.123008  1.170199  23.621751  -380.188453  315.020259  -48.626644  47.991615  592.137931  -188.961874  528.810591  -116.035803  -347.633854  -63.593547 ; 10295.381325  -415819.124319  -544463.802168  15017.175831  220680.136345  -35.082597  595314.633315  -68.373097  507.341985  -83.502541  1810.941710  -17778.176653  -1815.589791  -1037.743928  592.137931  569346.686975  -62913.514070  325622.243960  -256388.598008  -283741.247755  505932.537922 ; -1867.464302  8932.377197  65908.139167  -184.007987  2885.405855  2.347871  -72319.467337  13.701708  55.092864  8.016716  -140.809712  14626.865213  1670.522460  99.898765  -188.961874  -62913.514070  11249.993746  -44195.766299  20887.008341  37544.553753  -57506.371301 ; 29862.265771  -241539.424175  -357799.074477  4775.938091  56168.135764  -68.947732  397224.937854  -26.451618  1931.863538  -108.806971  3098.515259  -88749.149316  4066.735998  -329.743302  528.810591  325622.243960  -44195.766299  242176.312070  -118886.105381  -203376.266233  319371.887049 ; -17993.898328  194099.375049  228048.278510  -9977.480751  -154155.156223  61.909249  -250948.172951  1.351703  -1963.053758  86.591389  -2775.669837  -56198.159854  -1289.994778  204.715842  -116.035803  -256388.598008  20887.008341  -118886.105381  158842.422673  110555.641229  -219567.371721 ; -25888.275197  72807.572473  312769.858826  -10664.807049  -175861.743795  154.863249  -361768.218373  0.044589  -5016.480188  77.098468  -6411.527159  62107.345895  -3542.441885  -468.900962  -347.633854  -283741.247755  37544.553753  -203376.266233  110555.641229  251551.728946  -317005.595841 ; 28079.372368  -369727.444560  -521167.193597  14042.406111  209908.527339  -165.555531  582945.287693  8.169335  3623.226087  -187.788816  4916.200687  -51225.717065  433.796928  -212.409810  -63.593547  505932.537922  -57506.371301  319371.887049  -219567.371721  -317005.595841  511642.229662 ;];
Results{1,4}={};
Results{1,3}=[0.000000,-1802.499183,32834.682306,-288486.037094,-0.207955];
