# Supplementary material for: A Pareto approach to resolve the conflict between information gain and experimental costs: Multiple-criteria design of carbon labeling experiments
Source: PLoS Comput Biol. 2018 Oct 31;14(10):e1006533. doi: 10.1371/journal.pcbi.1006533 (PMC6209137; doi:10.1371/journal.pcbi.1006533)
Supplement: S3 File — ZIP archive containing information criteria for flux space samples and Matlab scripts to evaluate variations. (ZIP) [file pcbi.1006533.s009.zip › Sensitivity/Sensitivity_3D_CNMR/Result1155CNMR.m]

function Results=Result1155CNMR()
Results{1,5}=[ 0.001000  0.001000  0.001000  0.001000  0.001000  0.001000  0.001000  1.970784  0.001000  10.000000 ];
Results{1,6}=[ 10.000000  10.000000  10.000000  10.000000  10.000000  10.000000  10.000000  10.000000  10.000000  10.000000  10.000000  10.000000  10.000000  10.000000  10.000000  10.000000  10.000000  10.000000  10.000000  10.000000  10.000000  10.000000  10.000000  10.000000  10.000000  10.000000  10.000000  10.000000  10.000000  10.000000  10.000000  10.000000  10.000000  10.000000  10.000000  10.000000  10.000000  10.000000  10.000000  10.000000  9.715525  10.000000  10.000000  10.000000  9.715525  10.000000  10.000000  10.000000  10.000000  10.000000 ];
Results{1,1}=[32834.682306, 30029.595641, 120.000000, 2445.086665, 974.986521, 240.000000];
Results{1,2}=[ 61539.659973  -43652.276157  -64298.456635  -25.617794  -20534.169933  -332.095351  75125.282024  599.770474  1067.857873  312.737258  2927.595610  -34135.633333  320.561295  258.577532  -79.409922  20128.870503  -8840.638663  58775.764756  -24410.230464  -35748.759456  48699.642376 ; -43652.276157  1072040.000613  500627.060631  382.984888  309825.395952  55.612202  -513944.620345  130.327839  572.187252  341.468592  1660.238138  147206.310807  178.354092  356.208595  2589.258431  -455299.184746  17774.730544  -326902.683615  176835.359981  59176.475203  -415190.912326 ; -64298.456635  500627.060631  840632.786276  -302.147529  -291927.332241  329.519675  -915871.987961  -475.343477  -944.732769  -205.710382  -2683.324276  68164.268311  -126.570310  71.412236  632.058731  -867637.425040  138947.619742  -512671.488580  422392.265006  413023.946967  -791608.143755 ; -25.617794  382.984888  -302.147529  1.745393  1027.855096  0.156441  353.980405  0.285027  0.784361  0.409132  2.135798  338.268675  0.054009  0.086727  1.485483  503.613706  -7.455190  69.534203  -406.993710  -321.496673  423.006414 ; -20534.169933  309825.395952  -291927.332241  1027.855096  983352.390402  19.005745  342726.457688  388.089972  1016.420250  445.432239  2799.306118  310184.229132  39.262053  67.068361  1160.232399  474274.034905  1140.525565  71039.696403  -381446.683742  -303577.465377  409149.158014 ; -332.095351  55.612202  329.519675  0.156441  19.005745  14.283567  -524.690978  8.356912  15.940701  12.197542  71.961129  139.458623  -2.142684  -3.622888  3.692517  -22.581302  9.626276  -242.916397  101.501530  322.384409  -415.979773 ; 75125.282024  -513944.620345  -915871.987961  353.980405  342726.457688  -524.690978  1002580.155418  511.829656  1015.770864  158.362831  2534.612546  -73768.214105  184.940423  -20.828047  -622.262536  941810.922507  -152258.267386  559110.053477  -461174.370576  -466950.653651  869466.160384 ; 599.770474  130.327839  -475.343477  0.285027  388.089972  8.356912  511.829656  52.245823  51.216115  23.623314  218.098127  -51.680958  2.763140  1.720069  -4.364413  64.604075  45.815110  353.561827  -316.171151  -490.738248  559.079251 ; 1067.857873  572.187252  -944.732769  0.784361  1016.420250  15.940701  1015.770864  51.216115  157.804006  83.461212  388.622958  -76.756954  4.497826  2.011248  -1.887019  302.366909  -20.135397  719.757893  -657.879818  -1143.382922  1038.938102 ; 312.737258  341.468592  -205.710382  0.409132  445.432239  12.197542  158.362831  23.623314  83.461212  47.966559  178.404996  50.488800  0.896419  -0.507133  0.075687  49.772193  11.870535  152.782367  -211.787076  -364.545369  248.165853 ; 2927.595610  1660.238138  -2683.324276  2.135798  2799.306118  71.961129  2534.612546  218.098127  388.622958  178.404996  1619.086821  -223.932979  12.077258  5.805273  -5.446124  949.906171  -126.306616  2045.223408  -1850.707908  -2819.688969  2898.523639 ; -34135.633333  147206.310807  68164.268311  338.268675  310184.229132  139.458623  -73768.214105  -51.680958  -76.756954  50.488800  -223.932979  254922.903534  -128.404237  22.904321  189.184867  49933.843151  46887.548835  -123814.552232  -138067.037844  18441.995154  -2255.128946 ; 320.561295  178.354092  -126.570310  0.054009  39.262053  -2.142684  184.940423  2.763140  4.497826  0.896419  12.077258  -128.404237  70.808891  8.348565  2.655747  -192.900855  58.174217  131.652019  -6.786734  -145.886887  31.627852 ; 258.577532  356.208595  71.412236  0.086727  67.068361  -3.622888  -20.828047  1.720069  2.011248  -0.507133  5.805273  22.904321  8.348565  17.171649  -0.139913  -318.681322  48.413118  -47.633537  19.973092  -83.692510  6.691100 ; -79.409922  2589.258431  632.058731  1.485483  1160.232399  3.692517  -622.262536  -4.364413  -1.887019  0.075687  -5.446124  189.184867  2.655747  -0.139913  26.754152  -344.230547  -284.999621  -290.592354  121.983821  -198.470481  -788.708583 ; 20128.870503  -455299.184746  -867637.425040  503.613706  474274.034905  -22.581302  941810.922507  64.604075  302.366909  49.772193  949.906171  49933.843151  -192.900855  -318.681322  -344.230547  977858.420623  -133770.768404  486072.212386  -514232.060772  -429953.678192  843004.668097 ; -8840.638663  17774.730544  138947.619742  -7.455190  1140.525565  9.626276  -152258.267386  45.815110  -20.135397  11.870535  -126.306616  46887.548835  58.174217  48.413118  -284.999621  -133770.768404  46652.396286  -98544.381904  44411.420499  77425.286774  -117313.617035 ; 58775.764756  -326902.683615  -512671.488580  69.534203  71039.696403  -242.916397  559110.053477  353.561827  719.757893  152.782367  2045.223408  -123814.552232  131.652019  -47.633537  -290.592354  486072.212386  -98544.381904  343290.719313  -204365.847706  -248524.392823  457459.758145 ; -24410.230464  176835.359981  422392.265006  -406.993710  -381446.683742  101.501530  -461174.370576  -316.171151  -657.879818  -211.787076  -1850.707908  -138067.037844  -6.786734  19.973092  121.983821  -514232.060772  44411.420499  -204365.847706  335546.918894  217884.344557  -435913.812254 ; -35748.759456  59176.475203  413023.946967  -321.496673  -303577.465377  322.384409  -466950.653651  -490.738248  -1143.382922  -364.545369  -2819.688969  18441.995154  -145.886887  -83.692510  -198.470481  -429953.678192  77425.286774  -248524.392823  217884.344557  307735.348965  -429470.598834 ; 48699.642376  -415190.912326  -791608.143755  423.006414  409149.158014  -415.979773  869466.160384  559.079251  1038.938102  248.165853  2898.523639  -2255.128946  31.627852  6.691100  -788.708583  843004.668097  -117313.617035  457459.758145  -435913.812254  -429470.598834  790588.058743 ;];
Results{1,4}={};
Results{1,3}=[0.000000,-497.100139,32834.682306,-334226.077424,-0.060152];
