# Supplementary material for: A Pareto approach to resolve the conflict between information gain and experimental costs: Multiple-criteria design of carbon labeling experiments
Source: PLoS Comput Biol. 2018 Oct 31;14(10):e1006533. doi: 10.1371/journal.pcbi.1006533 (PMC6209137; doi:10.1371/journal.pcbi.1006533)
Supplement: S3 File — ZIP archive containing information criteria for flux space samples and Matlab scripts to evaluate variations. (ZIP) [file pcbi.1006533.s009.zip › Sensitivity/Sensitivity_3D_CNMR/Result1156CNMR.m]

function Results=Result1156CNMR()
Results{1,5}=[ 0.001000  0.001000  0.001000  0.001000  0.001000  0.001000  0.001000  1.970784  0.001000  10.000000 ];
Results{1,6}=[ 10.000000  10.000000  10.000000  10.000000  10.000000  10.000000  10.000000  10.000000  10.000000  10.000000  10.000000  10.000000  10.000000  10.000000  10.000000  10.000000  10.000000  10.000000  10.000000  10.000000  10.000000  10.000000  10.000000  10.000000  10.000000  10.000000  10.000000  10.000000  10.000000  10.000000  10.000000  10.000000  10.000000  10.000000  10.000000  10.000000  10.000000  10.000000  10.000000  10.000000  9.715525  10.000000  10.000000  10.000000  9.715525  10.000000  10.000000  10.000000  10.000000  10.000000 ];
Results{1,1}=[32834.682306, 30029.595641, 120.000000, 2445.086665, 974.986521, 240.000000];
Results{1,2}=[ 58734.327487  -54659.353278  -75773.000263  -143.110369  -42815.817055  -396.969652  87537.864282  991.386270  991.359008  251.369269  2448.031851  -27839.458817  1850.006498  1378.667253  -147.421210  33219.999404  -7378.641988  62375.941871  -33838.314977  -43309.410230  62955.667173 ; -54659.353278  2220511.030477  990566.577097  3049.980536  846554.229796  -8.840180  -1008736.808461  544.456970  1164.347296  439.821267  3075.186197  115572.319583  296.163091  2257.152582  3289.382305  -991139.982861  15585.268887  -587436.936342  466185.275988  96893.826520  -843346.595846 ; -75773.000263  990566.577097  1573394.706765  -4424.715151  -1193953.131766  513.957325  -1713145.150788  -1485.384065  -1614.867723  -394.129725  -4044.516347  82578.714907  -1040.402817  536.117499  551.121087  -1636540.775682  130688.023018  -923713.191331  795616.166605  790441.074031  -1549828.908631 ; -143.110369  3049.980536  -4424.715151  118.714572  15720.065330  -0.339620  5098.352599  7.732420  11.348570  3.758134  29.091674  1378.114541  0.741938  3.485085  9.325550  5579.121159  -58.586481  2028.889418  -3391.885386  -3969.135038  5520.698562 ; -42815.817055  846554.229796  -1193953.131766  15720.065330  4565732.636030  -212.946849  1381089.705473  2614.162562  3442.532095  1117.826639  8638.334224  349675.438347  194.373823  924.410417  2422.956456  1496499.980707  3723.501896  549075.533101  -900418.354317  -1093408.360902  1512847.549643 ; -396.969652  -8.840180  513.957325  -0.339620  -212.946849  15.524495  -745.658051  9.343903  6.604327  5.543897  40.161814  110.244618  -12.531122  -31.639745  5.063551  -152.070321  14.340887  -339.299367  223.708330  546.918210  -685.971158 ; 87537.864282  -1008736.808461  -1713145.150788  5098.352599  1381089.705473  -745.658051  1871853.916688  1688.026661  1872.675797  431.713482  4423.917176  -90815.172034  1377.022557  -54.171430  -521.640175  1777208.801891  -143331.669284  1006597.437810  -865967.289426  -888714.140250  1699361.766847 ; 991.386270  544.456970  -1485.384065  7.732420  2614.162562  9.343903  1688.026661  124.093244  72.556950  25.945782  277.293748  -62.545589  31.660205  22.400376  -5.309418  827.054828  17.555663  959.210661  -924.309841  -1481.999446  1797.532475 ; 991.359008  1164.347296  -1614.867723  11.348570  3442.532095  6.604327  1872.675797  72.556950  113.041072  47.472243  240.172987  -52.264699  32.628744  19.347538  -0.682792  1020.704923  -34.206619  1051.793212  -1016.066591  -1853.013043  1950.562635 ; 251.369269  439.821267  -394.129725  3.758134  1117.826639  5.543897  431.713482  25.945782  47.472243  22.605264  75.784874  17.903517  7.978856  -0.927624  0.585242  261.969290  -1.149194  250.339539  -276.665416  -525.907814  493.821694 ; 2448.031851  3075.186197  -4044.516347  29.091674  8638.334224  40.161814  4423.917176  277.293748  240.172987  75.784874  1030.779205  -99.866773  79.497874  48.141963  -2.356487  2614.027465  -118.614712  2633.090660  -2562.642559  -4248.617766  4837.333658 ; -27839.458817  115572.319583  82578.714907  1378.114541  349675.438347  110.244618  -90815.172034  -62.545589  -52.264699  17.903517  -99.866773  177716.222192  -958.897036  130.771150  -103.991766  15.450261  35650.019626  -109690.310931  -79420.554243  39793.033341  -31095.623937 ; 1850.006498  296.163091  -1040.402817  0.741938  194.373823  -12.531122  1377.022557  31.660205  32.628744  7.978856  79.497874  -958.897036  1481.685923  102.186837  31.712500  -772.735304  329.398639  1060.252252  -166.046108  -1019.661239  202.778956 ; 1378.667253  2257.152582  536.117499  3.485085  924.410417  -31.639745  -54.171430  22.400376  19.347538  -0.927624  48.141963  130.771150  102.186837  955.475079  -34.973573  -1969.286992  299.998113  -341.682364  170.433511  -907.395031  157.928971 ; -147.421210  3289.382305  551.121087  9.325550  2422.956456  5.063551  -521.640175  -5.309418  -0.682792  0.585242  -2.356487  -103.991766  31.712500  -34.973573  30.338802  -295.397118  -257.603920  -152.960043  293.496980  -383.620363  -763.171904 ; 33219.999404  -991139.982861  -1636540.775682  5579.121159  1496499.980707  -152.070321  1777208.801891  827.054828  1020.704923  261.969290  2614.027465  15.450261  -772.735304  -1969.286992  -295.397118  1772408.124590  -125074.978786  926977.220271  -882821.510564  -817608.068943  1632333.942175 ; -7378.641988  15585.268887  130688.023018  -58.586481  3723.501896  14.340887  -143331.669284  17.555663  -34.206619  -1.149194  -118.614712  35650.019626  329.398639  299.998113  -257.603920  -125074.978786  30306.133702  -89440.336537  43558.602103  73963.723841  -114464.830983 ; 62375.941871  -587436.936342  -923713.191331  2028.889418  549075.533101  -339.299367  1006597.437810  959.210661  1051.793212  250.339539  2633.090660  -109690.310931  1060.252252  -341.682364  -152.960043  926977.220271  -89440.336537  567429.042742  -427601.877399  -464532.393139  886286.628759 ; -33838.314977  466185.275988  795616.166605  -3391.885386  -900418.354317  223.708330  -865967.289426  -924.309841  -1016.066591  -276.665416  -2562.642559  -79420.554243  -166.046108  170.433511  293.496980  -882821.510564  43558.602103  -427601.877399  492265.807206  399296.908209  -814219.777443 ; -43309.410230  96893.826520  790441.074031  -3969.135038  -1093408.360902  546.918210  -888714.140250  -1481.999446  -1853.013043  -525.907814  -4248.617766  39793.033341  -1019.661239  -907.395031  -383.620363  -817608.068943  73963.723841  -464532.393139  399296.908209  561814.887124  -843330.326159 ; 62955.667173  -843346.595846  -1549828.908631  5520.698562  1512847.549643  -685.971158  1699361.766847  1797.532475  1950.562635  493.821694  4837.333658  -31095.623937  202.778956  157.928971  -763.171904  1632333.942175  -114464.830983  886286.628759  -814219.777443  -843330.326159  1586579.813224 ;];
Results{1,4}={};
Results{1,3}=[0.000000,-1092.297958,32834.682306,-737268.519328,-0.087218];
