# Supplementary material for: A Pareto approach to resolve the conflict between information gain and experimental costs: Multiple-criteria design of carbon labeling experiments
Source: PLoS Comput Biol. 2018 Oct 31;14(10):e1006533. doi: 10.1371/journal.pcbi.1006533 (PMC6209137; doi:10.1371/journal.pcbi.1006533)
Supplement: S3 File — ZIP archive containing information criteria for flux space samples and Matlab scripts to evaluate variations. (ZIP) [file pcbi.1006533.s009.zip › Sensitivity/Sensitivity_3D_CNMR/Result1157CNMR.m]

function Results=Result1157CNMR()
Results{1,5}=[ 0.001000  0.001000  0.001000  0.001000  0.001000  0.001000  0.001000  1.970784  0.001000  10.000000 ];
Results{1,6}=[ 10.000000  10.000000  10.000000  10.000000  10.000000  10.000000  10.000000  10.000000  10.000000  10.000000  10.000000  10.000000  10.000000  10.000000  10.000000  10.000000  10.000000  10.000000  10.000000  10.000000  10.000000  10.000000  10.000000  10.000000  10.000000  10.000000  10.000000  10.000000  10.000000  10.000000  10.000000  10.000000  10.000000  10.000000  10.000000  10.000000  10.000000  10.000000  10.000000  10.000000  9.715525  10.000000  10.000000  10.000000  9.715525  10.000000  10.000000  10.000000  10.000000  10.000000 ];
Results{1,1}=[32834.682306, 30029.595641, 120.000000, 2445.086665, 974.986521, 240.000000];
Results{1,2}=[ 32419.054282  -32919.407841  -53973.299099  -193.947875  -18328.673591  -150.194961  64077.557275  144.496337  2224.475881  -29.358249  2902.804249  -12825.384666  7966.442846  269.704811  41.405053  28515.902936  -2777.356180  40627.885183  -27003.652289  -31577.634094  44823.332287 ; -32919.407841  2513769.109823  1361468.975595  4872.710884  448796.209573  -91.152168  -1401712.951422  126.088327  3318.549952  66.503247  4628.800450  47110.290271  -1059.108785  1115.143082  4132.305776  -1432075.048542  10540.832517  -767473.404383  709152.946784  243620.365491  -1222301.891001 ; -53973.299099  1361468.975595  1528933.606151  -13730.317801  -559926.721166  239.480614  -1646809.646061  -24.829322  -3397.957674  107.406008  -5204.415610  104392.920161  -5594.705281  837.926342  1116.062464  -1550155.755006  89744.638965  -904635.803228  712961.947194  644828.367601  -1429756.418163 ; -193.947875  4872.710884  -13730.317801  4053.549672  40069.912823  -9.588743  16120.493372  -3.135309  144.779836  -3.731309  238.235450  3049.068253  5.100066  10.389899  31.831997  16533.075414  -282.021729  6740.123199  -9549.177996  -12177.204915  16505.930834 ; -18328.673591  448796.209573  -559926.721166  40069.912823  2366488.785018  -185.108048  663048.172033  130.968755  7241.820753  20.480617  10617.272422  72920.607806  266.384041  541.415831  1579.532806  664949.303958  3755.562558  282114.755486  -360006.516336  -561181.592638  721554.382130 ; -150.194961  -91.152168  239.480614  -9.588743  -185.108048  8.101296  -407.748840  0.770008  102.211085  8.101348  168.233045  24.624975  -35.126055  -14.350326  2.343945  -85.927200  3.580747  -146.737606  112.532416  282.826782  -312.904779 ; 64077.557275  -1401712.951422  -1646809.646061  16120.493372  663048.172033  -407.748840  1781786.824045  62.345640  3495.712184  -183.365712  4987.180566  -118121.134741  7759.860533  -344.308621  -1103.239195  1660816.246553  -98192.850024  977026.122091  -763451.074240  -722545.059300  1549138.517231 ; 144.496337  126.088327  -24.829322  -3.135309  130.968755  0.770008  62.345640  13.300220  0.210105  -0.331887  72.487616  25.636272  32.380953  -4.663175  -2.548177  -125.194277  34.709674  -2.165012  -48.394247  -111.234297  121.569333 ; 2224.475881  3318.549952  -3397.957674  144.779836  7241.820753  102.211085  3495.712184  0.210105  3483.794211  212.517254  4746.541522  -342.131911  656.083930  32.300933  9.255012  1579.315101  24.131515  2239.787492  -1978.784659  -4713.118922  4147.531591 ; -29.358249  66.503247  107.406008  -3.731309  20.480617  8.101348  -183.365712  -0.331887  212.517254  41.794256  244.902147  13.607281  -4.318499  -7.823997  1.408467  -78.785582  8.028620  -68.934805  45.545441  -22.573911  -110.230361 ; 2902.804249  4628.800450  -5204.415610  238.235450  10617.272422  168.233045  4987.180566  72.487616  4746.541522  244.902147  7218.200096  -601.271470  885.489507  73.432030  21.048716  2956.488156  -100.267312  3490.035677  -2909.418695  -6464.735557  5984.858266 ; -12825.384666  47110.290271  104392.920161  3049.068253  72920.607806  24.624975  -118121.134741  25.636272  -342.131911  13.607281  -601.271470  131657.076418  -4347.248923  91.471032  -411.722801  -46454.632509  18841.119572  -105109.171661  -42866.556807  74605.341264  -73452.835484 ; 7966.442846  -1059.108785  -5594.705281  5.100066  266.384041  -35.126055  7759.860533  32.380953  656.083930  -4.318499  885.489507  -4347.248923  23401.436129  -34.104660  471.081139  -1315.808789  2011.804961  5807.229871  -2486.514161  -5201.422097  1082.925958 ; 269.704811  1115.143082  837.926342  10.389899  541.415831  -14.350326  -344.308621  -4.663175  32.300933  -7.823997  73.432030  91.471032  -34.104660  941.871034  -49.319168  -1214.197753  202.999862  -499.056512  349.284213  -434.443372  -428.467040 ; 41.405053  4132.305776  1116.062464  31.831997  1579.532806  2.343945  -1103.239195  -2.548177  9.255012  1.408467  21.048716  -411.722801  471.081139  -49.319168  58.707508  -1136.359629  -235.917484  -298.561786  785.216910  -251.828651  -1520.399909 ; 28515.902936  -1432075.048542  -1550155.755006  16533.075414  664949.303958  -85.927200  1660816.246553  -125.194277  1579.315101  -78.785582  2956.488156  -46454.632509  -1315.808789  -1214.197753  -1136.359629  1623120.511987  -83942.206698  893980.836745  -766146.277370  -627217.474885  1458324.824990 ; -2777.356180  10540.832517  89744.638965  -282.021729  3755.562558  3.580747  -98192.850024  34.709674  24.131515  8.028620  -100.267312  18841.119572  2011.804961  202.999862  -235.917484  -83942.206698  15869.859449  -60318.201210  26933.549140  49632.933215  -75457.322719 ; 40627.885183  -767473.404383  -904635.803228  6740.123199  282114.755486  -146.737606  977026.122091  -2.165012  2239.787492  -68.934805  3490.035677  -105109.171661  5807.229871  -499.056512  -298.561786  893980.836745  -60318.201210  553336.602447  -391201.642130  -393922.904739  831298.878084 ; -27003.652289  709152.946784  712961.947194  -9549.177996  -360006.516336  112.532416  -763451.074240  -48.394247  -1978.784659  45.545441  -2909.418695  -42866.556807  -2486.514161  349.284213  785.216910  -766146.277370  26933.549140  -391201.642130  408823.430080  271406.642500  -682646.692412 ; -31577.634094  243620.365491  644828.367601  -12177.204915  -561181.592638  282.826782  -722545.059300  -111.234297  -4713.118922  -22.573911  -6464.735557  74605.341264  -5201.422097  -434.443372  -251.828651  -627217.474885  49632.933215  -393922.904739  271406.642500  419904.760689  -647048.052420 ; 44823.332287  -1222301.891001  -1429756.418163  16505.930834  721554.382130  -312.904779  1549138.517231  121.569333  4147.531591  -110.230361  5984.858266  -73452.835484  1082.925958  -428.467040  -1520.399909  1458324.824990  -75457.322719  831298.878084  -682646.692412  -647048.052420  1382495.719506 ;];
Results{1,4}={};
Results{1,3}=[0.000000,-1969.526781,32834.682306,-609420.290206,-0.105092];
