# Supplementary material for: A Pareto approach to resolve the conflict between information gain and experimental costs: Multiple-criteria design of carbon labeling experiments
Source: PLoS Comput Biol. 2018 Oct 31;14(10):e1006533. doi: 10.1371/journal.pcbi.1006533 (PMC6209137; doi:10.1371/journal.pcbi.1006533)
Supplement: S3 File — ZIP archive containing information criteria for flux space samples and Matlab scripts to evaluate variations. (ZIP) [file pcbi.1006533.s009.zip › Sensitivity/Sensitivity_3D_CNMR/Result1158CNMR.m]

function Results=Result1158CNMR()
Results{1,5}=[ 0.001000  0.001000  0.001000  0.001000  0.001000  0.001000  0.001000  1.970784  0.001000  10.000000 ];
Results{1,6}=[ 10.000000  10.000000  10.000000  10.000000  10.000000  10.000000  10.000000  10.000000  10.000000  10.000000  10.000000  10.000000  10.000000  10.000000  10.000000  10.000000  10.000000  10.000000  10.000000  10.000000  10.000000  10.000000  10.000000  10.000000  10.000000  10.000000  10.000000  10.000000  10.000000  10.000000  10.000000  10.000000  10.000000  10.000000  10.000000  10.000000  10.000000  10.000000  10.000000  10.000000  9.715525  10.000000  10.000000  10.000000  9.715525  10.000000  10.000000  10.000000  10.000000  10.000000 ];
Results{1,1}=[32834.682306, 30029.595641, 120.000000, 2445.086665, 974.986521, 240.000000];
Results{1,2}=[ 64180.448974  -44603.266896  -72132.956335  -30.732436  -15700.704930  -186.406429  86371.537632  162.500592  3165.746913  7.006329  4921.752432  -27981.456507  575.227193  649.381302  -89.252794  28837.720405  -6721.959796  61267.030144  -33122.311206  -45334.876064  61859.869814 ; -44603.266896  2008015.842719  824666.134069  611.635553  289864.397375  -39.224660  -851276.944203  104.557995  2943.925301  159.801647  4676.798211  90792.605781  253.350249  879.853591  2565.200660  -832766.987204  11341.508604  -487555.809645  394811.584970  157123.726151  -745097.303610 ; -72132.956335  824666.134069  1054257.892038  -747.351593  -328136.856164  197.402481  -1149988.165088  -32.729638  -3112.283774  60.015685  -5417.006999  107183.972105  -207.486884  216.038652  383.038406  -1077348.692297  117919.653599  -640210.094843  512494.302752  521416.141910  -1023000.741510 ; -30.732436  611.635553  -747.351593  9.407857  2693.189157  0.029401  863.657827  0.228366  7.444139  0.354002  11.843066  510.088701  0.089563  0.260719  1.866963  1072.584806  -11.127263  265.687302  -774.388892  -676.154834  952.087995 ; -15700.704930  289864.397375  -328136.856164  2693.189157  1304027.083872  -9.688433  382158.081990  132.631890  4251.986368  189.459247  6767.274033  241037.361731  35.510708  116.348273  805.594629  478599.570409  2453.144039  110234.675392  -351702.037276  -308666.984742  429382.403540 ; -186.406429  -39.224660  197.402481  0.029401  -9.688433  6.753332  -332.340516  0.019878  89.656807  11.374511  153.790668  49.079132  -1.859254  -4.968854  1.982195  -33.603344  8.085936  -132.995511  81.960673  215.355466  -272.466216 ; 86371.537632  -851276.944203  -1149988.165088  863.657827  382158.081990  -332.340516  1260307.621865  68.770891  3165.723176  -159.389476  5300.815048  -120743.587716  321.931431  -59.765920  -381.238880  1167776.959622  -129978.822882  700476.904483  -557164.589223  -588009.921554  1122976.432078 ; 162.500592  104.557995  -32.729638  0.228366  132.631890  0.019878  68.770891  8.514516  -1.874377  -1.519849  45.150072  35.950139  0.837126  0.394754  -2.676831  -96.791057  35.028196  11.452515  -53.504822  -87.159201  110.784268 ; 3165.746913  2943.925301  -3112.283774  7.444139  4251.986368  89.656807  3165.723176  -1.874377  2999.478737  298.999634  4521.280480  -217.559627  24.648070  18.278418  -6.639577  1142.295585  -118.147778  2262.685746  -2067.061479  -3987.917271  3647.549066 ; 7.006329  159.801647  60.015685  0.354002  189.459247  11.374511  -159.389476  -1.519849  298.999634  55.303562  384.630760  49.292802  -0.426980  -2.558439  0.728912  -43.351453  13.192875  -44.636522  -8.334492  -86.427536  -57.172105 ; 4921.752432  4676.798211  -5417.006999  11.843066  6767.274033  153.790668  5300.815048  45.150072  4521.280480  384.630760  7488.086390  -557.490869  40.030030  32.683913  -3.098725  2461.219137  -370.704765  3986.786171  -3437.709641  -6209.070742  6032.408814 ; -27981.456507  90792.605781  107183.972105  510.088701  241037.361731  49.079132  -120743.587716  35.950139  -217.559627  49.292802  -557.490869  193474.005268  -232.914303  45.583746  -122.753562  -24006.031588  32778.860981  -125951.001366  -72746.173383  67788.421867  -70414.504340 ; 575.227193  253.350249  -207.486884  0.089563  35.510708  -1.859254  321.931431  0.837126  24.648070  -0.426980  40.030030  -232.914303  185.382463  24.812087  4.180411  -367.195121  84.945047  228.675252  0.028354  -239.578698  14.934661 ; 649.381302  879.853591  216.038652  0.260719  116.348273  -4.968854  -59.765920  0.394754  18.278418  -2.558439  32.683913  45.583746  24.812087  100.443944  -4.156983  -850.785867  83.509168  -135.632905  82.608159  -200.446724  -29.584513 ; -89.252794  2565.200660  383.038406  1.866963  805.594629  1.982195  -381.238880  -2.676831  -6.639577  0.728912  -3.098725  -122.753562  4.180411  -4.156983  23.076880  -193.604108  -218.704196  -66.266144  204.799070  -172.231217  -629.861301 ; 28837.720405  -832766.987204  -1077348.692297  1072.584806  478599.570409  -33.603344  1167776.959622  -96.791057  1142.295585  -43.351453  2461.219137  -24006.031588  -367.195121  -850.785867  -193.604108  1167874.243185  -115350.056950  621903.996180  -577428.989084  -519198.077057  1056414.986081 ; -6721.959796  11341.508604  117919.653599  -11.127263  2453.144039  8.085936  -129978.822882  35.028196  -118.147778  13.192875  -370.704765  32778.860981  84.945047  83.509168  -218.704196  -115350.056950  24929.418282  -79663.241092  42652.290942  69190.402045  -109384.902889 ; 61267.030144  -487555.809645  -640210.094843  265.687302  110234.675392  -132.995511  700476.904483  11.452515  2262.685746  -44.636522  3986.786171  -125951.001366  228.675252  -135.632905  -66.266144  621903.996180  -79663.241092  412581.577919  -273286.412020  -322634.403001  605180.681898 ; -33122.311206  394811.584970  512494.302752  -774.388892  -351702.037276  81.960673  -557164.589223  -53.504822  -2067.061479  -8.334492  -3437.709641  -72746.173383  0.028354  82.608159  204.799070  -577428.989084  42652.290942  -273286.412020  338759.397034  242865.736464  -515134.602970 ; -45334.876064  157123.726151  521416.141910  -676.154834  -308666.984742  215.355466  -588009.921554  -87.159201  -3987.917271  -86.427536  -6209.070742  67788.421867  -239.578698  -200.446724  -172.231217  -519198.077057  69190.402045  -322634.403001  242865.736464  364521.097775  -542099.793433 ; 61859.869814  -745097.303610  -1023000.741510  952.087995  429382.403540  -272.466216  1122976.432078  110.784268  3647.549066  -57.172105  6032.408814  -70414.504340  14.934661  -29.584513  -629.861301  1056414.986081  -109384.902889  605180.681898  -515134.602970  -542099.793433  1028903.164279 ;];
Results{1,4}={};
Results{1,3}=[0.000000,-801.814305,32834.682306,-439652.773376,-0.189860];
