# Supplementary material for: A Pareto approach to resolve the conflict between information gain and experimental costs: Multiple-criteria design of carbon labeling experiments
Source: PLoS Comput Biol. 2018 Oct 31;14(10):e1006533. doi: 10.1371/journal.pcbi.1006533 (PMC6209137; doi:10.1371/journal.pcbi.1006533)
Supplement: S3 File — ZIP archive containing information criteria for flux space samples and Matlab scripts to evaluate variations. (ZIP) [file pcbi.1006533.s009.zip › Sensitivity/Sensitivity_3D_CNMR/Result1159CNMR.m]

function Results=Result1159CNMR()
Results{1,5}=[ 0.001000  0.001000  0.001000  0.001000  0.001000  0.001000  0.001000  1.970784  0.001000  10.000000 ];
Results{1,6}=[ 10.000000  10.000000  10.000000  10.000000  10.000000  10.000000  10.000000  10.000000  10.000000  10.000000  10.000000  10.000000  10.000000  10.000000  10.000000  10.000000  10.000000  10.000000  10.000000  10.000000  10.000000  10.000000  10.000000  10.000000  10.000000  10.000000  10.000000  10.000000  10.000000  10.000000  10.000000  10.000000  10.000000  10.000000  10.000000  10.000000  10.000000  10.000000  10.000000  10.000000  9.715525  10.000000  10.000000  10.000000  9.715525  10.000000  10.000000  10.000000  10.000000  10.000000 ];
Results{1,1}=[32834.682306, 30029.595641, 120.000000, 2445.086665, 974.986521, 240.000000];
Results{1,2}=[ 60168.012851  -30237.813135  -56459.071920  -17.313096  -23241.792568  -77.640749  70374.134897  4.201117  4964.371507  -248.940203  5510.178462  -28126.856359  818.254225  375.170799  -54.045976  14593.110819  -8029.080011  52482.025912  -24137.896099  -37119.265922  43977.917481 ; -30237.813135  1238828.171228  364712.894627  377.476940  455884.798185  -31.607249  -369034.480671  5.173139  6046.684883  -138.233506  6642.327500  88038.955963  324.949356  460.815957  1839.321697  -343075.888094  15343.817582  -234244.347016  143319.520577  39895.734537  -309004.336100 ; -56459.071920  364712.894627  723004.050884  -427.114732  -457535.596638  82.553411  -799808.161215  4.664188  -4432.708744  294.814583  -6064.155598  86441.446487  -381.522821  66.932601  -65.658169  -733490.056452  119391.017444  -451235.971137  341598.621662  404500.895369  -694113.261188 ; -17.313096  377.476940  -427.114732  2.459234  1792.632609  -0.025392  495.780979  0.002703  7.507987  -0.206042  8.699525  225.783844  0.078207  0.090579  1.197861  583.042417  -7.286093  169.840831  -394.578715  -378.366532  534.368738 ; -23241.792568  455884.798185  -457535.596638  1792.632609  2116132.343869  -27.094655  534604.641411  3.488929  9619.876908  -251.878247  11139.933969  269217.998373  95.347413  116.277081  1344.339771  638537.573798  2969.850651  171880.704978  -441727.069508  -420491.614749  587402.227348 ; -77.640749  -31.607249  82.553411  -0.025392  -27.094655  1.710492  -129.863396  -0.158961  156.821769  2.011470  162.413490  19.034317  -1.305748  -1.204188  0.679429  -17.922881  4.152525  -57.059440  37.428771  87.902845  -107.998058 ; 70374.134897  -369034.480671  -799808.161215  495.780979  534604.641411  -129.863396  890369.578613  -4.654738  5951.938793  -386.216603  7554.534465  -97978.801489  576.559642  36.219915  84.737106  804139.510250  -131202.519408  500563.627590  -377191.592472  -463656.028573  774662.606691 ; 4.201117  5.173139  4.664188  0.002703  3.488929  -0.158961  -4.654738  0.088636  -29.366334  -0.080319  -20.741286  3.938228  -0.007547  -0.023063  -0.188674  -9.124187  3.527307  -4.776285  0.315367  2.453815  0.606983 ; 4964.371507  6046.684883  -4432.708744  7.507987  9619.876908  156.821769  5951.938793  -29.366334  24518.154357  140.801076  23409.099952  -49.755724  56.547743  17.135115  -20.310287  1239.147624  108.209022  3103.700553  -3144.171592  -6846.736893  5629.750912 ; -248.940203  -138.233506  294.814583  -0.206042  -251.878247  2.011470  -386.216603  -0.080319  140.801076  50.335164  132.108716  61.104146  -3.823187  -2.496563  1.299143  -121.107334  21.840337  -218.061104  155.695320  204.443044  -333.729898 ; 5510.178462  6642.327500  -6064.155598  8.699525  11139.933969  162.413490  7554.534465  -20.741286  23409.099952  132.108716  23810.680653  -560.272841  70.291304  24.816092  -0.853915  2758.202218  -342.398853  4432.954730  -3911.023794  -7844.909903  6775.568956 ; -28126.856359  88038.955963  86441.446487  225.783844  269217.998373  19.034317  -97978.801489  3.938228  -49.755724  61.104146  -560.272841  182606.957404  -359.645897  23.239148  -96.253181  -5901.159807  37580.695713  -112440.293914  -76893.770835  56680.378633  -45811.553071 ; 818.254225  324.949356  -381.522821  0.078207  95.347413  -1.305748  576.559642  -0.007547  56.547743  -3.823187  70.291304  -359.645897  319.049780  22.854313  7.656083  -452.364027  152.878144  373.867180  -26.538691  -371.078745  95.397212 ; 375.170799  460.815957  66.932601  0.090579  116.277081  -1.204188  36.219915  -0.023063  17.135115  -2.496563  24.816092  23.239148  22.854313  35.536033  -1.877767  -433.615350  53.545137  -48.375698  18.688978  -129.195729  34.098643 ; -54.045976  1839.321697  -65.658169  1.197861  1344.339771  0.679429  84.737106  -0.188674  -20.310287  1.299143  -0.853915  -96.253181  7.656083  -1.877767  23.986183  280.811495  -246.341847  177.753423  -63.000653  -265.839102  -220.374996 ; 14593.110819  -343075.888094  -733490.056452  583.042417  638537.573798  -17.922881  804139.510250  -9.124187  1239.147624  -121.107334  2758.202218  -5901.159807  -452.364027  -433.615350  280.811495  807636.362565  -114752.141222  426416.353370  -397678.316288  -400355.744258  717871.630276 ; -8029.080011  15343.817582  119391.017444  -7.286093  2969.850651  4.152525  -131202.519408  3.527307  108.209022  21.840337  -342.398853  37580.695713  152.878144  53.545137  -246.341847  -114752.141222  33157.382415  -83521.009654  39644.607669  68054.256492  -104200.762899 ; 52482.025912  -234244.347016  -451235.971137  169.840831  171880.704978  -57.059440  500563.627590  -4.776285  3103.700553  -218.061104  4432.954730  -112440.293914  373.867180  -48.375698  177.753423  426416.353370  -83521.009654  304818.705803  -176809.872628  -254166.915497  415089.819259 ; -24137.896099  143319.520577  341598.621662  -394.578715  -441727.069508  37.428771  -377191.592472  0.315367  -3144.171592  155.695320  -3911.023794  -76893.770835  -26.538691  18.688978  -63.000653  -397678.316288  39644.607669  -176809.872628  246226.288227  184319.791457  -348312.570149 ; -37119.265922  39895.734537  404500.895369  -378.366532  -420491.614749  87.902845  -463656.028573  2.453815  -6846.736893  204.443044  -7844.909903  56680.378633  -371.078745  -129.195729  -265.839102  -400355.744258  68054.256492  -254166.915497  184319.791457  312436.212908  -422235.145710 ; 43977.917481  -309004.336100  -694113.261188  534.368738  587402.227348  -107.998058  774662.606691  0.606983  5629.750912  -333.729898  6775.568956  -45811.553071  95.397212  34.098643  -220.374996  717871.630276  -104200.762899  415089.819259  -348312.570149  -422235.145710  704847.803976 ;];
Results{1,4}={};
Results{1,3}=[0.000000,-674.384793,32834.682306,-365190.184346,-0.005903];
