# Supplementary material for: A Pareto approach to resolve the conflict between information gain and experimental costs: Multiple-criteria design of carbon labeling experiments
Source: PLoS Comput Biol. 2018 Oct 31;14(10):e1006533. doi: 10.1371/journal.pcbi.1006533 (PMC6209137; doi:10.1371/journal.pcbi.1006533)
Supplement: S3 File — ZIP archive containing information criteria for flux space samples and Matlab scripts to evaluate variations. (ZIP) [file pcbi.1006533.s009.zip › Sensitivity/Sensitivity_3D_CNMR/Result115CNMR.m]

function Results=Result115CNMR()
Results{1,5}=[ 0.001000  0.001000  0.001000  0.001000  0.001000  0.001000  0.001000  1.970784  0.001000  10.000000 ];
Results{1,6}=[ 10.000000  10.000000  10.000000  10.000000  10.000000  10.000000  10.000000  10.000000  10.000000  10.000000  10.000000  10.000000  10.000000  10.000000  10.000000  10.000000  10.000000  10.000000  10.000000  10.000000  10.000000  10.000000  10.000000  10.000000  10.000000  10.000000  10.000000  10.000000  10.000000  10.000000  10.000000  10.000000  10.000000  10.000000  10.000000  10.000000  10.000000  10.000000  10.000000  10.000000  9.715525  10.000000  10.000000  10.000000  9.715525  10.000000  10.000000  10.000000  10.000000  10.000000 ];
Results{1,1}=[32834.682306, 30029.595641, 120.000000, 2445.086665, 974.986521, 240.000000];
Results{1,2}=[ 40350.355393  -8798.068255  -43613.893045  -46.287790  -7097.534513  -151.629162  53654.686038  220.600105  1787.563541  6.193658  3083.730922  -22119.914939  1823.755457  665.475140  -3.702168  13134.518448  -10011.178663  40356.059538  -17788.606225  -32381.653988  31808.563842 ; -8798.068255  939932.419158  134775.341558  2101.943283  268261.481412  -208.626939  -138341.096578  302.327639  4073.590618  169.447270  7301.260558  81034.580722  313.740850  657.121635  383.045883  -112136.456911  39677.474711  -107352.166323  15852.126243  50262.472133  -116665.650500 ; -43613.893045  134775.341558  775844.292661  -2534.652566  -183104.336810  178.791652  -858653.159076  -53.777668  -1760.191406  56.094339  -3414.882161  150024.667890  -945.076543  98.646713  -581.631964  -765295.746103  249173.909204  -517228.614606  297165.236227  462228.187973  -673863.393906 ; -46.287790  2101.943283  -2534.652566  122.628980  9317.851626  -1.213973  2943.533587  2.259281  27.756982  0.897165  48.982235  2497.613239  0.283748  0.440009  4.449053  3941.348873  -28.890424  697.442666  -3190.200637  -2170.104869  3226.158371 ; -7097.534513  268261.481412  -183104.336810  9317.851626  971216.798709  -59.379166  214974.554805  236.591038  3267.884476  173.931129  5766.197835  242996.477761  42.470400  69.148559  460.390669  315164.345800  7083.997570  31179.654612  -275691.770577  -169811.880792  245984.327080 ; -151.629162  -208.626939  178.791652  -1.213973  -59.379166  9.210685  -329.611120  1.790361  68.974638  13.071707  138.830436  -28.292014  -8.696560  -7.660230  2.350236  -46.724750  -14.651979  -89.711828  122.168045  256.212810  -306.763746 ; 53654.686038  -138341.096578  -858653.159076  2943.533587  214974.554805  -329.611120  954777.401499  94.165076  1631.744202  -181.836511  2930.913427  -164670.564390  1370.159982  136.614035  597.305001  842531.521600  -271789.375000  571898.643121  -330886.656048  -523268.689089  753381.085882 ; 220.600105  302.327639  -53.777668  2.259281  236.591038  1.790361  94.165076  20.250796  29.929872  1.468020  123.097083  104.822725  7.776583  1.640862  -3.466768  -110.651603  101.854290  0.900779  -131.856723  -165.002158  192.521205 ; 1787.563541  4073.590618  -1760.191406  27.756982  3267.884476  68.974638  1631.744202  29.929872  1584.111879  227.607067  2661.757216  394.622085  80.259142  22.819586  -1.263949  732.357241  102.714194  1106.543297  -1598.991663  -2416.785151  2089.012953 ; 6.193658  169.447270  56.094339  0.897165  173.931129  13.071707  -181.836511  1.468020  227.607067  52.047371  317.762089  33.300356  -1.748302  -4.396872  1.058987  -43.171438  15.254773  -38.424457  -2.012527  -41.198719  -70.378158 ; 3083.730922  7301.260558  -3414.882161  48.982235  5766.197835  138.830436  2930.913427  123.097083  2661.757216  317.762089  5163.516548  558.712356  142.362582  45.307500  0.900601  1700.126402  -17.777150  2207.336869  -2896.852804  -4031.819920  3809.374791 ; -22119.914939  81034.580722  150024.667890  2497.613239  242996.477761  -28.292014  -164670.564390  104.822725  394.622085  33.300356  558.712356  247641.277016  -965.734167  50.948064  -280.697352  -48734.687870  88546.479383  -172527.504610  -98720.841722  88815.111626  -73835.282696 ; 1823.755457  313.740850  -945.076543  0.283748  42.470400  -8.696560  1370.159982  7.776583  80.259142  -1.748302  142.362582  -965.734167  1510.178768  98.006957  33.770531  -999.131570  768.691757  950.858451  -96.489736  -892.293232  88.592389 ; 665.475140  657.121635  98.646713  0.440009  69.148559  -7.660230  136.614035  1.640862  22.819586  -4.396872  45.307500  50.948064  98.006957  193.406828  -11.813691  -840.538463  154.961510  -97.018535  31.211511  -291.975397  127.987460 ; -3.702168  383.045883  -581.631964  4.449053  460.390669  2.350236  597.305001  -3.466768  -1.263949  1.058987  0.900601  -280.697352  33.770531  -11.813691  24.719449  760.775701  -395.021969  537.900620  -230.018748  -241.145998  75.048309 ; 13134.518448  -112136.456911  -765295.746103  3941.348873  315164.345800  -46.724750  842531.521600  -110.651603  732.357241  -43.171438  1700.126402  -48734.687870  -999.131570  -840.538463  760.775701  820383.519611  -233079.324506  475271.307306  -360347.589638  -447087.279973  684063.771073 ; -10011.178663  39677.474711  249173.909204  -28.890424  7083.997570  -14.651979  -271789.375000  101.854290  102.714194  15.254773  -17.777150  88546.479383  768.691757  154.961510  -395.021969  -233079.324506  101492.461242  -180426.633598  63949.529111  137284.123835  -194745.340436 ; 40356.059538  -107352.166323  -517228.614606  697.442666  31179.654612  -89.711828  571898.643121  0.900779  1106.543297  -38.424457  2207.336869  -172527.504610  950.858451  -97.018535  537.900620  475271.307306  -180426.633598  371364.213743  -149435.858633  -305325.179190  424852.430612 ; -17788.606225  15852.126243  297165.236227  -3190.200637  -275691.770577  122.168045  -330886.656048  -131.856723  -1598.991663  -2.012527  -2896.852804  -98720.841722  -96.489736  31.211511  -230.018748  -360347.589638  63949.529111  -149435.858633  230892.995171  177907.005254  -294700.039139 ; -32381.653988  50262.472133  462228.187973  -2170.104869  -169811.880792  256.212810  -523268.689089  -165.002158  -2416.785151  -41.198719  -4031.819920  88815.111626  -892.293232  -291.975397  -241.145998  -447087.279973  137284.123835  -305325.179190  177907.005254  341773.437157  -437278.540302 ; 31808.563842  -116665.650500  -673863.393906  3226.158371  245984.327080  -306.763746  753381.085882  192.521205  2089.012953  -70.378158  3809.374791  -73835.282696  88.592389  127.987460  75.048309  684063.771073  -194745.340436  424852.430612  -294700.039139  -437278.540302  635540.279917 ;];
Results{1,4}={};
Results{1,3}=[0.000000,-1295.285103,32834.682306,-306661.405837,-1.135587];
