# Supplementary material for: A Pareto approach to resolve the conflict between information gain and experimental costs: Multiple-criteria design of carbon labeling experiments
Source: PLoS Comput Biol. 2018 Oct 31;14(10):e1006533. doi: 10.1371/journal.pcbi.1006533 (PMC6209137; doi:10.1371/journal.pcbi.1006533)
Supplement: S3 File — ZIP archive containing information criteria for flux space samples and Matlab scripts to evaluate variations. (ZIP) [file pcbi.1006533.s009.zip › Sensitivity/Sensitivity_3D_CNMR/Result1160CNMR.m]

function Results=Result1160CNMR()
Results{1,5}=[ 0.001000  0.001000  0.001000  0.001000  0.001000  0.001000  0.001000  1.970784  0.001000  10.000000 ];
Results{1,6}=[ 10.000000  10.000000  10.000000  10.000000  10.000000  10.000000  10.000000  10.000000  10.000000  10.000000  10.000000  10.000000  10.000000  10.000000  10.000000  10.000000  10.000000  10.000000  10.000000  10.000000  10.000000  10.000000  10.000000  10.000000  10.000000  10.000000  10.000000  10.000000  10.000000  10.000000  10.000000  10.000000  10.000000  10.000000  10.000000  10.000000  10.000000  10.000000  10.000000  10.000000  9.715525  10.000000  10.000000  10.000000  9.715525  10.000000  10.000000  10.000000  10.000000  10.000000 ];
Results{1,1}=[32834.682306, 30029.595641, 120.000000, 2445.086665, 974.986521, 240.000000];
Results{1,2}=[ 30158.070410  -19906.973415  -32490.360468  -15.263752  -10060.607547  -215.515117  40009.449056  412.704820  669.572027  348.869790  1968.123857  -13684.295187  632.692237  298.956761  73.111823  10246.894825  -3219.692594  28728.979877  -15188.819504  -23742.110947  25398.252953 ; -19906.973415  1736186.863979  401568.495976  629.889160  322681.461690  -291.955623  -409008.201081  655.088715  1855.673732  1061.425134  5856.773957  48939.505965  203.010418  426.393893  1870.531227  -402633.920313  9302.411948  -240960.980208  186578.381496  64482.477572  -360786.344009 ; -32490.360468  401568.495976  486590.750008  -594.902468  -223585.094132  262.938054  -536204.350662  -416.856192  -755.933039  -366.462363  -2273.209950  59173.981600  -439.064463  68.454715  -175.356051  -478112.379845  59047.743881  -304945.403759  210249.169069  264275.817574  -454982.209897 ; -15.263752  629.889160  -594.902468  12.898568  2862.414703  -0.503921  697.753360  1.932319  4.151140  2.337648  12.615439  265.757889  0.135207  0.171587  1.951767  783.604769  -10.827011  252.354793  -513.271617  -543.240050  731.627809 ; -10060.607547  322681.461690  -223585.094132  2862.414703  1345661.886421  -162.377934  265199.769837  931.208741  2027.824953  1162.008396  6121.327425  121478.733565  71.188816  95.960935  849.859297  307996.728165  1976.306643  86709.474117  -209521.474300  -220920.794004  288028.537303 ; -215.515117  -291.955623  262.938054  -0.503921  -162.377934  15.048987  -468.184055  8.186628  14.386550  11.457204  67.610095  41.716357  -5.738665  -6.422858  2.489048  -46.088520  11.040660  -161.606022  111.733711  374.866576  -376.660862 ; 40009.449056  -409008.201081  -536204.350662  697.753360  265199.769837  -468.184055  595489.520931  472.796310  858.436153  382.083493  2246.504897  -69290.597094  612.977291  32.863697  223.899161  521349.473777  -65014.769714  337536.495244  -229262.029195  -304828.996541  506431.608710 ; 412.704820  655.088715  -416.856192  1.932319  931.208741  8.186628  472.796310  52.968738  47.652700  29.040162  216.213428  -20.311144  7.456053  1.347077  -1.937572  110.133772  13.128939  284.202250  -282.551538  -542.676383  505.888774 ; 669.572027  1855.673732  -755.933039  4.151140  2027.824953  14.386550  858.436153  47.652700  137.322732  88.744583  333.986445  -72.314196  11.900401  1.248161  3.397677  306.778461  -34.941006  551.316869  -491.836971  -1133.573275  844.974850 ; 348.869790  1061.425134  -366.462363  2.337648  1162.008396  11.457204  382.083493  29.040162  88.744583  58.239883  202.751358  -24.593038  5.521005  -0.735004  2.149181  141.500240  -14.310278  269.844529  -255.597480  -595.046807  411.417424 ; 1968.123857  5856.773957  -2273.209950  12.615439  6121.327425  67.610095  2246.504897  216.213428  333.986445  202.751358  1629.174403  -195.273640  34.048395  3.756207  9.908679  991.589978  -140.457624  1663.819465  -1489.870881  -2952.666846  2482.522718 ; -13684.295187  48939.505965  59173.981600  265.757889  121478.733565  41.716357  -69290.597094  -20.311144  -72.314196  -24.593038  -195.273640  133379.698662  -359.470312  18.471921  -185.631139  551.653869  14558.166068  -78113.390306  -63010.002128  53384.150162  -37431.441481 ; 632.692237  203.010418  -439.064463  0.135207  71.188816  -5.738665  612.977291  7.456053  11.900401  5.521005  34.048395  -359.470312  403.303234  39.304979  15.319555  -329.302100  113.329382  360.185241  -24.310371  -403.430233  111.549084 ; 298.956761  426.393893  68.454715  0.171587  95.960935  -6.422858  32.863697  1.347077  1.248161  -0.735004  3.756207  18.471921  39.304979  64.787017  -1.367599  -441.400407  30.517188  -77.727713  52.522270  -129.493651  11.309698 ; 73.111823  1870.531227  -175.356051  1.951767  849.859297  2.489048  223.899161  -1.937572  3.397677  2.149181  9.908679  -185.631139  15.319555  -1.367599  26.750487  257.357343  -168.991635  279.244996  -73.784742  -267.509432  -130.300000 ; 10246.894825  -402633.920313  -478112.379845  783.604769  307996.728165  -46.088520  521349.473777  110.133772  306.778461  141.500240  991.589978  551.653869  -329.302100  -441.400407  257.357343  512220.612660  -55682.563361  279158.339434  -245571.507192  -242868.631279  452074.762199 ; -3219.692594  9302.411948  59047.743881  -10.827011  1976.306643  11.040660  -65014.769714  13.128939  -34.941006  -14.310278  -140.457624  14558.166068  113.329382  30.517188  -168.991635  -55682.563361  11301.546701  -40211.171950  19124.084461  33922.718770  -51341.701918 ; 28728.979877  -240960.980208  -304945.403759  252.354793  86709.474117  -161.606022  337536.495244  284.202250  551.316869  269.844529  1663.819465  -78113.390306  360.185241  -77.727713  279.244996  279158.339434  -40211.171950  206584.335658  -105410.271465  -171498.059424  275118.160832 ; -15188.819504  186578.381496  210249.169069  -513.271617  -209521.474300  111.733711  -229262.029195  -282.551538  -491.836971  -255.597480  -1489.870881  -63010.002128  -24.310371  52.522270  -73.784742  -245571.507192  19124.084461  -105410.271465  157535.245260  97817.826283  -205534.276170 ; -23742.110947  64482.477572  264275.817574  -543.240050  -220920.794004  374.866576  -304828.996541  -542.676383  -1133.573275  -595.046807  -2952.666846  53384.150162  -403.430233  -129.493651  -267.509432  -242868.631279  33922.718770  -171498.059424  97817.826283  220524.880947  -273697.600475 ; 25398.252953  -360786.344009  -454982.209897  731.627809  288028.537303  -376.660862  506431.608710  505.888774  844.974850  411.417424  2482.522718  -37431.441481  111.549084  11.309698  -130.300000  452074.762199  -51341.701918  275118.160832  -205534.276170  -273697.600475  452959.451392 ;];
Results{1,4}={};
Results{1,3}=[0.000000,-657.606186,32834.682306,-280523.493194,-0.011801];
