# Supplementary material for: A Pareto approach to resolve the conflict between information gain and experimental costs: Multiple-criteria design of carbon labeling experiments
Source: PLoS Comput Biol. 2018 Oct 31;14(10):e1006533. doi: 10.1371/journal.pcbi.1006533 (PMC6209137; doi:10.1371/journal.pcbi.1006533)
Supplement: S3 File — ZIP archive containing information criteria for flux space samples and Matlab scripts to evaluate variations. (ZIP) [file pcbi.1006533.s009.zip › Sensitivity/Sensitivity_3D_CNMR/Result1161CNMR.m]

function Results=Result1161CNMR()
Results{1,5}=[ 0.001000  0.001000  0.001000  0.001000  0.001000  0.001000  0.001000  1.970784  0.001000  10.000000 ];
Results{1,6}=[ 10.000000  10.000000  10.000000  10.000000  10.000000  10.000000  10.000000  10.000000  10.000000  10.000000  10.000000  10.000000  10.000000  10.000000  10.000000  10.000000  10.000000  10.000000  10.000000  10.000000  10.000000  10.000000  10.000000  10.000000  10.000000  10.000000  10.000000  10.000000  10.000000  10.000000  10.000000  10.000000  10.000000  10.000000  10.000000  10.000000  10.000000  10.000000  10.000000  10.000000  9.715525  10.000000  10.000000  10.000000  9.715525  10.000000  10.000000  10.000000  10.000000  10.000000 ];
Results{1,1}=[32834.682306, 30029.595641, 120.000000, 2445.086665, 974.986521, 240.000000];
Results{1,2}=[ 39538.848011  -34146.467824  -48622.924202  -33.444944  -27450.155125  -240.194618  57625.204745  436.274473  1380.825601  105.227101  2548.590544  -21927.898692  1035.813029  319.480311  -37.180719  19012.223765  -7368.773727  42115.384797  -19992.747196  -27444.662158  35874.251993 ; -34146.467824  1232862.240819  547226.461458  723.518487  537725.439715  -48.113624  -556925.047059  354.906581  1793.686161  260.847080  3414.885421  89250.030151  405.408245  546.748353  2911.931237  -534363.926414  23155.149655  -335712.384639  239745.303899  52082.505782  -453772.613186 ; -48622.924202  547226.461458  970881.605114  -822.277184  -544676.191347  280.102835  -1058560.480242  -371.069223  -1709.755698  -97.970830  -3316.827585  117285.856942  -439.457365  171.414205  391.436709  -986813.032849  167186.577888  -601734.770544  439642.015044  482774.207214  -898478.632452 ; -33.444944  723.518487  -822.277184  9.935180  3177.368399  -0.146787  958.446966  1.167857  5.363915  0.655220  10.086488  300.048264  0.337712  0.339092  3.106286  1065.141573  -27.962542  365.968589  -660.839906  -779.719722  1039.833373 ; -27450.155125  537725.439715  -544676.191347  3177.368399  2361452.737575  -110.497033  640189.151930  966.666923  4202.253098  509.526589  7823.031484  218228.107861  259.554127  263.885254  2170.083664  716640.407659  1473.368456  233179.722620  -452486.242124  -541723.306279  713561.546692 ; -240.194618  -48.113624  280.102835  -0.146787  -110.497033  11.822252  -469.156165  6.099376  34.622029  9.089276  91.269474  80.602987  -8.218680  -6.265334  2.996539  -50.194623  8.492667  -190.397880  106.317641  318.989153  -352.746824 ; 57625.204745  -556925.047059  -1058560.480242  958.446966  640189.151930  -469.156165  1159755.667412  443.341360  1855.589348  55.603570  3267.231786  -130332.637095  693.012683  -60.191557  -340.883735  1071013.381771  -182693.240805  657244.488476  -478081.992119  -545973.037448  987309.151680 ; 436.274473  354.906581  -371.069223  1.167857  966.666923  6.099376  443.341360  52.988086  77.366105  10.902938  238.409393  24.642838  9.934689  1.130673  -4.443446  48.556272  100.326174  229.580086  -284.964542  -493.387094  524.994008 ; 1380.825601  1793.686161  -1709.755698  5.363915  4202.253098  34.622029  1855.589348  77.366105  575.567566  112.278187  1053.619367  -89.980126  34.718799  4.206786  1.908352  847.492387  16.028956  1178.614527  -1140.285108  -2281.669319  1998.924430 ; 105.227101  260.847080  -97.970830  0.655220  509.526589  9.089276  55.603570  10.902938  112.278187  29.636174  161.018621  24.055079  1.689814  -1.396081  0.938421  49.034454  14.479043  63.835823  -97.035830  -228.759395  133.095420 ; 2548.590544  3414.885421  -3316.827585  10.086488  7823.031484  91.269474  3267.231786  238.409393  1053.619367  161.018621  2528.157069  -208.121028  64.496965  9.310380  4.605989  1761.524988  -71.368012  2304.847831  -2170.794674  -3975.989269  3771.678142 ; -21927.898692  89250.030151  117285.856942  300.048264  218228.107861  80.602987  -130332.637095  24.642838  -89.980126  24.055079  -208.121028  176631.309506  -538.781610  61.534163  -120.528068  -43333.154688  54213.295134  -128925.119569  -61179.975113  67759.713344  -66012.982860 ; 1035.813029  405.408245  -439.457365  0.337712  259.554127  -8.218680  693.012683  9.934689  34.718799  1.689814  64.496965  -538.781610  772.244718  57.762479  23.234740  -745.065067  384.150141  444.148019  48.052670  -534.572112  -60.465777 ; 319.480311  546.748353  171.414205  0.339092  263.885254  -6.265334  -60.191557  1.130673  4.206786  -1.396081  9.310380  61.534163  57.762479  76.617755  -3.260265  -555.004268  112.458779  -147.889111  77.740986  -146.225396  -40.493014 ; -37.180719  2911.931237  391.436709  3.106286  2170.083664  2.996539  -340.883735  -4.443446  1.908352  0.938421  4.605989  -120.528068  23.234740  -3.260265  34.385806  -211.338361  -377.228779  -44.769303  193.509758  -405.034989  -597.483161 ; 19012.223765  -534363.926414  -986813.032849  1065.141573  716640.407659  -50.194623  1071013.381771  48.556272  847.492387  49.034454  1761.524988  -43333.154688  -745.065067  -555.004268  -211.338361  1057964.947640  -159597.769670  583557.456899  -497006.634121  -482995.983378  930251.723811 ; -7368.773727  23155.149655  167186.577888  -27.962542  1473.368456  8.492667  -182693.240805  100.326174  16.028956  14.479043  -71.368012  54213.295134  384.150141  112.458779  -377.228779  -159597.769670  58951.886318  -118544.316126  49153.193172  90970.792995  -136069.891108 ; 42115.384797  -335712.384639  -601734.770544  365.968589  233179.722620  -190.397880  657244.488476  229.580086  1178.614527  63.835823  2304.847831  -128925.119569  444.148019  -147.889111  -44.769303  583557.456899  -118544.316126  395185.769388  -235555.003765  -302249.525689  536776.579382 ; -19992.747196  239745.303899  439642.015044  -660.839906  -452486.242124  106.317641  -478081.992119  -284.964542  -1140.285108  -97.035830  -2170.794674  -61179.975113  48.052670  77.740986  193.509758  -497006.634121  49153.193172  -235555.003765  284048.811898  210434.093011  -433189.154841 ; -27444.662158  52082.505782  482774.207214  -779.719722  -541723.306279  318.989153  -545973.037448  -493.387094  -2281.669319  -228.759395  -3975.989269  67759.713344  -534.572112  -146.225396  -405.034989  -482995.983378  90970.792995  -302249.525689  210434.093011  353518.392356  -488255.355730 ; 35874.251993  -453772.613186  -898478.632452  1039.833373  713561.546692  -352.746824  987309.151680  524.994008  1998.924430  133.095420  3771.678142  -66012.982860  -60.465777  -40.493014  -597.483161  930251.723811  -136069.891108  536776.579382  -433189.154841  -488255.355730  877351.183073 ;];
Results{1,4}={};
Results{1,3}=[0.000000,-882.696388,32834.682306,-427249.273986,-0.236505];
