# Supplementary material for: A Pareto approach to resolve the conflict between information gain and experimental costs: Multiple-criteria design of carbon labeling experiments
Source: PLoS Comput Biol. 2018 Oct 31;14(10):e1006533. doi: 10.1371/journal.pcbi.1006533 (PMC6209137; doi:10.1371/journal.pcbi.1006533)
Supplement: S3 File — ZIP archive containing information criteria for flux space samples and Matlab scripts to evaluate variations. (ZIP) [file pcbi.1006533.s009.zip › Sensitivity/Sensitivity_3D_CNMR/Result1162CNMR.m]

function Results=Result1162CNMR()
Results{1,5}=[ 0.001000  0.001000  0.001000  0.001000  0.001000  0.001000  0.001000  1.970784  0.001000  10.000000 ];
Results{1,6}=[ 10.000000  10.000000  10.000000  10.000000  10.000000  10.000000  10.000000  10.000000  10.000000  10.000000  10.000000  10.000000  10.000000  10.000000  10.000000  10.000000  10.000000  10.000000  10.000000  10.000000  10.000000  10.000000  10.000000  10.000000  10.000000  10.000000  10.000000  10.000000  10.000000  10.000000  10.000000  10.000000  10.000000  10.000000  10.000000  10.000000  10.000000  10.000000  10.000000  10.000000  9.715525  10.000000  10.000000  10.000000  9.715525  10.000000  10.000000  10.000000  10.000000  10.000000 ];
Results{1,1}=[32834.682306, 30029.595641, 120.000000, 2445.086665, 974.986521, 240.000000];
Results{1,2}=[ 45450.023246  -15039.619236  -56154.012365  -5.551086  -15204.520646  -188.598680  68308.380946  209.682434  2303.820039  -28.508991  3347.677265  -22780.851271  449.516800  350.275120  42.627485  23929.719131  -8017.010118  47846.505487  -24040.361422  -41022.739387  47989.558377 ; -15039.619236  1867899.175205  156890.986416  217.217784  411905.129149  -296.664904  -152471.442836  305.425854  5960.572116  67.557041  9196.249762  50539.351692  177.104619  361.475375  967.616423  -143546.728553  14246.063783  -108356.501681  53418.004346  17268.455950  -141784.941428 ; -56154.012365  156890.986416  822656.308743  -284.333281  -410151.019873  274.919255  -915848.331114  -118.133567  -3384.095617  82.882919  -5420.900127  161362.135764  -197.765829  44.358158  -791.797699  -801662.175563  136158.925127  -533784.724049  328167.129368  504797.785198  -789389.201648 ; -5.551086  217.217784  -284.333281  1.643888  1658.737659  -0.140244  328.903819  0.322269  4.965945  0.089730  7.379142  92.081681  0.015407  0.025795  0.589627  357.061148  -4.980939  129.967482  -220.836883  -230.552238  333.138739 ; -15204.520646  411905.129149  -410151.019873  1658.737659  2950166.570940  -188.190240  478069.771819  595.132323  8702.936122  185.382485  12801.521280  175553.588980  36.245647  66.270821  976.880556  538469.546583  5273.080073  172257.808321  -349401.646960  -348804.861998  495344.369664 ; -188.598680  -296.664904  274.919255  -0.140244  -188.190240  10.000158  -450.579196  1.918484  81.333193  9.763968  152.190115  44.579980  -2.262432  -3.414539  1.567581  -104.136436  14.675068  -172.511699  123.200400  322.906783  -380.911590 ; 68308.380946  -152471.442836  -915848.331114  328.903819  478069.771819  -450.579196  1024312.040790  160.769808  3445.975614  -176.750025  5137.754844  -182862.332401  298.400959  40.865327  863.632984  886089.207696  -150071.652744  595370.525582  -363821.066798  -573760.600586  884473.762101 ; 209.682434  305.425854  -118.133567  0.322269  595.132323  1.918484  160.769808  18.162991  29.668243  1.124659  120.177254  32.045245  1.475549  0.727186  -2.709160  -43.384341  35.984831  64.608364  -109.419923  -189.883876  213.496591 ; 2303.820039  5960.572116  -3384.095617  4.965945  8702.936122  81.333193  3445.975614  29.668243  2195.864427  190.462595  3308.986788  -310.029015  18.528403  8.547254  0.241389  1924.184090  -139.204749  2308.542308  -2017.870711  -3775.287900  3761.563959 ; -28.508991  67.557041  82.882919  0.089730  185.382485  9.763968  -176.750025  1.124659  190.462595  39.609372  237.735166  32.956931  -0.717897  -1.419801  0.615244  -49.695476  12.886141  -58.748508  20.556735  -10.405450  -95.521466 ; 3347.677265  9196.249762  -5420.900127  7.379142  12801.521280  152.190115  5137.754844  120.177254  3308.986788  237.735166  5654.049756  -601.880278  27.455045  13.561175  5.217085  3362.619825  -336.590273  3732.097673  -3123.534780  -5512.290289  5817.386954 ; -22780.851271  50539.351692  161362.135764  92.081681  175553.588980  44.579980  -182862.332401  32.045245  -310.029015  32.956931  -601.880278  161994.774412  -173.993986  19.975335  -259.558934  -97322.828273  35806.310936  -147405.853118  -25453.461571  117701.444932  -136366.683305 ; 449.516800  177.104619  -197.765829  0.015407  36.245647  -2.262432  298.400959  1.475549  18.528403  -0.717897  27.455045  -173.993986  133.863477  13.956803  3.908976  -279.320723  72.467118  183.945978  -16.434198  -199.768477  53.822092 ; 350.275120  361.475375  44.358158  0.025795  66.270821  -3.414539  40.865327  0.727186  8.547254  -1.419801  13.561175  19.975335  13.956803  29.187672  -1.104723  -401.166500  34.155980  -38.263059  15.666043  -107.926602  42.728388 ; 42.627485  967.616423  -791.797699  0.589627  976.880556  1.567581  863.632984  -2.709160  0.241389  0.615244  5.217085  -259.558934  3.908976  -1.104723  19.036163  914.701042  -221.888423  630.702803  -344.379597  -464.164148  459.617407 ; 23929.719131  -143546.728553  -801662.175563  357.061148  538469.546583  -104.136436  886089.207696  -43.384341  1924.184090  -49.695476  3362.619825  -97322.828273  -279.320723  -401.166500  914.701042  829193.427159  -130530.001230  498000.294535  -357743.055483  -475265.361349  773058.362694 ; -8017.010118  14246.063783  136158.925127  -4.980939  5273.080073  14.675068  -150071.652744  35.984831  -139.204749  12.886141  -336.590273  35806.310936  72.467118  34.155980  -221.888423  -130530.001230  27196.631395  -91828.603533  47342.561619  80205.111706  -125150.337831 ; 47846.505487  -108356.501681  -533784.724049  129.967482  172257.808321  -172.511699  595370.525582  64.608364  2308.542308  -58.748508  3732.097673  -147405.853118  183.945978  -38.263059  630.702803  498000.294535  -91828.603533  362954.225393  -186537.273868  -331257.091125  501030.109359 ; -24040.361422  53418.004346  328167.129368  -220.836883  -349401.646960  123.200400  -363821.066798  -109.419923  -2017.870711  20.556735  -3123.534780  -25453.461571  -16.434198  15.666043  -344.379597  -357743.055483  47342.561619  -186537.273868  196994.616312  187525.733846  -323037.899251 ; -41022.739387  17268.455950  504797.785198  -230.552238  -348804.861998  322.906783  -573760.600586  -189.883876  -3775.287900  -10.405450  -5512.290289  117701.444932  -199.768477  -107.926602  -464.164148  -475265.361349  80205.111706  -331257.091125  187525.733846  375181.873504  -512087.462117 ; 47989.558377  -141784.941428  -789389.201648  333.138739  495344.369664  -380.911590  884473.762101  213.496591  3761.563959  -95.521466  5817.386954  -136366.683305  53.822092  42.728388  459.617407  773058.362694  -125150.337831  501030.109359  -323037.899251  -512087.462117  788170.620009 ;];
Results{1,4}={};
Results{1,3}=[0.000000,-887.164288,32834.682306,-450489.128810,-0.702105];
