# Supplementary material for: A Pareto approach to resolve the conflict between information gain and experimental costs: Multiple-criteria design of carbon labeling experiments
Source: PLoS Comput Biol. 2018 Oct 31;14(10):e1006533. doi: 10.1371/journal.pcbi.1006533 (PMC6209137; doi:10.1371/journal.pcbi.1006533)
Supplement: S3 File — ZIP archive containing information criteria for flux space samples and Matlab scripts to evaluate variations. (ZIP) [file pcbi.1006533.s009.zip › Sensitivity/Sensitivity_3D_CNMR/Result1163CNMR.m]

function Results=Result1163CNMR()
Results{1,5}=[ 0.001000  0.001000  0.001000  0.001000  0.001000  0.001000  0.001000  1.970784  0.001000  10.000000 ];
Results{1,6}=[ 10.000000  10.000000  10.000000  10.000000  10.000000  10.000000  10.000000  10.000000  10.000000  10.000000  10.000000  10.000000  10.000000  10.000000  10.000000  10.000000  10.000000  10.000000  10.000000  10.000000  10.000000  10.000000  10.000000  10.000000  10.000000  10.000000  10.000000  10.000000  10.000000  10.000000  10.000000  10.000000  10.000000  10.000000  10.000000  10.000000  10.000000  10.000000  10.000000  10.000000  9.715525  10.000000  10.000000  10.000000  9.715525  10.000000  10.000000  10.000000  10.000000  10.000000 ];
Results{1,1}=[32834.682306, 30029.595641, 120.000000, 2445.086665, 974.986521, 240.000000];
Results{1,2}=[ 35331.556039  -27004.960885  -48039.695341  -17.200327  -12934.912509  -86.038141  58572.620793  62.032610  2887.222977  -74.591421  3776.609523  -20452.329608  517.343081  424.815822  21.631687  21414.122391  -8878.013825  40763.838476  -19541.628356  -31148.766007  37077.667153 ; -27004.960885  1600067.491513  563246.181250  535.374562  343073.700067  -60.709062  -578418.374078  85.005736  5442.280215  -0.475095  7231.196095  84783.502627  215.056127  580.468772  2236.084725  -559876.354073  31651.426931  -343973.787371  249244.223718  107562.740098  -494504.853234 ; -48039.695341  563246.181250  922273.388489  -517.503229  -241103.182898  98.695146  -1008572.756704  66.479987  -2488.374079  127.040317  -4085.535055  179208.131411  -242.225482  163.325849  -90.316731  -904730.589184  220169.830299  -601954.675018  357022.947128  474240.100726  -813549.523116 ; -17.200327  535.374562  -517.503229  7.281158  2163.778067  -0.081652  607.423055  0.089991  9.992924  -0.049832  13.660603  274.687870  0.082494  0.169955  1.760205  706.067654  -21.206312  207.837182  -478.214344  -481.872050  646.410313 ; -12934.912509  343073.700067  -241103.182898  2163.778067  1280378.122469  -25.300523  287666.554096  62.268370  6441.835587  -4.978640  8758.099719  166495.595896  57.178335  122.250487  998.544186  349262.779922  4414.687260  83221.975706  -251123.274101  -248153.345949  322094.693160 ; -86.038141  -60.709062  98.695146  -0.081652  -25.300523  3.341691  -178.618803  -1.249700  127.410443  6.101773  164.291385  24.217862  -1.661320  -2.929996  1.048119  -13.856293  5.269572  -64.685905  38.400307  123.030271  -134.482811 ; 58572.620793  -578418.374078  -1008572.756704  607.423055  287666.554096  -178.618803  1108555.795943  -44.103836  2635.175227  -192.117065  4239.524263  -199542.455570  391.846061  -11.593411  130.140375  982658.952375  -240854.129535  659873.721455  -388567.973988  -535161.975953  895667.011995 ; 62.032610  85.005736  66.479987  0.089991  62.268370  -1.249700  -44.103836  7.808767  -114.802271  -3.627755  -74.095630  47.769542  0.181311  -0.380632  -2.278375  -127.665408  59.459882  -61.972642  0.840640  8.567581  0.913774 ; 2887.222977  5442.280215  -2488.374079  9.992924  6441.835587  127.410443  2635.175227  -114.802271  9403.946088  345.108782  11057.437706  -106.870903  36.069699  15.577040  -0.714239  502.782369  51.815842  1803.756728  -1810.293603  -4616.109824  3075.454521 ; -74.591421  -0.475095  127.040317  -0.049832  -4.978640  6.101773  -192.117065  -3.627755  345.108782  54.788664  361.156800  37.529828  -1.557454  -2.592487  0.972531  -60.858971  18.738766  -92.054753  49.531613  8.447286  -136.167835 ; 3776.609523  7231.196095  -4085.535055  13.660603  8758.099719  164.291385  4239.524263  -74.095630  11057.437706  361.156800  13951.035849  -461.860244  51.125629  26.525524  11.606076  1607.594813  -328.416826  3041.540836  -2648.807853  -6160.302154  4466.236507 ; -20452.329608  84783.502627  179208.131411  274.687870  166495.595896  24.217862  -199542.455570  47.769542  -106.870903  37.529828  -461.860244  190161.051719  -257.121766  58.823749  -234.135077  -105297.455197  69770.772035  -169066.972360  -40709.809245  111734.174931  -126238.192632 ; 517.343081  215.056127  -242.225482  0.082494  57.178335  -1.661320  391.846061  0.181311  36.069699  -1.557454  51.125629  -257.121766  252.519699  35.220980  9.215763  -368.738730  178.963748  223.211229  16.913258  -273.627783  4.955255 ; 424.815822  580.468772  163.325849  0.169955  122.250487  -2.929996  -11.593411  -0.380632  15.577040  -2.592487  26.525524  58.823749  35.220980  93.207993  -2.705258  -668.491059  120.158434  -148.055840  82.524355  -165.559228  -18.375905 ; 21.631687  2236.084725  -90.316731  1.760205  998.544186  1.048119  130.140375  -2.278375  -0.714239  0.972531  11.606076  -234.135077  9.215763  -2.705258  27.627396  209.414755  -398.068113  260.011561  11.683014  -323.971542  -266.248600 ; 21414.122391  -559876.354073  -904730.589184  706.067654  349262.779922  -13.856293  982658.952375  -127.665408  502.782369  -60.858971  1607.594813  -105297.455197  -368.738730  -668.491059  209.414755  937591.817130  -208560.953088  565408.743291  -397441.258406  -449633.177468  808050.989921 ; -8878.013825  31651.426931  220169.830299  -21.206312  4414.687260  5.269572  -240854.129535  59.459882  51.815842  18.738766  -328.416826  69770.772035  178.963748  120.158434  -398.068113  -208560.953088  75485.600993  -155057.954339  63437.048310  121426.472394  -180722.162048 ; 40763.838476  -343973.787371  -601954.675018  207.837182  83221.975706  -64.685905  659873.721455  -61.972642  1803.756728  -92.054753  3041.540836  -169066.972360  223.211229  -148.055840  260.011561  565408.743291  -155057.954339  412830.450614  -198631.632948  -315817.168127  515405.000305 ; -19541.628356  249244.223718  357022.947128  -478.214344  -251123.274101  38.400307  -388567.973988  0.840640  -1810.293603  49.531613  -2648.807853  -40709.809245  16.913258  82.524355  11.683014  -397441.258406  63437.048310  -198631.632948  220983.438985  168052.055097  -333959.927207 ; -31148.766007  107562.740098  474240.100726  -481.872050  -248153.345949  123.030271  -535161.975953  8.567581  -4616.109824  8.447286  -6160.302154  111734.174931  -273.627783  -165.559228  -323.971542  -449633.177468  121426.472394  -315817.168127  168052.055097  331595.439434  -446346.695866 ; 37077.667153  -494504.853234  -813549.523116  646.410313  322094.693160  -134.482811  895667.011995  0.913774  3075.454521  -136.167835  4466.236507  -126238.192632  4.955255  -18.375905  -266.248600  808050.989921  -180722.162048  515405.000305  -333959.927207  -446346.695866  753039.626887 ;];
Results{1,4}={};
Results{1,3}=[0.000000,-964.907649,32834.682306,-375814.063691,-0.097838];
