# Supplementary material for: A Pareto approach to resolve the conflict between information gain and experimental costs: Multiple-criteria design of carbon labeling experiments
Source: PLoS Comput Biol. 2018 Oct 31;14(10):e1006533. doi: 10.1371/journal.pcbi.1006533 (PMC6209137; doi:10.1371/journal.pcbi.1006533)
Supplement: S3 File — ZIP archive containing information criteria for flux space samples and Matlab scripts to evaluate variations. (ZIP) [file pcbi.1006533.s009.zip › Sensitivity/Sensitivity_3D_CNMR/Result1164CNMR.m]

function Results=Result1164CNMR()
Results{1,5}=[ 0.001000  0.001000  0.001000  0.001000  0.001000  0.001000  0.001000  1.970784  0.001000  10.000000 ];
Results{1,6}=[ 10.000000  10.000000  10.000000  10.000000  10.000000  10.000000  10.000000  10.000000  10.000000  10.000000  10.000000  10.000000  10.000000  10.000000  10.000000  10.000000  10.000000  10.000000  10.000000  10.000000  10.000000  10.000000  10.000000  10.000000  10.000000  10.000000  10.000000  10.000000  10.000000  10.000000  10.000000  10.000000  10.000000  10.000000  10.000000  10.000000  10.000000  10.000000  10.000000  10.000000  9.715525  10.000000  10.000000  10.000000  9.715525  10.000000  10.000000  10.000000  10.000000  10.000000 ];
Results{1,1}=[32834.682306, 30029.595641, 120.000000, 2445.086665, 974.986521, 240.000000];
Results{1,2}=[ 50735.056778  -29170.785643  -52924.624874  -23.289268  -24969.081200  -297.648344  63420.106082  504.177834  1098.217884  275.769726  2679.495187  -24997.679136  662.867935  557.786118  -34.634403  16569.143359  -8593.600626  47672.154952  -22471.657999  -36367.137789  42576.349775 ; -29170.785643  1570008.965058  425676.329194  580.421514  570597.680426  -197.309193  -433522.791961  517.707966  1885.000560  625.890033  4905.933261  92502.674486  259.403093  658.112486  1761.450636  -408234.232959  26656.054187  -270099.530962  171802.439405  55668.096166  -363872.709035 ; -52924.624874  425676.329194  1152582.887711  -767.855074  -694471.283237  353.374611  -1270327.978327  -540.542119  -1497.307466  -339.894912  -3819.109167  191350.033154  -226.820828  134.433920  -466.516640  -1163168.247857  240349.288284  -731402.221509  488532.369968  664799.036787  -1093068.439058 ; -23.289268  580.421514  -767.855074  5.669844  3395.455614  -0.144390  881.113345  1.247766  3.596028  1.189172  8.950992  302.190544  0.077071  0.161536  1.634759  995.302360  -14.855935  334.818247  -634.900578  -649.749874  935.355354 ; -24969.081200  570597.680426  -694471.283237  3395.455614  3358106.729824  -156.783732  801031.580474  1306.709501  3679.265729  1205.737982  9088.373523  302258.020385  78.249397  171.720198  1508.970485  913655.188249  7002.376988  291349.711879  -595021.791018  -606368.732647  867196.393101 ; -297.648344  -197.309193  353.374611  -0.144390  -156.783732  15.225599  -571.730696  7.380970  16.866287  10.829086  73.180353  74.269308  -4.570756  -8.322482  3.273716  -80.785005  15.495251  -229.593698  151.778412  433.220772  -507.066762 ; 63420.106082  -433522.791961  -1270327.978327  881.113345  801031.580474  -571.730696  1404841.033727  604.108233  1671.326041  324.566078  3878.614416  -212847.026890  348.691544  -6.817142  528.841393  1276749.722373  -263789.031184  806932.991014  -537620.309599  -747978.032165  1211838.354716 ; 504.177834  517.707966  -540.542119  1.247766  1306.709501  7.380970  604.108233  44.293552  54.014424  20.306671  204.995084  6.179274  5.956048  4.125060  -2.933914  205.668263  37.404812  354.654126  -378.423894  -621.965379  693.654228 ; 1098.217884  1885.000560  -1497.307466  3.596028  3679.265729  16.866287  1671.326041  54.014424  195.709746  85.162042  458.852338  -67.725603  12.816656  7.263997  0.286560  844.949586  -68.848224  1020.295918  -968.369722  -1782.007444  1741.716094 ; 275.769726  625.890033  -339.894912  1.189172  1205.737982  10.829086  324.566078  20.306671  85.162042  41.248256  170.112370  23.505240  2.595524  -0.314859  0.710824  197.475442  -2.787928  226.208580  -258.635328  -476.875740  404.759767 ; 2679.495187  4905.933261  -3819.109167  8.950992  9088.373523  73.180353  3878.614416  204.995084  458.852338  170.112370  1686.523517  -199.947074  30.814354  18.014020  1.113927  2259.866186  -260.627287  2613.535841  -2433.463920  -4106.489039  4353.048680 ; -24997.679136  92502.674486  191350.033154  302.190544  302258.020385  74.269308  -212847.026890  6.179274  -67.725603  23.505240  -199.947074  205694.922509  -259.903792  54.384697  -204.581967  -113439.828533  72368.641368  -180313.586315  -39978.439653  119454.334100  -141170.212627 ; 662.867935  259.403093  -226.820828  0.077071  78.249397  -4.570756  348.691544  5.956048  12.816656  2.595524  30.814354  -259.903792  246.314888  28.045769  6.084382  -454.562596  169.980033  248.770650  -3.426518  -270.874808  6.264644 ; 557.786118  658.112486  134.433920  0.161536  171.720198  -8.322482  -6.817142  4.125060  7.263997  -0.314859  18.014020  54.384697  28.045769  79.049567  -4.231735  -699.546546  118.448249  -98.744029  38.021441  -180.528240  41.404935 ; -34.634403  1761.450636  -466.516640  1.634759  1508.970485  3.273716  528.841393  -2.933914  0.286560  0.710824  1.113927  -204.581967  6.084382  -4.231735  21.629267  662.516422  -338.857365  434.886871  -202.818810  -463.551302  143.829932 ; 16569.143359  -408234.232959  -1163168.247857  995.302360  913655.188249  -80.785005  1276749.722373  205.668263  844.949586  197.475442  2259.866186  -113439.828533  -454.562596  -699.546546  662.516422  1233742.692418  -233141.791426  708150.397151  -544215.299334  -659796.507628  1116298.133835 ; -8593.600626  26656.054187  240349.288284  -14.855935  7002.376988  15.495251  -263789.031184  37.404812  -68.848224  -2.787928  -260.627287  72368.641368  169.980033  118.448249  -338.857365  -233141.791426  71414.364435  -164830.551766  77506.561071  137604.920726  -211752.874912 ; 47672.154952  -270099.530962  -731402.221509  334.818247  291349.711879  -229.593698  806932.991014  354.654126  1020.295918  226.208580  2613.535841  -180313.586315  248.770650  -98.744029  434.886871  708150.397151  -164830.551766  487047.964192  -272298.410356  -423441.614460  674453.025144 ; -22471.657999  171802.439405  488532.369968  -634.900578  -595021.791018  151.778412  -537620.309599  -378.423894  -968.369722  -258.635328  -2433.463920  -39978.439653  -3.426518  38.021441  -202.818810  -544215.299334  77506.561071  -272298.410356  296027.676652  274637.295303  -486927.550105 ; -36367.137789  55668.096166  664799.036787  -649.749874  -606368.732647  433.220772  -747978.032165  -621.965379  -1782.007444  -476.875740  -4106.489039  119454.334100  -270.874808  -180.528240  -463.551302  -659796.507628  137604.920726  -423441.614460  274637.295303  472030.379440  -666549.922598 ; 42576.349775  -363872.709035  -1093068.439058  935.355354  867196.393101  -507.066762  1211838.354716  693.654228  1741.716094  404.759767  4353.048680  -141170.212627  6.264644  41.404935  143.829932  1116298.133835  -211752.874912  674453.025144  -486927.550105  -666549.922598  1079265.873348 ;];
Results{1,4}={};
Results{1,3}=[0.000000,-800.801119,32834.682306,-542087.343349,-0.143436];
