# Supplementary material for: A Pareto approach to resolve the conflict between information gain and experimental costs: Multiple-criteria design of carbon labeling experiments
Source: PLoS Comput Biol. 2018 Oct 31;14(10):e1006533. doi: 10.1371/journal.pcbi.1006533 (PMC6209137; doi:10.1371/journal.pcbi.1006533)
Supplement: S3 File — ZIP archive containing information criteria for flux space samples and Matlab scripts to evaluate variations. (ZIP) [file pcbi.1006533.s009.zip › Sensitivity/Sensitivity_3D_CNMR/Result1165CNMR.m]

function Results=Result1165CNMR()
Results{1,5}=[ 0.001000  0.001000  0.001000  0.001000  0.001000  0.001000  0.001000  1.970784  0.001000  10.000000 ];
Results{1,6}=[ 10.000000  10.000000  10.000000  10.000000  10.000000  10.000000  10.000000  10.000000  10.000000  10.000000  10.000000  10.000000  10.000000  10.000000  10.000000  10.000000  10.000000  10.000000  10.000000  10.000000  10.000000  10.000000  10.000000  10.000000  10.000000  10.000000  10.000000  10.000000  10.000000  10.000000  10.000000  10.000000  10.000000  10.000000  10.000000  10.000000  10.000000  10.000000  10.000000  10.000000  9.715525  10.000000  10.000000  10.000000  9.715525  10.000000  10.000000  10.000000  10.000000  10.000000 ];
Results{1,1}=[32834.682306, 30029.595641, 120.000000, 2445.086665, 974.986521, 240.000000];
Results{1,2}=[ 44557.043797  -39488.105637  -59663.676533  -56.144404  -14830.970644  -318.642596  69980.698361  701.257944  935.568259  293.291368  2350.103292  -21558.583514  1898.558406  298.696081  -123.007649  28160.179107  -6407.982167  48449.757222  -26929.524272  -32115.895804  47738.591603 ; -39488.105637  1410342.534943  857154.934178  1039.064341  255842.883550  -23.565705  -887095.405231  230.038640  725.801072  325.256373  1992.304232  73733.709757  712.318739  537.033137  3279.731105  -877407.014524  26254.885019  -501311.474730  422194.035098  164145.879422  -760928.020319 ; -59663.676533  857154.934178  1158087.158707  -1151.365560  -204976.541392  366.562770  -1247949.725368  -593.991247  -885.072366  -220.468562  -2306.979069  167632.146542  -532.134962  266.732328  1229.052148  -1171175.184332  193375.292841  -719875.502983  516683.384659  491161.270883  -1050494.435866 ; -56.144404  1039.064341  -1151.365560  46.744460  3845.914664  -0.566370  1359.678646  3.067777  5.868311  2.166718  15.320838  494.414227  0.894597  0.551789  4.863018  1536.888597  -63.768153  494.171777  -980.243301  -1164.315522  1475.740180 ; -14830.970644  255842.883550  -204976.541392  3845.914664  885778.627405  -91.921202  246836.230791  756.744649  1450.173577  550.524117  3751.899270  107288.300944  200.876019  127.601511  1062.689291  284188.744181  1923.892720  80026.966666  -187880.845457  -234609.150493  283648.292699 ; -318.642596  -23.565705  366.562770  -0.566370  -91.921202  14.737954  -584.784972  10.538833  12.261144  8.544113  63.761051  98.755895  -17.392481  -6.853903  3.721449  -80.818849  14.891461  -251.492624  149.268111  378.978083  -433.760967 ; 69980.698361  -887095.405231  -1247949.725368  1359.678646  246836.230791  -584.784972  1350372.283679  674.342737  1031.513235  228.714058  2297.532122  -186710.424949  967.606374  -169.599771  -1241.209201  1255214.360038  -211425.274997  778499.603101  -553023.096360  -548437.483118  1137531.612589 ; 701.257944  230.038640  -593.991247  3.067777  756.744649  10.538833  674.342737  94.152180  67.080306  28.838140  279.283745  -61.398307  30.060947  2.594560  -5.107215  79.159074  97.721064  423.584416  -389.079727  -661.995550  691.530374 ; 935.568259  725.801072  -885.072366  5.868311  1450.173577  12.261144  1031.513235  67.080306  154.956013  75.936842  355.216639  -131.962091  40.262340  2.556968  -0.685825  252.341724  20.428948  666.017810  -558.636124  -1191.816146  987.152831 ; 293.291368  325.256373  -220.468562  2.166718  550.524117  8.544113  228.714058  28.838140  75.936842  40.990913  141.149778  -16.668873  11.248590  -0.666928  0.397269  31.789345  21.578904  170.691110  -165.553955  -398.525842  262.860034 ; 2350.103292  1992.304232  -2306.979069  15.320838  3751.899270  63.761051  2297.532122  279.283745  355.216639  141.149778  1466.952880  -335.442707  99.686544  6.791658  -1.877796  749.288288  -19.938017  1736.711213  -1451.632506  -2723.114638  2529.292904 ; -21558.583514  73733.709757  167632.146542  494.414227  107288.300944  98.755895  -186710.424949  -61.398307  -131.962091  -16.668873  -335.442707  178671.358321  -942.135314  66.141257  -214.553824  -102137.788858  64668.185732  -157557.835817  -32089.511807  102139.338895  -121244.477494 ; 1898.558406  712.318739  -532.134962  0.894597  200.876019  -17.392481  967.606374  30.060947  40.262340  11.248590  99.686544  -942.135314  1839.555377  80.784194  39.688322  -1575.277691  792.609426  669.042715  208.501942  -812.010343  -340.346664 ; 298.696081  537.033137  266.732328  0.551789  127.601511  -6.853903  -169.599771  2.594560  2.556968  -0.666928  6.791658  66.141257  80.784194  65.119794  -4.990109  -621.194073  129.077108  -195.630501  122.718926  -83.937336  -148.422820 ; -123.007649  3279.731105  1229.052148  4.863018  1062.689291  3.721449  -1241.209201  -5.107215  -0.685825  0.397269  -1.877796  -214.553824  39.688322  -4.990109  35.430595  -1104.841790  -403.302007  -492.363624  729.845312  -64.358371  -1423.467977 ; 28160.179107  -877407.014524  -1171175.184332  1536.888597  284188.744181  -80.818849  1255214.360038  79.159074  252.341724  31.789345  749.288288  -102137.788858  -1575.277691  -621.194073  -1104.841790  1236207.488410  -188649.173589  702843.828307  -565704.848817  -479301.967278  1071880.656197 ; -6407.982167  26254.885019  193375.292841  -63.768153  1923.892720  14.891461  -211425.274997  97.721064  20.428948  21.578904  -19.938017  64668.185732  792.609426  129.077108  -403.302007  -188649.173589  71006.859492  -136284.316959  59179.412123  105501.332335  -161543.399638 ; 48449.757222  -501311.474730  -719875.502983  494.171777  80026.966666  -251.492624  778499.603101  423.584416  666.017810  170.691110  1736.711213  -157557.835817  669.042715  -195.630501  -492.363624  702843.828307  -136284.316959  468788.249200  -286995.944193  -317277.269642  637718.148998 ; -26929.524272  422194.035098  516683.384659  -980.243301  -187880.845457  149.268111  -553023.096360  -389.079727  -558.636124  -165.553955  -1451.632506  -32089.511807  208.501942  122.718926  729.845312  -565704.848817  59179.412123  -286995.944193  308389.754350  196035.690673  -485959.164034 ; -32115.895804  164145.879422  491161.270883  -1164.315522  -234609.150493  378.978083  -548437.483118  -661.995550  -1191.816146  -398.525842  -2723.114638  102139.338895  -812.010343  -83.937336  -64.358371  -479301.967278  105501.332335  -317277.269642  196035.690673  318748.125006  -475120.569582 ; 47738.591603  -760928.020319  -1050494.435866  1475.740180  283648.292699  -433.760967  1137531.612589  691.530374  987.152831  262.860034  2529.292904  -121244.477494  -340.346664  -148.422820  -1423.467977  1071880.656197  -161543.399638  637718.148998  -485959.164034  -475120.569582  987765.972492 ;];
Results{1,4}={};
Results{1,3}=[0.000000,-883.915479,32834.682306,-401070.195046,-0.118988];
