# Supplementary material for: A Pareto approach to resolve the conflict between information gain and experimental costs: Multiple-criteria design of carbon labeling experiments
Source: PLoS Comput Biol. 2018 Oct 31;14(10):e1006533. doi: 10.1371/journal.pcbi.1006533 (PMC6209137; doi:10.1371/journal.pcbi.1006533)
Supplement: S3 File — ZIP archive containing information criteria for flux space samples and Matlab scripts to evaluate variations. (ZIP) [file pcbi.1006533.s009.zip › Sensitivity/Sensitivity_3D_CNMR/Result1166CNMR.m]

function Results=Result1166CNMR()
Results{1,5}=[ 0.001000  0.001000  0.001000  0.001000  0.001000  0.001000  0.001000  1.970784  0.001000  10.000000 ];
Results{1,6}=[ 10.000000  10.000000  10.000000  10.000000  10.000000  10.000000  10.000000  10.000000  10.000000  10.000000  10.000000  10.000000  10.000000  10.000000  10.000000  10.000000  10.000000  10.000000  10.000000  10.000000  10.000000  10.000000  10.000000  10.000000  10.000000  10.000000  10.000000  10.000000  10.000000  10.000000  10.000000  10.000000  10.000000  10.000000  10.000000  10.000000  10.000000  10.000000  10.000000  10.000000  9.715525  10.000000  10.000000  10.000000  9.715525  10.000000  10.000000  10.000000  10.000000  10.000000 ];
Results{1,1}=[32834.682306, 30029.595641, 120.000000, 2445.086665, 974.986521, 240.000000];
Results{1,2}=[ 36635.611377  -23500.256833  -37622.033089  -6.024627  -19165.965851  -178.425241  45835.227735  197.929175  1549.272702  66.352089  2637.172920  -22476.154567  264.568877  181.985351  60.981200  10121.513301  -10554.022983  36362.709262  -13948.953305  -24884.202228  24661.163189 ; -23500.256833  1048478.015858  292759.467816  173.933612  494282.598150  -116.511337  -296569.523563  276.173191  3193.628313  299.144825  5633.323488  102661.398612  142.039938  225.284917  1760.588405  -262784.807426  47521.247873  -202175.721085  89253.584071  33145.140285  -228350.356412 ; -37622.033089  292759.467816  788272.828148  -166.779792  -373968.504618  158.447444  -864974.160010  -59.644672  -1252.118058  -10.423418  -2406.911700  178752.953180  -107.685666  42.192733  -297.574780  -780873.367532  281296.022691  -530400.265063  292663.326571  431844.229225  -668046.116436 ; -6.024627  173.933612  -166.779792  0.481061  699.611906  -0.047552  193.810243  0.167855  1.667959  0.143087  2.858473  84.939421  0.016885  0.021541  0.562073  226.247270  -7.398477  67.659698  -151.608227  -150.133308  207.553951 ; -19165.965851  494282.598150  -373968.504618  699.611906  1858299.818471  -58.140647  438977.192862  437.785823  4607.015920  415.840250  7930.506143  238052.316084  58.475547  75.410317  1491.106752  530935.744190  5748.337079  134850.892457  -374128.812972  -360064.563757  489781.594249 ; -178.425241  -116.511337  158.447444  -0.047552  -58.140647  10.775814  -323.177333  3.049414  60.274507  12.584511  136.452395  35.293724  -1.762528  -2.241428  2.012685  8.031132  -9.289563  -103.919377  71.862030  238.166439  -242.229083 ; 45835.227735  -296569.523563  -864974.160010  193.810243  438977.192862  -323.177333  953880.175427  81.627238  1148.600902  -78.375498  1824.063770  -196750.817517  168.964267  3.182647  355.751755  852685.253795  -306112.290833  582313.768309  -321515.218409  -487750.461790  739836.445944 ; 197.929175  276.173191  -59.644672  0.167855  437.785823  3.049414  81.627238  17.193229  40.260451  4.805972  133.102399  63.766134  0.954169  0.319285  -2.347222  -78.295998  104.893025  23.310784  -110.621233  -170.087005  157.685546 ; 1549.272702  3193.628313  -1252.118058  1.667959  4607.015920  60.274507  1148.600902  40.260451  1141.761849  193.488419  2019.905264  143.894256  8.081916  2.234084  3.254786  363.685351  175.639451  887.963401  -1141.212981  -2207.647846  1559.412503 ; 66.352089  299.144825  -10.423418  0.143087  415.840250  12.584511  -78.375498  4.805972  193.488419  49.828824  283.653530  44.694957  -0.105194  -0.765899  0.989815  -8.573097  28.965760  3.352531  -59.327454  -159.659246  30.233128 ; 2637.172920  5633.323488  -2406.911700  2.858473  7930.506143  136.452395  1824.063770  133.102399  2019.905264  283.653530  4214.981132  117.871825  14.017111  4.381299  9.152810  937.991977  70.704207  1751.590168  -2022.108649  -3602.626498  2772.192827 ; -22476.154567  102661.398612  178752.953180  84.939421  238052.316084  35.293724  -196750.817517  63.766134  143.894256  44.694957  117.871825  222557.026645  -118.382716  16.457838  -153.807467  -95019.738421  109908.194392  -182322.695472  -62095.963503  102797.790106  -102062.719805 ; 264.568877  142.039938  -107.685666  0.016885  58.475547  -1.762528  168.964267  0.954169  8.081916  -0.105194  14.017111  -118.382716  71.189053  8.395796  4.087522  -192.739379  104.795140  104.624345  6.037585  -122.823428  7.162131 ; 181.985351  225.284917  42.192733  0.021541  75.410317  -2.241428  3.182647  0.319285  2.234084  -0.765899  4.381299  16.457838  8.395796  12.958192  0.429646  -240.895990  57.100110  -36.932157  17.009646  -58.572213  7.226646 ; 60.981200  1760.588405  -297.574780  0.562073  1491.106752  2.012685  355.751755  -2.347222  3.254786  0.989815  9.152810  -153.807467  4.087522  0.429646  24.767133  428.762904  -451.781717  341.739517  -168.269135  -370.577275  -35.410959 ; 10121.513301  -262784.807426  -780873.367532  226.247270  530935.744190  8.031132  852685.253795  -78.295998  363.685351  -8.573097  937.991977  -95019.738421  -192.739379  -240.895990  428.762904  827606.338747  -264742.305367  495596.046577  -344306.475043  -419884.480444  679890.564087 ; -10554.022983  47521.247873  281296.022691  -7.398477  5748.337079  -9.289563  -306112.290833  104.893025  175.639451  28.965760  70.704207  109908.194392  104.795140  57.100110  -451.781717  -264742.305367  137903.362243  -207315.380756  69233.827473  149524.597217  -211571.554144 ; 36362.709262  -202175.721085  -530400.265063  67.659698  134850.892457  -103.919377  582313.768309  23.310784  887.963401  3.352531  1751.590168  -182322.695472  104.624345  -36.932157  341.739517  495596.046577  -207315.380756  380509.239711  -155910.080574  -290467.719628  427353.391043 ; -13948.953305  89253.584071  292663.326571  -151.608227  -374128.812972  71.862030  -321515.218409  -110.621233  -1141.212981  -59.327454  -2022.108649  -62095.963503  6.037585  17.009646  -168.269135  -344306.475043  69233.827473  -155910.080574  204108.429281  156561.825194  -279676.079337 ; -24884.202228  33145.140285  431844.229225  -150.133308  -360064.563757  238.166439  -487750.461790  -170.087005  -2207.647846  -159.659246  -3602.626498  102797.790106  -122.823428  -58.572213  -370.577275  -419884.480444  149524.597217  -290467.719628  156561.825194  316178.621152  -400032.491525 ; 24661.163189  -228350.356412  -668046.116436  207.553951  489781.594249  -242.229083  739836.445944  157.685546  1559.412503  30.233128  2772.192827  -102062.719805  7.162131  7.226646  -35.410959  679890.564087  -211571.554144  427353.391043  -279676.079337  -400032.491525  611894.984518 ;];
Results{1,4}={};
Results{1,3}=[0.000000,-701.454690,32834.682306,-351993.732756,-0.214819];
