# Supplementary material for: A Pareto approach to resolve the conflict between information gain and experimental costs: Multiple-criteria design of carbon labeling experiments
Source: PLoS Comput Biol. 2018 Oct 31;14(10):e1006533. doi: 10.1371/journal.pcbi.1006533 (PMC6209137; doi:10.1371/journal.pcbi.1006533)
Supplement: S3 File — ZIP archive containing information criteria for flux space samples and Matlab scripts to evaluate variations. (ZIP) [file pcbi.1006533.s009.zip › Sensitivity/Sensitivity_3D_CNMR/Result1167CNMR.m]

function Results=Result1167CNMR()
Results{1,5}=[ 0.001000  0.001000  0.001000  0.001000  0.001000  0.001000  0.001000  1.970784  0.001000  10.000000 ];
Results{1,6}=[ 10.000000  10.000000  10.000000  10.000000  10.000000  10.000000  10.000000  10.000000  10.000000  10.000000  10.000000  10.000000  10.000000  10.000000  10.000000  10.000000  10.000000  10.000000  10.000000  10.000000  10.000000  10.000000  10.000000  10.000000  10.000000  10.000000  10.000000  10.000000  10.000000  10.000000  10.000000  10.000000  10.000000  10.000000  10.000000  10.000000  10.000000  10.000000  10.000000  10.000000  9.715525  10.000000  10.000000  10.000000  9.715525  10.000000  10.000000  10.000000  10.000000  10.000000 ];
Results{1,1}=[32834.682306, 30029.595641, 120.000000, 2445.086665, 974.986521, 240.000000];
Results{1,2}=[ 34207.257171  -19163.346301  -42464.237573  -52.946849  -13061.521139  -214.237418  50941.817880  455.010833  669.037781  320.690927  2078.983601  -17928.422282  1282.074311  440.608617  50.433063  16136.294968  -5971.093227  36765.015222  -18250.585882  -29919.980245  33243.079962 ; -19163.346301  1399043.644339  332323.743354  1734.760430  364744.877358  -250.687287  -338605.990783  633.981903  1601.377230  892.328486  5235.251752  69413.699606  273.736293  563.971988  1506.557238  -319036.688875  17042.115090  -210458.297508  132673.792845  52313.748346  -289240.432625 ; -42464.237573  332323.743354  705148.287762  -1952.152985  -324071.345690  273.250820  -777828.030340  -451.891286  -837.292399  -359.969529  -2716.053106  99781.138216  -750.963473  116.248735  -461.834304  -689765.846952  124131.579296  -450604.787862  288120.539623  402292.677880  -645796.359722 ; -52.946849  1734.760430  -1952.152985  76.875364  8839.270275  -0.919028  2267.880176  4.745499  9.766796  5.328560  31.031051  1116.559015  0.518124  0.630751  5.355743  2685.719197  -33.424832  759.046049  -1864.011646  -1745.448511  2427.243662 ; -13061.521139  364744.877358  -324071.345690  8839.270275  1752128.107891  -127.166774  379486.779931  981.827648  2037.537800  1136.769979  6417.732948  211195.179819  108.860606  139.212009  985.171133  461051.375691  4025.060601  116205.553103  -329423.524703  -307192.180038  418946.145520 ; -214.237418  -250.687287  273.250820  -0.919028  -127.166774  14.034421  -466.428683  7.822348  14.728156  12.467240  64.197306  34.595028  -10.058123  -9.160498  3.105028  -54.235029  7.308316  -163.402094  122.711625  375.000742  -410.167072 ; 50941.817880  -338605.990783  -777828.030340  2267.880176  379486.779931  -466.428683  862297.128762  514.660428  924.857148  347.802388  2739.243316  -112366.708859  1055.177137  37.717591  516.610061  756038.589188  -136086.611532  497802.080974  -316795.528805  -457109.433879  718476.900525 ; 455.010833  633.981903  -451.891286  4.745499  981.827648  7.822348  514.660428  55.464007  46.059122  27.839880  218.176627  25.274932  15.868139  3.344644  -2.697194  118.406155  35.538179  288.325256  -342.631252  -585.766497  592.132655 ; 669.037781  1601.377230  -837.292399  9.766796  2037.537800  14.728156  924.857148  46.059122  129.941445  84.341224  315.616538  3.024863  24.084714  4.076235  2.486792  408.656068  -32.052653  567.856141  -589.454131  -1154.313285  965.562904 ; 320.690927  892.328486  -359.969529  5.328560  1136.769979  12.467240  347.802388  27.839880  84.341224  55.957412  194.833544  28.595628  10.121236  -0.822779  1.793204  170.711523  -7.326901  242.973554  -286.692865  -551.893251  420.591345 ; 2078.983601  5235.251752  -2716.053106  31.031051  6417.732948  64.197306  2739.243316  218.176627  315.616538  194.833544  1599.205520  13.205365  73.987969  14.025372  6.827702  1417.346281  -156.965438  1847.120395  -1893.847436  -3208.712101  3052.834851 ; -17928.422282  69413.699606  99781.138216  1116.559015  211195.179819  34.595028  -112366.708859  25.274932  3.024863  28.595628  13.205365  165547.703001  -685.992979  46.824290  -220.699378  -25999.179989  33154.169832  -113880.237197  -67122.358809  69424.257538  -60915.171704 ; 1282.074311  273.736293  -750.963473  0.518124  108.860606  -10.058123  1055.177137  15.868139  24.084714  10.121236  73.987969  -685.992979  1083.032495  81.984720  30.795272  -702.951596  333.749799  686.920054  -78.372031  -730.393022  112.142511 ; 440.608617  563.971988  116.248735  0.630751  139.212009  -9.160498  37.717591  3.344644  4.076235  -0.822779  14.025372  46.824290  81.984720  134.506889  -6.499072  -655.724143  77.381300  -119.645576  60.403425  -208.463695  44.284913 ; 50.433063  1506.557238  -461.834304  5.355743  985.171133  3.105028  516.610061  -2.697194  2.486792  1.793204  6.827702  -220.699378  30.795272  -6.499072  27.722714  593.448083  -266.277293  461.255199  -201.329198  -382.634698  60.715619 ; 16136.294968  -319036.688875  -689765.846952  2685.719197  461051.375691  -54.235029  756038.589188  118.406155  408.656068  170.711523  1417.346281  -25999.179989  -702.951596  -655.724143  593.448083  726308.272639  -116189.052987  415446.229790  -330106.316132  -380642.171835  641962.942880 ; -5971.093227  17042.115090  124131.579296  -33.424832  4025.060601  7.308316  -136086.611532  35.538179  -32.052653  -7.326901  -156.965438  33154.169832  333.749799  77.381300  -266.277293  -116189.052987  30578.409161  -85599.117669  37443.511069  70003.115867  -104638.592420 ; 36765.015222  -210458.297508  -450604.787862  759.046049  116205.553103  -163.402094  497802.080974  288.325256  567.856141  242.973554  1847.120395  -113880.237197  686.920054  -119.645576  461.255199  415446.229790  -85599.117669  306839.448315  -151066.760095  -259612.408019  397594.664724 ; -18250.585882  132673.792845  288120.539623  -1864.011646  -329423.524703  122.711625  -316795.528805  -342.631252  -589.454131  -286.692865  -1893.847436  -67122.358809  -78.372031  60.403425  -201.329198  -330106.316132  37443.511069  -151066.760095  200101.984270  154943.157999  -282262.479641 ; -29919.980245  52313.748346  402292.677880  -1745.448511  -307192.180038  375.000742  -457109.433879  -585.766497  -1154.313285  -551.893251  -3208.712101  69424.257538  -730.393022  -208.463695  -382.634698  -380642.171835  70003.115867  -259612.408019  154943.157999  307062.561944  -399281.896194 ; 33243.079962  -289240.432625  -645796.359722  2427.243662  418946.145520  -410.167072  718476.900525  592.132655  965.562904  420.591345  3052.834851  -60915.171704  112.142511  44.284913  60.715619  641962.942880  -104638.592420  397594.664724  -282262.479641  -399281.896194  627772.556778 ;];
Results{1,4}={};
Results{1,3}=[0.000000,-874.583437,32834.682306,-339057.719157,-0.020052];
