# Supplementary material for: A Pareto approach to resolve the conflict between information gain and experimental costs: Multiple-criteria design of carbon labeling experiments
Source: PLoS Comput Biol. 2018 Oct 31;14(10):e1006533. doi: 10.1371/journal.pcbi.1006533 (PMC6209137; doi:10.1371/journal.pcbi.1006533)
Supplement: S3 File — ZIP archive containing information criteria for flux space samples and Matlab scripts to evaluate variations. (ZIP) [file pcbi.1006533.s009.zip › Sensitivity/Sensitivity_3D_CNMR/Result1168CNMR.m]

function Results=Result1168CNMR()
Results{1,5}=[ 0.001000  0.001000  0.001000  0.001000  0.001000  0.001000  0.001000  1.970784  0.001000  10.000000 ];
Results{1,6}=[ 10.000000  10.000000  10.000000  10.000000  10.000000  10.000000  10.000000  10.000000  10.000000  10.000000  10.000000  10.000000  10.000000  10.000000  10.000000  10.000000  10.000000  10.000000  10.000000  10.000000  10.000000  10.000000  10.000000  10.000000  10.000000  10.000000  10.000000  10.000000  10.000000  10.000000  10.000000  10.000000  10.000000  10.000000  10.000000  10.000000  10.000000  10.000000  10.000000  10.000000  9.715525  10.000000  10.000000  10.000000  9.715525  10.000000  10.000000  10.000000  10.000000  10.000000 ];
Results{1,1}=[32834.682306, 30029.595641, 120.000000, 2445.086665, 974.986521, 240.000000];
Results{1,2}=[ 48020.694113  -22867.259281  -46747.466770  -16.457532  -18844.530892  -183.821027  58674.602941  153.917509  2838.803994  -31.242053  3702.914837  -19532.468364  1480.655632  947.405555  -52.115588  12978.994678  -4667.542003  41922.896559  -22328.680473  -35056.367340  38693.772673 ; -22867.259281  2336525.521177  340838.021703  726.247727  544140.271384  -247.116435  -338519.524432  212.064145  7317.211776  54.911355  10313.121942  39171.120488  253.163362  1190.054008  1610.944835  -341730.074615  10590.714564  -205906.097212  162762.150376  34330.315663  -304793.155159 ; -46747.466770  340838.021703  613278.309794  -996.542473  -498343.176733  234.794106  -683296.389294  -81.531717  -3554.782686  65.529170  -5148.105413  100459.974191  -890.452824  155.395576  -471.705641  -600169.077923  76046.878578  -390487.557392  260192.358451  366516.992263  -594819.275264 ; -16.457532  726.247727  -996.542473  19.950805  4813.551883  -0.631612  1161.573083  0.460934  18.007151  0.046167  25.611206  123.965024  0.150703  0.426076  2.032282  1159.448104  -16.332413  510.956064  -629.622297  -826.097452  1166.277121 ; -18844.530892  544140.271384  -498343.176733  4813.551883  3110576.424326  -247.022703  584278.090233  377.920522  10888.176843  97.750321  14921.588071  83768.961382  128.305968  373.503690  1229.900129  596840.655458  3841.882796  245333.354509  -330637.515783  -434595.701823  598825.596574 ; -183.821027  -247.116435  234.794106  -0.631612  -247.022703  9.088523  -407.795656  0.826825  105.157003  8.493917  176.083953  34.003300  -6.445394  -11.316219  1.999696  -70.898223  8.855432  -148.929451  112.052074  296.359971  -327.023936 ; 58674.602941  -338519.524432  -683296.389294  1161.573083  584278.090233  -407.795656  766913.535798  119.506376  3634.890247  -139.243288  4823.690258  -116205.010544  1258.132424  213.065573  507.763773  661179.207511  -83820.845086  436673.018394  -287702.702560  -422803.861301  668739.904484 ; 153.917509  212.064145  -81.531717  0.460934  377.920522  0.826825  119.506376  10.898800  4.071416  0.006245  72.236753  18.065847  3.098627  -0.598703  -2.379957  -47.389989  24.053366  43.560844  -71.039522  -136.743459  156.126415 ; 2838.803994  7317.211776  -3554.782686  18.007151  10888.176843  105.157003  3634.890247  4.071416  3535.312310  217.046359  4849.637303  -515.547469  83.571506  29.913240  -1.514211  1574.940904  -70.012431  2516.907706  -2050.664706  -4545.459499  4118.228525 ; -31.242053  54.911355  65.529170  0.046167  97.750321  8.493917  -139.243288  0.006245  217.046359  43.826754  252.832829  17.983423  -1.601263  -4.857641  0.903176  -36.512973  7.925379  -45.632727  24.126341  -34.293812  -76.195381 ; 3702.914837  10313.121942  -5148.105413  25.611206  14921.588071  176.083953  4823.690258  72.236753  4849.637303  252.832829  7437.566259  -859.513862  115.024115  52.409978  6.355828  2664.319274  -223.261606  3699.342033  -2869.086430  -6019.255482  5677.072571 ; -19532.468364  39171.120488  100459.974191  123.965024  83768.961382  34.003300  -116205.010544  18.065847  -515.547469  17.983423  -859.513862  135629.545481  -788.188682  49.169107  -275.233807  -43756.940895  19672.117244  -103751.772129  -38774.962689  82861.733737  -80610.593439 ; 1480.655632  253.163362  -890.452824  0.150703  128.305968  -6.445394  1258.132424  3.098627  83.571506  -1.601263  115.024115  -788.188682  1155.381550  100.811809  25.957229  -673.623718  261.994040  832.592491  -93.020366  -785.639769  182.002870 ; 947.405555  1190.054008  155.395576  0.426076  373.503690  -11.316219  213.065573  -0.598703  29.913240  -4.857641  52.409978  49.169107  100.811809  453.082107  -16.983651  -1174.526369  94.665607  -137.996572  66.023025  -459.278360  105.385165 ; -52.115588  1610.944835  -471.705641  2.032282  1229.900129  1.999696  507.763773  -2.379957  -1.514211  0.903176  6.355828  -275.233807  25.957229  -16.983651  26.049045  658.499945  -180.840893  456.024333  -158.877093  -328.761742  119.610477 ; 12978.994678  -341730.074615  -600169.077923  1159.448104  596840.655458  -70.898223  661179.207511  -47.389989  1574.940904  -36.512973  2664.319274  -43756.940895  -673.623718  -1174.526369  658.499945  634480.496143  -73056.036638  361104.477494  -288021.610407  -339870.546674  585433.496705 ; -4667.542003  10590.714564  76046.878578  -16.332413  3841.882796  8.855432  -83820.845086  24.053366  -70.012431  7.925379  -223.261606  19672.117244  261.994040  94.665607  -180.840893  -73056.036638  13961.989831  -51541.210578  26546.391934  44448.678342  -69103.422320 ; 41922.896559  -205906.097212  -390487.557392  510.956064  245333.354509  -148.929451  436673.018394  43.560844  2516.907706  -45.632727  3699.342033  -103751.772129  832.592491  -137.996572  456.024333  361104.477494  -51541.210578  264770.410749  -141703.773366  -238728.174837  367770.555322 ; -22328.680473  162762.150376  260192.358451  -629.622297  -330637.515783  112.052074  -287702.702560  -71.039522  -2050.664706  24.126341  -2869.086430  -38774.962689  -93.020366  66.023025  -158.877093  -288021.610407  26546.391934  -141703.773366  170421.441984  138477.826322  -259047.491081 ; -35056.367340  34330.315663  366516.992263  -826.097452  -434595.701823  296.359971  -422803.861301  -136.743459  -4545.459499  -34.293812  -6019.255482  82861.733737  -785.639769  -459.278360  -328.761742  -339870.546674  44448.678342  -238728.174837  138477.826322  294535.534901  -384551.520235 ; 38693.772673  -304793.155159  -594819.275264  1166.277121  598825.596574  -327.023936  668739.904484  156.126415  4118.228525  -76.195381  5677.072571  -80610.593439  182.002870  105.385165  119.610477  585433.496705  -69103.422320  367770.555322  -259047.491081  -384551.520235  607859.229578 ;];
Results{1,4}={};
Results{1,3}=[0.000000,-1220.994575,32834.682306,-429031.632859,-0.747191];
