# Supplementary material for: A Pareto approach to resolve the conflict between information gain and experimental costs: Multiple-criteria design of carbon labeling experiments
Source: PLoS Comput Biol. 2018 Oct 31;14(10):e1006533. doi: 10.1371/journal.pcbi.1006533 (PMC6209137; doi:10.1371/journal.pcbi.1006533)
Supplement: S3 File — ZIP archive containing information criteria for flux space samples and Matlab scripts to evaluate variations. (ZIP) [file pcbi.1006533.s009.zip › Sensitivity/Sensitivity_3D_CNMR/Result1169CNMR.m]

function Results=Result1169CNMR()
Results{1,5}=[ 0.001000  0.001000  0.001000  0.001000  0.001000  0.001000  0.001000  1.970784  0.001000  10.000000 ];
Results{1,6}=[ 10.000000  10.000000  10.000000  10.000000  10.000000  10.000000  10.000000  10.000000  10.000000  10.000000  10.000000  10.000000  10.000000  10.000000  10.000000  10.000000  10.000000  10.000000  10.000000  10.000000  10.000000  10.000000  10.000000  10.000000  10.000000  10.000000  10.000000  10.000000  10.000000  10.000000  10.000000  10.000000  10.000000  10.000000  10.000000  10.000000  10.000000  10.000000  10.000000  10.000000  9.715525  10.000000  10.000000  10.000000  9.715525  10.000000  10.000000  10.000000  10.000000  10.000000 ];
Results{1,1}=[32834.682306, 30029.595641, 120.000000, 2445.086665, 974.986521, 240.000000];
Results{1,2}=[ 37879.176394  -12432.289582  -30760.423312  -29.573500  -15409.682139  -249.391903  38790.821905  527.425912  956.002463  201.295398  2133.680293  -18716.845223  1507.643273  528.526625  -2.593569  2961.179685  -6820.678366  31386.110020  -13361.693792  -24147.884550  20516.132333 ; -12432.289582  1069686.746880  101285.557241  1376.924234  557642.798143  -375.132564  -95520.212265  926.816330  2699.915790  671.359492  6370.335179  59989.004031  268.383754  534.569102  799.728205  -81878.941110  39447.895678  -82729.433967  14369.061095  -4235.095673  -67839.831614 ; -30760.423312  101285.557241  662232.264453  -1922.317137  -459345.017771  281.150506  -733924.408910  -480.411725  -1191.470854  -237.916501  -2795.579753  155292.102846  -572.092386  88.107512  -655.956472  -653757.871296  214899.586643  -445295.475705  242733.525827  398402.766344  -582580.712126 ; -29.573500  1376.924234  -1922.317137  46.410430  7957.392050  -2.152501  2226.913407  5.278794  13.288455  3.087447  30.753407  477.399164  0.305766  0.403600  3.516635  2344.311198  -45.223132  919.716610  -1390.106891  -1582.959812  2287.054084 ; -15409.682139  557642.798143  -459345.017771  7957.392050  2547114.400078  -380.576582  534943.824105  1655.240107  4006.956486  992.069198  9154.302061  146342.429262  177.052562  231.422334  1178.997050  579379.407445  10478.233397  206697.499881  -355003.287559  -396543.082866  562301.642096 ; -249.391903  -375.132564  281.150506  -2.152501  -380.576582  15.756715  -488.407688  7.918726  15.493601  7.898556  63.130100  3.457370  -12.449764  -10.126071  3.079209  -61.974969  -13.759492  -163.095459  165.736786  417.534183  -435.852539 ; 38790.821905  -95520.212265  -733924.408910  2226.913407  534943.824105  -488.407688  817671.713555  555.372404  1356.349283  232.694307  2845.043065  -173369.058775  900.528569  92.330550  706.427978  719642.824135  -234423.511344  493780.707532  -268943.376979  -453411.944509  652285.881141 ; 527.425912  926.816330  -480.411725  5.278794  1655.240107  7.918726  555.372404  70.270774  69.517763  20.087339  245.956620  40.122523  19.659707  3.667338  -3.130416  116.819280  122.869025  307.728965  -387.603100  -637.262260  638.715775 ; 956.002463  2699.915790  -1191.470854  13.288455  4006.956486  15.493601  1356.349283  69.517763  219.305558  75.258864  459.291288  -50.696701  37.018146  6.283906  2.172187  600.660659  46.472045  820.251953  -821.749535  -1528.150240  1346.283660 ; 201.295398  671.359492  -237.916501  3.087447  992.069198  7.898556  232.694307  20.087339  75.258864  29.295252  126.736445  -2.316838  6.682109  -0.972444  1.046491  120.975261  16.790781  164.340518  -175.843956  -343.346378  266.656473 ; 2133.680293  6370.335179  -2795.579753  30.753407  9154.302061  63.130100  2845.043065  245.956620  459.291288  126.736445  1572.883903  -136.111401  81.829427  14.820850  4.934969  1510.443710  15.461196  1932.598765  -1899.028915  -3139.374772  3069.146368 ; -18716.845223  59989.004031  155292.102846  477.399164  146342.429262  3.457370  -173369.058775  40.122523  -50.696701  -2.316838  -136.111401  181516.901758  -779.382655  34.337191  -308.636284  -88794.913640  78677.958979  -153761.940058  -43979.123597  104460.458774  -102395.567291 ; 1507.643273  268.383754  -572.092386  0.305766  177.052562  -12.449764  900.528569  19.659707  37.018146  6.682109  81.829427  -779.382655  1286.512168  91.418119  33.358673  -1074.978981  795.291850  642.052327  40.168641  -620.300025  -176.402284 ; 528.526625  534.569102  88.107512  0.403600  231.422334  -10.126071  92.330550  3.667338  6.283906  -0.972444  14.820850  34.337191  91.418119  161.054718  -8.187143  -680.936664  133.023443  -86.067871  37.564801  -219.290028  42.708658 ; -2.593569  799.728205  -655.956472  3.516635  1178.997050  3.079209  706.427978  -3.130416  2.172187  1.046491  4.934969  -308.636284  33.358673  -8.187143  26.269369  822.460374  -396.702029  577.219934  -254.546448  -360.069007  243.955091 ; 2961.179685  -81878.941110  -653757.871296  2344.311198  579379.407445  -61.974969  719642.824135  116.819280  600.660659  120.975261  1510.443710  -88794.913640  -1074.978981  -680.936664  822.460374  692660.603114  -204862.116538  415511.930799  -280912.954606  -380068.527524  585719.302484 ; -6820.678366  39447.895678  214899.586643  -45.223132  10478.233397  -13.759492  -234423.511344  122.869025  46.472045  16.790781  15.461196  78677.958979  795.291850  133.023443  -396.702029  -204862.116538  92765.181536  -155517.078111  56966.000527  118188.063798  -170046.527538 ; 31386.110020  -82729.433967  -445295.475705  919.716610  206697.499881  -163.095459  493780.707532  307.728965  820.251953  164.340518  1932.598765  -153761.940058  642.052327  -86.067871  577.219934  415511.930799  -155517.078111  318697.985085  -131877.072190  -268492.996249  374635.295958 ; -13361.693792  14369.061095  242733.525827  -1390.106891  -355003.287559  165.736786  -268943.376979  -387.603100  -821.749535  -175.843956  -1899.028915  -43979.123597  40.168641  37.564801  -254.546448  -280912.954606  56966.000527  -131877.072190  163903.238334  138113.269980  -233609.403024 ; -24147.884550  -4235.095673  398402.766344  -1582.959812  -396543.082866  417.534183  -453411.944509  -637.262260  -1528.150240  -343.346378  -3139.374772  104460.458774  -620.300025  -219.290028  -360.069007  -380068.527524  118188.063798  -268492.996249  138113.269980  307683.666873  -383553.324328 ; 20516.132333  -67839.831614  -582580.712126  2287.054084  562301.642096  -435.852539  652285.881141  638.715775  1346.283660  266.656473  3069.146368  -102395.567291  -176.402284  42.708658  243.955091  585719.302484  -170046.527538  374635.295958  -233609.403024  -383553.324328  553192.400008 ;];
Results{1,4}={};
Results{1,3}=[0.000000,-1063.837878,32834.682306,-354687.239855,-0.210416];
