# Supplementary material for: A Pareto approach to resolve the conflict between information gain and experimental costs: Multiple-criteria design of carbon labeling experiments
Source: PLoS Comput Biol. 2018 Oct 31;14(10):e1006533. doi: 10.1371/journal.pcbi.1006533 (PMC6209137; doi:10.1371/journal.pcbi.1006533)
Supplement: S3 File — ZIP archive containing information criteria for flux space samples and Matlab scripts to evaluate variations. (ZIP) [file pcbi.1006533.s009.zip › Sensitivity/Sensitivity_3D_CNMR/Result116CNMR.m]

function Results=Result116CNMR()
Results{1,5}=[ 0.001000  0.001000  0.001000  0.001000  0.001000  0.001000  0.001000  1.970784  0.001000  10.000000 ];
Results{1,6}=[ 10.000000  10.000000  10.000000  10.000000  10.000000  10.000000  10.000000  10.000000  10.000000  10.000000  10.000000  10.000000  10.000000  10.000000  10.000000  10.000000  10.000000  10.000000  10.000000  10.000000  10.000000  10.000000  10.000000  10.000000  10.000000  10.000000  10.000000  10.000000  10.000000  10.000000  10.000000  10.000000  10.000000  10.000000  10.000000  10.000000  10.000000  10.000000  10.000000  10.000000  9.715525  10.000000  10.000000  10.000000  9.715525  10.000000  10.000000  10.000000  10.000000  10.000000 ];
Results{1,1}=[32834.682306, 30029.595641, 120.000000, 2445.086665, 974.986521, 240.000000];
Results{1,2}=[ 28777.637367  -10033.566456  -36509.633335  -52.626981  -11512.804064  -133.439766  45629.648815  129.887604  1918.373011  2.651761  2607.195404  -14142.442939  3718.668050  914.820769  5.047616  13714.693107  -4746.811034  31008.106940  -16209.624093  -28263.389925  29054.267176 ; -10033.566456  1951006.371488  89655.804889  3159.604127  488038.420831  -347.519824  -79568.191876  265.563682  7650.452128  131.579607  11365.440931  44738.809333  -404.122855  983.254369  771.707121  -73526.471798  23738.548453  -71253.104360  15275.693761  -570.978870  -71362.595010 ; -36509.633335  89655.804889  698072.666044  -5032.274198  -325766.666095  227.512413  -776662.053519  -42.911390  -3056.748511  27.039968  -4846.053462  147483.197154  -2091.050088  438.850960  -984.126089  -664658.301318  146740.968769  -463624.083607  243670.219879  423937.728749  -625214.099765 ; -52.626981  3159.604127  -5032.274198  502.148778  22247.790392  -5.009148  5915.057881  1.467762  84.805327  0.223049  132.626174  869.470399  0.739462  3.962447  9.526360  5944.580682  -108.155693  2525.902756  -3354.370655  -4223.752868  5897.471413 ; -11512.804064  488038.420831  -325766.666095  22247.790392  2439897.237854  -263.378639  387289.810664  262.884718  8442.972263  145.643561  12585.486756  87839.061501  115.441559  574.046223  924.759949  406886.398773  8783.029745  150530.111674  -242437.725013  -295062.350148  397088.604056 ; -133.439766  -347.519824  227.512413  -5.009148  -263.378639  9.620306  -400.585241  1.273222  91.547608  9.288488  163.822872  3.670057  -17.707378  -24.268155  2.356139  -92.023715  1.921039  -126.255179  118.828491  303.807026  -333.461379 ; 45629.648815  -79568.191876  -776662.053519  5915.057881  387289.810664  -400.585241  869365.642181  75.056004  3086.858239  -100.269542  4475.760800  -166399.747670  3055.191074  449.192460  1035.899388  733507.491683  -160697.221767  516253.955345  -270482.602854  -484321.683256  702359.534213 ; 129.887604  265.563682  -42.911390  1.467762  262.884718  1.273222  75.056004  11.492110  16.801200  0.747323  84.387543  41.169063  14.663009  -4.377396  -2.261123  -81.606153  45.690333  5.277096  -63.838447  -121.986724  131.057049 ; 1918.373011  7650.452128  -3056.748511  84.805327  8442.972263  91.547608  3086.858239  16.801200  2670.670673  212.531638  3894.374342  -186.993002  281.686233  66.655112  4.235826  1605.621173  34.495228  1965.517826  -1853.943488  -3784.466033  3468.849692 ; 2.651761  131.579607  27.039968  0.223049  145.643561  9.288488  -100.269542  0.747323  212.531638  43.129252  260.158073  8.684319  1.402310  -10.992030  1.270821  -23.545980  8.887422  -17.980234  2.969022  -68.725740  -34.704369 ; 2607.195404  11365.440931  -4846.053462  132.626174  12585.486756  163.822872  4475.760800  84.387543  3894.374342  260.158073  6372.084800  -449.831821  396.814212  134.769760  13.396590  2984.128102  -138.365804  3196.927673  -2792.216013  -5305.917132  5160.024854 ; -14142.442939  44738.809333  147483.197154  869.470399  87839.061501  3.670057  -166399.747670  41.169063  -186.993002  8.684319  -449.831821  150690.016573  -2255.816639  113.336005  -447.794814  -88450.870791  39785.536468  -137077.967245  -32002.802199  107249.459874  -112358.870557 ; 3718.668050  -404.122855  -2091.050088  0.739462  115.441559  -17.707378  3055.191074  14.663009  281.686233  1.402310  396.814212  -2255.816639  7962.950164  43.606928  182.441049  -1736.239672  1774.349395  2214.062900  -389.202893  -1987.008865  -325.760339 ; 914.820769  983.254369  438.850960  3.962447  574.046223  -24.268155  449.192460  -4.377396  66.655112  -10.992030  134.769760  113.336005  43.606928  2393.175004  -72.009241  -1516.109437  196.637079  -302.038312  141.196002  -916.108875  57.229234 ; 5.047616  771.707121  -984.126089  9.526360  924.759949  2.356139  1035.899388  -2.261123  4.235826  1.270821  13.396590  -447.794814  182.441049  -72.009241  38.833796  1151.188282  -316.934175  827.616424  -334.148957  -480.591942  431.901520 ; 13714.693107  -73526.471798  -664658.301318  5944.580682  406886.398773  -92.023715  733507.491683  -81.606153  1605.621173  -23.545980  2984.128102  -88450.870791  -1736.239672  -1516.109437  1151.188282  673717.710878  -138695.696325  423444.522952  -266415.027272  -386946.189785  598101.885854 ; -4746.811034  23738.548453  146740.968769  -108.155693  8783.029745  1.921039  -160697.221767  45.690333  34.495228  8.887422  -138.365804  39785.536468  1774.349395  196.637079  -316.934175  -138695.696325  37974.459160  -101076.755066  43141.370640  83253.855740  -124127.584763 ; 31008.106940  -71253.104360  -463624.083607  2525.902756  150530.111674  -126.255179  516253.955345  5.277096  1965.517826  -17.980234  3196.927673  -137077.967245  2214.062900  -302.038312  827.616424  423444.522952  -101076.755066  322744.480870  -136988.414811  -284158.546429  403578.827372 ; -16209.624093  15275.693761  243670.219879  -3354.370655  -242437.725013  118.828491  -270482.602854  -63.838447  -1853.943488  2.969022  -2792.216013  -32002.802199  -389.202893  141.196002  -334.148957  -266415.027272  43141.370640  -136988.414811  148354.123355  135617.943058  -228293.058184 ; -28263.389925  -570.978870  423937.728749  -4223.752868  -295062.350148  303.807026  -484321.683256  -121.986724  -3784.466033  -68.725740  -5305.917132  107249.459874  -1987.008865  -916.108875  -480.591942  -386946.189785  83253.855740  -284158.546429  135617.943058  324267.328009  -410470.415043 ; 29054.267176  -71362.595010  -625214.099765  5897.471413  397088.604056  -333.461379  702359.534213  131.057049  3468.849692  -34.704369  5160.024854  -112358.870557  -325.760339  57.229234  431.901520  598101.885854  -124127.584763  403578.827372  -228293.058184  -410470.415043  594311.235415 ;];
Results{1,4}={};
Results{1,3}=[0.000000,-1867.191105,32834.682306,-393294.429242,-1.270926];
