# Supplementary material for: A Pareto approach to resolve the conflict between information gain and experimental costs: Multiple-criteria design of carbon labeling experiments
Source: PLoS Comput Biol. 2018 Oct 31;14(10):e1006533. doi: 10.1371/journal.pcbi.1006533 (PMC6209137; doi:10.1371/journal.pcbi.1006533)
Supplement: S3 File — ZIP archive containing information criteria for flux space samples and Matlab scripts to evaluate variations. (ZIP) [file pcbi.1006533.s009.zip › Sensitivity/Sensitivity_3D_CNMR/Result1170CNMR.m]

function Results=Result1170CNMR()
Results{1,5}=[ 0.001000  0.001000  0.001000  0.001000  0.001000  0.001000  0.001000  1.970784  0.001000  10.000000 ];
Results{1,6}=[ 10.000000  10.000000  10.000000  10.000000  10.000000  10.000000  10.000000  10.000000  10.000000  10.000000  10.000000  10.000000  10.000000  10.000000  10.000000  10.000000  10.000000  10.000000  10.000000  10.000000  10.000000  10.000000  10.000000  10.000000  10.000000  10.000000  10.000000  10.000000  10.000000  10.000000  10.000000  10.000000  10.000000  10.000000  10.000000  10.000000  10.000000  10.000000  10.000000  10.000000  9.715525  10.000000  10.000000  10.000000  9.715525  10.000000  10.000000  10.000000  10.000000  10.000000 ];
Results{1,1}=[32834.682306, 30029.595641, 120.000000, 2445.086665, 974.986521, 240.000000];
Results{1,2}=[ 38855.569275  -36316.780204  -52161.686950  -9.784841  -16042.092965  -250.843706  61331.308245  425.029181  1269.214017  155.494397  2493.459803  -21708.067634  184.346332  125.807377  3.404897  24152.846218  -7603.090769  43763.256033  -21853.801461  -28364.101147  39767.039639 ; -36316.780204  1251697.227744  682656.977241  198.084509  299462.771698  -10.182728  -704670.582945  235.776299  1191.529363  254.118198  2446.990908  85882.836084  136.191563  201.187206  3114.432413  -683109.813580  24222.194084  -409216.056013  317080.847631  117470.928345  -594091.905590 ; -52161.686950  682656.977241  942541.437692  -168.864785  -217491.516254  283.976669  -1018604.816034  -298.885687  -1218.553581  -100.146025  -2530.293145  132993.531303  -65.395920  65.898697  952.990735  -948816.874748  167395.720505  -589418.088544  417230.012247  413730.590525  -847323.950960 ; -9.784841  198.084509  -168.864785  0.980949  651.129329  -0.012321  199.401764  0.330958  1.286764  0.230941  2.544738  96.443111  0.025700  0.030843  0.876805  237.025214  -8.557798  65.451344  -160.548619  -176.896804  222.516676 ; -16042.092965  299462.771698  -217491.516254  651.129329  984414.458815  -33.461121  260871.562065  534.905330  2197.671259  386.575421  4366.950352  148988.313397  39.292699  48.813783  1241.389454  317708.349875  1217.049728  75126.620436  -224703.552116  -247220.847705  304160.297201 ; -250.843706  -10.182728  283.976669  -0.012321  -33.461121  12.522656  -475.704287  6.994511  31.783152  10.184180  93.573213  101.804159  -1.607716  -2.063505  2.412340  -48.969956  16.233931  -202.460985  96.346444  299.160678  -332.176918 ; 61331.308245  -704670.582945  -1018604.816034  199.401764  260871.562065  -475.704287  1106107.535379  344.082757  1289.354442  56.977069  2297.455121  -148277.425953  109.196232  -36.869869  -936.139577  1019739.753859  -183088.968280  639164.899901  -448171.101050  -464761.566648  921114.436255 ; 425.029181  235.776299  -298.885687  0.330958  534.905330  6.994511  344.082757  51.858667  72.252271  14.357845  238.849867  -10.851960  1.501522  0.501731  -4.005440  -10.736286  85.448574  208.826146  -223.956709  -393.716487  388.732437 ; 1269.214017  1191.529363  -1218.553581  1.286764  2197.671259  31.783152  1289.354442  72.252271  474.180932  119.480294  924.650574  -162.903647  4.055245  0.645116  0.639569  410.119679  -4.492470  928.602076  -807.404392  -1715.882526  1332.832287 ; 155.494397  254.118198  -100.146025  0.230941  386.575421  10.184180  56.977069  14.357845  119.480294  37.845609  185.896006  9.871350  0.246415  -0.401164  0.650870  15.096316  13.520283  78.874214  -98.609097  -253.756827  124.696722 ; 2493.459803  2446.990908  -2530.293145  2.544738  4366.950352  93.573213  2297.455121  238.849867  924.650574  185.896006  2451.599071  -354.295806  7.799031  1.369405  2.199959  975.176537  -109.468525  1935.856257  -1644.132038  -3113.061055  2685.926872 ; -21708.067634  85882.836084  132993.531303  96.443111  148988.313397  101.804159  -148277.425953  -10.851960  -162.903647  9.871350  -354.295806  178801.468771  -81.620508  14.825130  -75.354527  -60477.506579  55850.610370  -137575.249472  -53359.915818  78776.720274  -85267.761858 ; 184.346332  136.191563  -65.395920  0.025700  39.292699  -1.607716  109.196232  1.501522  4.055245  0.246415  7.799031  -81.620508  42.613079  5.018359  2.877385  -147.430933  48.112308  65.061494  14.314586  -92.586485  0.726771 ; 125.807377  201.187206  65.898697  0.030843  48.813783  -2.063505  -36.869869  0.501731  0.645116  -0.401164  1.369405  14.825130  5.018359  7.338099  0.763729  -206.162985  35.580452  -49.356713  32.257656  -34.065118  -27.261348 ; 3.404897  3114.432413  952.990735  0.876805  1241.389454  2.412340  -936.139577  -4.005440  0.639569  0.650870  2.199959  -75.354527  2.877385  0.763729  30.553905  -873.029137  -354.434063  -377.174857  477.627292  -156.324891  -1103.183715 ; 24152.846218  -683109.813580  -948816.874748  237.025214  317708.349875  -48.969956  1019739.753859  -10.736286  410.119679  15.096316  975.176537  -60477.506579  -147.430933  -206.162985  -873.029137  1006598.534335  -159989.908669  566681.637327  -468261.776883  -403741.368493  865686.279153 ; -7603.090769  24222.194084  167395.720505  -8.557798  1217.049728  16.233931  -183088.968280  85.448574  -4.492470  13.520283  -109.468525  55850.610370  48.112308  35.580452  -354.434063  -159989.908669  61579.448647  -118963.536904  49293.170103  90883.582408  -136222.888688 ; 43763.256033  -409216.056013  -589418.088544  65.451344  75126.620436  -202.460985  639164.899901  208.826146  928.602076  78.874214  1935.856257  -137575.249472  65.061494  -49.356713  -377.174857  566681.637327  -118963.536904  389785.785983  -225284.535667  -266848.476485  513665.062631 ; -21853.801461  317080.847631  417230.012247  -160.548619  -224703.552116  96.346444  -448171.101050  -223.956709  -807.404392  -98.609097  -1644.132038  -53359.915818  14.314586  32.257656  477.627292  -468261.776883  49293.170103  -225284.535667  267443.461021  167151.736671  -395578.346061 ; -28364.101147  117470.928345  413730.590525  -176.896804  -247220.847705  299.160678  -464761.566648  -393.716487  -1715.882526  -253.756827  -3113.061055  78776.720274  -92.586485  -34.065118  -156.324891  -403741.368493  90883.582408  -266848.476485  167151.736671  284493.055939  -401828.280414 ; 39767.039639  -594091.905590  -847323.950960  222.516676  304160.297201  -332.176918  921114.436255  388.732437  1332.832287  124.696722  2685.926872  -85267.761858  0.726771  -27.261348  -1103.183715  865686.279153  -136222.888688  513665.062631  -395578.346061  -401828.280414  796994.424820 ;];
Results{1,4}={};
Results{1,3}=[0.000000,-567.502210,32834.682306,-348210.566733,-0.212445];
