# Supplementary material for: A Pareto approach to resolve the conflict between information gain and experimental costs: Multiple-criteria design of carbon labeling experiments
Source: PLoS Comput Biol. 2018 Oct 31;14(10):e1006533. doi: 10.1371/journal.pcbi.1006533 (PMC6209137; doi:10.1371/journal.pcbi.1006533)
Supplement: S3 File — ZIP archive containing information criteria for flux space samples and Matlab scripts to evaluate variations. (ZIP) [file pcbi.1006533.s009.zip › Sensitivity/Sensitivity_3D_CNMR/Result1171CNMR.m]

function Results=Result1171CNMR()
Results{1,5}=[ 0.001000  0.001000  0.001000  0.001000  0.001000  0.001000  0.001000  1.970784  0.001000  10.000000 ];
Results{1,6}=[ 10.000000  10.000000  10.000000  10.000000  10.000000  10.000000  10.000000  10.000000  10.000000  10.000000  10.000000  10.000000  10.000000  10.000000  10.000000  10.000000  10.000000  10.000000  10.000000  10.000000  10.000000  10.000000  10.000000  10.000000  10.000000  10.000000  10.000000  10.000000  10.000000  10.000000  10.000000  10.000000  10.000000  10.000000  10.000000  10.000000  10.000000  10.000000  10.000000  10.000000  9.715525  10.000000  10.000000  10.000000  9.715525  10.000000  10.000000  10.000000  10.000000  10.000000 ];
Results{1,1}=[32834.682306, 30029.595641, 120.000000, 2445.086665, 974.986521, 240.000000];
Results{1,2}=[ 35145.729561  -32259.232058  -50624.884491  -232.138179  -14901.418354  -246.489879  59451.711665  542.382503  843.977731  219.315123  2092.281081  -15618.526435  2464.014256  407.872821  -22.780535  24133.074378  -3577.937326  40011.309539  -24422.192992  -28300.312038  40907.604767 ; -32259.232058  1576642.081700  920899.645912  4573.659821  285419.538663  -75.593681  -950481.007195  243.165992  852.218463  331.090677  2287.307558  60563.098240  431.841128  834.324039  3409.604831  -950561.602995  13973.710805  -530438.948905  461122.191502  168065.996746  -819871.077330 ; -50624.884491  920899.645912  1280897.329676  -8038.724414  -371465.696552  351.932267  -1384071.243556  -595.412243  -1199.797593  -250.709927  -3132.104605  108161.067413  -979.296635  479.778354  1016.200772  -1298284.645766  127389.219015  -769553.584741  588755.076776  568932.087493  -1190164.921289 ; -232.138179  4573.659821  -8038.724414  1120.033960  23999.949797  -4.144864  9390.946283  11.982036  34.060047  10.107741  90.434062  3154.892202  4.593708  4.861419  23.775229  10423.716627  -174.919808  3533.417908  -6613.993864  -7483.831440  10085.134501 ; -14901.418354  285419.538663  -371465.696552  23999.949797  1367330.925465  -152.603391  437879.577793  805.074421  1966.360943  633.847322  5062.483387  136661.638776  231.531270  254.376495  1223.616909  481644.339577  2618.647563  162614.504836  -301379.636547  -372724.558565  487347.441629 ; -246.489879  -75.593681  351.932267  -4.144864  -152.603391  13.765094  -564.871851  10.007903  16.665525  10.525680  73.033906  61.553842  -21.111596  -13.065831  3.579156  -105.154587  12.353230  -223.181664  149.818454  384.903574  -441.764249 ; 59451.711665  -950481.007195  -1384071.243556  9390.946283  437879.577793  -564.871851  1501600.099787  671.007821  1351.863616  236.904542  3143.283354  -121122.971800  1579.107528  -267.049731  -1001.537301  1396441.784843  -139611.737277  833576.686837  -632994.737752  -636597.400026  1293220.189478 ; 542.382503  243.165992  -595.412243  11.982036  805.074421  10.007903  671.007821  77.353926  64.457164  25.284232  263.618303  -33.008029  38.162812  3.184985  -4.111794  162.791762  47.394428  387.435471  -389.883872  -660.037682  730.969259 ; 843.977731  852.218463  -1199.797593  34.060047  1966.360943  16.665525  1351.863616  64.457164  187.537150  85.728836  430.175434  -91.541088  64.030680  5.530373  1.577549  603.600435  -18.900785  810.229831  -742.419273  -1484.092575  1374.273799 ; 219.315123  331.090677  -250.709927  10.107741  633.847322  10.525680  236.904542  25.284232  85.728836  43.822845  161.031310  -0.470439  14.832188  -2.719813  1.336339  109.329241  6.368694  170.429971  -185.105375  -413.766749  306.745942 ; 2092.281081  2287.307558  -3132.104605  90.434062  5062.483387  73.033906  3143.283354  263.618303  430.175434  161.031310  1660.976945  -220.807603  158.735805  16.901446  3.789466  1689.971608  -100.592687  2113.537652  -1924.925467  -3449.019770  3529.984087 ; -15618.526435  60563.098240  108161.067413  3154.892202  136661.638776  61.553842  -121122.971800  -33.008029  -91.541088  -0.470439  -220.807603  152759.994763  -1307.512213  118.062119  -249.520557  -41187.543987  31260.680023  -114172.729864  -54698.759057  69075.126107  -69057.012048 ; 2464.014256  431.841128  -979.296635  4.593708  231.531270  -21.111596  1579.107528  38.162812  64.030680  14.832188  158.735805  -1307.512213  3482.520472  185.261968  85.481337  -1718.677302  769.564083  1108.896233  -25.232735  -1223.278042  -360.888633 ; 407.872821  834.324039  479.778354  4.861419  254.376495  -13.065831  -267.049731  3.184985  5.530373  -2.719813  16.901446  118.062119  185.261968  288.081141  -15.168261  -1047.518949  173.588572  -367.231196  225.653007  -192.308916  -241.542329 ; -22.780535  3409.604831  1016.200772  23.775229  1223.616909  3.579156  -1001.537301  -4.111794  1.577549  1.336339  3.789466  -249.520557  85.481337  -15.168261  42.747744  -950.236138  -304.899904  -330.317222  635.971247  -217.685835  -1286.611572 ; 24133.074378  -950561.602995  -1298284.645766  10423.716627  481644.339577  -105.154587  1396441.784843  162.791762  603.600435  109.329241  1689.971608  -41187.543987  -1718.677302  -1047.518949  -950.236138  1368819.569131  -121239.705267  754629.079080  -644158.743822  -559627.738387  1218279.403574 ; -3577.937326  13973.710805  127389.219015  -174.919808  2618.647563  12.353230  -139611.737277  47.394428  -18.900785  6.368694  -100.592687  31260.680023  769.564083  173.588572  -304.899904  -121239.705267  29898.905145  -86367.473586  38968.722843  71047.661984  -108350.163979 ; 40011.309539  -530438.948905  -769553.584741  3533.417908  162614.504836  -223.181664  833576.686837  387.435471  810.229831  170.429971  2113.537652  -114172.729864  1108.896233  -367.231196  -330.317222  754629.079080  -86367.473586  481933.148504  -319981.741170  -350566.670859  699289.844010 ; -24422.192992  461122.191502  588755.076776  -6613.993864  -301379.636547  149.818454  -632994.737752  -389.883872  -742.419273  -185.105375  -1924.925467  -54698.759057  -25.232735  225.653007  635.971247  -644158.743822  38968.722843  -319981.741170  353271.647559  241458.455122  -567037.866937 ; -28300.312038  168065.996746  568932.087493  -7483.831440  -372724.558565  384.903574  -636597.400026  -660.037682  -1484.092575  -413.766749  -3449.019770  69075.126107  -1223.278042  -192.308916  -217.685835  -559627.738387  71047.661984  -350566.670859  241458.455122  377301.312374  -566317.875439 ; 40907.604767  -819871.077330  -1190164.921289  10085.134501  487347.441629  -441.764249  1293220.189478  730.969259  1374.273799  306.745942  3529.984087  -69057.012048  -360.888633  -241.542329  -1286.611572  1218279.403574  -108350.163979  699289.844010  -567037.866937  -566317.875439  1146209.347716 ;];
Results{1,4}={};
Results{1,3}=[0.000000,-1207.790571,32834.682306,-460891.758603,-0.135793];
