# Supplementary material for: A Pareto approach to resolve the conflict between information gain and experimental costs: Multiple-criteria design of carbon labeling experiments
Source: PLoS Comput Biol. 2018 Oct 31;14(10):e1006533. doi: 10.1371/journal.pcbi.1006533 (PMC6209137; doi:10.1371/journal.pcbi.1006533)
Supplement: S3 File — ZIP archive containing information criteria for flux space samples and Matlab scripts to evaluate variations. (ZIP) [file pcbi.1006533.s009.zip › Sensitivity/Sensitivity_3D_CNMR/Result1172CNMR.m]

function Results=Result1172CNMR()
Results{1,5}=[ 0.001000  0.001000  0.001000  0.001000  0.001000  0.001000  0.001000  1.970784  0.001000  10.000000 ];
Results{1,6}=[ 10.000000  10.000000  10.000000  10.000000  10.000000  10.000000  10.000000  10.000000  10.000000  10.000000  10.000000  10.000000  10.000000  10.000000  10.000000  10.000000  10.000000  10.000000  10.000000  10.000000  10.000000  10.000000  10.000000  10.000000  10.000000  10.000000  10.000000  10.000000  10.000000  10.000000  10.000000  10.000000  10.000000  10.000000  10.000000  10.000000  10.000000  10.000000  10.000000  10.000000  9.715525  10.000000  10.000000  10.000000  9.715525  10.000000  10.000000  10.000000  10.000000  10.000000 ];
Results{1,1}=[32834.682306, 30029.595641, 120.000000, 2445.086665, 974.986521, 240.000000];
Results{1,2}=[ 47309.367474  -24055.701190  -51759.500378  -30.006853  -14632.284020  -254.017897  62769.851835  381.730035  1640.235811  97.266527  2941.577026  -21590.133747  1610.149166  651.357327  -43.441859  17577.228715  -5824.425306  45191.074550  -23198.242228  -35654.405207  42385.080342 ; -24055.701190  1391460.030118  403524.849422  749.625714  312422.136559  -196.254535  -412258.889462  375.816680  2652.224984  289.236981  5045.916712  62275.539483  368.335029  822.688925  1677.524885  -398824.817202  12100.666893  -247017.680937  180321.455186  65833.001701  -357377.143011 ; -51759.500378  403524.849422  668651.750450  -878.628954  -307312.321655  285.660381  -736758.475994  -298.847479  -1743.702568  -60.016692  -3297.798164  89446.928723  -997.729934  130.396472  -137.153327  -660642.646957  95081.419767  -421460.697894  295646.869014  367272.483645  -631215.919449 ; -30.006853  749.625714  -878.628954  16.855708  3858.383796  -0.332804  1020.389918  1.372914  8.319788  0.884746  15.322570  460.696815  0.239030  0.370515  2.502619  1194.359822  -14.222336  352.046684  -808.798148  -782.474883  1088.208262 ; -14632.284020  312422.136559  -307312.321655  3858.383796  1553706.120552  -114.976587  359656.812596  589.742553  3576.666124  394.165380  6564.165294  181721.647109  95.945026  158.572684  931.876707  429495.047906  2808.207485  115185.453127  -298011.884095  -287822.853948  393603.317572 ; -254.017897  -196.254535  285.660381  -0.332804  -114.976587  13.022317  -491.058788  5.578228  38.883368  10.976722  108.662405  50.009906  -10.267002  -10.396196  3.001797  -52.953264  11.215775  -184.459131  130.113814  358.879194  -402.969837 ; 62769.851835  -412258.889462  -736758.475994  1020.389918  359656.812596  -491.058788  816841.226286  348.505136  1858.373504  -9.226143  3061.440013  -101974.227235  1373.678199  83.343312  158.321744  721513.215978  -104525.245279  465811.625455  -323958.073438  -419282.510663  701500.852480 ; 381.730035  375.816680  -298.847479  1.372914  589.742553  5.578228  348.505136  34.213409  64.254388  9.706464  201.140603  15.733672  11.492454  2.990552  -3.548431  12.104724  31.806421  192.480506  -224.657490  -389.241208  421.404369 ; 1640.235811  2652.224984  -1743.702568  8.319788  3576.666124  38.883368  1858.373504  64.254388  638.110937  128.384255  1213.507567  -101.058731  54.570632  14.558761  -0.039904  664.460234  -59.928312  1238.283732  -1162.101020  -2295.712319  2028.330341 ; 97.266527  289.236981  -60.016692  0.884746  394.165380  10.976722  -9.226143  9.706464  128.384255  37.820514  196.437615  24.642569  2.012039  -2.558510  0.855166  12.064379  5.501457  41.785862  -73.047963  -178.666597  76.684967 ; 2941.577026  5045.916712  -3297.798164  15.322570  6564.165294  108.662405  3061.440013  201.140603  1213.507567  196.437615  2908.103405  -230.233316  98.916277  29.149732  2.178441  1406.457067  -181.989998  2362.248889  -2154.659772  -3943.358028  3725.268291 ; -21590.133747  62275.539483  89446.928723  460.696815  181721.647109  50.009906  -101974.227235  15.733672  -101.058731  24.642569  -230.233316  158873.822645  -830.024656  54.739028  -188.724357  -19254.086800  26083.935072  -105416.646209  -62532.792341  65934.701609  -58010.795678 ; 1610.149166  368.335029  -997.729934  0.239030  95.945026  -10.267002  1373.678199  11.492454  54.570632  2.012039  98.916277  -830.024656  1209.860451  84.305763  26.098629  -703.747465  295.656593  910.882629  -131.089670  -893.968795  299.902522 ; 651.357327  822.688925  130.396472  0.370515  158.572684  -10.396196  83.343312  2.990552  14.558761  -2.558510  29.149732  54.739028  84.305763  185.239985  -10.465440  -837.647523  91.433371  -118.866243  48.367854  -290.402943  90.036044 ; -43.441859  1677.524885  -137.153327  2.502619  931.876707  3.001797  158.321744  -3.548431  -0.039904  0.855166  2.178441  -188.724357  26.098629  -10.465440  26.979352  325.360613  -212.583607  253.091865  -37.843593  -240.758621  -215.859539 ; 17577.228715  -398824.817202  -660642.646957  1194.359822  429495.047906  -52.953264  721513.215978  12.104724  664.460234  12.064379  1406.457067  -19254.086800  -703.747465  -837.647523  325.360613  707203.053291  -90469.567387  390830.018059  -336345.790783  -347312.608537  631252.549582 ; -5824.425306  12100.666893  95081.419767  -14.222336  2808.207485  11.215775  -104525.245279  31.806421  -59.928312  5.501457  -181.989998  26083.935072  295.656593  91.433371  -212.583607  -90469.567387  21002.250982  -65332.791989  31451.801925  54467.009704  -83489.084914 ; 45191.074550  -247017.680937  -421460.697894  352.046684  115185.453127  -184.459131  465811.625455  192.480506  1238.283732  41.785862  2362.248889  -105416.646209  910.882629  -118.866243  253.091865  390830.018059  -65332.791989  284805.324068  -155372.797959  -236099.825477  384008.631733 ; -23198.242228  180321.455186  295646.869014  -808.798148  -298011.884095  130.113814  -323958.073438  -224.657490  -1162.101020  -73.047963  -2154.659772  -62532.792341  -131.089670  48.367854  -37.843593  -336345.790783  31451.801925  -155372.797959  206279.645244  149410.973556  -292962.556794 ; -35654.405207  65833.001701  367272.483645  -782.474883  -287822.853948  358.879194  -419282.510663  -389.241208  -2295.712319  -178.666597  -3943.358028  65934.701609  -893.968795  -290.402943  -240.758621  -347312.608537  54467.009704  -236099.825477  149410.973556  283481.328457  -376661.072704 ; 42385.080342  -357377.143011  -631215.919449  1088.208262  393603.317572  -402.969837  701500.852480  421.404369  2028.330341  76.684967  3725.268291  -58010.795678  299.902522  90.036044  -215.859539  631252.549582  -83489.084914  384008.631733  -292962.556794  -376661.072704  629555.079365 ;];
Results{1,4}={};
Results{1,3}=[0.000000,-965.527726,32834.682306,-322582.819286,-0.690768];
