# Supplementary material for: A Pareto approach to resolve the conflict between information gain and experimental costs: Multiple-criteria design of carbon labeling experiments
Source: PLoS Comput Biol. 2018 Oct 31;14(10):e1006533. doi: 10.1371/journal.pcbi.1006533 (PMC6209137; doi:10.1371/journal.pcbi.1006533)
Supplement: S3 File — ZIP archive containing information criteria for flux space samples and Matlab scripts to evaluate variations. (ZIP) [file pcbi.1006533.s009.zip › Sensitivity/Sensitivity_3D_CNMR/Result1173CNMR.m]

function Results=Result1173CNMR()
Results{1,5}=[ 0.001000  0.001000  0.001000  0.001000  0.001000  0.001000  0.001000  1.970784  0.001000  10.000000 ];
Results{1,6}=[ 10.000000  10.000000  10.000000  10.000000  10.000000  10.000000  10.000000  10.000000  10.000000  10.000000  10.000000  10.000000  10.000000  10.000000  10.000000  10.000000  10.000000  10.000000  10.000000  10.000000  10.000000  10.000000  10.000000  10.000000  10.000000  10.000000  10.000000  10.000000  10.000000  10.000000  10.000000  10.000000  10.000000  10.000000  10.000000  10.000000  10.000000  10.000000  10.000000  10.000000  9.715525  10.000000  10.000000  10.000000  9.715525  10.000000  10.000000  10.000000  10.000000  10.000000 ];
Results{1,1}=[32834.682306, 30029.595641, 120.000000, 2445.086665, 974.986521, 240.000000];
Results{1,2}=[ 41486.221706  -26079.802135  -48328.147131  -6.116053  -35506.156407  -38.970137  59537.031600  3866.576579  -229.064116  4418.145787  -22178.207979  259.126602  229.868922  107.002818  16471.795986  -7123.263644  42982.763886  -19972.526599  -32798.101179  37109.682955 ; -26079.802135  1578525.968399  284840.056672  196.590811  1006596.299927  -30.066785  -277467.060377  8395.379329  -259.269088  9754.627511  112946.703007  135.467399  290.153856  1892.212240  -242085.572529  15840.377670  -198075.498291  76559.622438  -17202.762913  -215468.157511 ; -48328.147131  284840.056672  1137876.250184  -298.103884  -1450912.948173  65.373104  -1266996.278955  -7029.183623  470.842493  -9554.632630  56130.689116  -137.757929  36.404670  -732.651063  -1173387.113479  140242.128701  -680740.765658  547805.567521  703447.909732  -1127013.107209 ; -6.116053  196.590811  -298.103884  0.381163  1371.444743  -0.006984  341.308270  4.022922  -0.127589  4.740037  106.585944  0.011480  0.018560  0.529085  378.864348  -2.185415  132.927368  -238.728091  -241.748543  361.561997 ; -35506.156407  1006596.299927  -1450912.948173  1371.444743  6996393.038621  -34.262044  1665488.359807  20824.010013  -664.440238  24637.825883  552133.907819  66.417480  111.359536  2576.230790  1864256.405121  6187.528547  633454.440590  -1189331.644216  -1194642.058064  1783498.698373 ; -38.970137  -30.066785  65.373104  -0.006984  -34.262044  0.747567  -92.628684  114.481786  1.419192  114.808872  12.021701  -0.331186  -0.559882  0.361648  -28.053868  2.964100  -41.615265  27.919284  67.671276  -87.019124 ; 59537.031600  -277467.060377  -1266996.278955  341.308270  1665488.359807  -92.628684  1416170.150419  9709.269123  -584.941539  12319.366823  -62983.473330  206.800208  31.071324  828.479477  1301400.605070  -154101.560435  758099.689618  -610915.864404  -800121.074282  1263828.447028 ; 3866.576579  8395.379329  -7029.183623  4.022922  20824.010013  114.481786  9709.269123  28796.075689  151.547499  26798.855208  414.464605  17.924764  10.704969  -7.003165  4812.415011  -18.222589  4240.917861  -4799.091578  -9324.156213  8768.590342 ; -229.064116  -259.269088  470.842493  -0.127589  -664.440238  1.419192  -584.941539  151.547499  60.578500  139.347091  52.942591  -1.614816  -1.978529  0.904640  -306.481681  28.591756  -309.796353  248.554189  341.958234  -544.284954 ; 4418.145787  9754.627511  -9554.632630  4.740037  24637.825883  114.808872  12319.366823  26798.855208  139.347091  26548.712069  56.623422  22.895335  14.966478  13.737504  7232.769632  -443.656004  6012.478546  -6075.443908  -10977.276746  10902.877971 ; -22178.207979  112946.703007  56130.689116  106.585944  552133.907819  12.021701  -62983.473330  414.464605  52.942591  56.623422  187929.690845  -99.671373  14.965320  -93.542545  36114.484076  35409.978034  -97605.075747  -108276.038456  32367.506737  -3323.863514 ; 259.126602  135.467399  -137.757929  0.011480  66.417480  -0.331186  206.800208  17.924764  -1.614816  22.895335  -99.671373  59.254769  8.207346  3.227867  -147.699219  37.478514  119.166124  -24.730150  -143.408149  59.977047 ; 229.868922  290.153856  36.404670  0.018560  111.359536  -0.559882  31.071324  10.704969  -1.978529  14.966478  14.965320  8.207346  17.294800  0.420682  -290.063753  30.501674  -34.096428  15.309997  -92.627579  41.537564 ; 107.002818  1892.212240  -732.651063  0.529085  2576.230790  0.361648  828.479477  -7.003165  0.904640  13.737504  -93.542545  3.227867  0.420682  24.234864  881.988396  -255.587261  578.407854  -438.385025  -641.332992  401.332246 ; 16471.795986  -242085.572529  -1173387.113479  378.864348  1864256.405121  -28.053868  1301400.605070  4812.415011  -306.481681  7232.769632  36114.484076  -147.699219  -290.063753  881.988396  1277469.482240  -130926.867082  666858.383415  -630367.179468  -721854.174203  1186391.988758 ; -7123.263644  15840.377670  140242.128701  -2.185415  6187.528547  2.964100  -154101.560435  -18.222589  28.591756  -443.656004  35409.978034  37.478514  30.501674  -255.587261  -130926.867082  31250.116026  -95581.602282  43482.368653  80120.707449  -120395.775312 ; 42982.763886  -198075.498291  -680740.765658  132.927368  633454.440590  -41.615265  758099.689618  4240.917861  -309.796353  6012.478546  -97605.075747  119.166124  -34.096428  578.407854  666858.383415  -95581.602282  432226.423497  -283802.253739  -417252.740385  649522.416427 ; -19972.526599  76559.622438  547805.567521  -238.728091  -1189331.644216  27.919284  -610915.864404  -4799.091578  248.554189  -6075.443908  -108276.038456  -24.730150  15.309997  -438.385025  -630367.179468  43482.368653  -283802.253739  369388.064717  341201.287487  -578528.206365 ; -32798.101179  -17202.762913  703447.909732  -241.748543  -1194642.058064  67.671276  -800121.074282  -9324.156213  341.958234  -10977.276746  32367.506737  -143.408149  -92.627579  -641.332992  -721854.174203  80120.707449  -417252.740385  341201.287487  524507.532523  -740077.260093 ; 37109.682955  -215468.157511  -1127013.107209  361.561997  1783498.698373  -87.019124  1263828.447028  8768.590342  -544.284954  10902.877971  -3323.863514  59.977047  41.537564  401.332246  1186391.988758  -120395.775312  649522.416427  -578528.206365  -740077.260093  1170470.568401 ;];
Results{1,4}={};
Results{1,4}{1,1}={'PPP4.x'};
Results{1,3}=[1.000000,-1171.667009,32834.682306,-760960.039350,-0.027682];
