# Supplementary material for: A Pareto approach to resolve the conflict between information gain and experimental costs: Multiple-criteria design of carbon labeling experiments
Source: PLoS Comput Biol. 2018 Oct 31;14(10):e1006533. doi: 10.1371/journal.pcbi.1006533 (PMC6209137; doi:10.1371/journal.pcbi.1006533)
Supplement: S3 File — ZIP archive containing information criteria for flux space samples and Matlab scripts to evaluate variations. (ZIP) [file pcbi.1006533.s009.zip › Sensitivity/Sensitivity_3D_CNMR/Result1174CNMR.m]

function Results=Result1174CNMR()
Results{1,5}=[ 0.001000  0.001000  0.001000  0.001000  0.001000  0.001000  0.001000  1.970784  0.001000  10.000000 ];
Results{1,6}=[ 10.000000  10.000000  10.000000  10.000000  10.000000  10.000000  10.000000  10.000000  10.000000  10.000000  10.000000  10.000000  10.000000  10.000000  10.000000  10.000000  10.000000  10.000000  10.000000  10.000000  10.000000  10.000000  10.000000  10.000000  10.000000  10.000000  10.000000  10.000000  10.000000  10.000000  10.000000  10.000000  10.000000  10.000000  10.000000  10.000000  10.000000  10.000000  10.000000  10.000000  9.715525  10.000000  10.000000  10.000000  9.715525  10.000000  10.000000  10.000000  10.000000  10.000000 ];
Results{1,1}=[32834.682306, 30029.595641, 120.000000, 2445.086665, 974.986521, 240.000000];
Results{1,2}=[ 39317.408560  -26201.851818  -39913.333755  -44.713824  -15003.377938  -273.904527  47790.347464  500.428711  901.256918  199.275454  2210.262761  -23601.897653  475.359788  407.155475  -25.860514  9608.843184  -7480.547302  37957.510811  -14777.626563  -24091.224280  27230.033465 ; -26201.851818  800311.106277  356711.697580  789.935991  267032.192054  -45.184229  -367002.528701  271.094607  905.824811  325.399405  2353.967758  120201.833009  193.242699  553.593025  2079.586432  -320547.942281  36946.574612  -240724.076064  111419.906092  52690.016213  -286644.262813 ; -39913.333755  356711.697580  791385.944549  -621.938772  -219567.773940  274.234023  -863539.787265  -306.532844  -648.629807  -80.563168  -1704.357308  142872.110613  -229.419635  136.361976  226.750315  -789848.152989  248821.686150  -518112.885739  316469.965662  403266.067150  -675269.788958 ; -44.713824  789.935991  -621.938772  10.061568  2269.482927  0.118782  730.473984  0.947842  2.528235  0.859935  6.349625  679.448149  0.165715  0.353515  3.483249  1026.639118  -26.537202  149.921596  -825.894663  -652.118575  856.170509 ; -15003.377938  267032.192054  -219567.773940  2269.482927  840945.821649  -15.956237  259555.946484  427.730070  1147.789709  362.827007  2873.815584  245606.517175  54.738226  121.298076  1130.397499  363071.919835  2280.179435  49894.968799  -296125.312531  -234188.752742  310855.925647 ; -273.904527  -45.184229  274.234023  0.118782  -15.956237  14.820690  -472.556281  8.067379  15.834731  9.602304  64.588574  96.143717  -4.352005  -8.022822  3.754095  -5.761298  -2.586549  -192.278530  97.029617  327.022984  -365.411971 ; 47790.347464  -367002.528701  -863539.787265  730.473984  259555.946484  -472.556281  946636.164128  335.175326  699.862600  32.857092  1536.464482  -155970.481243  336.044153  -22.071050  -205.474501  858260.029067  -270885.726988  565700.619960  -345871.126293  -454289.451377  743193.562530 ; 500.428711  271.094607  -306.532844  0.947842  427.730070  8.067379  335.175326  56.714636  57.720185  19.474924  222.276283  19.724791  5.613297  3.871084  -4.129725  -50.705705  122.877998  215.359983  -274.476380  -432.181305  422.054297 ; 901.256918  905.824811  -648.629807  2.528235  1147.789709  15.834731  699.862600  57.720185  178.178353  71.007577  391.365036  35.753480  9.737864  5.046147  -0.162890  89.236790  68.546126  484.687013  -572.854784  -1052.052230  780.042536 ; 199.275454  325.399405  -80.563168  0.859935  362.827007  9.602304  32.857092  19.474924  71.007577  31.288186  130.515938  58.158360  1.522126  -0.937715  0.633902  -20.525329  36.005129  58.502273  -134.980499  -243.862736  122.257338 ; 2210.262761  2353.967758  -1704.357308  6.349625  2873.815584  64.588574  1536.464482  222.276283  391.365036  130.515938  1503.188888  77.346703  23.605826  12.998056  -0.410712  363.392784  59.812503  1275.130424  -1459.750753  -2296.925098  1961.021993 ; -23601.897653  120201.833009  142872.110613  679.448149  245606.517175  96.143717  -155970.481243  19.724791  35.753480  58.158360  77.346703  250650.222134  -245.572449  61.474525  38.783661  -38613.787442  92722.065975  -168131.332007  -103146.870956  68884.440978  -61757.999242 ; 475.359788  193.242699  -229.419635  0.165715  54.738226  -4.352005  336.044153  5.613297  9.737864  1.522126  23.605826  -245.572449  202.953736  30.414069  7.880410  -306.759380  190.937067  222.368389  4.138478  -241.443065  17.514779 ; 407.155475  553.593025  136.361976  0.353515  121.298076  -8.022822  -22.071050  3.871084  5.046147  -0.937715  12.998056  61.474525  30.414069  82.326979  -2.751772  -594.746740  163.731619  -122.468607  48.516390  -154.895641  14.890767 ; -25.860514  2079.586432  226.750315  3.483249  1130.397499  3.754095  -205.474501  -4.129725  -0.162890  0.633902  -0.410712  38.783661  7.880410  -2.751772  30.900051  22.205314  -448.978392  -2.561510  -8.596278  -243.272109  -521.688796 ; 9608.843184  -320547.942281  -789848.152989  1026.639118  363071.919835  -5.761298  858260.029067  -50.705705  89.236790  -20.525329  363.392784  -38613.787442  -306.759380  -594.746740  22.205314  855263.569801  -235174.205156  480925.415912  -386085.899833  -399852.557885  696829.824481 ; -7480.547302  36946.574612  248821.686150  -26.537202  2280.179435  -2.586549  -270885.726988  122.877998  68.546126  36.005129  59.812503  92722.065975  190.937067  163.731619  -448.978392  -235174.205156  117870.632804  -181543.913840  61897.306506  131463.157009  -187524.021153 ; 37957.510811  -240724.076064  -518112.885739  149.921596  49894.968799  -192.278530  565700.619960  215.359983  484.687013  58.502273  1275.130424  -168131.332007  222.368389  -122.468607  -2.561510  480925.415912  -181543.913840  366620.070709  -156844.430216  -262832.192855  417106.844635 ; -14777.626563  111419.906092  316469.965662  -825.894663  -296125.312531  97.029617  -345871.126293  -274.476380  -572.854784  -134.980499  -1459.750753  -103146.870956  4.138478  48.516390  -8.596278  -386085.899833  61897.306506  -156844.430216  245907.943942  163181.367753  -309716.587290 ; -24091.224280  52690.016213  403266.067150  -652.118575  -234188.752742  327.022984  -454289.451377  -432.181305  -1052.052230  -243.862736  -2296.925098  68884.440978  -241.443065  -154.895641  -243.272109  -399852.557885  131463.157009  -262832.192855  163181.367753  292388.330400  -377774.117137 ; 27230.033465  -286644.262813  -675269.788958  856.170509  310855.925647  -365.411971  743193.562530  422.054297  780.042536  122.257338  1961.021993  -61757.999242  17.514779  14.890767  -521.688796  696829.824481  -187524.021153  417106.844635  -309716.587290  -377774.117137  622917.085508 ;];
Results{1,4}={};
Results{1,3}=[0.000000,-672.390584,32834.682306,-293920.225407,-0.098527];
