# Supplementary material for: A Pareto approach to resolve the conflict between information gain and experimental costs: Multiple-criteria design of carbon labeling experiments
Source: PLoS Comput Biol. 2018 Oct 31;14(10):e1006533. doi: 10.1371/journal.pcbi.1006533 (PMC6209137; doi:10.1371/journal.pcbi.1006533)
Supplement: S3 File — ZIP archive containing information criteria for flux space samples and Matlab scripts to evaluate variations. (ZIP) [file pcbi.1006533.s009.zip › Sensitivity/Sensitivity_3D_CNMR/Result1175CNMR.m]

function Results=Result1175CNMR()
Results{1,5}=[ 0.001000  0.001000  0.001000  0.001000  0.001000  0.001000  0.001000  1.970784  0.001000  10.000000 ];
Results{1,6}=[ 10.000000  10.000000  10.000000  10.000000  10.000000  10.000000  10.000000  10.000000  10.000000  10.000000  10.000000  10.000000  10.000000  10.000000  10.000000  10.000000  10.000000  10.000000  10.000000  10.000000  10.000000  10.000000  10.000000  10.000000  10.000000  10.000000  10.000000  10.000000  10.000000  10.000000  10.000000  10.000000  10.000000  10.000000  10.000000  10.000000  10.000000  10.000000  10.000000  10.000000  9.715525  10.000000  10.000000  10.000000  9.715525  10.000000  10.000000  10.000000  10.000000  10.000000 ];
Results{1,1}=[32834.682306, 30029.595641, 120.000000, 2445.086665, 974.986521, 240.000000];
Results{1,2}=[ 44147.056102  -48627.762228  -74214.587229  -6.483438  -15700.712117  -161.198582  86623.291088  99.774069  3023.295606  -68.005023  3748.991011  -21871.501798  264.322776  184.849266  35.626895  43578.237872  -6458.498930  57006.738674  -34182.094194  -40599.766524  62854.268661 ; -48627.762228  2444177.502536  1347799.434117  162.711819  315629.768337  -13.805198  -1394608.293638  88.485441  2861.675574  59.701586  3524.963312  72849.314360  196.273818  324.415234  4082.060681  -1402131.294120  9779.108303  -768926.803481  691336.905237  266731.932272  -1222884.108465 ; -74214.587229  1347799.434117  1506884.924440  -254.864270  -424351.815549  213.234412  -1622270.386858  -9.087254  -3993.029797  138.257907  -5684.948072  111475.897732  -64.151062  130.212607  1293.041598  -1544732.960987  108628.320888  -893390.578066  734561.970598  629418.487998  -1427387.076299 ; -6.483438  162.711819  -254.864270  0.952534  850.334875  -0.023179  294.512107  0.075164  3.252220  0.010330  4.133730  87.772275  0.021241  0.029375  0.644448  323.632472  -4.354285  114.974530  -201.263191  -224.313599  314.732348 ; -15700.712117  315629.768337  -424351.815549  850.334875  1600856.866235  -43.884283  494395.593333  150.108973  6699.448615  22.933808  8542.898041  168010.461310  40.974364  60.742353  1118.057461  552006.528820  1818.432765  182567.804906  -351709.178260  -392445.096708  541336.998084 ; -161.198582  -13.805198  213.234412  -0.023179  -43.884283  6.706961  -349.880948  -0.214474  125.457590  6.346704  179.999418  55.195063  -1.236666  -1.788892  1.386058  -65.194730  11.300337  -144.679613  84.020856  212.528996  -256.294576 ; 86623.291088  -1394608.293638  -1622270.386858  294.512107  494395.593333  -349.880948  1753314.764543  35.449192  3972.901357  -205.187188  5387.227525  -125903.658920  126.906186  -85.983070  -1280.380415  1655192.127761  -119664.728180  964844.487826  -786972.708962  -701338.720138  1543778.264437 ; 99.774069  88.485441  -9.087254  0.075164  150.108973  -0.214474  35.449192  7.671953  -31.722394  -1.205890  20.034073  25.604309  0.237183  -0.070483  -2.217645  -74.885421  29.083719  -4.492297  -32.530954  -54.520415  65.571660 ; 3023.295606  2861.675574  -3993.029797  3.252220  6699.448615  125.457590  3972.901357  -31.722394  5586.596413  211.139849  6904.370829  -377.935061  12.705776  2.106691  -3.552262  2025.538526  -97.854882  2770.503762  -2449.008135  -4907.637539  4557.301769 ; -68.005023  59.701586  138.257907  0.010330  22.933808  6.346704  -205.187188  -1.205890  211.139849  36.957306  227.897010  38.148388  -0.602422  -0.817188  0.718429  -80.025810  13.102278  -97.850093  54.438798  12.651087  -140.346093 ; 3748.991011  3524.963312  -5684.948072  4.133730  8542.898041  179.999418  5387.227525  20.034073  6904.370829  227.897010  9330.156353  -688.004547  16.900679  4.066093  6.147649  3350.221856  -318.667573  4002.700540  -3321.748558  -6272.369590  6138.785753 ; -21871.501798  72849.314360  111475.897732  87.772275  168010.461310  55.195063  -125903.658920  25.604309  -377.935061  38.148388  -688.004547  157436.953883  -108.704429  16.989567  -173.885077  -42185.667618  27469.745532  -117377.818247  -50968.274662  72819.716072  -78286.871803 ; 264.322776  196.273818  -64.151062  0.021241  40.974364  -1.236666  126.906186  0.237183  12.705776  -0.602422  16.900679  -108.704429  73.774621  8.780756  4.027121  -237.780914  40.013844  77.614124  26.575464  -117.967026  -29.588449 ; 184.849266  324.415234  130.212607  0.029375  60.742353  -1.788892  -85.983070  -0.070483  2.106691  -0.817188  4.066093  16.989567  8.780756  15.383897  0.794401  -341.793934  28.281766  -88.150479  68.435511  -40.974479  -75.343370 ; 35.626895  4082.060681  1293.041598  0.644448  1118.057461  1.386058  -1280.380415  -2.217645  -3.552262  0.718429  6.147649  -173.885077  4.027121  0.794401  30.193186  -1308.573781  -241.810887  -519.945469  733.838992  -141.954849  -1432.806500 ; 43578.237872  -1402131.294120  -1544732.960987  323.632472  552006.528820  -65.194730  1655192.127761  -74.885421  2025.538526  -80.025810  3350.221856  -42185.667618  -237.780914  -341.793934  -1308.573781  1638457.578806  -103520.916341  888474.198918  -800651.975086  -625701.270995  1473657.188537 ; -6458.498930  9779.108303  108628.320888  -4.354285  1818.432765  11.300337  -119664.728180  29.083719  -97.854882  13.102278  -318.667573  27469.745532  40.013844  28.281766  -241.810887  -103520.916341  21495.038776  -73562.193900  37070.820010  62699.276391  -97341.999106 ; 57006.738674  -768926.803481  -893390.578066  114.974530  182567.804906  -144.679613  964844.487826  -4.492297  2770.503762  -97.850093  4002.700540  -117377.818247  77.614124  -88.150479  -519.945469  888474.198918  -73562.193900  550310.733224  -401919.013455  -384789.860964  832601.169842 ; -34182.094194  691336.905237  734561.970598  -201.263191  -351709.178260  84.020856  -786972.708962  -32.530954  -2449.008135  54.438798  -3321.748558  -50968.274662  26.575464  68.435511  733.838992  -800651.975086  37070.820010  -401919.013455  437263.215651  285022.012877  -710880.707336 ; -40599.766524  266731.932272  629418.487998  -224.313599  -392445.096708  212.528996  -701338.720138  -54.520415  -4907.637539  12.651087  -6272.369590  72819.716072  -117.967026  -40.974479  -141.954849  -625701.270995  62699.276391  -384789.860964  285022.012877  393347.934768  -633936.366421 ; 62854.268661  -1222884.108465  -1427387.076299  314.732348  541336.998084  -256.294576  1543778.264437  65.571660  4557.301769  -140.346093  6138.785753  -78286.871803  -29.588449  -75.343370  -1432.806500  1473657.188537  -97341.999106  832601.169842  -710880.707336  -633936.366421  1387048.385438 ;];
Results{1,4}={};
Results{1,3}=[0.000000,-703.414310,32834.682306,-569039.492744,-0.092495];
