# Supplementary material for: A Pareto approach to resolve the conflict between information gain and experimental costs: Multiple-criteria design of carbon labeling experiments
Source: PLoS Comput Biol. 2018 Oct 31;14(10):e1006533. doi: 10.1371/journal.pcbi.1006533 (PMC6209137; doi:10.1371/journal.pcbi.1006533)
Supplement: S3 File — ZIP archive containing information criteria for flux space samples and Matlab scripts to evaluate variations. (ZIP) [file pcbi.1006533.s009.zip › Sensitivity/Sensitivity_3D_CNMR/Result1176CNMR.m]

function Results=Result1176CNMR()
Results{1,5}=[ 0.001000  0.001000  0.001000  0.001000  0.001000  0.001000  0.001000  1.970784  0.001000  10.000000 ];
Results{1,6}=[ 10.000000  10.000000  10.000000  10.000000  10.000000  10.000000  10.000000  10.000000  10.000000  10.000000  10.000000  10.000000  10.000000  10.000000  10.000000  10.000000  10.000000  10.000000  10.000000  10.000000  10.000000  10.000000  10.000000  10.000000  10.000000  10.000000  10.000000  10.000000  10.000000  10.000000  10.000000  10.000000  10.000000  10.000000  10.000000  10.000000  10.000000  10.000000  10.000000  10.000000  9.715525  10.000000  10.000000  10.000000  9.715525  10.000000  10.000000  10.000000  10.000000  10.000000 ];
Results{1,1}=[32834.682306, 30029.595641, 120.000000, 2445.086665, 974.986521, 240.000000];
Results{1,2}=[ 63226.671138  -34051.672416  -62689.818571  -142.084748  -31555.837838  -117.913809  77232.292239  76.992327  4674.206302  -194.961872  5695.106054  -23760.291555  8164.582364  500.046864  -153.900378  17343.811213  -3567.934823  54164.612751  -30643.548083  -38599.490197  51904.100745 ; -34051.672416  1401410.191785  618246.029353  2330.783347  487648.880515  -33.455673  -629559.769817  78.360624  3868.175685  -31.909484  4549.686722  67666.863427  1232.059451  853.285481  2542.727958  -622167.826569  8335.370038  -366430.725145  295676.800173  71199.907259  -532221.728020 ; -62689.818571  618246.029353  1207336.304738  -5036.486195  -1023235.098067  141.102401  -1327319.554937  37.948191  -6717.695854  304.969640  -9194.236134  62301.387729  -3978.813810  330.053456  240.533489  -1252902.017267  90901.921820  -709580.288174  611599.428842  645592.244396  -1206550.477832 ; -142.084748  2330.783347  -5036.486195  139.681621  17145.637590  -0.209444  5774.122414  -0.009467  51.088295  -0.986202  67.020024  1411.707576  3.033919  1.773744  10.138614  6262.411273  -40.528285  2352.786108  -3752.882779  -4185.117671  6128.570696 ; -31555.837838  487648.880515  -1023235.098067  17145.637590  3702236.026432  -70.677406  1177844.858928  58.085069  12091.988475  -240.487014  15449.306554  272097.193417  580.210161  343.299328  1975.904962  1266410.172163  2629.474605  479100.532107  -752654.092553  -864599.927279  1259717.933767 ; -117.913809  -33.455673  141.102401  -0.209444  -70.677406  2.964290  -223.961037  -1.347904  136.868030  4.177332  160.756806  26.239182  -17.944193  -4.073902  1.480956  -36.736975  2.762053  -93.014677  65.036184  143.289770  -184.606810 ; 77232.292239  -629559.769817  -1327319.554937  5774.122414  1177844.858928  -223.961037  1466175.889208  -12.637930  7591.355437  -409.011359  10269.095763  -71466.773869  5945.988773  -59.583621  -228.938066  1369038.700479  -99950.465098  781704.407491  -671080.472855  -732521.372512  1336038.808126 ; 76.992327  78.360624  37.948191  -0.009467  58.085069  -1.347904  -12.637930  7.354080  -141.411422  -2.627308  -90.852848  40.742295  4.051768  -1.242578  -2.360068  -116.927485  29.437976  -43.629583  -5.740557  -5.334064  34.329720 ; 4674.206302  3868.175685  -6717.695854  51.088295  12091.988475  136.868030  7591.355437  -141.411422  12448.252558  229.162549  13412.624367  -368.444037  659.896079  44.834105  -12.332142  3583.080719  -16.858490  4397.078350  -4090.983021  -7671.784911  8053.827178 ; -194.961872  -31.909484  304.969640  -0.986202  -240.487014  4.177332  -409.011359  -2.627308  229.162549  35.509812  222.719666  55.071544  -30.625225  -5.816007  1.577331  -156.819082  13.207720  -210.652302  151.993579  192.701796  -343.897777 ; 5695.106054  4549.686722  -9194.236134  67.020024  15449.306554  160.756806  10269.095763  -90.852848  13412.624367  222.719666  15458.264645  -758.477160  849.358430  70.909102  -2.293251  5557.320530  -230.095668  6142.127307  -5402.798063  -9611.335636  10444.344045 ; -23760.291555  67666.863427  62301.387729  1411.707576  272097.193417  26.239182  -71466.773869  40.742295  -368.444037  55.071544  -758.477160  160687.247856  -3477.736038  109.715102  -229.943848  11732.370743  23031.272777  -91439.723049  -77335.205535  42146.958898  -24333.782722 ; 8164.582364  1232.059451  -3978.813810  3.033919  580.210161  -17.944193  5945.988773  4.051768  659.896079  -30.625225  849.358430  -3477.736038  12129.349271  211.277604  165.893854  -3338.188054  1385.927837  4294.806937  -1125.831149  -3963.541720  1067.059941 ; 500.046864  853.285481  330.053456  1.773744  343.299328  -4.073902  -59.583621  -1.242578  44.834105  -5.816007  70.909102  109.715102  211.277604  213.570430  -20.684868  -874.407250  116.213448  -235.943601  108.775588  -278.015745  -56.708009 ; -153.900378  2542.727958  240.533489  10.138614  1975.904962  1.480956  -228.938066  -2.360068  -12.332142  1.577331  -2.293251  -229.943848  165.893854  -20.684868  41.036048  37.334225  -217.327661  71.103623  188.115554  -371.889315  -575.494625 ; 17343.811213  -622167.826569  -1252902.017267  6262.411273  1266410.172163  -36.736975  1369038.700479  -116.927485  3583.080719  -156.819082  5557.320530  11732.370743  -3338.188054  -874.407250  37.334225  1368157.836169  -88874.293861  705923.225687  -682339.972216  -659879.242138  1266142.470153 ; -3567.934823  8335.370038  90901.921820  -40.528285  2629.474605  2.762053  -99950.465098  29.437976  -16.858490  13.207720  -230.095668  23031.272777  1385.927837  116.213448  -217.327661  -88874.293861  17174.788303  -61091.257831  31588.628227  52588.054288  -82430.841837 ; 54164.612751  -366430.725145  -709580.288174  2352.786108  479100.532107  -93.014677  781704.407491  -43.629583  4397.078350  -210.652302  6142.127307  -91439.723049  4294.806937  -235.943601  71.103623  705923.225687  -61091.257831  439640.552085  -325203.571812  -381789.168108  689919.565139 ; -30643.548083  295676.800173  611599.428842  -3752.882779  -752654.092553  65.036184  -671080.472855  -5.740557  -4090.983021  151.993579  -5402.798063  -77335.205535  -1125.831149  108.775588  188.115554  -682339.972216  31588.628227  -325203.571812  390512.426112  319050.106173  -632093.803835 ; -38599.490197  71199.907259  645592.244396  -4185.117671  -864599.927279  143.289770  -732521.372512  -5.334064  -7671.784911  192.701796  -9611.335636  42146.958898  -3963.541720  -278.015745  -371.889315  -659879.242138  52588.054288  -381789.168108  319050.106173  468128.921977  -693634.466174 ; 51904.100745  -532221.728020  -1206550.477832  6128.570696  1259717.933767  -184.606810  1336038.808126  34.329720  8053.827178  -343.897777  10444.344045  -24333.782722  1067.059941  -56.708009  -575.494625  1266142.470153  -82430.841837  689919.565139  -632093.803835  -693634.466174  1253514.988121 ;];
Results{1,4}={};
Results{1,3}=[0.000000,-1345.504766,32834.682306,-570413.229842,-0.036866];
