# Supplementary material for: A Pareto approach to resolve the conflict between information gain and experimental costs: Multiple-criteria design of carbon labeling experiments
Source: PLoS Comput Biol. 2018 Oct 31;14(10):e1006533. doi: 10.1371/journal.pcbi.1006533 (PMC6209137; doi:10.1371/journal.pcbi.1006533)
Supplement: S3 File — ZIP archive containing information criteria for flux space samples and Matlab scripts to evaluate variations. (ZIP) [file pcbi.1006533.s009.zip › Sensitivity/Sensitivity_3D_CNMR/Result1177CNMR.m]

function Results=Result1177CNMR()
Results{1,5}=[ 0.001000  0.001000  0.001000  0.001000  0.001000  0.001000  0.001000  1.970784  0.001000  10.000000 ];
Results{1,6}=[ 10.000000  10.000000  10.000000  10.000000  10.000000  10.000000  10.000000  10.000000  10.000000  10.000000  10.000000  10.000000  10.000000  10.000000  10.000000  10.000000  10.000000  10.000000  10.000000  10.000000  10.000000  10.000000  10.000000  10.000000  10.000000  10.000000  10.000000  10.000000  10.000000  10.000000  10.000000  10.000000  10.000000  10.000000  10.000000  10.000000  10.000000  10.000000  10.000000  10.000000  9.715525  10.000000  10.000000  10.000000  9.715525  10.000000  10.000000  10.000000  10.000000  10.000000 ];
Results{1,1}=[32834.682306, 30029.595641, 120.000000, 2445.086665, 974.986521, 240.000000];
Results{1,2}=[ 48788.014961  -23358.496247  -62403.668356  -2.633069  -11294.754291  -169.353599  75773.138521  235.923291  2376.512488  63.220596  3879.756473  -23245.331963  242.156358  211.697230  72.243607  28762.050265  -6115.874212  51795.870836  -27554.974834  -46302.744246  56031.204620 ; -23358.496247  3478631.507269  320964.779440  105.736738  289679.936283  -260.623090  -321408.479170  299.991745  6903.448390  332.075776  11880.464477  54852.780507  126.650418  236.025433  1517.510490  -313702.216155  8238.965551  -199479.580761  141601.955119  54659.993709  -305919.005720 ; -62403.668356  320964.779440  768404.300916  -116.910277  -231924.739716  231.884093  -855785.305635  -66.240600  -3084.021022  -40.418637  -5516.739883  135064.676013  -110.435650  25.183334  -677.754002  -748230.557833  87752.490384  -491435.871932  322859.783960  469488.511947  -758337.299299 ; -2.633069  105.736738  -116.910277  0.513208  707.450758  -0.035707  135.733799  0.166688  2.258761  0.129851  3.697618  69.127710  0.004650  0.007429  0.281963  161.266824  -1.985380  44.906532  -113.450092  -98.544499  139.902318 ; -11294.754291  289679.936283  -231924.739716  707.450758  1826692.774560  -66.441175  272860.522018  442.814379  6130.905706  368.535494  10033.741931  186471.531823  13.484422  25.497141  653.116041  345714.981117  2755.665612  72975.303360  -260420.534031  -211361.256156  290321.333747 ; -169.353599  -260.623090  231.884093  -0.035707  -66.441175  7.648870  -379.370505  0.802725  77.013712  11.042168  139.331656  44.452747  -0.986828  -1.655980  1.292164  -77.470801  10.549382  -147.274834  98.271128  279.741310  -329.192239 ; 75773.138521  -321408.479170  -855785.305635  135.733799  272860.522018  -379.370505  957881.174688  124.359119  3197.615278  -32.257099  5503.051693  -154321.341614  163.925281  20.957950  746.777939  826444.646799  -97044.661206  548839.366118  -357547.866816  -535413.455657  849918.559316 ; 235.923291  299.991745  -66.240600  0.166688  442.814379  0.802725  124.359119  23.228418  13.282090  -0.468618  103.328466  45.081304  0.724850  0.366745  -3.434098  -118.057423  31.668187  31.696880  -89.737684  -167.453459  172.185655 ; 2376.512488  6903.448390  -3084.021022  2.258761  6130.905706  77.013712  3197.615278  13.282090  2305.993403  270.209285  3573.769372  -282.265511  8.668961  3.956597  1.854223  1624.231662  -143.901402  2171.392686  -1893.183941  -3735.463098  3416.403293 ; 63.220596  332.075776  -40.418637  0.129851  368.535494  11.042168  -32.257099  -0.468618  270.209285  53.322375  349.185977  19.391554  0.014978  -0.490114  0.668855  16.621708  1.728962  29.283314  -52.561990  -162.045083  37.026047 ; 3879.756473  11880.464477  -5516.739883  3.697618  10033.741931  139.331656  5503.051693  103.328466  3573.769372  349.185977  6264.379721  -599.248233  14.315039  6.915870  7.114717  3200.445116  -328.379504  3906.260584  -3284.019104  -5996.275838  5926.204815 ; -23245.331963  54852.780507  135064.676013  69.127710  186471.531823  44.452747  -154321.341614  45.081304  -282.265511  19.391554  -599.248233  159230.802245  -84.176323  6.663404  -213.448240  -68615.808715  20715.961718  -129944.371936  -36581.503403  103151.835545  -117630.974326 ; 242.156358  126.650418  -110.435650  0.004650  13.484422  -0.986828  163.925281  0.724850  8.668961  0.014978  14.315039  -84.176323  42.869724  4.535018  1.582933  -137.306836  20.679287  100.114843  -16.668677  -114.273248  49.253110 ; 211.697230  236.025433  25.183334  0.007429  25.497141  -1.655980  20.957950  0.366745  3.956597  -0.490114  6.915870  6.663404  4.535018  8.689670  0.123970  -231.834469  12.166405  -17.054624  9.115778  -63.149321  23.197248 ; 72.243607  1517.510490  -677.754002  0.281963  653.116041  1.292164  746.777939  -3.434098  1.854223  0.668855  7.114717  -213.448240  1.582933  0.123970  17.523160  772.465875  -147.328261  549.281389  -313.494500  -430.330714  389.348806 ; 28762.050265  -313702.216155  -748230.557833  161.266824  345714.981117  -77.470801  826444.646799  -118.057423  1624.231662  16.621708  3200.445116  -68615.808715  -137.306836  -231.834469  772.465875  778340.382241  -84401.287683  455570.291879  -354251.623904  -438938.770857  741041.001874 ; -6115.874212  8238.965551  87752.490384  -1.985380  2755.665612  10.549382  -97044.661206  31.668187  -143.901402  1.728962  -328.379504  20715.961718  20.679287  12.166405  -147.328261  -84401.287683  11898.647462  -58039.674658  32856.949999  52794.850983  -84051.091447 ; 51795.870836  -199479.580761  -491435.871932  44.906532  72975.303360  -147.274834  548839.366118  31.696880  2171.392686  29.283314  3906.260584  -129944.371936  100.114843  -17.054624  549.281389  455570.291879  -58039.674658  330962.974301  -179540.142977  -305286.526071  475151.857631 ; -27554.974834  141601.955119  322859.783960  -113.450092  -260420.534031  98.271128  -357547.866816  -89.737684  -1893.183941  -52.561990  -3284.019104  -36581.503403  -16.668677  9.115778  -313.494500  -354251.623904  32856.949999  -179540.142977  203868.276345  182028.459829  -324636.960700 ; -46302.744246  54659.993709  469488.511947  -98.544499  -211361.256156  279.741310  -535413.455657  -167.453459  -3735.463098  -162.045083  -5996.275838  103151.835545  -114.273248  -63.149321  -430.330714  -438938.770857  52794.850983  -305286.526071  182028.459829  355006.222680  -489698.465047 ; 56031.204620  -305919.005720  -758337.299299  139.902318  290321.333747  -329.192239  849918.559316  172.185655  3416.403293  37.026047  5926.204815  -117630.974326  49.253110  23.197248  389.348806  741041.001874  -84051.091447  475151.857631  -324636.960700  -489698.465047  776361.595816 ;];
Results{1,4}={};
Results{1,3}=[0.000000,-715.921658,32834.682306,-462132.897240,-0.237355];
