# Supplementary material for: A Pareto approach to resolve the conflict between information gain and experimental costs: Multiple-criteria design of carbon labeling experiments
Source: PLoS Comput Biol. 2018 Oct 31;14(10):e1006533. doi: 10.1371/journal.pcbi.1006533 (PMC6209137; doi:10.1371/journal.pcbi.1006533)
Supplement: S3 File — ZIP archive containing information criteria for flux space samples and Matlab scripts to evaluate variations. (ZIP) [file pcbi.1006533.s009.zip › Sensitivity/Sensitivity_3D_CNMR/Result1178CNMR.m]

function Results=Result1178CNMR()
Results{1,5}=[ 0.001000  0.001000  0.001000  0.001000  0.001000  0.001000  0.001000  1.970784  0.001000  10.000000 ];
Results{1,6}=[ 10.000000  10.000000  10.000000  10.000000  10.000000  10.000000  10.000000  10.000000  10.000000  10.000000  10.000000  10.000000  10.000000  10.000000  10.000000  10.000000  10.000000  10.000000  10.000000  10.000000  10.000000  10.000000  10.000000  10.000000  10.000000  10.000000  10.000000  10.000000  10.000000  10.000000  10.000000  10.000000  10.000000  10.000000  10.000000  10.000000  10.000000  10.000000  10.000000  10.000000  9.715525  10.000000  10.000000  10.000000  9.715525  10.000000  10.000000  10.000000  10.000000  10.000000 ];
Results{1,1}=[32834.682306, 30029.595641, 120.000000, 2445.086665, 974.986521, 240.000000];
Results{1,2}=[ 48886.006372  -37777.685370  -49404.850887  -184.141479  -17429.013411  -355.024059  59281.698941  836.282273  1059.402753  260.948471  2417.684947  -19514.175245  2221.871230  670.717759  -142.333532  15446.329191  -3597.006692  42972.923306  -24118.564672  -29509.729638  39453.500780 ; -37777.685370  1625674.698624  785260.866661  3580.410967  337631.846865  -117.951639  -808485.572411  416.603200  1217.976578  376.101512  3048.124406  63513.277151  519.649154  1323.728391  3019.057517  -804120.307350  18203.416928  -457367.443226  390213.031867  134518.159556  -698122.654140 ; -49404.850887  785260.866661  949382.066056  -4801.701021  -266317.637815  381.016223  -1027948.686792  -676.612282  -933.525904  -191.812364  -2201.664332  121513.208114  -654.126576  575.053641  759.483917  -965647.826076  131519.498982  -582949.106303  436325.000219  428787.332683  -887825.709954 ; -184.141479  3580.410967  -4801.701021  710.936774  15926.932456  -5.386758  5676.028606  12.803894  26.410529  6.843736  64.787881  1817.875846  3.050583  5.704224  15.789480  6251.846003  -189.620547  2129.967930  -3920.191881  -4669.620751  6052.936073 ; -17429.013411  337631.846865  -266317.637815  15926.932456  1244400.088117  -220.782939  320681.871031  1034.941003  1989.389901  558.611927  4769.558605  107605.611803  225.494674  432.555550  1168.784849  353497.474312  2594.467601  113111.253122  -221367.137136  -298942.589386  361718.824667 ; -355.024059  -117.951639  381.016223  -5.386758  -220.782939  15.528658  -608.699234  8.297549  8.958319  5.430156  45.781522  76.760629  -18.483697  -17.956847  4.122712  -76.346739  11.568504  -256.810752  178.124962  455.685900  -490.948120 ; 59281.698941  -808485.572411  -1027948.686792  5676.028606  320681.871031  -608.699234  1118609.412480  801.826226  1132.448914  212.759616  2383.175462  -136715.972308  1103.479798  -306.049483  -759.308525  1038891.052647  -144117.276643  633540.379099  -469397.373826  -483859.888627  967837.877498 ; 836.282273  416.603200  -676.612282  12.803894  1034.941003  8.297549  801.826226  105.533069  76.236188  23.592114  275.588190  -82.976037  38.054530  5.455613  -5.415263  61.133198  72.392388  497.579531  -439.801452  -826.940850  818.135654 ; 1059.402753  1217.976578  -933.525904  26.410529  1989.389901  8.958319  1132.448914  76.236188  159.501399  58.016180  318.720118  -156.166995  50.732566  6.919666  0.004632  213.487231  -4.557370  723.989565  -590.210290  -1401.505935  1101.371002 ; 260.948471  376.101512  -191.812364  6.843736  558.611927  5.430156  212.759616  23.592114  58.016180  23.428897  89.333480  -26.863783  11.750763  -1.303817  0.507183  19.382962  5.926901  154.764153  -135.474706  -360.890323  237.391340 ; 2417.684947  3048.124406  -2201.664332  64.787881  4769.558605  45.781522  2383.175462  275.588190  318.720118  89.333480  1237.136416  -343.818631  114.690322  16.307861  0.169476  602.682445  -65.963770  1705.706697  -1404.937514  -2927.425590  2548.648348 ; -19514.175245  63513.277151  121513.208114  1817.875846  107605.611803  76.760629  -136715.972308  -82.976037  -156.166995  -26.863783  -343.818631  157165.430692  -1138.630219  107.580747  -238.700734  -60798.974513  40306.706347  -122940.935023  -41136.271250  81415.061464  -88181.980884 ; 2221.871230  519.649154  -654.126576  3.050583  225.494674  -18.483697  1103.479798  38.054530  50.732566  11.750763  114.690322  -1138.630219  2355.566290  152.828527  50.323755  -1673.055654  797.503935  878.532810  176.745748  -872.219909  -445.388168 ; 670.717759  1323.728391  575.053641  5.704224  432.555550  -17.956847  -306.049483  5.455613  6.919666  -1.303817  16.307861  107.580747  152.828527  445.130941  -18.610226  -1351.585791  227.639399  -392.690677  268.263675  -276.714745  -329.558592 ; -142.333532  3019.057517  759.483917  15.789480  1168.784849  4.122712  -759.308525  -5.415263  0.004632  0.507183  0.169476  -238.700734  50.323755  -18.610226  35.116424  -580.896239  -321.161655  -233.029275  487.984034  -140.522064  -994.585994 ; 15446.329191  -804120.307350  -965647.826076  6251.846003  353497.474312  -76.346739  1038891.052647  61.133198  213.487231  19.382962  602.682445  -60798.974513  -1673.055654  -1351.585791  -580.896239  1033695.529436  -130107.096002  568893.520918  -482806.335203  -419146.401522  910419.360023 ; -3597.006692  18203.416928  131519.498982  -189.620547  2594.467601  11.568504  -144117.276643  72.392388  -4.557370  5.926901  -65.963770  40306.706347  797.503935  227.639399  -321.161655  -130107.096002  40070.342955  -90753.748772  43141.324653  73636.550157  -114658.063671 ; 42972.923306  -457367.443226  -582949.106303  2129.967930  113111.253122  -256.810752  633540.379099  497.579531  723.989565  154.764153  1705.706697  -122940.935023  878.532810  -392.690677  -233.029275  568893.520918  -90753.748772  377439.445897  -237959.049290  -272744.616563  531824.709953 ; -24118.564672  390213.031867  436325.000219  -3920.191881  -221367.137136  178.124962  -469397.373826  -439.801452  -590.210290  -135.474706  -1404.937514  -41136.271250  176.745748  268.263675  487.984034  -482806.335203  43141.324653  -237959.049290  271074.038151  177424.321398  -420950.501890 ; -29509.729638  134518.159556  428787.332683  -4669.620751  -298942.589386  455.685900  -483859.888627  -826.940850  -1401.505935  -360.890323  -2927.425590  81415.061464  -872.219909  -276.714745  -140.522064  -419146.401522  73636.550157  -272744.616563  177424.321398  304199.900136  -435509.978359 ; 39453.500780  -698122.654140  -887825.709954  6052.936073  361718.824667  -490.948120  967837.877498  818.135654  1101.371002  237.391340  2548.648348  -88181.980884  -445.388168  -329.558592  -994.585994  910419.360023  -114658.063671  531824.709953  -420950.501890  -435509.978359  864481.771765 ;];
Results{1,4}={};
Results{1,3}=[0.000000,-1068.582496,32834.682306,-382865.076645,-0.117778];
