# Supplementary material for: A Pareto approach to resolve the conflict between information gain and experimental costs: Multiple-criteria design of carbon labeling experiments
Source: PLoS Comput Biol. 2018 Oct 31;14(10):e1006533. doi: 10.1371/journal.pcbi.1006533 (PMC6209137; doi:10.1371/journal.pcbi.1006533)
Supplement: S3 File — ZIP archive containing information criteria for flux space samples and Matlab scripts to evaluate variations. (ZIP) [file pcbi.1006533.s009.zip › Sensitivity/Sensitivity_3D_CNMR/Result1179CNMR.m]

function Results=Result1179CNMR()
Results{1,5}=[ 0.001000  0.001000  0.001000  0.001000  0.001000  0.001000  0.001000  1.970784  0.001000  10.000000 ];
Results{1,6}=[ 10.000000  10.000000  10.000000  10.000000  10.000000  10.000000  10.000000  10.000000  10.000000  10.000000  10.000000  10.000000  10.000000  10.000000  10.000000  10.000000  10.000000  10.000000  10.000000  10.000000  10.000000  10.000000  10.000000  10.000000  10.000000  10.000000  10.000000  10.000000  10.000000  10.000000  10.000000  10.000000  10.000000  10.000000  10.000000  10.000000  10.000000  10.000000  10.000000  10.000000  9.715525  10.000000  10.000000  10.000000  9.715525  10.000000  10.000000  10.000000  10.000000  10.000000 ];
Results{1,1}=[32834.682306, 30029.595641, 120.000000, 2445.086665, 974.986521, 240.000000];
Results{1,2}=[ 32224.753385  -12866.084875  -36637.330575  -3.645460  -20954.887970  -174.494066  44687.690388  288.832882  1057.654744  150.080308  2255.297937  -18105.180050  323.683661  338.488614  98.334862  12003.428525  -8822.486548  33666.015149  -14993.246965  -27277.318737  26421.822856 ; -12866.084875  1318495.099918  41036.527622  227.991479  935078.651621  -321.760275  -29242.665760  693.420176  3909.403125  723.036833  8634.663508  58948.648447  115.806652  358.134581  841.409176  -12998.932642  33551.746398  -50205.097049  -20797.527757  -35631.360361  -7604.828713 ; -36637.330575  41036.527622  923311.165899  -333.542882  -988810.855577  288.143187  -1026095.535198  -412.576405  -2295.587009  -323.375620  -5122.030494  162760.051100  -159.915059  40.634370  -944.212383  -911270.163844  218616.402635  -598655.439533  354869.607972  572393.780580  -846474.217921 ; -3.645460  227.991479  -333.542882  0.735581  1623.662583  -0.175353  382.050369  0.517064  2.511832  0.451886  5.415108  54.703579  0.008785  0.019076  0.490524  392.055133  -3.590287  166.896196  -220.672991  -260.073608  390.186370 ; -20954.887970  935078.651621  -988810.855577  1623.662583  5789405.055387  -347.044933  1133797.440135  1815.251368  8296.189914  1572.517182  17609.330261  201783.878239  64.470095  141.206643  1808.099177  1188078.174868  12648.062946  478570.415670  -684569.102331  -784760.488348  1172025.622157 ; -174.494066  -321.760275  288.143187  -0.175353  -347.044933  12.724726  -476.051390  5.120288  34.438853  12.793341  98.317381  14.449155  -2.341075  -5.007798  2.131029  -120.416844  1.060303  -162.846664  148.245036  372.739554  -433.019326 ; 44687.690388  -29242.665760  -1026095.535198  382.050369  1133797.440135  -476.051390  1144584.873293  472.597207  2443.892476  273.181711  5121.870658  -181999.709398  236.682661  55.367240  1034.441078  1008554.301953  -239217.722436  665237.051747  -394680.872170  -647961.396209  948178.316357 ; 288.832882  693.420176  -412.576405  0.517064  1815.251368  5.120288  472.597207  32.666574  56.812926  12.820067  191.845060  41.428021  2.250213  1.476264  -2.406991  217.962185  70.487797  234.483392  -308.449468  -475.972316  562.931500 ; 1057.654744  3909.403125  -2295.587009  2.511832  8296.189914  34.438853  2443.892476  56.812926  480.514651  138.432699  982.618863  -90.073281  8.469133  4.481721  4.077554  1691.629794  -35.787894  1458.046769  -1420.732470  -2427.466808  2551.089437 ; 150.080308  723.036833  -323.375620  0.451886  1572.517182  12.793341  273.181711  12.820067  138.432699  46.439401  238.765020  2.589370  0.692456  -1.053485  1.244432  252.926630  4.885903  202.528671  -219.130694  -387.455329  354.130828 ; 2255.297937  8634.663508  -5122.030494  5.415108  17609.330261  98.317381  5121.870658  191.845060  982.618863  238.765020  2708.605548  -259.061766  18.059075  10.520370  9.392312  3859.425203  -192.824577  3285.611427  -3104.261639  -4900.517082  5555.927086 ; -18105.180050  58948.648447  162760.051100  54.703579  201783.878239  14.449155  -181999.709398  41.428021  -90.073281  2.589370  -259.061766  172819.264582  -150.184000  14.961733  -296.983034  -93324.414096  67611.470981  -155442.525614  -41090.748491  110599.595741  -111367.967843 ; 323.683661  115.806652  -159.915059  0.008785  64.470095  -2.341075  236.682661  2.250213  8.469133  0.692456  18.059075  -150.184000  108.168006  17.847173  5.254088  -214.683610  98.634755  145.779996  -9.721959  -163.567590  27.557942 ; 338.488614  358.134581  40.634370  0.019076  141.206643  -5.007798  55.367240  1.476264  4.481721  -1.053485  10.520370  14.961733  17.847173  48.691978  -0.579519  -433.794674  59.746069  -46.276793  26.421871  -131.726889  53.881939 ; 98.334862  841.409176  -944.212383  0.490524  1808.099177  2.131029  1034.441078  -2.406991  4.077554  1.244432  9.392312  -296.983034  5.254088  -0.579519  22.143817  1034.943417  -360.669961  746.565924  -413.779030  -549.066864  537.212590 ; 12003.428525  -12998.932642  -911270.163844  392.055133  1188078.174868  -120.416844  1008554.301953  217.962185  1691.629794  252.926630  3859.425203  -93324.414096  -214.683610  -433.794674  1034.943417  947220.165022  -203730.690417  565637.958597  -396040.085684  -553882.888290  849817.575156 ; -8822.486548  33551.746398  218616.402635  -3.590287  12648.062946  1.060303  -239217.722436  70.487797  -35.787894  4.885903  -192.824577  67611.470981  98.634755  59.746069  -360.669961  -203730.690417  73926.382469  -154214.658643  59749.257174  122533.747135  -177158.758396 ; 33666.015149  -50205.097049  -598655.439533  166.896196  478570.415670  -162.846664  665237.051747  234.483392  1458.046769  202.528671  3285.611427  -155442.525614  145.779996  -46.276793  746.565924  565637.958597  -154214.658643  407893.496481  -196693.540062  -370413.509707  529244.370936 ; -14993.246965  -20797.527757  354869.607972  -220.672991  -684569.102331  148.245036  -394680.872170  -308.449468  -1420.732470  -219.130694  -3104.261639  -41090.748491  -9.721959  26.421871  -413.779030  -396040.085684  59749.257174  -196693.540062  216646.056520  214514.107998  -350637.597268 ; -27277.318737  -35631.360361  572393.780580  -260.073608  -784760.488348  372.739554  -647961.396209  -475.972316  -2427.466808  -387.455329  -4900.517082  110599.595741  -163.567590  -131.726889  -549.066864  -553882.888290  122533.747135  -370413.509707  214514.107998  423258.190577  -561382.951859 ; 26421.822856  -7604.828713  -846474.217921  390.186370  1172025.622157  -433.019326  948178.316357  562.931500  2551.089437  354.130828  5555.927086  -111367.967843  27.557942  53.881939  537.212590  849817.575156  -177158.758396  529244.370936  -350637.597268  -561382.951859  824226.000358 ;];
Results{1,4}={};
Results{1,3}=[0.000000,-828.801703,32834.682306,-584641.485437,-0.260916];
